# Supplementary material for: Functional control of a 0.5 MDa TET aminopeptidase by a flexible loop revealed by MAS NMR
Source: Nat Commun. 2022 Apr 8;13:1927. doi: 10.1038/s41467-022-29423-0 (PMC8993905; doi:10.1038/s41467-022-29423-0)
Supplement: Supplementary file 4 — Source data [file 41467_2022_29423_MOESM4_ESM.gz]

Archive with 163 entries (143 files):
- source_data_2022
- source_data_2022/Figures_2B-E_SI5_SI6_SI7
- source_data_2022/Figures_2B-E_SI5_SI6_SI7/Direct Coupling Analysis
- source_data_2022/Figures_2B-E_SI5_SI6_SI7/Direct Coupling Analysis/top2N_prediction_2021.dat
- source_data_2022/Figures_2B-E_SI5_SI6_SI7/Direct Coupling Analysis/tet_75cov_90id.fasta
- source_data_2022/Figures_2B-E_SI5_SI6_SI7/Direct Coupling Analysis/README
- source_data_2022/Figures_2B-E_SI5_SI6_SI7/Direct Coupling Analysis/tet_75cov.fasta
- source_data_2022/Figures_2B-E_SI5_SI6_SI7/methyl 13C relaxation data
- source_data_2022/Figures_2B-E_SI5_SI6_SI7/methyl 13C relaxation data/R1950.txt
- source_data_2022/Figures_2B-E_SI5_SI6_SI7/methyl 13C relaxation data/README_relaxation
- source_data_2022/Figures_2B-E_SI5_SI6_SI7/methyl 13C relaxation data/summary_NERRD.txt
- source_data_2022/Figures_2B-E_SI5_SI6_SI7/Methyl dipolar-coupling measurements. Exptl data, simulations and analysis scripts
- source_data_2022/Figures_2B-E_SI5_SI6_SI7/Methyl dipolar-coupling measurements. Exptl data, simulations and analysis scripts/fit-figures
- source_data_2022/Figures_2B-E_SI5_SI6_SI7/Methyl dipolar-coupling measurements. Exptl data, simulations and analysis scripts/fit-figures/44.pdf
- source_data_2022/Figures_2B-E_SI5_SI6_SI7/Methyl dipolar-coupling measurements. Exptl data, simulations and analysis scripts/fit-figures/41.pdf
- source_data_2022/Figures_2B-E_SI5_SI6_SI7/Methyl dipolar-coupling measurements. Exptl data, simulations and analysis scripts/fit-figures/29.pdf
- source_data_2022/Figures_2B-E_SI5_SI6_SI7/Methyl dipolar-coupling measurements. Exptl data, simulations and analysis scripts/fit-figures/328.pdf
- source_data_2022/Figures_2B-E_SI5_SI6_SI7/Methyl dipolar-coupling measurements. Exptl data, simulations and analysis scripts/fit-figures/7.pdf
- source_data_2022/Figures_2B-E_SI5_SI6_SI7/Methyl dipolar-coupling measurements. Exptl data, simulations and analysis scripts/fit-figures/65.pdf
- source_data_2022/Figures_2B-E_SI5_SI6_SI7/Methyl dipolar-coupling measurements. Exptl data, simulations and analysis scripts/fit-figures/76.pdf
- source_data_2022/Figures_2B-E_SI5_SI6_SI7/Methyl dipolar-coupling measurements. Exptl data, simulations and analysis scripts/fit-figures/74.pdf
- source_data_2022/Figures_2B-E_SI5_SI6_SI7/Methyl dipolar-coupling measurements. Exptl data, simulations and analysis scripts/fit-figures/79.pdf
- source_data_2022/Figures_2B-E_SI5_SI6_SI7/Methyl dipolar-coupling measurements. Exptl data, simulations and analysis scripts/fit-figures/93.pdf
- source_data_2022/Figures_2B-E_SI5_SI6_SI7/Methyl dipolar-coupling measurements. Exptl data, simulations and analysis scripts/fit-figures/99.pdf
- source_data_2022/Figures_2B-E_SI5_SI6_SI7/Methyl dipolar-coupling measurements. Exptl data, simulations and analysis scripts/fit-figures/87.pdf
- source_data_2022/Figures_2B-E_SI5_SI6_SI7/Methyl dipolar-coupling measurements. Exptl data, simulations and analysis scripts/fit-figures/204.pdf
- source_data_2022/Figures_2B-E_SI5_SI6_SI7/Methyl dipolar-coupling measurements. Exptl data, simulations and analysis scripts/fit-figures/236.pdf
- source_data_2022/Figures_2B-E_SI5_SI6_SI7/Methyl dipolar-coupling measurements. Exptl data, simulations and analysis scripts/fit-figures/251.pdf
- source_data_2022/Figures_2B-E_SI5_SI6_SI7/Methyl dipolar-coupling measurements. Exptl data, simulations and analysis scripts/fit-figures/238.pdf
- source_data_2022/Figures_2B-E_SI5_SI6_SI7/Methyl dipolar-coupling measurements. Exptl data, simulations and analysis scripts/fit-figures/340.pdf
- source_data_2022/Figures_2B-E_SI5_SI6_SI7/Methyl dipolar-coupling measurements. Exptl data, simulations and analysis scripts/fit-figures/345.pdf
- source_data_2022/Figures_2B-E_SI5_SI6_SI7/Methyl dipolar-coupling measurements. Exptl data, simulations and analysis scripts/fit-figures/274.pdf
- source_data_2022/Figures_2B-E_SI5_SI6_SI7/Methyl dipolar-coupling measurements. Exptl data, simulations and analysis scripts/fit-figures/277.pdf
- source_data_2022/Figures_2B-E_SI5_SI6_SI7/Methyl dipolar-coupling measurements. Exptl data, simulations and analysis scripts/fit-figures/242.pdf
- source_data_2022/Figures_2B-E_SI5_SI6_SI7/Methyl dipolar-coupling measurements. Exptl data, simulations and analysis scripts/fit-figures/53.pdf
- source_data_2022/Figures_2B-E_SI5_SI6_SI7/Methyl dipolar-coupling measurements. Exptl data, simulations and analysis scripts/fit-figures/273.pdf
- source_data_2022/Figures_2B-E_SI5_SI6_SI7/Methyl dipolar-coupling measurements. Exptl data, simulations and analysis scripts/fit-figures/286.pdf
- source_data_2022/Figures_2B-E_SI5_SI6_SI7/Methyl dipolar-coupling measurements. Exptl data, simulations and analysis scripts/fit-figures/290.pdf
- source_data_2022/Figures_2B-E_SI5_SI6_SI7/Methyl dipolar-coupling measurements. Exptl data, simulations and analysis scripts/fit-figures/292.pdf
- source_data_2022/Figures_2B-E_SI5_SI6_SI7/Methyl dipolar-coupling measurements. Exptl data, simulations and analysis scripts/fit-figures/310.pdf
- source_data_2022/Figures_2B-E_SI5_SI6_SI7/Methyl dipolar-coupling measurements. Exptl data, simulations and analysis scripts/fit-figures/32.pdf
- source_data_2022/Figures_2B-E_SI5_SI6_SI7/Methyl dipolar-coupling measurements. Exptl data, simulations and analysis scripts/fit-figures/322.pdf
- source_data_2022/Figures_2B-E_SI5_SI6_SI7/Methyl dipolar-coupling measurements. Exptl data, simulations and analysis scripts/fit-figures/334.pdf
- source_data_2022/Figures_2B-E_SI5_SI6_SI7/Methyl dipolar-coupling measurements. Exptl data, simulations and analysis scripts/fit-figures/329.pdf
- source_data_2022/Figures_2B-E_SI5_SI6_SI7/Methyl dipolar-coupling measurements. Exptl data, simulations and analysis scripts/fit-figures/351.pdf
- source_data_2022/Figures_2B-E_SI5_SI6_SI7/Methyl dipolar-coupling measurements. Exptl data, simulations and analysis scripts/fit-figures/348.pdf
- source_data_2022/Figures_2B-E_SI5_SI6_SI7/Methyl dipolar-coupling measurements. Exptl data, simulations and analysis scripts/fit-figures/353.pdf
- source_data_2022/Figures_2B-E_SI5_SI6_SI7/Methyl dipolar-coupling measurements. Exptl data, simulations and analysis scripts/fit-figures/52.pdf
- source_data_2022/Figures_2B-E_SI5_SI6_SI7/Methyl dipolar-coupling measurements. Exptl data, simulations and analysis scripts/fit-figures/63.pdf
- source_data_2022/Figures_2B-E_SI5_SI6_SI7/Methyl dipolar-coupling measurements. Exptl data, simulations and analysis scripts/fit-figures/85.pdf
- source_data_2022/Figures_2B-E_SI5_SI6_SI7/Methyl dipolar-coupling measurements. Exptl data, simulations and analysis scripts/fit-figures/338.pdf
- source_data_2022/Figures_2B-E_SI5_SI6_SI7/Methyl dipolar-coupling measurements. Exptl data, simulations and analysis scripts/fit-figures/105.pdf
- source_data_2022/Figures_2B-E_SI5_SI6_SI7/Methyl dipolar-coupling measurements. Exptl data, simulations and analysis scripts/fit-figures/113.pdf
- source_data_2022/Figures_2B-E_SI5_SI6_SI7/Methyl dipolar-coupling measurements. Exptl data, simulations and analysis scripts/fit-figures/107.pdf
- source_data_2022/Figures_2B-E_SI5_SI6_SI7/Methyl dipolar-coupling measurements. Exptl data, simulations and analysis scripts/fit-figures/139.pdf
- source_data_2022/Figures_2B-E_SI5_SI6_SI7/Methyl dipolar-coupling measurements. Exptl data, simulations and analysis scripts/fit-figures/120.pdf
- source_data_2022/Figures_2B-E_SI5_SI6_SI7/Methyl dipolar-coupling measurements. Exptl data, simulations and analysis scripts/fit-figures/141.pdf
- source_data_2022/Figures_2B-E_SI5_SI6_SI7/Methyl dipolar-coupling measurements. Exptl data, simulations and analysis scripts/fit-figures/158.pdf
- source_data_2022/Figures_2B-E_SI5_SI6_SI7/Methyl dipolar-coupling measurements. Exptl data, simulations and analysis scripts/fit-figures/143.pdf
- source_data_2022/Figures_2B-E_SI5_SI6_SI7/Methyl dipolar-coupling measurements. Exptl data, simulations and analysis scripts/fit-figures/15.pdf
- source_data_2022/Figures_2B-E_SI5_SI6_SI7/Methyl dipolar-coupling measurements. Exptl data, simulations and analysis scripts/fit-figures/16.pdf
- source_data_2022/Figures_2B-E_SI5_SI6_SI7/Methyl dipolar-coupling measurements. Exptl data, simulations and analysis scripts/fit-figures/161.pdf
- source_data_2022/Figures_2B-E_SI5_SI6_SI7/Methyl dipolar-coupling measurements. Exptl data, simulations and analysis scripts/fit-figures/12.pdf
- source_data_2022/Figures_2B-E_SI5_SI6_SI7/Methyl dipolar-coupling measurements. Exptl data, simulations and analysis scripts/fit-figures/162.pdf
- source_data_2022/Figures_2B-E_SI5_SI6_SI7/Methyl dipolar-coupling measurements. Exptl data, simulations and analysis scripts/fit-figures/185.pdf
- source_data_2022/Figures_2B-E_SI5_SI6_SI7/Methyl dipolar-coupling measurements. Exptl data, simulations and analysis scripts/fit-figures/171.pdf
- source_data_2022/Figures_2B-E_SI5_SI6_SI7/Methyl dipolar-coupling measurements. Exptl data, simulations and analysis scripts/fit-figures/177.pdf
- source_data_2022/Figures_2B-E_SI5_SI6_SI7/Methyl dipolar-coupling measurements. Exptl data, simulations and analysis scripts/fit-figures/190.pdf
- source_data_2022/Figures_2B-E_SI5_SI6_SI7/Methyl dipolar-coupling measurements. Exptl data, simulations and analysis scripts/fit-figures/193.pdf
- source_data_2022/Figures_2B-E_SI5_SI6_SI7/Methyl dipolar-coupling measurements. Exptl data, simulations and analysis scripts/fit-figures/197.pdf
- source_data_2022/Figures_2B-E_SI5_SI6_SI7/Methyl dipolar-coupling measurements. Exptl data, simulations and analysis scripts/fit-figures/179.pdf
- source_data_2022/Figures_2B-E_SI5_SI6_SI7/Methyl dipolar-coupling measurements. Exptl data, simulations and analysis scripts/fit-figures/214.pdf
- source_data_2022/Figures_2B-E_SI5_SI6_SI7/Methyl dipolar-coupling measurements. Exptl data, simulations and analysis scripts/fit-figures/207.pdf
- source_data_2022/Figures_2B-E_SI5_SI6_SI7/Methyl dipolar-coupling measurements. Exptl data, simulations and analysis scripts/fit-figures/210.pdf
- source_data_2022/Figures_2B-E_SI5_SI6_SI7/Methyl dipolar-coupling measurements. Exptl data, simulations and analysis scripts/fit-figures/226.pdf
- source_data_2022/Figures_2B-E_SI5_SI6_SI7/Methyl dipolar-coupling measurements. Exptl data, simulations and analysis scripts/fit-figures/267.pdf
- source_data_2022/Figures_2B-E_SI5_SI6_SI7/Methyl dipolar-coupling measurements. Exptl data, simulations and analysis scripts/fit-figures/262.pdf
- source_data_2022/Figures_2B-E_SI5_SI6_SI7/Methyl dipolar-coupling measurements. Exptl data, simulations and analysis scripts/fit-figures/27.pdf
- source_data_2022/Figures_2B-E_SI5_SI6_SI7/Methyl dipolar-coupling measurements. Exptl data, simulations and analysis scripts/fit-figures/260.pdf
- source_data_2022/Figures_2B-E_SI5_SI6_SI7/Methyl dipolar-coupling measurements. Exptl data, simulations and analysis scripts/fit-figures/303.pdf
- source_data_2022/Figures_2B-E_SI5_SI6_SI7/Methyl dipolar-coupling measurements. Exptl data, simulations and analysis scripts/fit-figures/33.pdf
- source_data_2022/Figures_2B-E_SI5_SI6_SI7/Methyl dipolar-coupling measurements. Exptl data, simulations and analysis scripts/fit-figures/317.pdf
- source_data_2022/Figures_2B-E_SI5_SI6_SI7/Methyl dipolar-coupling measurements. Exptl data, simulations and analysis scripts/2spin_CH.sys
- source_data_2022/Figures_2B-E_SI5_SI6_SI7/Methyl dipolar-coupling measurements. Exptl data, simulations and analysis scripts/2spin_NH.sys
- source_data_2022/Figures_2B-E_SI5_SI6_SI7/Methyl dipolar-coupling measurements. Exptl data, simulations and analysis scripts/README_REDOR
- source_data_2022/Figures_2B-E_SI5_SI6_SI7/Methyl dipolar-coupling measurements. Exptl data, simulations and analysis scripts/REDOR_fit_asymmetric.py
- source_data_2022/Figures_2B-E_SI5_SI6_SI7/Methyl dipolar-coupling measurements. Exptl data, simulations and analysis scripts/REDOR_B_asymetric.cc
- source_data_2022/Figures_2B-E_SI5_SI6_SI7/Methyl dipolar-coupling measurements. Exptl data, simulations and analysis scripts/make_simfile2spin.py
- source_data_2022/Figures_2B-E_SI5_SI6_SI7/Methyl dipolar-coupling measurements. Exptl data, simulations and analysis scripts/peakheights_rec_vol.txt
- source_data_2022/Figures_2B-E_SI5_SI6_SI7/Methyl dipolar-coupling measurements. Exptl data, simulations and analysis scripts/global_results_100.txt
- source_data_2022/Figures_2B-E_SI5_SI6_SI7/Methyl dipolar-coupling measurements. Exptl data, simulations and analysis scripts/REDOR_Diego_2020.py
- source_data_2022/Figures_2B-E_SI5_SI6_SI7/Methyl dipolar-coupling measurements. Exptl data, simulations and analysis scripts/GAMMA-simulations.zip
- source_data_2022/Figures_2B-E_SI5_SI6_SI7/Methyl dipolar-coupling measurements. Exptl data, simulations and analysis scripts/run.sh
- source_data_2022/Figures_2B-E_SI5_SI6_SI7/Methyl dipolar-coupling measurements. Exptl data, simulations and analysis scripts/peakheights_ref_vol_pick_rec.txt
- source_data_2022/figure1D
- source_data_2022/figure1D/1D
- source_data_2022/figure1D/1D/README.txt
- source_data_2022/figure1D/1D/loop_deletion_first_hour.xls
- source_data_2022/figure1D/1D/loop_deletion_second_hour.xls
- source_data_2022/figure_4B-C
- source_data_2022/figure_4B-C/4B
- source_data_2022/figure_4B-C/4B/WT5_allmutants_50_384wells_19092016.xls
- source_data_2022/figure_4B-C/4B/README.txt
- source_data_2022/figure_4B-C/4C
- source_data_2022/figure_4B-C/4C/1mM_H-LEU-VAL-LEU-ALA-pNA.pdf
- source_data_2022/figure_4B-C/4C/0.5mM_H-LEU-VAL-LEU-ALA-pNA.pdf
- source_data_2022/figure_4B-C/4C/31_03_2017.xls
- source_data_2022/figure_4B-C/4C/README.txt
- source_data_2022/figures_SI17_SI18
- source_data_2022/figures_SI17_SI18/S17-18
- source_data_2022/figures_SI17_SI18/S17-18/__MACOSX
- source_data_2022/figures_SI17_SI18/S17-18/__MACOSX/activity_freeHis_Iva
- source_data_2022/figures_SI17_SI18/S17-18/__MACOSX/activity_freeHis_Iva/iva2309
- source_data_2022/figures_SI17_SI18/S17-18/__MACOSX/activity_freeHis_Iva/iva2309/._20210923Experiment1 - Report1.pdf
- source_data_2022/figures_SI17_SI18/S17-18/__MACOSX/activity_freeHis_Iva/iva2309/._20210923Experiment1.txt
- source_data_2022/figures_SI17_SI18/S17-18/__MACOSX/activity_freeHis_Iva/iva2309/._20210923Experiment1_.txt
- source_data_2022/figures_SI17_SI18/S17-18/__MACOSX/activity_freeHis_Iva/iva2309/._20210923Gen5 - Protocol1 Detail.pdf
- source_data_2022/figures_SI17_SI18/S17-18/__MACOSX/activity_freeHis_Iva/iva2309/._20210923wt_graph.xlsx
- source_data_2022/figures_SI17_SI18/S17-18/__MACOSX/activity_freeHis_Iva/iva2309/._20210923wt_his_graph.xlsx
- source_data_2022/figures_SI17_SI18/S17-18/__MACOSX/activity_freeHis_Iva/iva2309/._20210923_protocol1.prt
- source_data_2022/figures_SI17_SI18/S17-18/__MACOSX/activity_freeHis_Iva/iva2309/._20210924Experiment2.txt
- source_data_2022/figures_SI17_SI18/S17-18/__MACOSX/activity_freeHis_Iva/iva2309/._20210924Experiment2.xpt
- source_data_2022/figures_SI17_SI18/S17-18/__MACOSX/activity_freeHis_Iva/iva2309/._20210924Experiment3.xpt
- source_data_2022/figures_SI17_SI18/S17-18/__MACOSX/activity_freeHis_Iva/iva2309/._20210924h123y_graph.xlsx
- source_data_2022/figures_SI17_SI18/S17-18/__MACOSX/activity_freeHis_Iva/iva2309/._20210924wt_graph.xlsx
- source_data_2022/figures_SI17_SI18/S17-18/__MACOSX/activity_freeHis_Iva/iva2309/._20210924_protocol2.prt
- source_data_2022/figures_SI17_SI18/S17-18/__MACOSX/activity_freeHis_Iva/iva2309/._20210924_protocol3.prt
- source_data_2022/figures_SI17_SI18/S17-18/__MACOSX/activity_freeHis_Iva/iva2309/._Experiment1.xpt
- source_data_2022/figures_SI17_SI18/S17-18/__MACOSX/activity_freeHis_Iva/iva2309/._Protocol1.prt
- source_data_2022/figures_SI17_SI18/S17-18/__MACOSX/activity_freeHis_Iva/iva2309/._~$20210924wt_graph.xlsx
- source_data_2022/figures_SI17_SI18/S17-18/__MACOSX/activity_freeHis_Iva/iva2309/._~$20210924h123y_graph.xlsx
- source_data_2022/figures_SI17_SI18/S17-18/__MACOSX/activity_freeHis_Iva/iva2309/._20210924Experiment3.txt
- source_data_2022/figures_SI17_SI18/S17-18/__MACOSX/activity_freeHis_Iva/iva2309/._20210924H123Y_graph_ph.xlsx
- source_data_2022/figures_SI17_SI18/S17-18/__MACOSX/activity_freeHis_Iva/iva2309/._20210924wt_graph_ph.xlsx
- source_data_2022/figures_SI17_SI18/S17-18/__MACOSX/activity_freeHis_Iva/iva2309/._20210927wt_h123k_graph_ph.xlsx
- source_data_2022/figures_SI17_SI18/S17-18/__MACOSX/activity_freeHis_Iva/iva2309/._20210927wt_deltaPK_graph_ph.xlsx
- source_data_2022/figures_SI17_SI18/S17-18/__MACOSX/activity_freeHis_Iva/iva2309/._20210927_protocol4.prt
- source_data_2022/figures_SI17_SI18/S17-18/__MACOSX/activity_freeHis_Iva/iva2309/._20210927Experiment4.xpt
- source_data_2022/figures_SI17_SI18/S17-18/__MACOSX/activity_freeHis_Iva/iva2309/._20210927Experiment4.txt
- source_data_2022/figures_SI17_SI18/S17-18/__MACOSX/activity_freeHis_Iva/iva2309/._20210927wt_h123f_graph_ph.xlsx
- source_data_2022/figures_SI17_SI18/S17-18/__MACOSX/activity_freeHis_Iva/._iva_TET2_activity_measurements.rar
- source_data_2022/figures_SI17_SI18/S17-18/__MACOSX/activity_freeHis_Iva/._Tet2_activity_measurements_plates_Sept2021.xlsx
- source_data_2022/figures_SI17_SI18/S17-18/__MACOSX/activity_freeHis_Iva/._TET2_wt_mutants_pH_graphs.pdf
- source_data_2022/figures_SI17_SI18/S17-18/__MACOSX/activity_freeHis_Iva/._iva2309
- source_data_2022/figures_SI17_SI18/S17-18/activity_freeHis_Iva.zip
- source_data_2022/Figure_SI_3ac
- source_data_2022/Figure_SI_3ac/R1rho_600MHz_15kHz.txt
- source_data_2022/Figure_SI_3ac/disp_135_N.out
- source_data_2022/S11a
- source_data_2022/S11a/probability_contacts_intermol_apo_aver_sem_rc0.7.dat
- source_data_2022/S11a/probability_contacts_intermol_substrate_aver_sem_rc0.7.dat
- source_data_2022/S11a/probability_contacts_intramol_apo_aver_sem_rc0.7.dat
- source_data_2022/S11a/probability_contacts_intramol_substrate_aver_sem_rc0.7.dat
- source_data_2022/S11a/probability_contacts_twins_apo_aver_sem_rc0.7.dat
- source_data_2022/S11a/probability_contacts_twins_substrate_aver_sem_rc0.7.dat
- source_data_2022/S11a/prob_loop_substrate_aver_sem_S11c.dat
- source_data_2022/S11b
- source_data_2022/S11b/probability_contacts_with_loop_apo_aver_sem.dat
- source_data_2022/S11b/probability_contacts_with_loop_substrate_aver_sem.dat
- source_data_2022/S12
- source_data_2022/S12/rmsf_bb_cat_tet3.xvg
- source_data_2022/S12/rmsf_bb_cat_tet2.xvg
- source_data_2022/S12/rmsf_bb_cat_tet1.xvg
