# Supplementary material for: Functional control of a 0.5 MDa TET aminopeptidase by a flexible loop revealed by MAS NMR
Source: Nat Commun. 2022 Apr 8;13:1927. doi: 10.1038/s41467-022-29423-0 (PMC8993905; doi:10.1038/s41467-022-29423-0)
Supplement: Supplementary file 4 — Source data [file 41467_2022_29423_MOESM4_ESM.gz › source_data_2022/Figures_2B-E_SI5_SI6_SI7/Direct Coupling Analysis/top2N_prediction_2021.dat]

#      i       j  |   i_map   j_map    rank
#------------------------------------------
     13      26  |     A18     V32       1
    282     341  |    H284    K343       2
    171     328  |    R175    D330       3
    102     159  |    W106    T163       4
    281     345  |    K283    N347       5
     62     207  |     A66    T209       6
     11     174  |     V16    S178       7
    170     330  |    H174    R332       8
     83     137  |     V87    I141       9
    141     147  |    A145    A151      10
    100     108  |    K104    F112      11
    225     305  |    E227    K307      12
      9      29  |     K14     E35      13
     28      40  |     I34     V46      14
    275     342  |    L277    A344      15
     76      82  |     E80     R86      16
      9      30  |     K14     E36      17
    275     311  |    L277    G313      18
    192     340  |    Q196    T342      19
     77     144  |     K81    K148      20
     67     175  |     Q71    I179      21
     59     343  |     V63    L345      22
    190     204  |    A194    F206      23
    271     311  |    I273    G313      24
    285     334  |    P287    A336      25
      9      26  |     K14     V32      26
     58     203  |     K62    Y205      27
     27     183  |     V33    V187      28
     49     201  |     H55    D203      29
    196     344  |    A200    E346      30
    222     305  |    F224    K307      31
      4     166  |      Y9    R170      32
     16      86  |     V21     I90      33
     35      48  |     V41     A54      34
    111     137  |    G115    I141      35
     58     201  |     K62    D203      36
    185     335  |    T189    T337      37
     19     157  |     Y24    V161      38
     28      46  |     I34     V52      39
     17      86  |     S22     I90      40
     22     108  |     G28    F112      41
    141     150  |    A145    M154      42
    256     334  |    T258    A336      43
    274     345  |    W276    N347      44
     49     203  |     H55    Y205      45
     81     101  |     L85    V105      46
     72     158  |     V76    I162      47
    256     335  |    T258    T337      48
    181     332  |    I185    V334      49
     31     187  |     I37    L191      50
    274     342  |    W276    A344      51
    327     332  |    V329    V334      52
    139     147  |    I143    A151      53
     39     223  |     K45    G225      54
     15      23  |     G20     I29      55
    192     337  |    Q196    E339      56
     24      65  |     R30     M69      57
     51     201  |     K57    D203      58
    139     152  |    I143    V156      59
     72      81  |     V76     L85      60
     62     297  |     A66    D299      61
    189     340  |    V193    T342      62
     83     158  |     V87    I162      63
    104     273  |    D108    R275      64
    282     345  |    H284    N347      65
    110     161  |    Y114    D165      66
     71      84  |     M75     A88      67
    170     328  |    H174    D330      68
    276     288  |    E278    L290      69
     37      51  |     E43     K57      70
    110     165  |    Y114    E169      71
     61     343  |     I65    L345      72
    218     300  |    R220    A302      73
    166     329  |    R170    E331      74
     24      40  |     R30     V46      75
    280     286  |    K282    Y288      76
     52     201  |     G58    D203      77
    185     336  |    T189    V338      78
     63     186  |     A67    I190      79
    203     224  |    Y205    I226      80
    116     125  |    V120    D129      81
     60     205  |     M64    V207      82
    153     280  |    K157    K282      83
     15     180  |     G20    R184      84
    100     161  |    K104    D165      85
    276     286  |    E278    Y288      86
     37      49  |     E43     H55      87
    235     257  |    T237    A259      88
    189     339  |    V193    M341      89
    260     288  |    I262    L290      90
      8     164  |     K13    L168      91
     27     206  |     V33    A208      92
     99     137  |    F103    I141      93
     30     191  |     E36    K195      94
     45     219  |     N51    T221      95
    264     299  |    S266    G301      96
     75     147  |     I79    A151      97
    148     153  |    E152    K157      98
     83     135  |     V87    I139      99
    183     206  |    V187    A208     100
    101     156  |    V105    T160     101
     16      69  |     V21     G73     102
     14     102  |     P19    W106     103
     89     160  |     V93    W164     104
     74      82  |     H78     R86     105
    298     310  |    A300    T312     106
     28      38  |     I34     V44     107
    264     295  |    S266    G297     108
     27     187  |     V33    L191     109
      6      30  |     L11     E36     110
    258     286  |    I260    Y288     111
     81     158  |     L85    I162     112
     65     183  |     M69    V187     113
    258     272  |    I260    V274     114
    172     329  |    F176    E331     115
    225     306  |    E227    A308     116
    101     158  |    V105    I162     117
    232     339  |    I234    M341     118
     31      48  |     I37     A54     119
    104     156  |    D108    T160     120
    173     326  |    V177    V328     121
      6      26  |     L11     V32     122
    104     153  |    D108    K157     123
     47     203  |     I53    Y205     124
     98     165  |    R102    E169     125
    253     328  |    G255    D330     126
    181     327  |    I185    V329     127
    186     204  |    I190    F206     128
     34     191  |     Y40    K195     129
    205     220  |    V207    S222     130
     14     100  |     P19    K104     131
    229     301  |    G231    I303     132
    172     177  |    F176    F181     133
     39      49  |     K45     H55     134
     24      46  |     R30     V52     135
     81     139  |     L85    I143     136
     73      84  |     T77     A88     137
     11     164  |     V16    L168     138
    177     327  |    F181    V329     139
      8     166  |     K13    R170     140
     98     161  |    R102    D165     141
     57     200  |     P61    A202     142
     85      91  |     P89     P95     143
    184     332  |    Y188    V334     144
     70      94  |     L74     L98     145
     60     301  |     M64    I303     146
    214     299  |    L216    G301     147
    100     110  |    K104    Y114     148
    278     345  |    L280    N347     149
    223     306  |    G225    A308     150
    189     336  |    V193    V338     151
     58     227  |     K62    D229     152
     61     186  |     I65    I190     153
     22     102  |     G28    W106     154
    101     139  |    V105    I143     155
     99     113  |    F103    G117     156
     38      46  |     V44     V52     157
    221     301  |    A223    I303     158
    254     285  |    K256    P287     159
     60     224  |     M64    I226     160
    109     152  |    I113    V156     161
    101     137  |    V105    I141     162
      6     187  |     L11    L191     163
    167     173  |    L171    V177     164
    214     300  |    L216    A302     165
    230     275  |    F232    L277     166
    231     298  |    A233    A300     167
    153     276  |    K157    E278     168
     53     199  |      --      --     169
    259     291  |    K261    L293     170
     85     132  |     P89    W136     171
    234     320  |    V236    I322     172
    164     172  |    L168    F176     173
    259     289  |    K261    E291     174
     86     157  |     I90    V161     175
    184     336  |    Y188    V338     176
    222     306  |    F224    A308     177
    228     271  |    Y230    I273     178
     35     190  |     V41    A194     179
     60     220  |     M64    S222     180
     83     113  |     V87    G117     181
    186     232  |    I190    I234     182
    278     341  |    L280    K343     183
     42     309  |     K48    P311     184
      4     164  |      Y9    L168     185
    188     332  |    E192    V334     186
    317     327  |    A319    V329     187
    235     314  |    T237    S316     188
    258     276  |    I260    E278     189
      3     188  |      --    E192     190
      4     329  |      Y9    E331     191
    234     317  |    V236    A319     192
    301     308  |    I303    V310     193
    268     309  |    H270    P311     194
     14      22  |     P19     G28     195
    111     139  |    G115    I143     196
    235     289  |    T237    E291     197
     24     206  |     R30    A208     198
    171     252  |    R175    L254     199
    256     313  |    T258    L315     200
     47     205  |     I53    V207     201
    192     336  |    Q196    V338     202
      7     184  |     L12    Y188     203
    182     232  |    A186    I234     204
    179     233  |    D183    D235     205
    267     272  |    C269    V274     206
     56     201  |     G60    D203     207
    315     335  |    V317    T337     208
     21     270  |     F26    T272     209
     59     200  |     V63    A202     210
     13      22  |     A18     G28     211
     84     261  |     A88    M263     212
     55     201  |     E59    D203     213
      2     191  |      --    K195     214
     27      65  |     V33     M69     215
     38      48  |     V44     A54     216
    189     343  |    V193    L345     217
     65     206  |     M69    A208     218
     36      51  |     D42     K57     219
     31     190  |     I37    A194     220
     70      83  |     L74     V87     221
    250     257  |    T252    A259     222
    104     277  |    D108    E279     223
     13      23  |     A18     I29     224
    167     326  |    L171    V328     225
    236     320  |    I238    I322     226
     98     324  |    R102    T326     227
     94     113  |     L98    G117     228
    102     108  |    W106    F112     229
    192     333  |    Q196    D335     230
    103     156  |    I107    T160     231
    140     330  |    G144    R332     232
    302     310  |    H304    T312     233
    171     326  |    R175    V328     234
     12     163  |     E17    R167     235
    230     342  |    F232    A344     236
    282     337  |    H284    E339     237
    278     342  |    L280    A344     238
     27      46  |     V33     V52     239
    270     309  |    T272    P311     240
     70      89  |     L74     V93     241
     91     132  |     P95    W136     242
     60     226  |     M64    P228     243
    256     338  |    T258    L340     244
    202     343  |    V204    L345     245
    122     133  |    K126    D137     246
     70     158  |     L74    I162     247
     81     147  |     L85    A151     248
    230     339  |    F232    M341     249
    265     312  |    V267    A314     250
    313     339  |    L315    M341     251
     31     206  |     I37    A208     252
    252     326  |    L254    V328     253
    313     335  |    L315    T337     254
     12     164  |     E17    L168     255
     54     201  |      --    D203     256
    210     321  |    E212    H323     257
     39      47  |     K45     I53     258
     34     194  |     Y40    K198     259
    284     338  |    I286    L340     260
    298     312  |    A300    A314     261
     47     220  |     I53    S222     262
    139     150  |    I143    M154     263
    221     304  |    A223    T306     264
     57     227  |     P61    D229     265
    282     344  |    H284    E346     266
    211     321  |    E213    H323     267
     23      65  |     I29     M69     268
     59     228  |     V63    Y230     269
    230     311  |    F232    G313     270
    231     301  |    A233    I303     271
    122     131  |    K126    D135     272
    109     139  |    I113    I143     273
     61     230  |     I65    F232     274
     61     189  |     I65    V193     275
    150     168  |    M154    G172     276
    198     344  |      --    E346     277
     19     102  |     Y24    W106     278
    229     308  |    G231    V310     279
     36      50  |     D42     K56     280
    222     304  |    F224    T306     281
     17      69  |     S22     G73     282
    188     336  |    E192    V338     283
     14     159  |     P19    T163     284
    193     202  |    L197    V204     285
     88     295  |     G92    G297     286
    137     158  |    I141    I162     287
     99     111  |    F103    G115     288
     14     108  |     P19    F112     289
      7     177  |     L12    F181     290
    181     315  |    I185    V317     291
     48     206  |     A54    A208     292
     92     129  |     K96    A133     293
    207     220  |    T209    S222     294
     31      38  |     I37     V44     295
     92     130  |     K96    P134     296
     99     158  |    F103    I162     297
     95     135  |     I99    I139     298
    185     332  |    T189    V334     299
    231     310  |    A233    T312     300
    289     314  |    E291    S316     301
    209     215  |    Q211    R217     302
     96     323  |    A100    N325     303
    235     250  |    T237    T252     304
     16     159  |     V21    T163     305
     50     190  |     K56    A194     306
     75     154  |     I79    I158     307
     16     157  |     V21    V161     308
    214     295  |    L216    G297     309
    258     275  |    I260    L277     310
    103     109  |    I107    I113     311
     62     301  |     A66    I303     312
    104     280  |    D108    K282     313
    164     174  |    L168    S178     314
    239     318  |    D241    R320     315
    252     328  |    L254    D330     316
     19     269  |     Y24    P271     317
     10      23  |     V15     I29     318
    145     283  |    E149    E285     319
    120     243  |    I124    T245     320
     43     219  |     L49    T221     321
     71      86  |     M75     I90     322
    257     289  |    A259    E291     323
     21     269  |     F26    P271     324
     62     231  |     A66    A233     325
    114     136  |    A118    F140     326
    178     210  |    D182    E212     327
     30     187  |     E36    L191     328
     44     208  |     G50    V210     329
     93     323  |     T97    N325     330
     25      40  |     D31     V46     331
    139     169  |    I143    K173     332
    267     294  |    C269    G296     333
    113     135  |    G117    I139     334
    230     346  |    F232    I348     335
     58     225  |     K62    E227     336
    178     321  |    D182    H323     337
     48     190  |     A54    A194     338
     67     176  |     Q71    A180     339
    275     313  |    L277    L315     340
    267     312  |    C269    A314     341
     59     202  |     V63    V204     342
     81     137  |     L85    I141     343
     36      48  |     D42     A54     344
     47     223  |     I53    G225     345
    115     121  |    S119    Q125     346
     74     154  |     H78    I158     347
     75     148  |     I79    E152     348
     60     221  |     M64    A223     349
    165     173  |    E169    V177     350
    272     288  |    V274    L290     351
     91     135  |     P95    I139     352
     32      38  |     K38     V44     353
    233     289  |    D235    E291     354
    218     303  |    R220    L305     355
    170     329  |    H174    E331     356
    250     289  |    T252    E291     357
     11     175  |     V16    I179     358
    153     288  |    K157    L290     359
    266     299  |    I268    G301     360
    278     284  |    L280    I286     361
    209     214  |    Q211    L216     362
    143     149  |    S147    D153     363
     61     202  |     I65    V204     364
    267     311  |    C269    G313     365
     39     203  |     K45    Y205     366
     40      46  |     V46     V52     367
      6     188  |     L11    E192     368
    147     152  |    A151    V156     369
     63     179  |     A67    D183     370
    120     236  |    I124    I238     371
    173     324  |    V177    T326     372
    230     271  |    F232    I273     373
     49      58  |     H55     K62     374
     78     251  |     N82    H253     375
    257     314  |    A259    S316     376
    162     324  |    G166    T326     377
    254     287  |    K256    Q289     378
      8     163  |     K13    R167     379
    160     323  |    W164    N325     380
    259     312  |    K261    A314     381
     72      83  |     V76     V87     382
     91     130  |     P95    P134     383
    258     311  |    I260    G313     384
    172     327  |    F176    V329     385
     58     224  |     K62    I226     386
    260     272  |    I262    V274     387
     36     190  |     D42    A194     388
     36     194  |     D42    K198     389
    179     234  |    D183    V236     390
    199     347  |      --    H349     391
     99     160  |    F103    W164     392
    231     312  |    A233    A314     393
    174     180  |    S178    R184     394
    294     299  |    G296    G301     395
    265     302  |    V267    H304     396
    238     249  |    A240    V251     397
     88     210  |     G92    E212     398
     91     129  |     P95    A133     399
    141     146  |    A145    E150     400
     78     245  |     N82    E247     401
    294     312  |    G296    A314     402
    102     158  |    W106    I162     403
    320     325  |    I322    E327     404
    272     311  |    V274    G313     405
    278     338  |    L280    L340     406
    109     150  |    I113    M154     407
     50     194  |     K56    K198     408
    116     121  |    V120    Q125     409
     64     210  |     H68    E212     410
    221     229  |    A223    G231     411
    149     283  |    D153    E285     412
     80     241  |     F84    P243     413
     56     227  |     G60    D229     414
     80     318  |     F84    R320     415
    133     247  |    D137    K249     416
      7     172  |     L12    F176     417
     64     178  |     H68    D182     418
      3     184  |      --    Y188     419
     46     206  |     V52    A208     420
     60     229  |     M64    G231     421
    229     298  |    G231    A300     422
    185     232  |    T189    I234     423
    197     283  |    K201    E285     424
     74     240  |     H78    I242     425
     50     198  |     K56      --     426
    186     206  |    I190    A208     427
    178     211  |    D182    E213     428
    114     119  |    A118    H123     429
     12     174  |     E17    S178     430
    234     289  |    V236    E291     431
    147     156  |    A151    T160     432
     73      83  |     T77     V87     433
     85      94  |     P89     L98     434
     11     177  |     V16    F181     435
    228     309  |    Y230    P311     436
    265     298  |    V267    A300     437
      6     191  |     L11    K195     438
     59     346  |     V63    I348     439
    101     152  |    V105    V156     440
     77     145  |     K81    E149     441
     42     223  |     K48    G225     442
    193     343  |    L197    L345     443
    285     330  |    P287    R332     444
    189     204  |    V193    F206     445
    257     316  |    A259    P318     446
    259     290  |    K261    I292     447
    117     236  |    P121    I238     448
     88     321  |     G92    H323     449
    256     287  |    T258    Q289     450
    266     302  |    I268    H304     451
     83      99  |     V87    F103     452
     77     245  |     K81    E247     453
     27      48  |     V33     A54     454
    233     315  |    D235    V317     455
    264     303  |    S266    L305     456
     24      44  |     R30     G50     457
    207     217  |    T209    A219     458
    319     326  |    Y321    V328     459
    101     109  |    V105    I113     460
    225     304  |    E227    T306     461
     62     205  |     A66    V207     462
    259     314  |    K261    S316     463
    121     126  |    Q125    R130     464
    266     294  |    I268    G296     465
     51      56  |     K57     G60     466
     10     187  |     V15    L191     467
    252     316  |    L254    P318     468
    284     334  |    I286    A336     469
     57     201  |     P61    D203     470
     62     229  |     A66    G231     471
     10      30  |     V15     E36     472
     55     200  |     E59    A202     473
     70     160  |     L74    W164     474
     98     163  |    R102    R167     475
     45     205  |     N51    V207     476
      4     184  |      Y9    Y188     477
     50     197  |     K56    K201     478
    196     340  |    A200    T342     479
     63     182  |     A67    A186     480
    103     151  |    I107    G155     481
    302     309  |    H304    P311     482
    279     338  |    A281    L340     483
     56     200  |     G60    A202     484
     68     325  |     I72    E327     485
     70     113  |     L74    G117     486
     76     134  |     E80    Q138     487
    212     266  |    V214    I268     488
    294     320  |    G296    I322     489
    228     342  |    Y230    A344     490
    185     315  |    T189    V317     491
    166     172  |    R170    F176     492
    107     168  |    K111    G172     493
    181     336  |    I185    V338     494
     15     175  |     G20    I179     495
    301     310  |    I303    T312     496
     70      99  |     L74    F103     497
    109     141  |    I113    A145     498
    177     317  |    F181    A319     499
     26     187  |     V32    L191     500
      3     332  |      --    V334     501
    218     304  |    R220    T306     502
     47     224  |     I53    I226     503
     69      86  |     G73     I90     504
     64     321  |     H68    H323     505
     80     136  |     F84    F140     506
    179     186  |    D183    I190     507
     93     324  |     T97    T326     508
     64     211  |     H68    E213     509
    256     286  |    T258    Y288     510
    111     158  |    G115    I162     511
    103     147  |    I107    A151     512
     53     201  |      --    D203     513
     35      50  |     V41     K56     514
    238     248  |    A240    Q250     515
    293     299  |    G295    G301     516
     67     162  |     Q71    G166     517
    110     173  |    Y114    V177     518
    277     345  |    E279    N347     519
     52     198  |     G58      --     520
    193     344  |    L197    E346     521
    217     300  |    A219    A302     522
    259     267  |    K261    C269     523
     97     162  |    Q101    G166     524
      7     181  |     L12    I185     525
    261     290  |    M263    I292     526
     50     193  |     K56    L197     527
     13      30  |     A18     E36     528
    235     291  |    T237    L293     529
     67     180  |     Q71    R184     530
    193     340  |    L197    T342     531
    208     214  |    V210    L216     532
     88     211  |     G92    E213     533
    123     129  |    P127    A133     534
     95     115  |     I99    S119     535
     88     214  |     G92    L216     536
    104     276  |    D108    E278     537
      3     329  |      --    E331     538
     95     130  |     I99    P134     539
     18     157  |     G23    V161     540
    255     331  |    G257    D333     541
    102     157  |    W106    V161     542
     33      38  |     D39     V44     543
     50     195  |     K56    D199     544
      6     184  |     L11    Y188     545
     98     173  |    R102    V177     546
     88     178  |     G92    D182     547
     36      49  |     D42     H55     548
     45     208  |     N51    V210     549
    259     294  |    K261    G296     550
     67     114  |     Q71    A118     551
    200     346  |    A202    I348     552
    259     296  |    K261    T298     553
    213     295  |    G215    G297     554
     59     230  |     V63    F232     555
    317     325  |    A319    E327     556
     73     240  |     T77    I242     557
    162     173  |    G166    V177     558
    264     291  |    S266    L293     559
    196     341  |    A200    K343     560
     45     207  |     N51    T209     561
    213     262  |    G215    D264     562
     12     162  |     E17    G166     563
      6      13  |     L11     A18     564
     91     131  |     P95    D135     565
    296     312  |    T298    A314     566
     49     224  |     H55    I226     567
     90     118  |     D94    P122     568
    103     152  |    I107    V156     569
    229     310  |    G231    T312     570
     89      94  |     V93     L98     571
    283     337  |    E285    E339     572
     43     209  |     L49    Q211     573
     48     187  |     A54    L191     574
     19      71  |     Y24     M75     575
    179     210  |    D183    E212     576
     15      22  |     G20     G28     577
    142     330  |    E146    R332     578
     57     348  |     P61    E350     579
    237     250  |    A239    T252     580
    146     169  |    E150    K173     581
     62     217  |     A66    A219     582
     31      46  |     I37     V52     583
    295     300  |    G297    A302     584
     42     306  |     K48    A308     585
     34     190  |     Y40    A194     586
    233     325  |    D235    E327     587
     32      37  |     K38     E43     588
    128     134  |    K132    Q138     589
     55     348  |     E59    E350     590
    159     176  |    T163    A180     591
    148     280  |    E152    K282     592
     43     215  |     L49    R217     593
     33     191  |     D39    K195     594
    302     308  |    H304    V310     595
    168     326  |    G172    V328     596
    261     266  |    M263    I268     597
    142     171  |    E146    R175     598
     37     203  |     E43    Y205     599
     52     200  |     G58    A202     600
     63     206  |     A67    A208     601
    262     295  |    D264    G297     602
    124     131  |    E128    D135     603
    239     252  |    D241    L254     604
    114     319  |    A118    Y321     605
    240     319  |    I242    Y321     606
    142     170  |    E146    H174     607
    315     331  |    V317    D333     608
     97     323  |    Q101    N325     609
     63     183  |     A67    V187     610
    258     338  |    I260    L340     611
    226     308  |    P228    V310     612
     84     292  |     A88    L294     613
     72     101  |     V76    V105     614
     74     245  |     H78    E247     615
    263     295  |    R265    G297     616
     41      47  |     D47     I53     617
     90     125  |     D94    D129     618
     90      95  |     D94     I99     619
     70      85  |     L74     P89     620
     48     204  |     A54    F206     621
    210     296  |    E212    T298     622
    253     331  |    G255    D333     623
     92     135  |     K96    I139     624
    217     301  |    A219    I303     625
      4     174  |      Y9    S178     626
     98     110  |    R102    Y114     627
     14     175  |     P19    I179     628
    116     134  |    V120    Q138     629
    162     174  |    G166    S178     630
    195     283  |    D199    E285     631
    154     242  |    I158    G244     632
    237     243  |    A239    T245     633
     40      45  |     V46     N51     634
    153     273  |    K157    R275     635
    177     234  |    F181    V236     636
    193     198  |    L197      --     637
     45     220  |     N51    S222     638
     89     323  |     V93    N325     639
     90     121  |     D94    Q125     640
    234     315  |    V236    V317     641
    233     314  |    D235    S316     642
     63     204  |     A67    F206     643
    256     278  |    T258    L280     644
    188     333  |    E192    D335     645
     73      82  |     T77     R86     646
     51     199  |     K57      --     647
    181     317  |    I185    A319     648
    287     331  |    Q289    D333     649
     65     208  |     M69    V210     650
    249     292  |    V251    L294     651
     82     136  |     R86    F140     652
     96     324  |    A100    T326     653
    164     177  |    L168    F181     654
    263     293  |    R265    G295     655
    215     299  |    R217    G301     656
    110     168  |    Y114    G172     657
      3     336  |      --    V338     658
     93     160  |     T97    W164     659
    231     339  |    A233    M341     660
    185     339  |    T189    M341     661
     98     162  |    R102    G166     662
    271     309  |    I273    P311     663
    271     342  |    I273    A344     664
    279     286  |    A281    Y288     665
    171     253  |    R175    G255     666
    234     291  |    V236    L293     667
    227     309  |    D229    P311     668
     44      65  |     G50     M69     669
    239     251  |    D241    H253     670
     10      26  |     V15     V32     671
     15     176  |     G20    A180     672
    217     231  |    A219    A233     673
    296     321  |    T298    H323     674
    267     299  |    C269    G301     675
     32      40  |     K38     V46     676
     81     109  |     L85    I113     677
    179     321  |    D183    H323     678
    125     130  |    D129    P134     679
     80     240  |     F84    I242     680
    148     154  |    E152    I158     681
    262     294  |    D264    G296     682
    176     325  |    A180    E327     683
     20      41  |     E25     D47     684
    124     130  |    E128    P134     685
    311     339  |    G313    M341     686
      9     149  |     K14    D153     687
     68     210  |     I72    E212     688
    233     296  |    D235    T298     689
    105     145  |    K109    E149     690
    253     330  |    G255    R332     691
    115     136  |    S119    F140     692
     69      87  |     G73     G91     693
     69     159  |     G73    T163     694
     94     135  |     L98    I139     695
    105     151  |    K109    G155     696
     71     261  |     M75    M263     697
     27     186  |     V33    I190     698
    284     341  |    I286    K343     699
    140     246  |    G144    H248     700
    112     173  |    V116    V177     701
    255     287  |    G257    Q289     702
     97     176  |    Q101    A180     703
      7     164  |     L12    L168     704
     68     320  |     I72    I322     705
    221     305  |    A223    K307     706
