# Supplementary material for: Functional control of a 0.5 MDa TET aminopeptidase by a flexible loop revealed by MAS NMR
Source: Nat Commun. 2022 Apr 8;13:1927. doi: 10.1038/s41467-022-29423-0 (PMC8993905; doi:10.1038/s41467-022-29423-0)
Supplement: Supplementary file 4 — Source data [file 41467_2022_29423_MOESM4_ESM.gz › source_data_2022/Figures_2B-E_SI5_SI6_SI7/Direct Coupling Analysis/tet_75cov_90id.fasta]

>sp|O59196|TET_PYRHO/9-350
---YELLKKVVEAPGVSGYEFGIRDVVIEEIKDYVDEVKVDKLGNVIAHKKG--EGPKVMIAAHMDQIGLMVTHIEKNGFLRVAPIGGVDPKTLIAQRFKVWIDKGKFIYGVGASVPPHIQKPEDRKKAPDWDQIFIDIGAESKEEAEDMGVKIGTVITWDGRLERLGKHRFVSIAFDDRIAVYTILEVAKQLKDAK--ADVYFVATVQEEVGLRGARTSAFGIEPDYGFAIDVTIAADIPGTPEHKQVTHLGKGTAIKIMDRSVICHPTIVRWLEELAKKHEIPYQLEILLGGGTDAGAIHLTKAGVPTGALSVPARYIHSNTEVVDERDVDATVELMTKALENIHE-----
>tr|A0A7C6KL57|A0A7C6KL57_9FIRM/10-350
--LADVLLRLAGVRAAAGQERAVADAIEETARPWIDESRRDSFGNLWLIRRSEAGGPRVMLSAHMDEIAWLVRAVEKGGFLRLSPLGGVDAATYVGHEVVVVTEQGELLPGIVGTKPPHLTREEEYRRFPEPESLFVDIGL-SEEETRRR-VKVGDVVYPSVLPARIGEGRVTGKALDNRASVAIMLWALRLLRGRDHQAEIFAVATVQEELGMRGARTAATAIAPDIAIAIDVGFGL-QPGVDRWHGGLKLGGGPAIT---AGPNLHPGLRQALLDTARRIRVETQEEVAGSTGTDAWYIQVAGEGIPVALLSLPLRYMHSSVELAALSDLEETARLLAEFLAG--------
>tr|A0A7C6KL57|A0A7C6KL57_9FIRM/412-748
--LVQTLGALSELRGPSGDEAEVRQWLMERLPKDVDEVFVDTMGNLLVAKGLNRPGPRVMVDAHMDEVGLIVKGVDDDGFLRVGVLGGIDPRVLPAQRVLVG-SSG--LLGVIGTKPVHLKKGEEKSKAPELDDLYVDIGVAGRAEAEKL-VRPGDTITFATRFQPVGKGLVKGKALDDRGGVALLLHLLAEE----WEFSFFAAFTAQEETGLRGAQVAADQIRPDLGLALETTICADLPDVPGHGQATRLGGGPAVSFQDRASVADPALVALIQKVAARENIAWQWRRALGGGNDAGAIQQRAGGARTCTLSIPCRYLHTPASLLAVSDMVKTYQLARAFLRELP------
>tr|A0A3D0XQQ7|A0A3D0XQQ7_9FIRM/6-337
-----ITELLCAEAGTSGDETAAVHAALQ-LTGLSG-GKVDTLGNGTVTLGDEDAQHHILLEAHMDQIGLTVTSVDKGGFLHFACCGGSDLRVMPGCPVYVFASGAEPLLGVIGSIPPHLNR-DGVEKVPEAEDMTIDLGLPALK-AKEQ-VCPGDRAVPLYHPKKLLGSRYTSAALDDRAGAAAVVRCAQILRNADLSCKVTFLFSTREEVGGQGASTAAYTADADEAICVDVGFGA-QPDV-KMEVSHPLGGGVMIGV---APILDRGMGKKLAKLAELASISYKWDVMGSTGTNSDEIAATRGGIKTALLSIPECSMHTPAEVVDLNDVEDTARLMASYVC---------
>tr|A0A3D0XQQ7|A0A3D0XQQ7_9FIRM/377-711
------LPALCMARGISGQEDAVREQILSDIRPYAEKIEITPLGSILAFKKGDRARTRLLINAHMDEVGLIVTHITDSGLLRFDTVGGIDRRVLPGRSVTIGNGEK-VVPGVIGLKPIHLLKKEERRTSIPMDELFIDIGAKSREEAAAV-VTPGDMVTFDSAYEEN-GCSVKSRALDDRAGCALLVHLMKQD---DWAYDTIFEFAVQEEVGLNGSRTGAFLAHPQAAIVVESTTAADVPGTDREHQICRLGKGPVISFMDRCTIYDQEYIKWAFEEAEKAKIPCQWKEGVAGGNDAGAIHVSRGGVRTVAVSLACRYLHAPMGMISKSDYQETGILLQLLAERI-------
>tr|A0A1W6WB99|A0A1W6WB99_9FIRM/375-709
------LPQLCRERGVSGSEEGVRELILSQISNFAEKIEITPLGSILAYKKGKNRATRLLLNAHMDEVGLIITHITDEGFLRFAPVGRIDPRVLPGRSVTVGYGKN-TVPGVIGLKPIHLLEKGERGKAIPVEELYIDIGAKDKQEAAKV-AVPGDMVTFNSVYEEN-GFSVKSRALDDRAGCALLVHLMQQP---DWAYDTIFEFAVQGEVGCNGSCTGAYLAQPEAAVVVECTAASDVPGTETDQQVCRLGQGPVITFMDHKTIYDKEYTKWAFEEARKAGVPCQWQEGVDGDNDAGAIYISRGGVRTAAVSLPCRYPHAPMGIVSRSDYEAAGALLQCLAQRI-------
>tr|A0A6M9U1H8|A0A6M9U1H8_9FIRM/2-336
-KMEKILKTLCGAIGTSGDETPVKAAL--ELTGLPN-GKVLPLGSGCVSLGKADAEKVILLEAHMDQIGLVVTSVDEHGFLHFANCGGSDQRVMPGCPVRVFTGADKPLLGVVGSVPPHLDRA-NTDKVPDVEDMTVDLGLPA-VKAKTV-VCPGDRVVPVYEPKKLMGTRFSSAALDNRAGAAAVVRAARLLQQVDLGWRVLLLFSTMEEIGGQGAHTAAYTAAVDEAICVDVGFGI-QPGV-KPEVSHPVGGGVMIG---SAPILDRGMTRRLGQLADENHISYKWDVMGFTGTNSDDIAVTRGGVRTALLSVPQRSMHTPAEVVDMQDIEDTALLMALYV----------
>tr|A0A3E2J2S3|A0A3E2J2S3_9BACI/6-356
-ETLTMLKDLTDAKGIPGNEGEVREVMKEYITPYADEMITDGLGSLIAKKSGQENGLKIVVTGHLDEVGFMVTQIDDKGFLRFQPVGGWWSQVMLAQRVTIVTRKG-DITGIIGSKPPHILTAEARKKPVEIKDMFIDIGATNKEEAEDWGIRPGDMVVPYFEFTVMNEKMLLAKAWDNRIGCAIAIDVLKQLQETNHPNVVYGVGAVQEEVGLRGARTSTFKIQPDIGFAVDVGVAGDTPGVSEREAQGKMGKGPQIVIYDASMVSHKGLRDFVTDTADEHNIPYQYEAMPGGGTDAGSIHVTANGVPSLAITIPTRYIHSNAAMLHRDDYENTIRLIVEVIKKLDRETVD-
>tr|A0A1V2SII2|A0A1V2SII2_9BACI/6-355
-ETLTMLKELTDARGIAGNEREAREVMEKYIAPYCDEISTDGLGSLIAQKTGETNGPKIMIAGHLDEIGFMVTQIDDKGFLRFQTVGGWWSQVMLAQRVTVVTANG-DITGVIGSKPPHILSPEARKKPVDIKDMFIDIGASSKEEAKEWGVRPGDMVVPSFEFTVMKEKMLLAKAWDNRIGCAIAIDVLKNLKDEKHGNVVYGVGTVQEEVGLRGAKTAANRIQPDIAIAVDVGIAGDTPGVSEKEAQAKIGEGPQIILYDASLVSHKGLRDFVTKTADEHDIPYQFDAMPGGGTDAGATHLTGEGVPSIAITIATRYIHTHGAILHRDDYENTVKLITEVVKRLDRETA--
>tr|A0A417YU81|A0A417YU81_9BACI/6-356
-ETLQMLKALTDAKGIPGNEREVREVMKEYIEPYAEEVTTDGLGSLIAKKTGKEGGPKIMVAGHLDEVGFMVTQIDEKGFLRFQPVGGWWNQVMLAQRVTVVTKKG-EVTGVIGSKPPHILTAEARKKPVEIKDMFIDIGATSRDEAKEWGVRPGDMIVPYFEFTVMKEKMLLAKAWDNRIGCAIAIDVLRQLKDVEHPNVVYGVGTIQEEVGLRGARTAAAKIQPDIGFGVDVGIAGDTPGVTEKEALGKMGDGPQIILYDASMVSHKGLRDFITDTADELNIPYQFDTVPGGGTDAGAIHLSHNGVPALAITIATRYIHSHAAMLHRDDYENTVKLIVEVIKRLDAETVK-
>tr|A0A1X9MHP3|A0A1X9MHP3_9BACI/6-356
-EKLQMLKDLTDANGIPGNEREARDVMTKYITPFADEVTTDNLGSLVAKKTGKADGPKIMVAGHLDEIGFMVTSIDDKGFLRFQTVGGWWEQVMLAQRVTIMTKNG-NIPGVVGSKPPHILAPEARKKPVDKKDMFIDIGASSREEAEEFGVRPGDSVVPVCEFTVMKEKYLMAKAWDNRIGCAIAIDVLRELQGVDHPNTVYGVGTVQEEVGLRGARTSAHFIQPDIGFGVDVGIAGDTPGVTEKEALAKMGDGPQIVLYDASMVSHKGLRDFVTDTADEHNIPYQFDAMAGGGTDSGAIHLTANGVPALSITVPTRYIHTHAAMLHRDDYENTVRLIVEVIKKLDTETVE-
>tr|A0A2M9T566|A0A2M9T566_9BACI/6-356
-ETLTMLKAMTDAKGVPGNEREARDVMKTYIAPYADEVTTDGLGSLIAKKEGKSGGPKVMIAGHLDEVGFMVTQIDDKGFIRFQTLGGWWSQVMLAQRVTIVTKKG-DITGVIGSKPPHILPPEARKKPVEIKDMFIDIGATSREEAMEWGVRPGDMIVPYFEFTVLNEKMLLAKAWDNRIGCAVAIDVLKQLKGVDHPNTVYGVGTVQEEVGLRGARTAAQFIQPDIAFAVDVGIAGDTPGVSEKEAMGKLGAGPHIVLYDATMVSHRGLREFVIEVAEELNIPYHFDAMPGGGTDAGAIHLTGSGVPSLTIAIPTRYIHSHAAILHRDDYENTVKLLVEVIKRLDADKVK-
>tr|A0A4R1QI10|A0A4R1QI10_9BACI/6-356
-ETLTMLKELTDAKGVPGNEREAREVMKKYISPYADEITTDGLGSLIAKKVGKADGPKVMVAGHLDEVGFMVTQIDDKGFIRFQPLGGWWGQVMLAQRVTIMTKKG-DITGVIGSKPPHILPPEARKKPVEIKDMFIDIGASSREEAMEWGVRPGDSIVPYFEFTVMNEKMLLAKAWDNRIGCAIAIDVLKRLKDVEHPNVVYGVGTVQEEVGLRGARTSAYAIEPDIAFAVDVGIAGDTPGVSEKEAMGKLGAGPHIVLYDASLVSHKGLREFVIDVAEEMNIPYRFDAMPGGGTDAGAIHMTMRGVPALTIAIPTRYIHSHAAMLHRDDYENTVKLLVEVIKRLDEQKVK-
>tr|I0F7F2|I0F7F2_9BACI/6-356
-KTLTMLKDLTDAKGIPGNEREVRQVMKSYIEPFADEVTTDRLGSLIAKKTGAENGPKIMIAGHLDEVGFMVTQITDKGFIRFQTVGGWWAQVMLAQRVTIVTKKG-EITGVIGSKPPHILSPEARKKSVEIKDMFIDIGASSREEALEWGVLPGDMIVPHFEFTVMNEKFLLAKAWDNRIGCAIAIDVLRNLQNTDHPNIVYGVGTVQEEVGLRGAKTAAHTIQPDIAFGVDVGIAGDTPGISEKEAQSKMGKGPQIIVYDASMVSHKGLRDAVVATAEEAGIPYQFDSIAGGGTDSGAIHLTANGVPALSITIATRYIHTHAAMLHRDDYENAVKLITEVIKKLDRKTVD-
>tr|A0A150JTF8|A0A150JTF8_BACCO/6-356
-ETLSMLKDLTDAKGIAGNEAEVRAVVKKYIEPYADELDTDGLGSLIAKKTGQADGPKIMIAGHMDEVGFMVTQIDESGFLRFQTIGGWWSQVMLAQRVTVVTDKG-DVTGVIGSKPPHILSPDARKKSYEIKDMFIDIGATSREEALEWGVKPGDMVVPYFEFTVMKEKMLLAKAWDNRIGCAVVIDVLKNLHKENHPNIVYGVTNVQEEVGLRGAKTAASKVKPDIAFALDVGIAGDTPGISEKEALSKMGKGPQIVIYDASMVAHKGLRDTVVKVAEELNIPYQFESIPGGGTDAGSIHLTGSGIPSLAITIATRYIHSHAGILHRDDYENTVKLITEVIKRLDRKTVN-
>tr|A0A5D4NZE0|A0A5D4NZE0_9BACI/6-356
-ETLSMLKDLTDAKGVPGNEREAREVMKKYIEPFADEITTDNLGSLIAKKVGDENGPKIMVAGHLDEVGFMITQIDDKGFLRFQTVGGWWSQVMLAQRVTIVTNKG-DITGVIGSKPPHILPPEARKKPVDIKDMFIDIGASSRDEAQEWGVKPGDMVVPYFEFTVMNEKMLLAKAWDNRIGCAIAIDVLKGLKGENHPNVVYGVGTVQEEVGLRGARTSASKIKPDIAFGVDVGIAGDTPGVSEKEAQSKMGEGPQIILYDASMVSHKGLRDFVTDIADENNIPYQFDAIAGGGTDSGAIHLTANGVPALSITIATRYIHSHAAMLHRDDYENAVKLITEVIKRLDKDTVA-
>tr|A0A6P1ALD8|A0A6P1ALD8_9BACT/6-356
-ERLQMLKDLTDANGISGDEREVREVMTKYIAPFADEVTTDRLGSLVARKTGKADGPKIMIAGHLDEIGFMVTSIDEKGFLRFQTIGGWWEQVMLAQRVTIMTKEG-NIPGVIGSKPPHILPADVRKKPVDKKDMFIDIGASSKEEAMEFGVRPGDSIVPVCEFTVMKEKYLMAKAWDNRIGCAIAIDVLRELQGVDHPNTVYGVGTIQEEVGLRGARTSTHLIQPDIGFAVDVGIAGDTPGVTEKEALAKMGDGPQIVLYDASMISHKDLRQFVTDTADENKIPYQFDSMAGGGTDSGAIHLTANGVPALTITIPTRYIHTHAAILHRDDYENTVKLLVEVIKKLDSETVE-
>tr|I3ECM7|I3ECM7_BACMM/6-356
-ETLTMLKDLTDAKGIPGNEREVREVMKRYIAPYADEVTTDGLGSLIAKKVGKDGGPKIMVAGHLDEVGFMITHIDDKGFLRFQTVGGWWSQVMLAQRVTIVTRKG-NITGVIGSKPPHILPAEARKKPVEIKDMFIDIGASSRDEAMEWGVRPGDMVVPYFEFTVMNEKMLLAKAWDNRIGCAIAIDVLKQLKGEAHPNVVYGVGTVQEEVGLRGARTSAQKIEPDIAFGVDVGIAGDTPGISEKESLSKLGKGPQIILYDASIVSHKGLRDFVTDTADELNIPYQFDSMAGGGTDSGAIHLTHKGVPSLSITIPTRYIHSHAAILHRDDYENAVKLIVEVIKRLDKETVE-
>tr|A0A0M0KH46|A0A0M0KH46_9BACI/6-356
-ERLQMLKELTDANGIPGNEREARDVMRKHIEPFADEVTTDKLGSLVAKKVGKEDGPKIMVAGHLDEIGFMVTSIDDKGFLRFQTVGGWWEQVMLAQRVTVMTKKG-NIPGVIGSKPPHILPAEARKKPVDKKDMFIDIGVASKEEALEFGVRPGDSIVPVCDFTVMKEKYLMAKAWDNRIGCAIAIDVLRELKGTNHPNVVYGVGTVQEEVGLRGARTSAHYIKPDIGFGVDVGIAGDTPGVTEKEALAKMGEGPQIVLYDASMVSHKGLRDFVTDIADEHNIPYQFDAMAGGGTDSGAIHLTANGVPALSITVATRYIHSHASILHRDDYENTVKLIVEVIKKLDRDTVN-
>tr|A0A077J586|A0A077J586_9BACI/6-356
-ETLKMLKELTDAKGIPGNEREVREVMKKYIAPYADEITTDGLGSLIAKKVGKEGGPKVMVAGHLDEVGFMVTQIDDKGFLRFQTVGGWWGQVMLAQRVTVVTRKG-DVTGIIGSKPPHILSPEARKKPVEIKDMFIDIGASSREEAEEWGVRPGDMVVPYFEFTVMNEKMLLAKAWDNRIGCAIAIDVLKQLKDVDHPNVVYGVGTIQEEVGLRGARTAAATIDPDIGFGVDVGIAGDTPGVSEKEAMSKMGKGPQIILYDASLVSHKGLRDFVTDVADELNIPYQFDAIPGGGTDAGAIHVTYKGVPTLAITIATRYIHTHAAMLHRDDYENAVKLIVEVIKRLDRETVD-
>tr|A0A366JWU6|A0A366JWU6_CYTFI/7-357
-ETLTMLKDLTDAKGIPGNEREPREVMKKYITAYADEVTTDGLGSLIAKKSGKEGGPKIMVAGHLDEVGFMVTNIDDKGFIRFQTVGGWWSQVMLAQRVTIVTSKG-DITGVIGSKPPHILSPDARKKPVEIKDMFIDIGASSREEAKEWGIKPGDMVVPYFEFTVMNEKMLLAKAWDNRIGCAIAIDVLKQLKDADHPNEVYGVGTVQEEVGLRGARTSAQKIEPDIAFGVDVGIAGDTPGISEKEAMSKMGKGPQIILYDASMVSHKGLRDLVTDTADELNIPYQFDAIAGGGTDSGAIHVTHNGVPSLSITIATRYIHSHAAMLHRDDYENAVKLIAEVIKKLDRETVD-
>tr|A0A1I2CMK4|A0A1I2CMK4_9BACI/6-356
-QTLTMLKELTDAKGIPGNEKEPREIMNKHISPFADEMTTDNLGSLIAKKTGKAGGPKVMITGHLDEIGFMITHIDEKGFLKFETVGGWWSQVMLAQRVTIMTRKG-NIVGVIGSKPPHILPADQRKKAVEIKDMFIDIGASSREEAEEFGVRPGDSVVPICDFTVMNEKLLMAKAWDNRIGCAIAIEVLRRLENETHSNEVYGVGAVQEEVGLRGAKTAAHKIQPDIGFAVDVGIAGDTPGISDNDATAEIGKGPQILVYDRSMVSHKGLRDFVTDIADKHNIPYQFEAMSGGGTDAGSIHLSGDGVPTLAITVPTRYIHTHAAILHRDDFENAVQLLVEVTKSLDEEKVK-
>tr|A0A135WQQ6|A0A135WQQ6_9BACL/6-357
-ETLTMLKELTDAKGIPGNEREVREVMKKYITPYADDLEQDNLGSLIAKKTGEENGPKIMVAGHLDEVGFMVTKIDDKGFLSFQTVGGWWSQVMLAQRVTIVTRKGDTVTGIIGSKPPHILSPEARKKPVEIKDMFIDIGATSKEEAMEWGILPGDMVVPYFEFTVMNDKYLLAKAWDNRIGCAIAIDVMKALKDEKHPNIVFGVGAAQEEVGLRGARTAAAKIEPDIGFAVDVGIAGDTPGVTAKEAMGKMGHGPQLVLFDASMVSHKGLRDLVVDTAEEHGIPYQFETMSGGGTDAGSIHLSGKGVPSLAICIPTRYIHSHAAMLHRDDYENAVKLVVEVIKKLDRETVN-
>tr|A0A2N5I4U1|A0A2N5I4U1_9BACI/6-356
-ETLAMLKDLTDAKGIPGNEREVREVVKKYIAAFADEIETDNLGSLIAKKTGKEDGPKIMVAGHLDEVGFMITQIDDKGFLRFQTVGGWWSQVMLAQRVTIVTKKG-DITGIIGSKPPHILTADARKKPVDIKDMFIDIGASSREEAQDWGVRPGDMAVPYFEFTVMNEKMLLAKAWDNRIGCAIAIDVLKGLKDSEHPNVVYGVATVQEEVGLRGARTSAFKIRPDIAFAVDTGIAADTPGITEKEALGKMGAGPQIVLYDASMVSHKGLRDFVTSTADEFGIPYQFEIIPGGGTDSGQIHITANGVPALSIGIATRYIHSHASMLHRDDFENTVKLIVEVIKKLDRETVD-
>tr|A0A2U1K4J0|A0A2U1K4J0_9BACI/6-356
-ETLSMLKELTDANGIPGNEREPREVVRKYIAPYADEIMTDHLGSLIAKKNGTEDGPKIMVAGHLDEIGFMVTQIDDNGFLKFQTVGGWWEQVMLAQRVTVMTRNG-NIPGVIGSKPPHILSPEARKKPVDKKDMFIDIGASSKKEAEEFGVRPGDSVVPVCDFTVMKEKVLMAKAWDNRIGCAIAIEVLRQLKNEKHPNTVYGVGTVQEEVGLRGAKTATHFIQPDIGFAVDVGIAGDTPGVTSKEALSKIGKGPQIIMYDASMVAHKDLRDFVTDVADKENIPYQMDFVPGGGTDSGSIHLTAKGVPALSITIATRYIHTHAAILHRDDFENAVKLIVEVIKRLDREKVN-
>tr|A0A372LI34|A0A372LI34_9BACI/6-356
-KTLTMLKDLTDAKGIPGNEGEVRKVMQEYITPYADEITTDGLGSLIARKSGQENGPKIIVTGHLDEVGFMVTQIDDKGFLRFQPVGGWWSQVMLAQRVTVVTRKG-DVTGVIGSKPPHILSPEARKKPVEIKDMFIDIGAASREEAQEWGVRPGDMVVPYFEFTVMNEKMLLAKAWDNRIGCAIAIDVLKQLKGTDHPNVVYGVGAVQEEVGLRGARTSTYKIKPDIGFAVDVGIAGDTPGVTEREALGKMGKGPQIVIYDASMVAHKGLRDFVTDVADEHNIPYQYESIPGGGTDAGSIHLTDGGVPALAITIATRYIHSHAAMLHRDDYENAVKLIVEVIKKLDRQAVD-
>tr|N0B4N2|N0B4N2_9BACI/6-356
-ETLMMLKELTDAKGIPGNEREPREVMKKYIAPFSDEITTDNLGSLIAKKVGKAGGPKIMVAGHLDEVGFMITNIDDKGFLRFQTVGGWWSQVMLAQRVTIVTSKG-EVTGVIGSKPPHILSADARKKPVEIKDMFIDIGASSREEAKKWGVKPGDMVVPYFEFTVMNEKMLLAKAWDNRIGCAIAIEVLRRLKDTEHPNVVYGVGTVQEEVGTRGARTSANKIEPDIAFGVDVGIAGDTPGVSEKEALGKMGKGPQIILYDASMVSHKGLRDFITNVADEQEIPYQYDAIPGGGTDSGAIHLSHNGVPAVSIGIATRYIHSHAAMLHRDDFENTVKLIVELIKRLDQKTVD-
>tr|A0A6F8TUV0|A0A6F8TUV0_9BACI/6-355
-QTLTMLKDLTDAKGVPGNEREVRNVMKKYIEPYADEMLTDNLGSLIAKKVGDEQGPKIMVAGHLDEVGFMVTKVDSKGFLRFQTVGGWWSQVMLAQRVTIVTSKG-DVTGVIGSKPPHILSPEARKKAVEIKDMFIDIGASSREEVKEWGVKPGDMVVPHFEFTVMNEKMLLAKAWDNRIGCAIAIDVLKHLQNEKHPNVVYGVGTVQEEVGLRGARTAAAKIQPDIAFAVDVGIAGDTPGISDKDSSSKMGDGPQIILYDASMVSHKGLRDFVTDTADELNIPYQFDALPGGGTDSGAIHITANGVPALSITIATRYIHSHAAMLHRDDYENTVKLITEVIKKLDRTAV--
>tr|A0A2P8HCU6|A0A2P8HCU6_9BACI/6-356
-ETLTMLKELTDANGIPGNEKEAREAMRKHITPYADEVTTDGLGSLIAKKTGEADGPRVMVAGHLDEIGFMVTHIDEKGFLKFQTVGGWWEQVMLAQRVNVMTKNG-NITGIVGSKPPHILPPEQRKKMVEKKDMFIDIGASSREEAESFGIRPGDSVVPICDFEVMTEKLLMAKAWDNRIGCAIAIEVLKQLQNEEHPNEVYGVGTVQEEVGLRGAKTSAQKIQPDIGFGVDVGIAGDTPGVNESDARAKIGEGPQILVYDASMISHRGVREFVVNTAEENEIPYQYDAMSAGGTDSGAIHLTANGVPALSITVPTRYIHTHAGILHRDDFENAVKLIVEVIKKLDQDTVE-
>tr|A0A0A6VFC7|A0A0A6VFC7_9BACI/6-356
-ETLTMLKELTDARGIAGNEYEVREVFKTYIEPYADELDTDGLGSLIAKKVGKADGPKIMIASHLDEVGFMVTQIDEKGFLRFQTVGGWWAQVMLAQRVTVVTSKG-DITGIIGSKPPHVLSAEARKKTYEIKDMFIDIGATSREEALEWGVKPGDMVVPYFEFTVMKEKMLLAKAWDNRIGCAVVIDVLKNLQKEDHPNTLYGVANVQEEVGLRGAKTATHKVKPDIAFALDVGIAGDTPGITEKEALSKMGKGPQIVIYDASMVAHKGLRDTVVKVAEELNIPYQFESIPGGGTDAGSMHLVGNGIPSLAVTIATRYIHSHAAMIHRDDYENTVRLITEVVKRLDQETVD-
>tr|A0A3L7KBE5|A0A3L7KBE5_9BACI/6-356
-ETLHMLKDLTDAKGIPGNEKEVREVMKKYIEPFSDEIQTDGLGSLIAKKVGEENGPKVMIAGHLDEVGFMVTQIDDKGFLRFQTVGGWWSQVMLAQRVTIVTRKG-DVTGVIGSKPPHILPPEARRKQVDIKDMFIDVGASNREEAMEWGVRPGDMVVPYFEFTVMNEKMLLAKAWDNRIGCAIAIDVLKNLKDASHPNVVYGVGTVQEEVGLRGAKTAASAIQPDIAFGVDVGIAGDTPGISDKDAQSKMGKGPQIILYDASMVSHKGLRDFVTDTADELNIPYQFDAIPGGGTDSGAIHVTANGVPALSITIATRYIHSHAAMLHRDDYENAVKLITEVVKKLDRETVE-
>tr|A0A0A2URH8|A0A0A2URH8_9BACI/6-356
-DTLTMLKDLTDAKGVPGNEREPRDVMKKYISPYADEVYTDNLGSLIAKKVGKENGPKIMVAGHLDEVGFMVTRIDDNGFLYFQTVGGWWSQVMLAQRVTIMTRNG-DLTGVIGSKPPHILPAEQRKKAIDIKEMFIDIGASSKEEAQEFGVRPGDSVVPYFEFTQMPEKMLLAKAWDNRIGCAIAIEVLRQLKGQEHPNVVYGVGTVQEEVGLRGAKTSTNAINPDIGFAVDVGIAGDTPGVSDKEAASKMGEGPQIILYDASMISHKGLRDHVIDTAEKNEIPYQYDVIAGGGTDAGSIHLTADGVPALSITVATRYIHSHAAMLHRDDFENAVKLIVEVIKGMDAETVK-
>tr|A0A1H4BRA4|A0A1H4BRA4_9BACI/6-356
-ETLTMLKDLTDAKSIPGHEKEARDVMKQYITPFADEVYTDNLGSLIAKKSGEANGPKVMVAGHLDEVGFMVTRIDDNGFISFQTVGGWWSQVMLAQRVTIVTREG-TVTGVIGSKPPHILPAEARKKPVEIKDMFIDIGASSREEAKEFGVRPGDSIVPYFEFTQMKEKMLLAKAWDNRIGCAIAIEVLKQLKNEKHPNVVYGVGTVQEEVGLRGARTSAHAINPDIAFGVDVGIAGDTPGVSDKDASSKMGEGPQIILYDASMVSHKGLRDFVVDTADEKEIPYQFDAIAGGGTDSGAIHLTANGVPALSITIATRYIHSHAAMLHRDDFENAVKLIVEVIKKLDADTVK-
>tr|A0A2W0HKB2|A0A2W0HKB2_9BACI/3-354
-QTLQMLKELTDANGIPGNEREAREVMKKHIAPFADEVETDGLGSLIAKKTGVSDGPKVMVAGHLDEIGFMVTNIDDNGFLKFQTVGGWWEQVMLAQRVTVMTKEG-NVPGVIGSKPPHILPPEVRKKSVDKKDMYIDIGASSREEAEEFGVRPGDSVVPVCEFTVLKEKLLMAKAWDNRIGCAIAIDVLRRLKDEDHPNTVYGVGTVQEEVGLRGARTSAHHIQPDIGFGVDVGIAGDTPGVSDKDALAKMGKGPQIIMYDASMVSHKGLRDFVTGTADEKEIPYQFDYVPGGGTDSGAIHLTANGVPALSITIATRYIHTHAGILHRDDYENAVKLIVEVIKKLDRNTVN-
>tr|A0A511W502|A0A511W502_9BACI/6-356
-EQLTMLKDLTDAKGIPGNEKEAREVMEKYINPYADEVKTDHLGSLIAKKVGQENGPKIMVAGHLDEVGFMVTRIDDKGFLYFQTVGGWWNQVMLAQRVTITTRNG-DVTGVIGSKPPHILSAEARKKPVEIKDMFIDIGASSKEEAEEFGVRPGDSVVPYFDFTVMNEKLLLAKAWDNRIGCAIAIDVLKQLQGEDHPNEVYGVGTVQEEVGLRGARTSAHAIKPDIGFGVDVGIAGDMPGLSDKDAAAKLGDGPQVILYDASMISHKGVRDFVVNTAEENDIPFQYDSMAGGGTDSGAIHLTANGVPSLSITVPTRYIHSHAAMLHRDDYENAVKLIVEVIKKLDAKTVE-
>tr|A0A4R3N9S3|A0A4R3N9S3_9BACI/6-356
-ETLTMLKELTDAKAIPGNEREAREVMKTHISPYADEVYTDHLGSLIARKTGDENGPKIMVAGHLDEIGLMVTRIDDKGFVYFQTVGGWWNQVMLAQRVTIMTRKG-DITGIIGSKPPHIISAEARKKPVEIKDMFIDIGASSKEEAEEFGVRPGDSIVPYFDFTVMKEKMLLAKAWDNRIGCAIAIEVLKRLKDEKHPNIVYGVGTVQEEVGLRGARTSAHAIQPDIGFAVDTGIAGDTPGITEKEATSKIGKGPQIILYDASMVSHKGLRDFVVDTADEQKIPYQFDAIAGGGTDSGAIHLTANGVPALSITIATRYIHTHAAMIHRDDFENAVKLIVEVIKRLDRNKVN-
>tr|A0A3R9RCI9|A0A3R9RCI9_9BACI/6-356
-QTTNMLKELTDANGIPGNEKEARDVMRENISPYADEITTDHLGSLIAKKTGKAGGPKIMITGHLDEIGFMITQIDDKGFLKFQTVGGWWSQVMLAQRVNIMTKKG-NIVGVIGSKPPHILPAEQRKKAVEIKDMFIDIGASSKEEAENFGVTPGDSVVPICDFTVMNEKLMMAKAWDNRIGCAIAIEVMKRLQNEEHANEVYGVGAVQEEVGLRGAKTASNKITPDIGFAVDVGIAGDTPGVTENDAKAEIGKGPQILVFDRSMVSHKGLRDFVTETADKHNIPYQFDAMSGGATDAGSIHLSGEGVPSLAITVPTRYIHTHAAILHYDDFEHAVQLFVEIVKGLDEEKVK-
>tr|A0A370GKM2|A0A370GKM2_9BACI/6-355
-ATLEMLKDLTDAKGIPGNEREPREVMKKYIEPFADEILTDGLGSLIAKKSGDENGPKIMVSGHLDEVGFMVTQIDDKGFLRFQPVGGWWSQVMLAQRVTIVTNKG-DVTGVIGSKPPHILPAEARRKPVEIKDMFIDIGAQSKEEAAEWGVRPGDMVVPYFEFTVMNEKMLLAKAWDNRIGCAIAIDVLKNLKDADHANVVYGVGSVQEEVGLRGAKTAAAVIKPDIAFAVDVGIAGDTPGISEKEAMSKMGKGPQIILYDASMVSHKGLRDFVVNVADEHSIPYQYDAIPGGGTDAGSIHVTVNGVPSLAITIATRYIHSHAAMLHRDDYENAVKLITEVIKKLDKDTV--
>tr|A0A540V301|A0A540V301_9BACL/11-361
-ETLQMLKDLTDANGIAGNEKAPRAVMKKYIEPFADNIEYDNLGSLIAVKRGDEKGPKIMMAGHLDEVGFMVTQIDDKGFIKFQTVGGWWAHVMLSQRVTITTRSGEEIIGVIGSKPPHILPQEQRKKTVEIKDMFIDVGATSKEEAESWGIRPGDMITPYFEFNVMKEKMLLAKAWDNRIGCAIAIEVLKRLKNEKHPNIVYGVGNVQEEVGLRGAKTSTFKIQPDIGFAVDVGVAGDTPGITSKEAMSKLGAGPQIIIYDASMVSHKGLRDFVIEVAEENNIPYQFEAMPGGGTDAGSIHLTGSGVPTLSIGVATRYIHSHASILHRDDFENTVRLMVEVVKRLDWDAV--
>tr|A0A5R9FHX0|A0A5R9FHX0_9BACI/6-356
-NTLQMLKELTDANGIPGNEREPREVMKKYIEPFADDIQYDNLGSLIAVKKGSQEGPKIMVAGHLDEIGFMVTRIDDNGFLWFQTVGGWWEQVMLAQRVNVMTNKG-NIVGVIGSKPPHILPADQRKKSVDKKDMFIDIGASSREEAMEWGVRPGDSVVPICDFTVMNEKMLMAKAWDNRIGCAIAIEVLRKLKDEEHPNTVYGVGTVQEEVGLRGAQTAANYVKPDIGFAVDVGIAGDTPGISEKDVQSKMGKGPQIIMYDASMVSHKGLRDFVTDTADKNNIPYQFDAIAGGGTDSGKIHLTQNGVPALSITIATRYIHSHAAILHRDDFENAVNLIVEVIKGLDSDKVN-
>tr|A0A443ILQ0|A0A443ILQ0_9BACI/6-356
-DTLSMLKDLTDAKGIPGNEQEPRSIMKKYIEPYADEIETDGLGSLIAKKSGDTNGPKVMVAGHLDEVGFMITQIDDKGFLRFQTVGGWWNQVMLAQRVTIVTAKG-EITGVIGSKPPHILSAEARKKPVEIKDMFIDIGASSKEEAREWGVRPGDMAVPYFEFTVMNEKMLLAKAWDNRIGCAIAIDVLKNLKGEHHPNTVYGVGTVQEEVGLRGAKTAANKIMPDIAIAVDVGVAGDTPGISEKEAQAKMGEGPQIMLYDASMVSHKGLRDFVTGIADELDIPYQFDVMAGGGTDAGSTHLAGEGAPSLAITIATRYIHTHAALLHRDDYENAVKLITEVVKRLDKEAVE-
>tr|A0A1Q9Q4F1|A0A1Q9Q4F1_9BACI/6-356
-ETLTMLKDLTDAKGIPGNEREVREVMKKYIAPFADEVTTDGLGSLIAKKTGAAGGPKIMIAGHLDEVGFMITQIDDKGFLRFQTVGGWWSQVMLAQRVTIVTKKG-DVLGVIGSKPPHILSPEARKKPVEIKDMFIDVGAGSRDEAMEWGIRPGDMVVPYFEFTVMNEKMLLAKAWDNRIGCAIAIDVLKHLQGVDHPNEVYGVGTIQEEVGLRGARTSASAINPDIGFGVDVGIAGDTPGISEKEAMSKMGKGPQIILYDASLVSHKGLRDFVTELADELNIPYQFDAIPGGGTDAGAIHMTHNGVPSLAITIATRYIHSHAAMLHRDDYENAVKLIVEVIKRLDTETVN-
>tr|A0A0M2SUN6|A0A0M2SUN6_9BACI/6-354
-ETLKMLKDLTDAKGIPGNEREVRDVMSKYISPYADELSVDGLGSLIAKKGN--QGPKVMIAGHLDEVGFMVTRIDDKGFLRFQTVGGWWSQVMLAQRVTIVTAKG-DVTGVIGSKPPHILPPEARKKPVDIKDMFIDIGASSREEAEEWGVKPGDMVVPYFEFTVMNEKMLLAKAWDNRIGCAIAIDVLKKLKEENHPNTVYGVGTIQEEVGLRGARTSAQAIQPDIAFGVDVGIAGDTPGISEKESTSKMGAGPQIILYDASMVSHKGLREFVTNVADELNIPYQFDALPGGGTDSGAIHTTHRGVPSLSITIATRYIHSHAAMLHRDDYENAVKLIAEVIKRLDQETVE-
>tr|A0A2B2C635|A0A2B2C635_9BACI/6-356
-ETLMMLKELTDAKGIPGNEREVREVMKKYIEPFADELTTDGLGSLIAKKVGKEGGPKIMVAGHLDEVGFMITQIDDKGFLRFQPVGGWWGQVMLAQRVTIVSSKG-DVTGIIGSKPPHILSPEARKKPVEIKDMFIDVGASSREEVTEWGVRPGDMVVPYFEFTVMNEKMLLAKAWDNRIGCAIAIDVLKQLKGVDHPNVVYGVGNVQEEVGLRGAKTATTKIKPDIGFAVDVGIAGDTPGVSEREAMSKMGKGPQVVIYDASLVAHKGLRDLVTDTADELNIPYQFESIPGGGTDAGSIHLTHNGVPAMAITIATRYIHSHAAMLHRDDYENAVKLIVEVIKRLDREMVD-
>tr|A0A6B3W1S2|A0A6B3W1S2_9BACI/6-356
-ETLTMLKDLTDAKGIPGNEREVREVMKKYITPFADEITTDGLGGLIAKKVGKDGGPKVMVAGHLDEVGFMITQIDEKGFLRFQTVGGWWSQVMLAQRVTIVTAKG-EITGIIGSKPPHILSPEARKKPVDIKEMFIDIGASSREEAQEWGVRPGDMAVPYFEFTVMNDKMLLAKAWDNRIGCAIAIDVLKQLKGAEHPNVVYGVGTVQEEVGLRGARTAAQTIEPDIGFAVDVGIAGDTPGISEKDALGKMGKGPQIILYDASMVSHKGLRDFVTGVADELNIPYQFDAISGGGTDAGSIHLSVKGVPSLAITIATRYIHSHAAMLHRDDFENTVKLITEVIKRLDKDTVN-
>tr|A0A1I6B9J8|A0A1I6B9J8_9BACI/6-356
-ETLTMLKDLTDANGIPGNEREVREVMAKYITPFSDEVTTDGLGSLIAKKVGVENGPKIMVAGHLDEVGFMITNIDEKGFLRFQPVGGWWSQVMLAQRVTIVTRKG-HVTGVIGSKPPHILSPEARKKPVEIKDMFIDIGASSRDEAIEWGVRPGDMVVPYFEFTVMNEKMLLAKAWDNRIGCAIAIDVLKQLKDTAHPNVVYGVGTVQEEVGLRGAKTSAAKIQPDIAFGVDVGIAGDTPGVSEKEAMGKMGKGPQIILYDASMVSHKGLRDLVTDTADEFEIPYQFDAIPGGGTDSGAIHVSHNGVPALSITIATRYIHSHAAMLHRDDYENTVKLIVEVIKKLDQDTVD-
>tr|A0A5K1N7V6|A0A5K1N7V6_9BACI/6-356
-QTLTMLKDLTDAKGIPGNERDVKKVMQSYIETYADEVSTDRLGSLIAKKEGNANGPKVMLAGHLDEVGFMVTKIDDKGYIRFQTVGGWWSQVMLAQRVTIVTKKG-DITGVIGSKPPHVLSPEARKKSIEITDMFIDIGASSKEQAMEWGVLPGDQIVPYFEFTVMNEKMLLAKAWDNRIGCAVAIDVMKNLKDTQHENIAYSVATVQEEVGLRGAKTAAATIQPDIGFAIDVGVAGDTPGITEKEATSKLGKGPTIVVFDASMVSHKGLRDFVVQTADELNIPYQYDSMPGGGTDAGGIHLTGHGVPSLSIGIPSRYIHTHAAMIHRDDYENAVKLLTEVIKRLDQKTVE-
>tr|A0A1I5SMD8|A0A1I5SMD8_9BACI/3-353
-ETTQMLKELTDANGIPGNEKEARDVMKKHISPYADDVTTDHLGSLIAKKTGKAGGPKVMVTGHLDEIGFMITQIDDNGFLKFQTVGGWWSQVMLAQRVNVMTSRG-NITGVIGSKPPHILTAEQRKKAVEIKDMFIDIGASSKEEAESFGVKPGDSVAPICDFTIMNEKLMMAKAWDNRIGCAIAIEAMKRLQNEDHPNELYGVGAVQEEVGLRGAKTSASKIEPDIGFAVDVGIAGDTPGVTENDAKAEIGKGPQILVYDRSMVSHKGLREFVTATADKHGIPYQFDAMSGGATDAGSIHLTGEGVPSLAVTVPTRYIHTHAAILHKDDFEHAVQLFVEIIKGLDADKVN-
>tr|E6U0I6|E6U0I6_BACCJ/3-353
-EMLNMLKDLTDANGIPGNEREPRDVMRKYIAPFADQVETDNLGSLIAKKVGDPNGPKIMVAGHLDEIGFMVTSIDDKGFVKFQPVGGWWEQVMLAQRVTIMTRNG-NIPGVIGSKPPHILPAEARKKPVDKKDMFIDIGASSKEEAQEFGVRPGDSIVPVCEFTVMKEKMLMAKAWDNRIGCAIAIEVLRRLKDEQHPNVVYGVGTVQEEVGLRGARTSAHHIQPDIGFGVDVGIAGDTPGVTDKDALAKMGKGPQIIVYDASMVSHKGLRDFVTDTADEKNIPYQFDSVAAGGTDSGAIHLTANGVPSLSITIATRYIHTHAAILHRDDFENAVKLIVEVIKKLDRNTVN-
>tr|A0A1S2R3H3|A0A1S2R3H3_9BACI/6-356
-ETLTMLKDLTDAKGIPGNESEVRKVMKEYIAPFADEVTSDGLGSLIARKTGKEDGPKIAVTGHLDEVGFMITQIDDKGFLRFQPVGGWWSQVMLAQRVTIVTRNG-DVTGIIGSKPPHILSAEARKKPVEIKDMFIDIGAASKEEAQSWGVRPGDMVVPYFEFTVMNEKLLLAKAWDNRIGCAIAIDVLKQLDGSDHPNVVYGVGAVQEEVGLRGAKTSTFKIQPDIGFAVDVGIAGDTPGISEREALSKMGKGPQIVIYDASMVSHKGLRELVTDTADELNIPYQYESIPGGGTDAGSIHLTANGVPALAITIATRYIHSHAAMLHRDDYENAVKLIVEVIKRLDRETVD-
>tr|A0A4V5SG35|A0A4V5SG35_9BACI/6-356
-ETLRMLRDLTDAKGIAGNESEVRKVMTEYITPFADEISTDGLGSLIAKKTGDENGPKIVVTGHMDEVGFMITQIDDKGFLRFQPVGGWWSQVMLAQRVTIVTGKG-DITGIIGSKPPHILSAEARKKPIDIKDMFIDIGASSKEEVKEWGVKPGDMVVPYFEFTVMNEKMLLAKAWDNRIGCAIAIDVLKQLKDSDHPNIVYGIGAVQEEVGLRGSKTSTFKIQPDIGFAVDVGIAGDTPGVTEKEAMSKMGEGPQIVIYDSSMVAHKGLRDFVTDTADEMNIPYQYESIPGGGTDAGSIHLTANGVPALAITIATRYIHSHAAMLHRDDYENAVKLIVEVIKRLDREAVD-
>tr|A0A0Q6KV56|A0A0Q6KV56_9BACI/6-356
-ETLTMLKDLTDAKGVPGNEREVRNVMKTYIEPFADEITTDNLGSLIAKKTGLENGPKIMVAGHLDEVGFMVTQIDGRGFLRFQTVGGWWSQVMLAQRVTIVTDSG-EITGVIGSKPPHILPPEARKKPVDIKDMFIDIGASSREEAAEWGVKPGDMVVPYFEFTVMNEKMLLAKAWDNRIGCAIAIDVLKNLKDADHPNIVYGVGTVQEEVGLRGARTSAAKIQPDIAFGVDVGIAGDTPGISDKEASSKMGDGPQIILYDASMVSHKGLRDAVTRTADELGIPYQYDSIAGGGTDSGSIHLTANGVPALSITIATRYIHSHAAMLHRDDYENAVKLITEVIKKLDRETVD-
>tr|A0A0M2PG00|A0A0M2PG00_9BACI/6-356
-ETLTMLKDLTDAKGIPGNEREVRDVMKKYITNYADEVFTDNLGSLVAKKVGKHNGPKIMIAGHLDEVGFMVTQIDDKGFLRFQTVGGWWSQVMLAQRVTIVTKKG-DVTGIIGSKPPHILPPEARKKPVEIKDMFIDIGASSREEAMEFGVMPGDQVVPYFEFTVMPEKMLLAKAWDNRIGCAIAIDVLKHLKDSDHPNVVYGVGTVQEEVGLRGARTSANLIKPDIAFGVDVGIAGDTPGVSEKEAASKMGEGPQIVLYDASMVSHKGLRDFVTDTADELNIPYQFESLPGGGTDSGAIHISANGVPALSITIATRYIHSHAAMLHRDDYENAVKLITEVIKRLDRETVD-
>tr|A0A268IHP1|A0A268IHP1_9BACI/6-356
-ETLLMLKELTDAKGIPGNEREPREVMKKYIAPFSDEVTTDGLGSLIAKKIGKEGGPKIVVAGHLDEVGFMVTQIDDKGFLRFQTVGGWWSQVMLAQRVTIVTSKG-DVTGVIGSKPPHILSPEARKKPVEIKDMFIDIGASSREEAQEWGVKPGDMVVPYFEFTVMNEKMLLAKAWDNRIGCAIAIDVLKQLKGENHENIVYGVGNVQEEVGLRGAKTASYKIKPDIGFAVDVGIAGDTPGISEKEAMSKMGKGPQILLYDASMVSHKGLRDFVTGVADELNIPYQFDLVAGGGTDAGSIHLSHEGVPSLAISVATRYIHSHAAMLHRDDYENAVKLIAEVIKRLDAETVN-
>tr|A0A248TKM0|A0A248TKM0_9BACI/6-356
-ETLTMLKELTDARGVPGNEREVREVMKKYIEPLADELSTDGLGSLIAKKIGQADGPKIMVAGHLDEVGFMVTSIDNKGFLRFQTVGGWWSQVMLAQRVTIVTSKG-DVTGVIGSKPPHILPAEARKKTIEIKDMFIDIGASSREEALGWGVKPGDMVVPYFEFTVMNEKMLLAKAWDNRIGLAIAIKVLEGLKNENHPNTVYAVGTVQEEVGLRGAKTAAQMIKPDIGIAVDVGIPGDTPGVTEKDALSKLGDGPQIILYDASMVSHKGLRDFVTNTADELNIPYQFDSVPGGGTDAGSIHLTYKGVPALSITIATRYIHSHAGILHRDDFENAVKLITAVIKRLDNDTVA-
>tr|A0A559U9G5|A0A559U9G5_9BACI/6-356
-ETLKMLKDLTDAKGIAGNEREVREVMRGYIKDYADDIQTDGLGSLIAKKEGESGGPKIMIAGHLDEVGFMVTQIDDKGFIRFQPVGGWWNQVMLAQRVTIVTQKG-DVTGIIGSKPPHILPAEARKKPVEIKDMFIDIGASSREEAMEFGVRPGDQIVPYFEFTVMKDKILLAKAWDNRIGCAIAIEVLKKLKGVNHPNVVYGVGTVQEEVGLRGARTSAHYIEPDIAFGVDVGIAGDTPGISEKEAMGKMGKGPQIILYDASMVSHKGLRDFVVGVAEECGIPYQYDAMPGGGTDSGSIHLTGNGVPTLSITIATRYIHTHAAMIHREDFEHTVQLLTEVIKRLDKKTVE-
>tr|A0A398B0F6|A0A398B0F6_9BACI/6-356
-DTLTMLKDLTDANGIPGNERAVREVMKKYIEPHVEEVTTDGLGSLIAKKTGEAGGPKIMVAGHLDEVGFMVTSIDDKGFLRFQTVGGWWGQVMLAQRVTIVTRKG-DVTGVIGSKPPHILPAEVRKKPVDIKDMFIDIGASSRDEAKEWGIRPGDMVVPYFEFTVMNEKMLLAKAWDNRIGCAIAIDVLKQLKAQDHANEVYGVGTVQEEVGLRGARTSAQVIKPDIAFGVDVGIAGDTPGVTEKEAQGKMGAGPQIILYDASMVSHKGLRDFVTDVADELNIPYQFDSIAGGGTDSGAIHMTNGGVPSLSITIATRYIHSHAAMLHRDDYENAVKLIVEVIKRLDRKTVD-
>tr|A0A0A8X7N1|A0A0A8X7N1_9BACI/6-356
-ETLTMLKDLTDAKGIPGNEREPREVMKKYITPFADEVTTDGLGSLVAKKVGNENGPKIMVAGHLDEVGFMVTSIDDKGFIRFQTVGGWWSQVMLAQRVTIVTRKG-EITGVIGSKPPHILPAEARKKPVDIKDMFIDIGASSRDEAKEWGVTPGDMVVPYFEFTVMNEKMLLAKAWDNRIGCAIAIDVLKGLKDAEHPNVVYGVGTVQEEVGLRGAKTSAQMIQPDIAFGVDVGIAGDTPGVTEKEALSKMGDGPQIIIYDASMVSHKGLRDFVTDLADELNIPYQFDAVAGGGTDSGAIHLTHRGVPALSITIATRYIHSHAAMLHRDDYENAVKLIVEVIKRLDKETVE-
>tr|A0A4R1YCZ8|A0A4R1YCZ8_9BACI/8-356
---LQMLKELTDANGISGFEHEPREVMKKYITPLADEVTTDNLGSLIAVKVGDANGPKIEVAGHLDEVGFMVTQIDDRGFLRFQTIGGWWSQVMLAQRVTITTKEG-DITGIIGSKPPHIMTAEQRRKVVDIKDMFIDIGATSKEEALEFGVRPGDPITPYFEFQKMKEKLLLAKAWDNRIGCAVAIDVFEQLQNQNHPNIVYGVGNVQEEVGLRGAKTSSYKVEPDIGFALDTGVAGDMPGVSEREAQGKLGHGPQIVLYDASMISHKDLRDFVIKVAEENGIPYQFDAMPGGGTDAGSIHITKKGVPALAITIATRYIHSHASIIHRDDYDNTVKLLVEVIKRLDRDTVD-
>tr|A0A1H9J9Y5|A0A1H9J9Y5_9BACI/6-356
-ETLTMLKDLTDAKGIPGNEKEPREVMKKYISSHADEVTQDHLGSLIAKKTGEENGPKVMVAGHLDEVGFMVTRIDKNGFIFFQPVGGWWNQVMLAQRVTIMTREG-DITGVIGSKPPHILSAEARKKPVDIKDMFIDIGASSKDEAEEFGVRPGDSIVPYFEFTQMKEKVLLAKAWDNRIGCAIAIEVLKRLKNESHPNVVYGVGTVQEEIGLRGAGTSAHAIQPDIGFGVDVGVAGDMPGVDDKDASSELGKGPQIVLYDASMVSHKGIRDLVIDTADEHNIPYQYESMPGGGTDSGKIHLTGNGVPSLSITVPTRYIHSHAAMLHRDDFENTVELLVHVIKKLDKETVE-
>tr|K6DGM6|K6DGM6_BACAZ/7-357
-ETLMMLKDLTDAKGIPGDEREVREVMKKYISPYADEITSDNLGSLIAKKVGKEDGPKIMVAGHLDEVGFMVTQITEKGFLKFQTVGGWWSQVMLAQRVTIMTKKG-NIPGIIGSKPPHVLSPEARKKVVDIKDMFIDIGATSKEEAMGWGVLPGDSIVPYFEFTVMNEKMLLAKAWDNRIGCAIAIDVLKNLKGVDHPNVVYGVGTVQEEVGLRGAKTATAQIKPDIGFAVDVGIAGDTPGITEKESVSKMGEGPQIILYDASIVSHKGLRDFVVGVAEENNIPYQFDSMAGGGTDAGSIHLTANGVPALAITIATRYIHSNAAMLHRDDYENAVKLIVEVIKRLDDDKVK-
>tr|A0A0A3J308|A0A0A3J308_9BACI/6-357
-ETLTMFKELTDANGIAGNERAPREVMKKYISPYADEIEMDGLGSLIAKKTGDENGPKIMIAGHLDEIGFMVTQIDEKGFVKFQTVGGWWSHVMLSQRVTITTRKGEEIIGVIGSKPPHILPADARKKVMEMKDLFIDIGASSKDEVEEWGIRPGDMITPYFEFNVMKEKMLLAKAWDNRIGCAIAIDVLKALKKEKHPNVVYGVGNVQEEVGLRGAKTSTFKIQPDIGFAVDVGVAGDTPGITPKESTSKIGDGPQIIIYDASMVSHKGLRDLVIDVAEEKNIPYQFDAMAGGGTDAGSMHLTGSGVPTLSIGIATRYIHSHAGILHRDDYDNTVKLIVEVVKRLDRETVD-
>tr|A0A385YSM2|A0A385YSM2_9BACL/6-356
-ETLTMLKELTDAKAIPGNEKEARDVMKKYIEPYADRMDSDNLGSLIAEKVGDPDGPKIMVAGHLDEVGFMISQIDDKGFLKFQTVGGWWSQVMLAQRVTITTRKGKEITGVIGSKPPHILPADVRNKPVDIKDMFIDIGASSREEAKEWGVSPGDMVTPYFEFSVMNEKLLLAKAWDNRIGCAIAIDILKGLKDEKHPNIVYGVGAAQEEVGLRGARTAATKIKPDIGFAVDVGIAGDTPGITPKESNSKMGDGPQIVLYDASMVSHKGLRDLVIDTAEENNIPYQFETMPGGGTDAGAIHVTTNGVPSLSIGVATRYIHSHAGILHRDDYENAVKLLVAVIKKLDKDTV--
>tr|A0A5J5HQI6|A0A5J5HQI6_9BACI/6-356
-ETLTMLKELTDAKGIPGNEREVREVMKKYITPYADEVTMDNLGSLIAKKTGDENGPKIIVTGHLDEVGFMITQIDKNGFLKFQTVGGWWNQVLLAQRVTIVTRKG-DITGVIGSKPPHILSPEARKKPYEIKDMFIDIGASSKEEAEEWGVRPGDMVTPYFEFTVMNEKMLLAKAWDNRIGCAIAINVLKQLKEVNHPNVVYGIGAVQEEVGLRGSKTSTFKVEPDIGFAVDVGIAGDIPGVTEKEALSKMGNGPQIVLYDASMVSHKGLRDLVTDTADELNIPYQFESIPGGGTDAGSIHVTAKGVPALSIGIATRYIHSHAAMLHRDDFENAVKLVVEVIKRLDRETVN-
>tr|A0A318U3P4|A0A318U3P4_9BACI/6-357
-DTLKMLKELTDANGIPGNERAPRAVMRKYIEPFADEIEQDNLGSLIAKKVGDENGPKIMIAGHLDEIGFMVTQVDDKGFIKFQTVGGWWSHVMLSQRVTITTRSGEEIIGVIGSKPPHILPAEQRKKVMDLKELFIDIGASSKEEVAEWGIRPGDMITPYFEFNVMKEKLLLAKAWDNRIGCAIAIDVLKALKDTKHPNVVYGVGNVQEEVGLRGAKTATFKIQPDIGFAVDVGVAGDTPGITPKESTSKIGDGPQIIIFDASMVGHKGLRDFVVDVAEENNIPYQFDSTPGGGTDAGSIHLTANGVPAMAIGIATRYIHSHAAILHRDDYENTVKLIVELVKKLDRDTVN-
>tr|A0A2N5H2G3|A0A2N5H2G3_9BACI/6-356
-ETLTMLKDLTDANGIPGNERQPREVMRKYIEPYADEITTDGLGSLIAKKVGQDGGPKIMVAGHLDEVGFMVTSIDDKGFIRFQTVGGWWSQVMLAQRVTIVTNKG-DITGVIGSKPPHILTPEARKKPVEIKDMFIDIGASSRDEVKAWGVRPGDMVVPYFEFTVMNEKMLLAKAWDNRIGCAIAIDVLKRLKNENHPNVVYGVGTVQEEVGLRGAKTSAHLIEPDIAFSVDVGIAGDTPGVSEKEAMGKMGEGPQIILYDASMVSHKGLRDLVVDVADELNIPYQFDAMPGGGTDSGSIHIARNGVPALSITIATRYIHSHSSMLHRDDFENTVKLIVEVIKRLDRQTVD-
>tr|A0A1V2A953|A0A1V2A953_9BACI/6-356
-QTLRMLKELTDAKGIAGNEREVRGVMKKYIEPYADDVTTDGLGSLIAKKTGNANGPKIMVAGHLDEVGFMVTRIDDKGFIRFQTVGGWWSQVMLAQRVTIVTKKG-DVTGVIGSKPPHILPAEARKKPVDIKDMFIDIGASSREEAAEWGVRPGDMVVPYFEFTVMNEKMMLAKAWDNRIGCAIAIDVMKYVKDKQHENIVYGVGTVQEEVGLRGAKTSAHMIEPDIAFAVDVGIAGDTPGVTEKEAMGKMGKGPQIILYDASMVSHKGLRDFVTDVADELEIPYQFDSMAGGGTDSGEIHKTANGVPTLSVTIATRYIHSHAAMLHRDDYENAVKLLGEVILRLDRETVN-
>tr|A0A553SK18|A0A553SK18_BACCI/5-355
-ETLSMLKDLTDAKGIPGNEREPREVMKKYISPYADEVTTDNLGSLIAKKTGKEDGPKIMVAGHLDEVGFMITRIDDKGFLYFQTVGGWWSQVMLAQRVTIVTSKG-DITGVIGSKPPHILSPEARKKPVEIKDMFIDIGAASKEEANEWGVKPGDMVVPYFEFTVMNEKMLLAKAWDNRIGCAIAIDVLKGLKGTEHPNTVYGVGTVQEEVGLRGARTAAQKIQPDIAFGVDVGIAGDTPGVTEKEALSKMGKGPQIILYDASMVSHKGLRDLVTDTADAQNIPYQFDSVPGGGTDSGAIHLTHNGVPALSITIATRYIHSHAAMLHRDDYENAVKLIIEVIKKLDSETVK-
>tr|A0A6L6GUQ4|A0A6L6GUQ4_9BACL/6-356
-ETLTMLKDLTDANGIPGNERQSREVMKKYISPFADSIETDGLGSLIAKKEGDANGPKIMVAGHLDEIGFMITQIDDKGFLKFQTVGGWWNQVMLAQRVTVTTRKGEEITGVIGSKPPHILSPEARKKPVEIKDMFIDIGASSADEAKEWGITPGDMVTPYFEFQVMKDKMLLAKAWDNRIGCAIAIDVLKALKDTDHPNVVYGVGTVQEEVGLRGAKTATAKIQPDIGFAVDVGIAGDTPGITSKESTSKMGDGPQILVYDASMISHRGLRELVLDTADESGIPYQFEAIAGGGTDAGSIHLTANGVPALAIGVATRYIHSHAGILHRDDYENAVKLIVEVIKKLDKDTV--
>tr|A0A0H4PJD7|A0A0H4PJD7_9BACI/6-356
-ETLIMLKELTDAKGIPGNEREVREVMRKYIEPLSDEITTDHLGSLIAKKVGNEKGPKIMVAGHLDEVGFMVTQIDEKGFLRFQTVGGWWSQVMLAQRVTVVTNKG-DITGIIGSKPPHILSPEARKKPVEIKDMFIDIGASSREEAMEWGVRPGDMVVPYFEFTVMNEKMLLAKAWDNRIGLAIAIGVLKYLKDKKHENIVYGVGTVQEEVGLRGAKTAAQKIQPDIAFGVDVGIAGDTPGVSEKEAQSKMGKGPQIILYDASMVSHKGLRDFVTNVADELNIPYQFDAIAGGGTDSGSIHLTGQGVPTLSVTIATRYIHSHAALLHRDDYENAVKLIGEVILRLDREAVN-
>tr|A0A1E5LCS1|A0A1E5LCS1_9BACI/6-355
-ETLTMLKDLTDAKGIPGHEREARDVMRKYIAPYADEVMHDNLGSLIAKKTGQEGGPKIMVAGHLDEVGFMVSKISDKGFLSFQTVGGWWSQVMLAQRVTIMTKKG-NITGIIGSKPPHILPPEARKKPVDIKDMFIDIGASSKEEAMEWGVTPGDSVVPYFEFTVMNEKMLLAKAWDNRIGCAIAIEVLKQLQGVEHPNVVYGVGTVQEEVGLRGAKTATNFIKPDIGFAVDVGIAGDTPGITDKEANSKMGEGPQIILYDASMVSHKGLRDFVVETAEENEIPYQFDAMAGGGTDSGSIHLTANGVPALSITVATRYIHSHAAMLHRDDFENAVKLIVEVIKRLDAAKV--
>tr|A0A1D7QTH4|A0A1D7QTH4_9BACI/3-354
-DMLNMLKELTDANGVPGNEREPREVMKKFIEPFADEVETDHLGSLIAKKTGVTDGPKIMVAGHLDEIGFMITQIDDRGFLKFQTVGGWWEQVMLAQRVSVMTREG-NIPGVIGSKPPHILAPEARKKSMDKKEMFIDIGASSREEAESFGVRPGDSVVPVCDFTVMKEKLLMAKAWDNRIGCAIAIEVLKQLKDTDHPNTVYGVGTVQEEVGLRGARTSAHHIQPDIGFGVDVGIAGDTPGVTEKDALAKMGEGPQIIMYDASMISHKGLRDFVTDTADENDIPYQFDAVPGGGTDSGAIHLTANGVPALSITVATRYIHTHAGILHRDDFENAVKLIVSVIKKLDTDTVK-
>tr|A0A5C8NLC2|A0A5C8NLC2_9BACI/6-356
-ETLTMLKDLTDARAISGDEKEAREVMKKYITPYADEVYTDNIGSLIAKKTGDENGPKVMVAGHLDEVGFMVTRIDDKGFIFFQTIGGWWSQVMLAQRVTIVTDKG-DITGVIGSKPPHVLSPEARKKPVAIKDMFIDIGASSKEEALEFGVKPGDSIVPYFEFTQFKEKMLMAKAWDNRIGCAIAIEALKQLKESDHPNIVYGVGTVQEEVGLRGAKTSTHSIKPDIGFAVDVGIAGDTPGISQQDADSKLGDGPQIILYDASMISHKGLRDLVIETAEEKEIPYQYASIAGGGTDGGSIHLTANGVPTLSITIATRYIHSHAAILHRDDFENAVKLIVEVIKKLDRDKVK-
>tr|A0A6M1ADL0|A0A6M1ADL0_STAAU/3-353
-QSVKLLKHLTDVNGIAGYEMQVKEAMRNYIEPVSDQIIEDNLGGIFGKKNAENGQYSIMISGHMDEVGFMVTKIDKHGFISFTPVGGWWNQVMLSQKVTITTDSGKEIRGVIGSKPPHVLTPEERKKPMEIKNMFIDIGVSSKEEAEEAGVEVGNMVTPYSEFEVLADKYLTAKAFDNRYGCALAIEVLKRLKDENIGINLYSGATVQEEVGLRGAKVAANTIKPDLAIAVDVGIAYDTPGMSGQTSDSKLGGGPVVIMMDATSIAHQGLRKHIKDVAKEHNIEVQWDTTPGGGTDAGSIHVANEGIPTMTIGVTLRYMHSNVSVLNVDDYENSIRLVTEIVRSLNDESY--
>tr|A0A428J840|A0A428J840_9BACI/6-357
-ETLTMLKDLTDAKGIPGNEREVRNVMKEYIAPFADEVTTDGLGSLVAKKTGKDGGPKVMVAGHLDEVGFMITQIDEKGFLRFQTAGGWWSQVMLAQRVTVVTRSGEEITGIIGSKPPHILPAEVRKKPVDIKDMFIDIGATSREEAESWGIRPGDQAVPYFEFTVMKEKMLLAKAWDNRIGCAIAIDVLKQLKNEQHDNVVYGVGTVQEEVGLRGARTSANMIQPDIGFAVDVGIAGDTPGVTEKEALAKMGKGPQIVLYDASMISHKGLRDFVTDVADELGIPYQFDAMAGGGTDSGAMHLVGSGVPNLAVTIPTRYIHSNAAMLHRDDYENAVKLLVEVIKRLNSETVN-
>tr|A0A366Y5N6|A0A366Y5N6_9BACI/6-356
-ETLQMLKDLTDANGIPGNEREPREVMKKYIEPFADEILMDNLGSIIAKKTGHPDGPKIMVAGHLDEIGFMVTQIDEKGFLRFQTVGGWWEQVMLAQRVTIMTRKG-DIPGVIGSKPPHILPAEARKKPVDKKDMFIDIGATSREEAESFGVRPGDAVVPICDFTVMKEKLLMAKAWDNRIGCAIAIEVLRQLKGMEHPNIVYGVGTVQEEVGLRGAKTATNFIQPDIGFAVDVGIAGDTPGVTEKDALAKMGKGPQIIMYDASMVSHKGLRNFVTDTADEAEIPYQFDAVPGGGTDSGSIHLTANGVPALSITIATRYIHTHAAILHRDDFENAVKLIVEVIKRLDKEKVK-
>tr|X0RE55|X0RE55_9BACI/6-356
-ETLQMLKDLTDANAISGNEKEAREVMTQYITPYADEVETDRLGSLVAKKIGDENGPKIMVAGHLDEIGFMVTSIDDKGFLSFQTVGGWWEQVMLAQRVTIMTKEG-NIPGVIGSKPPHILPAEARKKSVDKKEMFIDIGATSKEEAIEFGVRPGDSVVPVCEFTVMKEKLLMAKAWDNRIGCAIAIDVLKSLKDEKHPNIVYGVGTIQEEVGLRGARTSAHLIQPDIGFGVDVGIAGDTPGVTAKEALAKMGDGPQIVLYDASMIGHKDLRDFVTNTADECNIPYQFDLMPGGGTDSGAIHLTANGVPALSITVPTRYIHTHAAMLHRDDYENTVKLITEVIKKLDKETVE-
>tr|A0A511BXY7|A0A511BXY7_9BACL/6-357
-ETLTMFKELTDARGIAGNEKEARDVMTKYLKPYADKVENDNLGSVIAEKVGNPDGPKIMLAGHLDEIGFMITQIDDKGFLKFQTVGGWWSQVMLAQRVQIVTRKGETIVGVIGSKPPHILPASARKQPYEIKDMFIDIGATSKDEAESWGVRPGDMVTPYFEFTVMKEKHLLAKAWDNRIGCAIAIEVLKGLKDEQHPNIVYSCGVVQEEVGLRGAKTATHKINPDIGFAVDVGIAGDTPGVTPKESNSKMGDGPQIIIYDASMVAHRGLRDLVVDTAEENNIPYQYEAIPGGGTDAGSIHLTANGVPALSIGIATRYIHSHAGILHRDDFDNTVKLMIEVIKKLDRETVN-
>tr|A0A556PPW6|A0A556PPW6_9BACI/5-355
-DNMQMLKDLTDAKGIPGNEKEPREVMEKYIAPYADEVTTDHLGSLIAKKTGDENGPKIMVAGHLDEIGFMITRIDDNGFLYFQTVGGWWSQVMLAQRVTIMTKKG-DVTGVVGSQPPHILSAEQRKKPVDIKDMFIDIGAASKEEAEEFGVRPGDSVVPYFEFTQMNEKLLLAKAWDNRIGCAIAIEVLKRLKDEQHPNVVYGVGTVQEEIGLRGAKTSAHAVKPDIGFGVDVGIAGDMPGVSDKDAAAKMGEGPQIILYDASMVSHKGVRDFVVETAEENDIPFQYDSMAGGGTDSGSIHLTANGVPSLSITVPTRYIHSHAAMLHYDDFDNLVKLLVAVIKKMDNETVE-
>tr|A0A3M8PAZ4|A0A3M8PAZ4_9BACL/6-356
-DTMKMLKELTDANGIPGNERQSREVMKKYIAPFADSVETDGLGSLIAKKEGQADGPKIMVAGHLDEIGFMITKIDDKGFLKFQTVGGWWNQVMLAQRVTITTRSGDEITGVIGSKPPHILSAEARKKPVEIKDMFIDIGASSREEAESWGVTPGDMVTPYFEFTVMNDKLMMAKAWDNRIGCAIAIDVMKALKGEDHPNVVFGVGVVQEEVGLRGAKTAASKIQPDIGFAVDVGVAGDTPGITSNESNSKMGDGPQILVYDASMVSHRGLRELVVDTAEEAGIPYQFEAIAGGGTDAGSIHLTANGVPSLAIGVATRYIHSHAGILHRDDYENAVKLIVQVIKKLDRDTV--
>tr|A0A0A3IEW1|A0A0A3IEW1_9BACI/7-357
--TLQMLKELTDANGIPGNERAPREVMRKYIEPFADEIVTDNLGSLIAKKVGEENGPKIMVAGHLDEIGFMVTQIDDKGFLKFQTVGGWWEQVMLAQRVTVTTRKGEEIIGVIGSKPPHIIPADARKKSVDVKDMFIDIGASSKEEAMKWGVLPGDMVTPYFEFNVMKKKHLLAKAWDNRIGCAIAIDVLRALKDEQHPNIVYGVGNVQEEVGLRGAKTSTFKIQPDIGFSVDVGVAGDTPGITPKESTSKMGAGPQIVIYDASMVAHTGLRNFVLEIAEENNIPYQFESLAGGGTDAGSIHLTANGVPALAIGVATRYIHSHAGILSRDDYENTVKLIVEIIKKLDRETVD-
>tr|A0A261QJ72|A0A261QJ72_9BACI/6-356
-ETLTMLKELTDAKGIPGNEREVRAVMKKYIEPLSDEVTTDNLGSLIAKKAGDENGPKIMVAGHLDEVGFMITQIDDKGFLRFQTVGGWWGQVMLAQRVTIVTRKG-DVTGIIGSKPPHILPPEARKKPVEIKDMFIDIGASSKEEAMEWGIRPGDMVVPYFEFTVMNEKMLLAKAWDNRIGCAIAIDVMKYVKDKQHKNVVYGVGTVQEEVGLRGAKTAAQTIKPDIAFGVDVGIAGDTPGISEKEAMSKMGKGPQIILYDASMVSHKGLRDFVTDVADELEIPYQFDAMAGGGTDSGAIHVTAGGVPSLSVTIATRYIHSHAAMLHRDDYENAVKLLGEVILRLDRDTVN-
>tr|A0A511Z495|A0A511Z495_9BACL/7-357
--TLLMLKDLTDAKGIAGNEREPREVMKKYIEPFADEIDYDGLGSLIAKKTGESEGPKVMVTGHLDEVGFMVSKIDDKGFISFQTVGGWWSQVMLAQRVTIVTRSGDTVTGVIGSKPPHILTPEARKKPVDIKDMFIDIGATSKEEAMEWGVKPGDMVVPHFEFTVMNDKYLLAKAWDNRIGCAIAIDVMKALKDEKHPNIVFGVGAVQEEIGLRGAKTVAAKVKPDIGFAVDVGVAGDTPGVTAKESSSKMGDGPQILLYDASMVSHKGLRDLVVDTAEEHGIPYQFDVIPGGGTDAGSIHVSGNGVPSLAICIATRYIHSHAAMLHRDDYENAVKLIVEVIKKLDRETVN-
>tr|F5L411|F5L411_CALTT/6-355
-ETLRMFKELTETPGAPGHEQQVRAVMQRWIEPYADAVETDNIGSLIAKKTGQADGPKIMVAGHLDEIGFMVTQITEKGFLKFQTLGGWWEQVMLAQRVLVVTREG-EIEGVIGSKPPHILSAEARKKPVEKKDMFIDIGASSKEEAESWGVRPGDTVVPICPFTVMKPKLLMAKAWDNRIGCAIAIEVLKRLKNVDHPNQVFGVGTVQEEVGLRGAQTSAHHIQPDIAFAVDVGIAGDTPGVKPEEALSKIGEGPQIVLYDASMIAHKGLRDLVVEVAEAHNIPYQFDAMAGGGTDAGKMHLAGNGVPSLAITVATRYIHSHAAILHRDDFEHTVKLLVEVIKRLDWDTV--
>tr|A0A0A8JLP1|A0A0A8JLP1_BACSX/6-357
-ETLQMMKELTDAKGIAGNEREPRDVMKTYIEPFADSIEQDGIGSLIARKAGDANGPKIMVAGHLDEVGFMVTKIDDKGFISFQTVGGWWSQVMLAQRVTIVTRKGETVTGVIGSKPPHILSPEARKKPVDIKDMFIDVGAASKEEVTEWGIAPGDMVVPYFEFTVMNDKYLLAKAWDNRIGCAIAIDVLKGLKDSNHPNIVYGVGAVQEEVGLRGARTAAAKIQPDIGFAVDVGIAGDTPGISPKEAEGKMGEGPQILLYDASMVSHTALRNFIVDTAEEHGIPYQFETMPGGGTDAGSIHLSGKGVPTLAVCIPTRYIHSHAAMLHRDDYEHTVKLLIEVIKKLDRDTVD-
>tr|A0A1X7CSM0|A0A1X7CSM0_9BACI/6-356
-ETLTMLKDLTDAKGIPGNEREVRAVMEKYISSYADDVTTDRLGSLIARKVGDENGPKIMIAGHLDEVGFMVTNIDDKGFIRFQTVGGWWSQVMLAQRVTIVTSKG-DVTGIIGSKPPHILPPEARKKPVEIKDMFIDIGASSKEEASEFGVRPGDQVVPYFEFTVMQEKMMLAKAWDNRIGCAIAIDVLKGLKNENHPNVVYGVGTVQEEVGLRGARTSATQIEPDIAFGVDVGVAGDTPGVTEKEALGKMGNGPQIILYDASMVSHKGLRDLVTDTADELNIPYQFDAMAGGGTDSGAIHLTANGVPALSITIATRYIHSHAAMLHRDDYENTVKLITEVVKRLDRDKVN-
>tr|A0A6N8HST6|A0A6N8HST6_9BACI/6-356
-ETLTMLKDLTDAKGIPGNEKEARDVMERYIAPYADEVTTDNLGSLIAKKVGKEDGPKVMVAGHLDEVGFMVTRIDDNGFVYFQTVGGWWSQVMLSQRVTIMTSKG-DVTGVVGSKPPHILSAEARKKPVDIKDMFIDIGASSRKEAEEFGVRPGDSAVPYFEFIQMNDKMLLAKAWDNRIGCAIAIEVLKQLKGTDHPNVVYGVGAVQEEVGLRGAKTAAHAINPDIGFAVDVGIAGDTPGIKDHEADSKLGEGPQIIIYDASMISHKGVRDLVVDTAEENNIPYQYSAIAGGGTDAGSIHLTANGVPSLAITIATRYIHSHAAILHRDDFENAVKLIVATIKKMDKDTVN-
>tr|A0A2N5GJQ9|A0A2N5GJQ9_9BACI/6-356
-ETLTMLKDLTDARGIPGNEREVREVMKKYIAPFADELTSDGLGSLIAKKVGQEGGPKIMVAGHLDEVGFMITSIDDKGFLRFQTVGGWWSQVMLAQRVTIVTSKG-DVTGIIGSKPPHILTAEARKKPVEIKDMFIDIGASSREEALEWGVKPGDMAVPYFEFTVMKEKMLLAKAWDNRIGCAIAIDVLRQLQGQQHPNVVYGVGTVQEEVGLRGARTSAETIEPDIGFAVDVGIAGDTPGVSEKEALSKMGKGPQIILYDASMVSHKGLRDLVTDTADELNIPYQFDAISGGGTDSGAIHVSHNGVPSLAITIATRYIHSHAAVLHRDDYENAVRLIVEVIKRLDKDTVD-
>tr|A0A2T4U933|A0A2T4U933_9BACI/3-354
-EMLKMLKELTDANGIPGNEREPREVMKRYIEPFADTVETDHLGSLIAKKTGDAEGPKIMVAGHLDEIGFMITNIDDNGFLKFQTVGGWWEQVMLAQRVTVMTRNG-TIPGVIGSKPPHILAPEARKKSVNVKEMFIDIGAADKEEAESFGVRPGDSVVPVCDFTVMKEKYLMAKAWDNRIGCAIAIEVLRRLKDVDHPNTVYGVGTVQEEVGLRGARTSAHHIQPDIGFGVDVGIAGDTPGVSDKDALAKMGDGPQIIMYDASMVSHKGLRDFVTDTADSREIPYQFDAVPGGGTDSGAIHLTANGVPALSITVATRYIHTHAAILHRDDFENAVELIVEVIKKMDRETVN-
>tr|A0A2X4WBP2|A0A2X4WBP2_BACLE/6-356
-ETLTMLKDLTDAKGIPGNESGPREVMKKYITPFADEVNTDNLGSLIAQKTGEANGPKVMIAGHLDEVGFMITQIDDKGFLRFQTVGGWWSQVMLAQRVTIVTDKG-DVTGVIGSKPPHILSPEARKKPVDIKDMFIDIGASSREEVKEWGVRPGDMVVPYFDFTIMNEKLLLAKAWDNRIGCAIAIDVLKNLKNEAHPNVVYGVGTVQEEVGLRGAKTAANKVQPDISIAVDVGIAGDTPGVSDKEAQGKMGDGPQIILYDASMVSHKGLRDLVTSTADELGIPYQFEAIPGGGTDAGSLHLTGEGVPSLAITIATRYIHTHAGILHRDDYENAVKLITEVVKRLDRDTVN-
>tr|A0A1S2M0R5|A0A1S2M0R5_9BACI/3-353
-ETLKMLKALTDANGIPGDEREPREVMRKFIEPYADEVTQDHLGSLIAKKTGAAEGPKIMVAGHLDEIGFMVKSIDDKGFLRFQTVGGWWGQVMLAQRVTVMTRKG-NVPGVIGSKPPHILPPEARKKPVEIKDMFIDIGASSKEEAMEFGVLPGDSIVPVCEFTVLKEKMLMAKAWDNRIGCAIAIEVLRQLKDVDHPNTVYGVGTVQEEVGLRGARTSAHFIQPDIGFGVDVGIAGDTPGVTEKEALAKMGKGPQIIIYDASMISHKGLRDFVTDTADEAGIPYQFDSVAGGGTDSGAIHLTANGVPALSITIATRYIHTHAAILHRDDFENAVKLIVEVIKKLDKDTVA-
>tr|A0A4U1MI06|A0A4U1MI06_9BACI/5-355
-ETLQMLKELTDANGVPGNEREPRDVMKKYIEPLADELMYDNLGSLIAVKKGKAEGPKIMVAGHLDEIGFMVTRIDDKGFLWFQTVGGWWEQVMLAQRVNVMTRKG-NIMGVIGSKPPHILPAEQRKKSVDKKDMFIDIGASSKEEAMEWGVKPGDSVVPVCEFTVMNEKMLMAKAWDNRIGCAIAIEVLRKLKDGDHPNTVYGVGTVQEEVGLRGATTAANMIKPDIGFAVDVGIAGDTPGVSDKDAQSKMGKGPQIIMYDASMVSHKGLRDLVTDTADEKDIPYQFDAIAGGGTDSGKIHLTANGVPALSITIATRYIHTHAAILHRDDFENAVNLIVEVIKKLDADTVK-
>tr|A0A385NS53|A0A385NS53_9BACI/6-356
-DTLAMLKELTDAKGIPGNEREPREVMNKHIAPYADEVTTDGLGSLIAKKVGDANGPKIMVAGHLDEVGFMITQIDDKGFLRFQTVGGWWSQVMLAQRVTIVTRKG-DVTGVIGSKPPHILSPEARKKPVEIKDMFIDIGASSREEATEWGVRPGDMVVPYFEFTVMNEKLLLAKAWDNRIGCAIAIDVLKKLKNEEHPNIVYGVGSVQEEVGLRGARTSAAAIEPDIGFGVDVGIAGDTPGVSEKEAQSKMGKGPQIILYDASMVSHKGLRDLVTDTADELGIPYQFDAIAGGGTDAGSIHISHKGVPSLAITIATRYIHSHAAMLHRDDYENAVKLIVEVIKRLDRETVD-
>tr|A0A432EAZ1|A0A432EAZ1_9BACI/6-356
-ETLTMLKDLTDAKGIPGNEREVHDVMKKYIEPFADEVTSDGLGSLIAKKVGDENGPKIMVAGHLDEVGFMVTKIDDKGFIRFQTVGGWWSQVMLAQRVTIVTRKG-DITGIIGSKPPHVLSPEVRKKPYEIKDMFIDIGASSKEEALEWGVLPGDMVVPYFEFTVMNEKMLLAKAWDNRIGCAIAIDVLKNLKNENHPNVVYGVGNVQEEVGLRGAKTAANVIKPDIGFGVDVGIAGDTPGLSEKEAMSKMGEGPQIILYDASMVSHKGLRDFVVGVADELNIPYQYESIPGGGTDAGSIHLTANGVPSLAITIATRYIHSHAAMLHRDDYENAVKLITEVIKRLDRDAVN-
>tr|A0A1G9ZR04|A0A1G9ZR04_9BACI/6-356
-ETLTMLKDLTDAKGIPGNEKEPREVMQKYIAPYADDVTTDHLGSLIAKKSGDENGPKVMVAGHLDEIGFMVTRIDDDGFVFFQTVGGWWNQVMLAQRVTIMTRDG-DVTGVIGSKPPHILSADERKKPVEIKDMFIDIGASNKEEAEEFGVRPGDSIVPYFEFTPLKDKVMLAKAWDNRIGCAIAIEVLKRLKNEQHPNTVYGVGTVQEEIGLRGARTSTHAIKPDIGFAVDVGIAGDMPGVSDKDASSEMGKGPQIVLYDASMVSHKGVRDLVIGTAEENEIPFQYEAMPGGGTDSGQIHLTGEGVPSLSITVATRYIHSHAAMLHRDDFENTVDLLVKVIQKLDRETVN-
>tr|A0A3P6M1T4|A0A3P6M1T4_LYSSH/3-354
-ETLHMLKELTDAKGTGGNEREPRDVMKRYIEPFADEIDQDGLGSLIAKHTGDADGPKIMVAGHLDEVGFMISRIDDKGFLSFQTIGGWWSQVMLAQRVTIVTRKGDSITGIIGSKPPHILPAEVRKKPVDIKDMFIDIGASSREEAMEWGVSPGDMVVPYFEFTVMNEKYLLAKAWDNRIGCAIAIDVMKELNKQGHPNTLYSVGAVQEEVGLRGARTAANKINPDIGIAVDVGIAGDTPGVTAKEASAKMGDGPQIILYDASMIAHKGLRDFIVDTAEENSIPYQFDSMSGGGTDAGSIHLSGNGVPSIAITVATRYIHSHAAMLHRDDYENAVKLIVEVIKKLDRETVD-
>tr|A0A1Q8TWD0|A0A1Q8TWD0_ALKPS/7-356
--TLQMLKELTDANGIPGNEKEPREVMKRFIEPYATEVYTDNLGSLIAKKTGSQEGPKIMVAGHLDEIGFMVTSIDDKGYLRFQTVGGWWEQVMLAQRVTIMTKNG-YVPGVIGSKPPHILSPEVRKKPVDKKDMFIDIGATSKEEAMEFGVRPGDAVVPVCDFTVMKEKYLMAKAWDNRIGCAIAIEVLKQLKDVEHPNTVYGVGTVQEEVGLRGARTSAHLIQPDIGFGVDVGIAGDTPGVSEKDALAKMGEGPQIIMYDASMVSHKGLRDFVTSTAEENNIPYQFDYVAGGGTDSGAIHLTANGVPSLSITIATRYIHTHAAILHRDDFENAVKLIVEVIKKLDSDTVK-
>tr|A0A127VYD6|A0A127VYD6_SPOPS/6-357
-ETLVMLKELTDAKGIPGNEREPREVMRKYIEPFVDNIEQDGLGSLIAKKTGDENGPKIMLAGHLDEVGFMISKIDDKGFLSFQTVGGWWSQVMLAQRVTIVTRKGDTVTGVIGSKPPHILSPEARKKPVDIKDMFIDVGATSKEEAMKWGILPGDMVVPYFEFTVMNEKYLLAKAWDNRIGCAIAIDVMKALKDEKHPNIVFGVGAAQEEIGLRGARTAATKIQPDIGFAVDVGIAGDTPGVTSKEATGKMGDGPQILLFDASMVSHKGLRELVVDTAEENSIPYQFETIPGGGTDAGSIHLSGNGVPSLAICIPTRYIHSHAGILHRDDYENTVKLIVAVIKKLDRDTVN-
>tr|A0A419V6V7|A0A419V6V7_9BACL/7-356
--TLQMLKDLTDAKGIPGDEKEPRDVMKQYIEPFADEVTTDRLGSLIAKKTGKKGGPRIMITGHLDEIGFMITTIDDNGFLKFQTVGGWWSQVMLAQRVTVMTRKG-SITGIIGSKPPHILPPEQRKKSVEIKDMFIDIGASSKEEAESFGVRPGDSVVPICDFTVMNEKLLMAKAWDNRIGCAIAIEVLKRLEKIDHPNEVYGVGAVQEEVGLRGAKTAANKVKPDIGFAVDVGIAGDTPGVTSNDAAAKIGKGPQVLIYDHSMIAHKGLRDFVTDIADTYSIPYQFDAMSGGGTDAGSIHLSGEGVPSLAITVPTRYIHTHAAILHRDDFEHAVQLLVEISKALDEDKVK-
>tr|J9BZY1|J9BZY1_BACCE/6-355
-ETLTMLKELTDARGIAGNEREPREVMKKYIEPFADELSTDNLGSLVAKKVGEENGPKIMVAGHLDEVGFMITQIDDKGFLRFQTVGGWWSQVMLAQRVTIVTRKG-DVTGVIGSKPPHILPPEARKKPVEIKDMFIDIGASSQEEAMEWGIRPGDQVVPYFEFQVMKEKMLLAKAWDNRIGCAIAIDVLKQLKDEKHPNVVYGVGTVQEEVGLRGAKTSANYIKPDIAFAVDVGIAGDTPGVTAKEAQSKMGDGPQIILYDASVIGHTGLRDFVVDVADELQIPYQYDSVAGGGTDAGAIHISVNGIPSMAITIATRYIHSHAAMLHRDDYENAVKLIVEVIKRLDKEAV--
>tr|A0A268E6P8|A0A268E6P8_9BACI/6-356
-ETLTMLKDLTDARGIPGNEREVRDVMTKYIKDYSDEIVTDHLGSLVAKKVGNENGPKIMIAGHLDEVGFMVTQIDDRGFLRFQTVGGWWSQVMLAQRVTVLTKKG-DVTGIIGSKPPHILSPEARKKPVDIKDMFIDIGASSREEAKEFGVMPGDQVVPYFEFTVMKEKMLLAKAWDNRIGCAIAIDVLKNLKNENHPNIVYGVGTVQEEVGLRGAKTSANLIQPDIAFGVDVGIAGDIPGVSDKEAASKMGEGPQIVLYDASMVSHKGLRDMVISTAEELNIPYQFETIPGGGTDSGSIHISANGVPSLSITIATRYIHSHAAMLHRDDYENAVKLITEVVKRLDRETVD-
>tr|A0A1D8JF04|A0A1D8JF04_9BACL/6-357
-ETLTMLKELTDAKGIPGNEREPREVMKKYIAPFADEIEQDGLGSLIAKKTGDESGPKVMVTGHLDEVGFMVTKIDNKGFLSFQTVGGWWSQVMLAQRVTIVTRKGDTVTGVIGSKPPHILSPEARKKPVDIKDMFIDVGATSKEEAMEWGILPGDMVVPYFEFTVMNDKHLLAKAWDNRIGVAIAIDVLKGLKEEKHPNVVYSVGAAQEEVGLRGAKTAATKIQPDIGFAVDVGVAGDTPGISEKEATGNMGDGPQILLFDASMVSHKGLRDLVIDTAEEKGIPYQFGTMSGGGTDAGAIHISNNGVPSLAICIPTRYIHSHAGILHRDDYENTVKLLIEVIKKLDRDTVN-
>tr|A0A4R2X7U4|A0A4R2X7U4_9BACI/6-356
-ETLTMLKDLTDAKGIPGNEREVREVMKKYIAPYADEVTTDGLGSLIAKKVGKEGGPRIIVAGHLDEVGFMVTQIDDKGFLRFQTVGGWWSQVMLAQRVTVVTKKG-DIIGVIGSKPPHILPAEARKKPVEIKDMFIDIGASSREEAHGWGVLPGDMVVPYFEFTVMNEKMLLAKAWDNRIGCAIAIDVLKQLKGTDHPNEVYGLGTTQEEIGSRGAKTSAEKINPDIGFAVDVGIAGDTPGISEKEAMSKMGKGPQIILYDATLVAHKGLRDFITNLADELNIPYQFDAIPGGGTDAGPIHLAHHGVPSIAITIATRYIHSHAAILHRDDYENAVKLIVEVIKHLDRETVD-
>tr|A0A1H0NZD3|A0A1H0NZD3_9BACI/6-356
-ETLTMLKDLTDAKGVSGNEREPREVMRRYITPYADEVTTDGLGSLVAKKVGSADGPKIMVAAHLDEIGFMVTNIDDKGFLKFQTIGGWWSQVMLAQRVTVVTSKG-DVTGVIGSKPPHILSPEARKKPVEIKDMFIDIGASSREEAMEFGVRPGDQVVPYFEFTVMNEKMLMAKAWDNRIGCAIAIDVLRQLKGEEHPNTVYSVGTIQEEIGLRGAKTSAQLIQPDLSFAVDVGIAGDTPGITEKEALSKMGKGPQIILYDASMVSHKGLRDYVTNVADELEIPYQFDFVPGGGTDAGAIHVTFKGVPSLAITIATRYIHSHAAILHRDDYENAVKLIVAVIKRLDRETVD-
>tr|A0A1C0YMK5|A0A1C0YMK5_9BACL/3-354
-QTLQMLKELTDANGIPGNERAPREVMKRHIEPFADELEYDNLGGLIAKKVGDENGPKIMVAGHLDEVGFMITQIDDRGFLKFQTVGGWWGQVMLAQRVTITTRKGEEIIGVIGSKPPHILPAEVRNKPVDIKDMFIDIGAASKEEAMSWGVLPGDMVTPYFEFHVMKEKHLLAKAWDNRIGCAIAIEVLRQLKDEQHPNIVYGVGTVQEEVGLRGAKTAAHKIKPDIGFAVDVGIAGDTPGVTPKESTSKMGAGPQIVIFDASMVAHTGLRDFVIDTAEANNIPYQFEAIAGGGTDAGSIHITANGVPSLAIGVATRYIHSHAGILHRDDFDNAVKLIVEVIKKLDKDAVK-
>tr|A0A4V2SNQ2|A0A4V2SNQ2_9BACL/6-356
-ETLQMLKDLTDAKGVSGNEREPRDVMKRYIEPYADELTYDNLGSLVAVKKGKAGGPKIMVAGHLDEIGFMVTQIDENGFLRFQTVGGWWEQVMLAQRVIVQTKDG-EVPGVIGSKPPHILAPEERKKPVKIKDMFIDVGAASKEDALSFGIRPGDSVAPVCDFTVMKPKYLMAKAWDNRIGCAIAIDVLKHLKNEDHPNVVYGVGTVQEEVGLRGATTATHMIQPDIGIAVDTGIPGDTPGISDKEALSKIGEGPQIIMYDASIVTHKGLRDFVTGIADEKRIPYQLDALAGGGTDAGKIHLTANGVPALSITVATRYIHSHASIIHRDDYENAVKLLVEVIKRLDSDKVK-
>tr|A0A1G8BLH6|A0A1G8BLH6_9BACI/3-353
-QTVKMLKELTDANGIPGNEREPRQVMEKHISDYADDISYDHLGSLIAKKTGKAGGPKIMIAGHLDEIGFMVTQIDDNGFLKFETVGGWWSQVMLAQRVNVMTKQG-NIVGVIGSKPPHILPADQRKKAVEIKDMFIDIGASSKEEAENFGVKPGDSVVPICDFTVMNEKIMMAKAWDNRIGCAIAIEALKRLQGEEHPNEVYGVGAVQEEVGLRGAKTAAHKIAPDIGFAVDVGIAGDTPGVSDNDARAKIGKGPQVLVFDRSMVSHKGLRDFVTGIAHEHNIPFQYEAMSGGGTDAGSIHLSGDGVPSLAVTVPTRYIHTHAAILHRDDFENAVKLIVEVTKRLDADTVK-
>tr|A0A0Q9YDD2|A0A0Q9YDD2_9BACI/6-356
-NTLTMLKDLTDAKGIPGNEKEPREVMKQYITPFADEVESDGLGSLIAKKIGAENGPKIMISGHLDEVGFMITQIDDKGFLRFQTVGGWWSQVMLAQRVTIVTSKG-DITGVIGSKPPHILSAEARKKPIDIKDMFIDIGASNKEEAVEWGVRPGDMVVPYFEFTVMNEKMLLAKAWDNRIGCAIAIDVMKNLQNVDHQNIVYGVGTVQEEVGLRGAKTAANKIQPDIAIAVDVGIAGDTPGISEKEAQSKMGDGPQIILYDASMVSHKGLRELITDVADELNIPYQFDAIPGGGTDAGSIHLAAEGAPSIAMTIATRYIHSHAGILHRDDFENAVKLITEVIKRLDRETVD-
>tr|A0A1H1AZP3|A0A1H1AZP3_9BACI/6-356
-ETNTMLKDLTDAKGIPGNEKEAREVMEKYITPYADKVYTDNLGSLIAEKTGDSNGPKIMVAGHLDEVGFMVTRIDDNGFVYFQTVGGWWSQVMLAQRVTLMTSKG-DVTGVIGSKPPHILSAEARKKPIEIKDMFIDIGASSKEEAQKFGVRPGDSVVPYFEFTQLKDKMLLAKAWDNRIGCAIAIEVLKQLKDEKHPNVVYGVGTIQEEVGLRGARTSAHAIKPDIGFGVDVGIAGDTPGVSDKDADSKLGEGPQILLYDASMISHKGVREFVVDTADENNIPYQFATIAGGGTDSGSIHLTANGVPSLSITVATRYIHSHAAILHRDDFENAVKLIVETIKKLDNDKVK-
>tr|A0A420VIS7|A0A420VIS7_9BACI/6-356
-EQLQMLKELTDAKGIPGNEKEVREVMKKYITPYADEVTTDGLGSLIARKTGDPNGPSVMLAGHLDEIGFMVTSIDDKGFVRFQTVGGWVSSVMLAQRVTIVTDKG-NVTGVIGSKPPHILSPEERKKPVEIKDMFIDIGASSKEEALSWGVRPGAMIVPYFEFTVMKEKFLLAKAWDNRIGCAVVIEVLKNLKGTAHPNTVFGVGAVQEEVGLRGAKTAAFKIEPDIGFALDVGIGGDVPGVTEKEAMGKLGKGPQIVLYDASMVSHKGLRDFVVGVAEELNIPYQFESIPGGGTDAGSIHVTKRGVPSLAVTIPTRYIHSHAGILHRDDFENTVKLMTEVVKRLDRETVN-
>tr|A0A2V3VTP1|A0A2V3VTP1_9BACI/7-356
--TLTMLKDLTDANAISGHEKEARDVMERYIKPYADEVYTDHLGSLIAKKSGDENGPKIMVAGHLDEVGFMVTRIDKDGFLYFQTIGGWWNQVMLAQRVTIMTKEG-NLTGVIGSKPPHILSAEQRKKPVDIKDMFIDIGASSKEEAEKFGVRPGDSVVPYFEFTQMKEKMLLSKAWDNRIGCAIAIEVLKQLQNEEHPNIVYGVGTIQEEVGLRGAKTSAHLIKPDIAFGVDVGIAGDTPGVSDKEADSKLGEGPQIILYDASMISHKGARDLVVETAEEKEIPFQYSSMAGGGTDSGAIHLTADGVPALSITIATRYIHSHAAMLHRDDFEHAVTLIVEVIKKLDAKKVE-
>tr|A0A3C1I005|A0A3C1I005_9BACI/6-356
-ETLSMLKELTEAKGISGHEKESRDVMEKYIQPYADEVFTDNIGSLIAKKVGEENGPKIMVAGHLDEIGFMVTRIDDKGFVYFQTIGGWWSQVMLSQRVTIMTSKG-DVTGVIGSKPPHILSAADRKKPVDIKDMFIDIGASSKEEAGEFGVRPGDSIVPYFEFTPLKEKLLLAKAWDNRIGCAIAIEVLKKLKDEKHPNIVYGVGTVQEEVGLRGAKTSAYAIKPDIGFGVDVGIAGDTPGIKEQDADNKIGKGPQIVLYDASMISHKGVRDLVIQTAEEHHIPFQYTSIAAGGTDSGSIHLTANGVPSLSITIATRYIHSHAGILHRDDFENAVKLIVEVIKKLDRKTVD-
>tr|A0A5C7FHK9|A0A5C7FHK9_9BACI/3-354
-DMLKMLKELTDANGIPGNEREPREVMKRYITPFADDVQTDHLGSLIAKKQGAEDGPKIMVAGHLDEIGFMVTNIDDRGFLKFQCVGGWWEQVMLAQRVTVMTKNG-NVPGVVGSKPPHILAPEARKKAVDKKEMFIDIGASSKEEAAEFGVRPGDSVVPVCDFTVMKEKYLMAKAWDNRIGCAIAIEVLRRLKDESHPNTVYGVGTVQEEVGLRGARTSAHHIQPDIGFGVDVGIAGDTPGVTEKDALAKMGDGPQIVMYDASMVSHKGLRDFVTDTADEHSIPYQFDAMPGGGTDSGSIHLTANGVPALSITIATRYIHTHAAMLHRDDFESAVQLIVEVIKKMDRDTVN-
>tr|A0A1C7DZX9|A0A1C7DZX9_PLAMR/6-357
-DTQQMLKELTDANGIPGNERQSREVMKKYIEPFADSIETDNLGSLIAKKEGLADGPKIMVAGHLDEVGFMISQIDDKGFLKFQTVGGWWNQVMLAQRVTITTRSGKEVTGVIGSKPPHILSPEARKKPVEIKDMFIDIGASSREEAKEWGVTPGDMVTPYFEFTVMNEKLLMAKAWDNRIGCAIAIDVLKGLKGVDHPNVVYGVGTVQEEVGLRGAKTATSFIQPDIGFAVDVGIAGDTPGVTSKESNSKMGDGPQILLFDASMVSHRGLRELVVDTAEASGIPYQFETIAGGGTDAGSIHLTANGVPALSIGVATRYIHSHAGILHRDDYENAVKLIIEVIKKLDRDTVT-
>tr|A0A431UKV6|A0A431UKV6_9BACI/6-357
-STLKMLKELTDANGIAGNERAPREVMKKYIEPFADEIEYDNLGSLIAKKVGDANGPKIMIAGHLDEVGFIVSQIDEKGFIKFQTVGGWWSHVMLSQRVTITTRKGEEIIGVIGSKPPHILPAEARKKVVDMKELFIDIGATSKEEAINWGIRPGDMITPYFEFNVMKEKMLLAKAWDNRIGCAIAIDVLRELNNVKHSNVVYAVGNVQEEVGLRGAKTSTYKIQPDIGFALDVGVAGDTPGITPKESTSKLGDGPQIIIYDASMVGHKGLRDFVVDIAEENNIPYQFDATPGGGTDAGSIHLTANGVPAMAIGIATRYIHSHASILHRDDYKNTVKLVVEVIKRLDRDAVD-
>tr|A0A2T6KHR7|A0A2T6KHR7_9BACL/6-357
-STLTMLKELTDAKAIPGNEREARDVMRKYIEPFADRMDTDNLGSLIAEKVGDANGPKIMVAGHLDEVGFMITQIDSKGFLKFQTVGGWWSQVMLAQRVTIVTRKGESIIGVIGSKPPHILSPEARKKPVDIKDMFIDIGASTKEEAMEWGVSPGDMVTPYFEFTVMNDKLLLAKAWDNRIGCAIAIDVLKALKDEKHPNIVYGVGAAQEEVGLRGARTAATKIKPDIGFAVDVGIAGDTPGITAKESTSKMGAGPQIVLFDASMVSHKGLRDLVVDTAKENDIPFQFESIPGGGTDAGAIHLTANGVPSLAIGIATRYIHSHAGILHRDDYENAVKLIVAVIKKLDRDTVN-
>tr|A0A511UXW6|A0A511UXW6_9BACI/6-356
-ETLTMLKDLTDAKAISGDEKEARDVMEKYITPYAEEVYTDHLGSLIAKKTGDENGPKVMVAGHLDEIGFMVTRIDEKGFVYFQTIGGWWSQVMLAQRVTIMTSKG-DVTGVIGSKPPHILPPEARKKPVAIKDMFIDIGATSKEEALEFGVKPGDSIVPYFEFTQLKEKMLMAKAWDNRIGCAIAIEVLKQLENSKHPNIVYGVGTVQEEVGLRGAKTSAHMIKPDIAFAVDVGIAGDTPGISEHDADSKLGDGPQIILYDASMVSHKGLRDLVVQTADEKDIPYQYASIAGGGTDSGSIHLTADGVPALSITIATRYIHSHAAILHRDDFENAVKLIVEVIKKLDRETVN-
>tr|A0A0K9GX21|A0A0K9GX21_9BACI/6-356
-ETLTMLKGLTDARGIAGNEGEVRQIMKEYITPFADEVTTDNLGSLIAKKTGQEGGPEIIVTGHLDEVGFMITQIDAKGFLRFQTVGGWWSQVMLAQRVTIVTRKG-DVTGVIGSKPPHILSPEARKKPVDIKDMFIDIGASSKEEAEEWGVRPGDMVVPYFEFTVMNEKMLLAKAWDNRIGCAIAIDVLKQLKDSEHPNIVYGIGAVQEEVGLRGAKTSTFKIQPDIGFAVDVGIAGDTPGVTAKEALSKMGEGPQIVLYDASMVSHKGLRDLVTDTADEMKIPYQYESMPGGGTDAGSIHVTANGVPALAITIATRYIHSHAAMLHRDDYENAVKLIVEVIKKLDRKTVD-
>tr|A0A4R2BCN2|A0A4R2BCN2_9BACI/6-354
-ETLTMLKDLTDARGIPGNEREVREVMTKYIAPYADEVTTDGLGSLIAKQGE--NGPKIMVAGHLDEVGFMVTNIDEKGFLRFQTVGGWWSQVMLAQRVTVVTRKG-DVTGVIGSKPPHILSPEARKKPVEIKDMFIDIGAVSKEEAEEWGVRPGDMVVPYFEFTVMNEKMLLAKAWDNRIGCAIAIDVMRQLKNEKHENIVYGVGTIQEEVGLRGARTSAQLIQPDIAFGVDVGIAGDTPGVSNKEAMGKMGDGPQIILYDASMVSHKGLREFVTDVADELKIPYQFDALPGGGTDSGAIHTSNRGVPSLSITIATRYIHSHAAMLHRDDYENAVKLIVEVIKRLDKETVD-
>tr|A0A5Q2TJZ7|A0A5Q2TJZ7_9BACI/6-355
--QLTMLKELTDARSIPGDEKEAREVMKKWISPYADKVYTDHLGSLIAEKNGNENGPKIMVAGHLDEVGFMVTRIDDKGFVYFQTVGGWWSQVMLAQRVTLLTKNG-DVIGVIGSKPPHILSAEARKKPVDIKDMFIDIGASSKEEAAEFGVKPGDSIVPYFEFTPMKEKLLLAKAWDNRIGCAIAIEVLRRLKGEDHPNRVYGVATVQEEVGLRGAKTSAYAIEPDIGFAVDVGIAGDTPGVSDKEADSKIGDGPQIILYDASMVSHKGLRDFVVETADQHQIPYQFGHLAGGGTDSGSIHLTANGVPALSITIATRYIHTHAAILHQDDFENAVQLIVEVIKKLDKDTVD-
>tr|A0A6B8K251|A0A6B8K251_9BACI/6-357
-ETLTMLKDLTDAKGIPGNEREPRQVMEKYIAPYADKIEYDNLGSLIAEKVGDANGPKIMVAGHLDEVGFMISKIDDKGFLSFQTVGGWWSQVMLAQRVTIVTRKGETITGVIGSKPPHILSPEARKKPVDIKEMFIDIGASSKEEAMSWGVMPGDMVVPYFEFSVMNEKLLLAKAWDNRIGCAIAIDVLKNLQGQDHPNIVYGVGNVQEEVGLRGAKTSTAKINPDIGFAVDVGIAGDTPGISPKESTSKMGDGPQIVLFDASMVSHKGLRDFVVDTAEENNIPYQFETIAGGGTDAGSMHISLNGVPCLSIGVATRYIHSHAGILHRDDYENTVKLIVEVIKKLDRDTVN-
>tr|A0A3N9UKU1|A0A3N9UKU1_9BACI/6-357
-HTLNMLKELTDANGIAGNEKAPREVMRRYLEPFADEIEQDNLGSLIAKKVGNENGPKVMIAGHLDEVGFMVTQIDDKGFIKFQTVGGWWSHVMLSQRVTITTRKGEEIIGIIGSKPPHILPVDARKKTVDLKDMFIDIGATSKDEVFEWGIRPGDMITPYFEFNVLKEKMLLAKAWDNRIGCAIAIDVLRQLKDVKHENIVYAVGNVQEEVGLRGAKTATFKIQPDIGFAVDVGVAGDTPGITAKEASSKLGDGPQIIIYDASMVGHKGLRDFVIDIAEENKIPFQYEAIPGGGTDAGSIHITANGVPAMSIGVATRYIHSHAAILHRDDYENTVKLIVEIIKKLDRATVN-
>tr|A0A0A5HZP8|A0A0A5HZP8_9BACI/6-356
-DTLSMLKELTDANSIPGHEKEARDVMSKYITPYADEVYTDNLGSLIAKKVGKENGPKVMVAGHLDEVGFMVTRIDDKGFIYFQTVGGWWNQVMLAQRVTIMTRKG-NLTGVIGSKPPHILSPEQRKKPVEIKDMFIDIGASSREEAAEFGVRPGDSVVPYFEFTQMPEKMLLAKAWDNRIGCAIAIEVLRRLEKESHPNVVYGVGTVQEEVGLRGARTSTNTINPDIGFAVDVGIAGDTPGVSDKDASSKMGEGPQIILYDASMVSHRGLREYVVDTAEANEIPYQYDSIAGGGTDSGAIHLTANGVPALSITIATRYIHTHAAMLHRDDFEHAVALIVQVIKGLDEAKVK-
>tr|A0A433HAR8|A0A433HAR8_9BACI/6-356
-QTLTMLKDLTDAKGIPGNESEVRKVMTKYISPYADEITTDSLGSLIAKKTGRENGPKIVVSGHLDEVGFMITQIDDKGFLRFQPMGGWWSQVMLAQRVTIVTRKG-DVTGVIGSKPPHILTVEARKKPVEIKDMFIDIGAASREEVHEWGVRPGDMAVPYFEFTVMNEKMLLAKAWDNRIGCAIAIDVLKHLKGTDHPNIVYGVGAVQEEVGFRGARTSTFKINPDIGFAVDVGIAGDTPGVTEREALGKMGKGPQVVVYDASMVSHKGLRDLVTDTADESNIPYQYESIPGGGTDAGAIHLTANGVPALAITIATRYIHSHAAMLHRDDYENTVKLIVEVIKKLDRETVD-
>tr|A0A1G6K4E3|A0A1G6K4E3_9BACI/3-350
-ERLKMLKALTDANGISGFEQEARDVMKSYIAPYADEVTTDQLGSLVAKKVGAEDGPKIMVAGHLDEIGFMVTKIDDKGFIRFQTIGGWWGQVMLAQRVTVMTKAG-NIDGVIGSTPPHVLSPEARKKPVDIKDMFIDIGASSKEEATEFGVKPGDPIVPVCEFTVMKDKLLMAKAWDNRVGCAIAIDVLRELKDVAHPNTVYGVGTVQEEVGLRGAKTSAHMIKPDIAFGVDVGIGADTPG---AKGEGKLGDGPQIILYDASMIAHKGLRDLVVQVADEQKIPYQYDAISGGGTDSGAIHLTADGVPALSITVATRYIHTHAGIMHRDDYENAVKLIVEVIKKLDNDTVK-
>tr|A0A264W0Y5|A0A264W0Y5_9BACL/6-356
-ETLTMLKDLTDARGIPGNEREAREVMEKYITPFADEVSYDNLGSLIAKKSGSQDGPKIMVAGHLDEVGFMVSRIDDKGFIFFQPVGGWWNQVMLAQRVTIVTRKKGDITGVIGSKPPHILSPEARKKPVDIKDMFVDIGASSKEEAMEWGVLPGDMIVPYFEFHVMNEKLLLAKAWDNRIGCAIAIDVLKGLQGQEHPNTVYGVGTVQEEVGLRGAKTAAMKVQPDIAFAVDVGIAGDTPGVTPKESTSKMGEGPQIVLFDASMVSHKGLRDLVVDTADEAGIPYQFETIAGGGTDAGAIHLTMNGVPAVAIGVATRYIHSHAGILHRDDYENAVKLIVEVIKKLDADTV--
>tr|A0A4Y8ISZ7|A0A4Y8ISZ7_9BACI/6-356
-ETLTMLKDLTDAKGIPGNEREPREVMKKYIASHAEEVTTDHLGSLIAKKTGEENGPKVMVAGHLDEVGFMVTRIDDKGFIFFQPVGGWWNQVMLAQRVTIMTREG-DLTGVIGSKPPHILSPEARKKPVEIKDMFVDIGASSREEAEEFGVRPGDSIVPYFEFTQMKDKLLLAKAWDNRIGCAIAIEVLKRLKDEKHPNVVYGVGTVQEEIGLRGAGTSAHAIKPDIGFGVDVGIAGDMPGVDDKDAASEMGKGPQIVLYDASMVSHKGVRDFVINTAEENNIPFQYESMPGGGTDSGKIHLTGDGVPSLSITIPTRYIHSHAAMLHRDDFDNAVDLIVKVIKKLDRKTVE-
>tr|A0A2P6MF82|A0A2P6MF82_9BACI/3-354
-EMLKMMKELTDANGIPGNEREPREVMKRWIEPFANSVETDHLGSLIAKKQGNEDDPKIMVAGHLDEIGFMVTNINDKGFLQFQCVGGWWEQVMLAQRVTVMTRNG-NVPGVIGSKPPHILAPEARKKSVDKKEMFIDIGASSKEEAMEFGVRPGDSVVPVCDFTVMKEKLLMAKAWDNRIGCAIAIEVLRRLQNEEHPNTVYGVGTVQEEVGLRGARTSAHQIQPDIGFGVDVGIAGDTPGVSDKDALSSMGDGPQVIMYDASMVSHKGLRDFVTDTADENSIPYQFDAVPGGGTDSGAIHLTADGVPALSITIATRYIHTHAAILHRDDFENAVKLITAVIKKLDRDTVN-
>tr|K0J747|K0J747_AMPXN/3-353
-EKLTMFKELTEAKGISGNEKEAREVMKKYIEPYATEVFTDHLGSLIAKKVGQEDGPKVMVAGHLDEIGLMVTRIDDNGFLYFQTIGGWWSQVMLAQRVTVCTQKG-DIVGVIGSKPPHIMPAEARRKPYEIKDMFIDIGATSKEEAESFGVRPGDSVVPYFEFQPMKEKLLLAKAWDNRVGCAIAIEVLKQLKDVDHPNVVYGVGTVQEEVGLRGAKTSTNMIEPDIGIAVDTGIAGDTPGISPNDADGKIGKGPQIIIYDASMVSHKGLRDFVIKTADDNNIPYQYASIAAGGTDSGSIHLTANGVPALSIGIATRYIHSHAGIIHEDDFDNTVKLIVEVIKQLDKDTVH-
>tr|A0A4Q0VQF1|A0A4Q0VQF1_9BACI/3-353
-NTLQMLKDLTDANGIPGNEKEPRDVMKKYIEPFADEVIQDNIGSLIAKKTGTAAEPKIMVAGHLDEIGFMVTSIDDKGFVRFQTVGGWWGQVMLAQRVTIMTRNG-YVPGVIGSKPPHILPPEARKKPVEIKDMFIDIGASSREEAMEFGLRPGDAVVPVCEFTVMKEKMLMAKAWDNRIGCAIAIEVLRQLKDVDHPNTVYGVGTVQEEVGLRGARTSANLIQPDIGFAVDVGIAGDTPGVTDKEALAKMGNGPQIIMYDASMVSHKGLRDFVTDTADAAGIPYQFDYVAGGGTDAGAIHLTANGSPALAITIATRYIHSHAAILHRDDFENAVKLIVEVIKKLDKDTVA-
>tr|A0A554A2T2|A0A554A2T2_9BACI/5-355
-EQLQMLKHLTDAKGISGFEAEARKVMNTYITPFADEVYTDRLGSLVAKKKGTEDGPQIMVAGHLDEIGFMVTSVDDKGFLRFQTVGGWWGQVMLAQRVTIVTEHG-DVPGIIGSKPPHILTPEARKKPVEIKDMFIDIGASSKEEAEGFGIRPGQAIVPVCEFTVMKENLLMAKAWDNRIGCAIAIDVLRLLKDTEHPNTVYGVGTVQEEVGLRGAKTSAHLIQPDIGFGVDVGIAGDTPGISESEALSKMGDGPQIVLYDASMIAHKGLRDFVVQTAEEHNIPYQYASMAGGGTDSGAIHLTANGVPALSITVATRYIHTHAAILHREDYQNAVNLIVEVIKKLDQKTVD-
>tr|A0A2M8YQE1|A0A2M8YQE1_9BACI/6-356
-ETLQMLKDLTDAKGIPGNEREPREVMKKYIESYADSISTDGLGSLIAKKVGDEKGPKIMVAGHLDEVGFMVTQIDDKGFIRFQTVGGWWSQVMLAQRVTIVTRKG-DITGVIGSKPPHILPAEVRKKTVEIKDMFIDIGASSREEAMEWGVKPGDQIVPYFEFTVMNEKMLLAKAWDNRIGCAIAIDVLKNLKGQEHPNVVYGVGTAQEEVGLRGAKTSANLIQPDIAFGVDVGIAGDTPGVSEKEAASKMGDGPQIILYDASMVSHKGLRDFVTDVADEMNIPYQFDALSGGGTDSGAIHISANGVPALSITIATRYIHSHAAMLHRDDYENAVKLITEVIKKLDRETVN-
>tr|A0A1G9BSZ2|A0A1G9BSZ2_9BACI/6-356
-ETVSMLKELTDARAISGNEKEARQVMEKYITPYADEVFTDNIGSLIAKKTGKENGPKIMVAGHLDEVGFMVTRIDDKGFVYFQTIGGWWSQVMLAQRVTLLTRKG-DITGIIGSKPPHILPAEARKKPVDIKEMFIDIGASSKEEAEEFGVRPGDSIVPYFEFTQMKDKLLLAKAWDNRIGCAIAIEVLKRLKGEEHPNVVYGVGTVQEEVGLRGARTSTHRIEPDIGFGVDVGIAGDTPGVSDKEADSKIGEGPQIILYDASAISHKGLRDYVLDTADEKKIPYQYATMAAGGTDTGSIHLTANGVPALSITIATRYIHTHAAILHQDDFENAVKLIVEVIKGLDTEKVK-
>tr|N4WLL9|N4WLL9_9BACI/5-355
-DTLSMLKELTDARAIPGDEKEAKKVMEKWISPHADKVYADRLGSLIAEKQGEENGPKVMVAGHLDEVGFMVTRVDDNGFIYFQTVGGWWSQVMLAQRVTILTRHG-DVTGIIGSKPPHILSPEARKKPVQIKDMFIDIGASSREEAEEFGVKPGDSIVPYFEFTPMKEKVLLAKAWDNRIGCAIAIEVLRQLQEETHPNIVYGVATAQEEVGLRGAKTSTYTIEPDIGFAVDVGIAGDTPGISDKDADSKIGEGPQIILYDASMVSHKGLRDFVIDTADQHDIPYQYATMAGGGTDSGSIHLTANGVPALSITIPTRYIHTHAAMLHQDDFKHTVQLIVEVIKQLDQDKVE-
>tr|A0A368WHN3|A0A368WHN3_9BACI/23-371
---LQMLKELTDANGVAGFEHEPREVMRKYITPLADEVVTDNLGSLIAVKTGDPNGPRIEVAGHLDEVGFMVTQIDDKGFLRFQTIGGWWSQVMLAQRVTITTKEG-NITGIIGSKPPHIMSAEARRKVVDIKDMFIDIGASSKEEALEFGVRPGDQVVPYFEFQTMKEKLLLAKAWDNRIGCAIAIDVLEQLQGQAHPNIVFGVGTVQEEVGLRGAKTSTYKIEPDIGFALDVGVAGDMPGVSEREAQGKLGKGPQIVLYDASMVSHKDLREFVVNVADEIGIPYQYESMPGGGTDAGSMHLTMKGVPALAITIPTRYIHSHSGILHRDDYENTVKLIVEVIKRLDRETVE-
>tr|A0A1H9U081|A0A1H9U081_9BACI/3-353
-ETLKMLKELTDANGTPGNEREPRQVMQKHIAPFADHVETDHLGSLIAKKTGADDAPKIMVAGHLDEIGFMVTTIDENGFIKFQPLGGWWEQVMLAQRVTVMGKNG-NVPGVIGSKPPHVLAPEARKKAIEKKDMFIDVGASSKEEAESFGIRPGDSVVPVCDFTVMKEKYLMAKAWDNRIGCAIAVDVLRALADESHPNTVYGVGTVQEEVGLRGARTSAHRIQPDIGFGVDVGIAGDTPGITANDAQSKMGAGPSIIMYDASMISHKGLRDFVTETADEKEIPYQYDAMAGGGTDSGSIHLTADGVPALSITVPTRYIHTHAAILHRDDYEHAVKLITEVIKKLDRDTI--
>tr|A0A2N0ZMH8|A0A2N0ZMH8_9BACI/6-356
-ETLTMLKELTDAKGIPGNEREPREVMKKYITDFADEVTTDKLGSLIAKKTGKVGGPKIMVAGHLDEVGFMVTSIDDKGFLRFQTVGGWWSQVMLAQRVTIVTMKG-DVTGVIGSKPPHILPAEARKKPVEIKDMFIDIGASSREEALEWGVKPGDMVVPYFEFTVMNEKMLLAKAWDNRIGLAIAIKVLEALKNEDHPNVVYGVGTVQEEVGLRGAKTSAQMIEPDIGFGVDVGIPGDTPGVTEKEALSKLGNGPQIILYDASMVSHKGLRDLVTDTADELNIPYQFDSVPGGGTDSGAIHLTHKGVPALSITIATRYIHSHAGILHRDDFENTVKLIAEVIKRLDAETVE-
>tr|A0A6A8DGE0|A0A6A8DGE0_9BACI/6-356
-ETLTMLKELTDARAISGNEKEARDVMNKYISPYADEVFTDNLGSLIAKKIGKDNGPKIMVAGHLDEVGFMVTRIDEKGFVYFQTVGGWWSQVMLAQRVTLLTNKG-DVTGVIGSKPPHILPPEARKKPVEIKDMFIDIGATSKEEATEFGVRPGDSIVPYFEFTQMKEKLLLAKAWDNRIGCAIAIEVMKQLKGESHPNIVYGVGTIQEEVGLRGAKTSTNAIEPDIGFAVDVGIAGDTPGISDKDADSKIGEGPQIILYDASMISHKGLRDFVLDTADEKKIPYQYATMPGGGTDSGSIHLTANGVPALSITIATRYIHTHAAILHQDDFENAVKLIVEVIKRLDADKVK-
>tr|A0A6I5A3I2|A0A6I5A3I2_9BACI/6-356
-ETLSMLKDLTDAKGIPGNEKEARDVMKKYITPFADEVYTDNLGSLIAKKVGKENGPKVLVAGHLDEVGFMVTRIDDNGFVYFQTVGGWWSQVMLAQRVTLMTRKG-NLTGVIGSKPPHILPAEQRKKPVEIKDMFIDIGASSREEAQEFGVRPGDSVVPYFEFTQMPEKMLLAKAWDNRIGCAIAIEVLRRLKSEAHPNVVYGVGTVQEEVGTRGAKTSTNAIKPDIGFAVDVGIAGDTPGITDKEAASKMGEGPQIILYDASLISHKGLRDYVIDTADEKDIPYQYDVLAGGATDGGSIHVTADGVPALAITVATRYIHSHAAMLHRDDFENAVNLLVEVIKGLDDEKVK-
>tr|A0A1L8ZI76|A0A1L8ZI76_9BACI/6-356
-ETLIMLKDLTDAKGIPGNEHEPREVMKKYIESYADEIEYDGLGSLIAKKIGDENGPKIMVAGHLDEVGFMVTQIDDKGFLRFQTVGGWWSQVMLAQRVTIVTKKG-DLTGVIGSKPPHILSPEARKKPYEIKDMFIDIGASSREEAMEWGVLPGDMVVPYFEFTVMNEKMLLAKAWDNRIGCAIAIDVLKNLKNEKHPNIVYGVGNVQEEVGLRGAKTAAAKIEPDIGFGVDVGIAGDTPGITEKEALSKMGKGPQIILYDASMVSHKGLRDLVVGVAEELDIPYQFDSIAGGGTDAGSIHLTANGVPSLAITIATRYIHSHAAMLHRDDYENAVKLITEVIKRLDRETVN-
>tr|A0A2V3WAA4|A0A2V3WAA4_9BACI/3-353
-EKLQMLKELTEAKGISGHEKEARAVMEKYIKPYADEVYTDNIGSLIAKKVGQADGPKIMVAGHLDEVGLMVTRIDDKGFLYFQTIGGWWNQVMLAQRVTVMTREG-ELTGIIGSKPPHIMSAEARKKPYDIKDMFIDIGATSKEEAERFGVRPGDSVVPYFEFQPMKEKLLLAKAWDNRVGCAIAIEVLKQLKDEVHPNVVYGVGTVQEEVGLRGAKTAANLIKPDLSFAVDTGIAGDTPGISANEADSKLGDGPQLIIYDASMISHKELRDFVVTTAEKNEIPFQYATIAAGGTDSGSIHLTANGVPALSIGVATRYIHSHAAILHQDDLDHAVRLIVEVIKQLDADTVK-
>tr|A0A6M0Q6C3|A0A6M0Q6C3_9BACI/7-357
-ETLTMLKDLTDAKGIPGNEREPRDVMKRYIEPFADEVTTDGLGSLIAKKVGDANGPKIMVAGHLDEVGFMITQIDDKGFLRFQTVGGWWSQVMLAQRVTIVTRKG-DVTGIIGSKPPHILSPEARKKPVEIKDMFIDIGASSREEAMEFGVRPGDQVVPFFEFTVMNEKMLLAKAWDNRIGCAIAIDVLKNLKGESHPNIVYGVGTVQEEVGLRGAKTAAQTIQPDIGFGVDVGIAGDTPGVSEKEALSKMGKGPQIILYDASMVSHKGLRDFVTDTADELGIPYQFESIAGGGTDAGAVHMTANGVPSLAITVATRYIHSHAAMLHRDDYEHAVKLITEVIKRLDADKVK-
>tr|A0A1T2XDE2|A0A1T2XDE2_9BACL/1-348
-----MLKALTDANGVPGHEDEVRDVMREHIAPYADEVTVDHLGSLIAKKTGAPDGPKIMVAGHLDEIGFMVTRIDDKGFLYFQPLGGWWEQVMQAQRVTVMTRKG-NIPGVIGSKPPHILSPEARKNPVDKKEMFIDIGAESKAQATEFGVRPGDSIVPVCEFTVMKEKLLMAKAWDNRIGCAIAIDVLKQLKDGEHPNTVYGVGTVQEEVGLRGAKTATNIIQPDIGFSVDVATAGDTPGVSEKDALGKLGKGPQILIFDGSMISHRRLRNFVTDTADELGIPYQFDYTAGGGTDAGAIHVTAGGVPSLAICIPTRYIHSHAAILHREDFENAVKLITEVIKRLDKNKVK-
>tr|A0A263BW10|A0A263BW10_9BACI/7-356
--TLQMLKELTDAKGIPGNEREPREVMKKYIEPFADEVVTDNLGSLIAKKVGDENGPKIMVAGHLDEVGFMVTQIDDKGFLRFQTVGGWWSQVMLAQRVTVMTKKG-DITGIIGSKPPHILPPEARKKPVDIKDMFIDIGASSREEAMEFGVKPGDSVVPYFEFTVMNDKMLLAKAWDNRIGCAIAIDVLRQLEGEKHPNIVYGVGTVQEEVGLRGAKTATNFIKPDIGFAVDVGIAGDTPGVSSKDAASKMGEGPQIILYDASMVSHKGLRDFVTDVADEKGIPYQFDSIAAGGTDSGAIHITANGVPALSITVASRYIHSNAAMIHRDDFENAVKLIVEVIKRLDADTVK-
>tr|A0A084GX75|A0A084GX75_METID/6-356
-ETLQMLKDLTDAKGIPGNEREPREVMKNYISAYADEVTTDGLGSLIAKKTGKEGGPKIMVAGHLDEVGFMITQIDDKGFLRFQTVGGWWSQVMLAQRVTIVTNKG-DVTGVIGSKPPHILPPEARKKPVDIKDMFIDIGASSREEAMEFGVRPGDQAVPYFEFTVMNEKMLLAKAWDNRIGCAIAIDVLKGLKDADHPNVVYGVGTIQEEVGLRGARTSAHAIQPDIGFGVDVGIAGDTPGISDKEASSKMGEGPQIILYDASMVSHKGLRDFVTGVADEMNIPYQFDAIAGGGTDSGAIHMTANGVPAVSITIATRYIHSHAAMLHRDDYENAVKLITEVIKRLDDETVK-
>tr|A0A1H6XDB2|A0A1H6XDB2_9BACL/6-357
-EQLQMLKDLTDAKGIPGNEREPREVMKRYIEPLADSIGYDGLGSLIAEKKGAEEGPRVLVAGHLDEVGFMISKIDDKGFLRFQTVGGWWSQVMLAQRVTIVTRDGRELTGVIGSKPPHILSADARKKPVDIKDMFIDIGASSKEEAMEWGVLPGDMAVPYFEFTVMNPDYLLAKAWDNRIGCAIAIDVLRELKDGQHPNTVFSAGAVQEEIGLRGARTVAAKVKPDIGFAVDVGIAGDTPGVSSKEASGKMGDGPQIVLFDASMVSHKGLRDLVVETAEEHGIPYQFEMIPGGGTDAGSIHLANEGVPSLAICIPTRYIHSHAAMLHKKDYENAVRLIVEVIKKLDRETVD-
>tr|A0A1H9UGH7|A0A1H9UGH7_9BACI/3-352
-EMLTMLKELTDARAIPGNEKEAREVMEKWITPYADRVYTDNLGSLIAEKTGEENGPKIMIAGHLDEVGFMVTRIDEKGFVYFQTVGGWWSQVMLAQRVTIMTRKG-DITGIIGSKPPHILSAEARKKPVEIKDMFIDIGATSREEAEEFGVLPGDSIVPYFEFTQMKEKLLLAKAWDNRIGCAIAIEVLKRLKGENHPNIVYGVATAQEEVGLRGAKTATHTIQPDIGFAVDVGIAGDTPGISAKEADSKIGEGPQIILYDASMVSHKGLRDFVVKTADTHSIPYQYATMAGGGTDSGSIHVTANGVPALSITVATRYIHTHAAILHRDDFENAVRLLVEVIKDLDNDTV--
>tr|A0A1G6HL70|A0A1G6HL70_9BACI/3-353
-DTLKLFKDLTEANGISGNEREARAVMKKHIEPYATSVYTDHLGSLIAEKVGQKEGPKVMVAGHLDEIGLMVTRIDDNGFLYFQTIGGWWNQVMLAQRVTVMTSEE-NLVGIIGSKPPHIMTAEARKKPYEIKDMFIDIGATSKEEAESFGVKPGDSVVPYFEFQSMKEKLLLAKAWDNRIGCAIAVEVLKQLQDVEHPNTVYGVGTVQEEVGLRGAKTAANSINPDIGFAVDTGIAGDTPGITANEADSKIGEGPQIIIYDASMISHKGLRDFVIKTAEDNDIPYQFATLAAGGTDSGSIHLTSNGVPTLSIGIATRYIHSHAGIIHRDDFDHTVKLMVEIIKGLDQEQVK-
>tr|A0A1G8D8W7|A0A1G8D8W7_ANETH/4-352
-KMLAMYKELTETPGVPGHERAVREVMRKYIETYADEVTTDNLGSLLARKGN--KGPKIMVAGHLDEVGFMVTMITDKGFLKFQPLGGWWEQVMLAQRVAVQTRNG-IIEGVIGSIPPHILPPEARKKPVEIKDMFIDIGASSKEEAEEFGVRPGDTVVPICPFTVMKPKLMMAKAWDNRVGIAMAIQTLQQLQGVDHPNTVYGVGTVQEEVGLRGAQTSVYAVNPDIAFAVDVGIAGDTPGVKESEAMSKIGEGPQILLYDASMIGHPSLRKLVVETAEEHNIPFQYDAMARGGTDAGRMHLNGRGVPSVVIGIATRYIHSHAAILHRDDIDNAVKLIVEVIKKLDQDTVE-
>tr|A0A135L1P4|A0A135L1P4_9BACI/5-351
--TLQMFKELTEAPGAPGNEAAAREVMRKYIEPYADEVYTDNLGSLIARKGN--HGPKILIAGHLDEVAFMVTRITDDGFIKFQPLGGWWEQVMLAQRVTIHTRKG-EVIGIIGSKPPHILPPEARKKPVEKKDMFIDIGASSKEEAEEFGVRPGDSIIPVSPFTVMKPKMIMAKAWDNRIGCAIAVEVLKRLKDEQHPNTVYGVGTVQEEVGLRGAQTSVNTVQPDIAFAIDVGIAGDTPGVTDDEAVSKMGKGPQILLFDASMVPHRGLRDFVVDIAEEENIPFQYEALAGGGTDAGRFHLYGKGVPSTVIGIATRYIHSHAAILHRDDFEQAVNLLVKVIKRLDEKTV--
>tr|A0A417YJ11|A0A417YJ11_9BACI/6-355
-ETLTMLKALTDANGIPGNEKEVRDVFESYIRPLADEVTVDNLGSSIAKKVGKADGPKIMVAGHLDEIGFMVTRIDDNGFVYFQTVGGWWNQVMLAQRVTIMGSKG-DITGVIGSKPPHILSAEARKKPYEIKDMFIDIGASSKEEVTEFGVKPGDSVVPYFEFTPMKEKLLLAKAWDNRIGLAIAIEVLKRLKDEEHPNVVYGVGTIQEEVGLRGAKTSAHAIQPDIGFGVDVGIAGDTPGIKESDADSKLGKGPQIVLYDASMVSHKGLRDLVVKTADEKNIPYQFTSMAGGGTDSGSIHLTGNGVPSLSITIATRYIHSHAGILHRDDFENAVKLIVEVIKKLDATTV--
>tr|A0A6I7THE7|A0A6I7THE7_9BACI/6-356
-ETLTMLKELTDAKGIPANEKEPRQVMKSYIEPFADEVTTDRLGSLIAKKTGQADGPKIMIAGHLDEVGFMVTRIDDRGYLRFQTVGGWWSQVMLAQRVTVVTKKG-DITGIIGSKPPHVLSQEARKKSVDIKDMFIDIGASNREEAMEWGVLPGDQVVPYFEFTVMNEKMLLAKAWDNRIGCAIAIDVLKNLKGADHPNVVYGVGTVQEEVGLRGAKTAAHTIKPDIAFGVDVGIAGDTPGITEKESTSKMGKGPQIILYDASMVSHKGLRDFVTNVADEAGIPYQFDALSGGGTDSGSIHLTANGVPALSITIATRYIHTHAAMLHRDDYEHAVKLITEVIKRLDKETVQ-
>tr|A0A1N7JPS1|A0A1N7JPS1_9BACI/6-356
-ETLTMLKDLTDARGVPGNEKEAREVMEKYIKPYADDVYTDNLGSLIAEKRGNKKGPKIMVAGHLDEVGFMVTRVDENGFVYFQTVGGWWSQVMLAQRVTIMTGAG-DVTGVIGSKPPHILTAEQRKKPVDIKDMFIDIGASSKEEAAEFGVKPGDSVVPYFEFTQMNEKMLLAKAWDNRIGCAIAIEVLKRLKKERHPNVVYGVGTVQEEVGLRGAKTSANLIQPDIAFGVDVGIAGDTPGVTAKDAQASMGEGPQILLYDASMISHKGLRDFVTDTADEHKLPYQFDALPAGGTDSGSIHLSHDGVPALSITVPTRYIHSHAAMLHRDDFENAVNIIVEVIKKLDSKAVQ-
>tr|A0A1I2QFR1|A0A1I2QFR1_BACME/12-362
-ETLTMLKALTDAKGIPGNEREPREVMKKYIAPYADEVTTDGLGSLIAKKVGNEQGPKIMVAGHLDEVGFMVTQIDERGFIRFQTVGGWWSQVMLAQRVTIVTSKG-EVTGIIGSKPPHILPPEVRKKPVDIKDMFIDVGASSREEVAEWGVKPGDQVVPYFEFTVMNEKMLLAKAWDNRIGCAIAIDVLKALKNETHENVVYGVGTVQEEVGLRGAKTSANFIEPDIAFAVDVGIAGDTPGVSDKEASSKMGEGPQIILYDASMVSHKGLRDTVIDVADELNIPYQFDAIAGGGTDSGSIHISANGVPALSITIATRYIHSHAAMLHRDDYENAVKLIAEVIKRLDRNTVN-
>tr|A0A1I2NX47|A0A1I2NX47_9BACI/6-356
-ETLTMLKDLTDAKGVPGNEREAREVMKRYITPFADEVFTDNLGSLIAKKTGDKKGPSVMVAGHLDEVGFMVTRIDDHGYIYFQTVGGWWSQVMLAQRVTLMTRKG-DLTGVIGSKPPHILPAEQRKKPVEIKDMFIDIGASSREEAEEFGVKPGDSVVPYFEFTQMKEKMLLAKAWDNRIGCAIAIEVLKRLKGEKHPNVVYGVGTVQEEVGLRGARTSANLINPDIAFGVDVGIAGDTPGVSDKDASSKMGDGPQIILYDASMISHKGLRDFVTDTADKNQIPYQFDSLAGGGTDSGAIHLSHDGVPALSITIATRYIHSHAAMLHRDDFENAVSLIVEVIKELDADKVQ-
>tr|A0A0C2VIG0|A0A0C2VIG0_9BACL/6-356
-EQLTMLKDLTDAKGIPGNEREPREVMKKYISPFADEITTDGIGSLIAKKTGQEGGPRVMVAGHLDEVGFMITRIDDKGFLRFQTVGGWWSQVMLAQRVTIVTKKG-DIIGVIGSKPPHILPPEARKKPVDIKDMFIDIGASSKEEAMEWGILPGDMAVPYFEFTVMNDKMLLAKAWDNRIGCAIAIDVMKELKGQAHPNEVYGVGTVQEEVGLRGAKTAAATIKPDIGIAVDVGIAGDTPGITSREANSKMGDGPQIILYDASMVSHKGLRDFITGIADEHGIPYQFDAIAGGGTDAGSIHLAANGAPSIAITVASRYIHSHAAMIHKDDYENAVKLIVEVIKKLDRDQVN-
>tr|A0A6G1X9V0|A0A6G1X9V0_9BACI/6-356
-ETLTMLKDLTDAKGIPGNEKEPREVMRKYIAPYADEIFTDGLGSLIAKKSGNENGPKVMVAGHLDEVGFMVTRIDDNGYVYFQTVGGWWSQVMLAQRVTIMTKKG-NVTGVIGSKPPHILPAEARKKPVDIKDMFIDIGASSKEEAAEFGVVPGDSIVPYFDFTVMKEKMLLAKAWDNRIGCAIAIDVLKQLKDEKHPNVVYGVGTVQEEVGLRGAKTATNTIKPDIGFGVDVGIAGDTPGVSDKDASSKMGDGPQIILYDASMVSHKGLRDFVVETADKNDIPYQFDSMAGGGTDSGSIHLTANGVPALSITIATRYIHSHAAMLHRDDFENAVKLIVEVIKGLDKDKVK-
>tr|A0A0U1KQ02|A0A0U1KQ02_9BACI/7-356
--RLTMLKELTDAKGISGNEKEAREVMKKYISAYATEVYTDHLGSLIAKKVGKEDGPKVMVAGHLDEIGFMVTRIDDNGFLYFQTIGGWWSQVMLAQRVTIQTSKG-DITGIIGSKPPHIMPAEARKKPYEIKDMFIDIGAASREEAESFGVRPGDSVIPYFEFTQMKEKLLLAKAWDNRIGCAIAIEVLKQLKDVEHPNVVYGVGTVQEEVGLRGAKTATNTIKPDIGFAVDTGIAGDTPGISPKEADSKLGDGPQIILYDASMISHKGVRDFVVKTAETNDIPFQYANIAGGGTDSGSIHLTANGVPALSITIATRYIHSHAAMIHQDDFDHAVQLIVEVIKGLDADKVK-
>tr|A0A3A8XLT2|A0A3A8XLT2_9FIRM/6-356
-ETLTMFKDLTDAKGIPGNEKEARDVMNKYISPYADEVIYDNLGSLIAKKTGDENGPKIMVAGHLDEIGFMVTRIDDKGFVYFQTAGGWWSQVMLAQRVTIMGSNG-DVTGVIGSKPPHILSAEARKKPVEIKDMFIDIGASSKEEAESFGVKPGDSVVPYFEFTPLKEKLLLAKAWDNRIGCAIAIEVLKQLKEENHPNIVYGVGTVQEEVGLRGAKTAANTIKPDIGFGVDVGIAGDTPGVSDHEADSKIGKGPQIVLYDASMVAHKGVRDLVVKTAEENNIPYQYTSMAGGGTDSGSIHLTANGVPSLSITIATRYIHTHAGILHRDDFDHAVKLIVETIKKLDRNTVN-
>tr|A0A1H8STS8|A0A1H8STS8_9BACI/5-352
---LTMFKELTEANGISGNEREAREVMKKHIEPYATEVFTDHLGSLIAKKVGDENGPKVMVAGHLDEIGLMVTRIDDQGFLSFQTIGGWWNQVMLAQRVTVATKEG-NIVGIIGSKPPHIMPVEARKKPYEIKDMFIDIGATSKEEAESFGVRPGDSVIPYFEFQPMKDKLLLAKAWDNRIGCAVAIEVLKQLKDAKHPNVVYGVGTVQEEVGLRGAKTAAHAIQPDIGFAVDTGIAGDTPGISAADADSKLGQGPQIVVYDRSMISHKGVRDFVVKTADQHNIPYQYASIAAGGTDSGSIHLTANGVPALSIGIATRYIHSHAGIIHQDDFDHAVKLIVEVIKGLDNTTV--
>tr|A0A221MBQ0|A0A221MBQ0_9BACI/6-356
-ETLTMFKDLTDAKGIPGNEKEARDVMEKYITPFADEVFTDNLGSLIAKKTGDENGPKIMVAGHLDEVGFMISRIDDKGFLYFQTVGGWWGQVMLAQRVTIMTSKG-DVTGIIGSQPPHVLSPEARKKPVEVKDMFIDIGASSKEEAMEFGVKPGDSVVPYFEFTQLKEKMLLAKAWDNRIGCAIAIEVLKQLKGTDHPNVVYGVGTIQEEVGLRGAKTSTHAIKPDIGFGVDVGIAGDMPGVSDKDADSKLGDGPQIILYDASMISHKGVRDFIINTADEHNIPYQYATMAGGGTDSGSIHLTANGVPSLSITVATRYIHSHAAILHRDDFENAVKLIVEAIKKLDNDKVK-
>tr|A0A1H2VMF6|A0A1H2VMF6_9BACI/7-356
--TLQMLKDLTDANGVPGNEQEPRKVMTQYISPYADEMSTDRLGSLIAKKTGQAGGPKLMITGHLDEIGFMISGIDENGFLKFQTLGGWWSQVMLAQRVKVMTRKG-NITGVIGSKPPHILPAEQRKKAMEIKDMFIDIGASSKEEAESFGVRPGDSVVPVCDFEVMNEKLLMAKAWDNRIGCAIAIEVLKRLENESHPNEIYGVGAVQEEVGLRGAKTATNLIQPDIGFAVDVGIAGDTPGVTSSDARAKIGKGPQLLMMDASVIAHKGLRDFVVGVAEEKEIPFQFDMMANGGTDAGSIHLSGEGVPAMAITIPTRYIHTHAAILHRDDFEHAVQLIVEIAKRLDRDTVE-
>tr|R9CE25|R9CE25_9BACI/6-356
-ETLTMLKDLTDAKGIPGNEKEPREVMKKYIAEYADEVTTDNLGSLIAKKVGQENGPKIMVAGHLDEVGFMITRIDDKGFLYFQTVGGWWSQVMLAQRVTIVTSKG-EITGITGSKPPHVLSPEARKKPIDIKDIFIDIGASSKEEAMEWGVKPGDMVVPYFEFTVMNEKMLLAKAWDNRIGCAIAIDVLKNLQGSNHPNIVYGVGTVQEEVGLRGAKTAANYIEPDIGFGVDVGIAGDTPGVTEKEALSKMGKGPQIILYDASMVAHKGLRDLVTDTADELNIPYQFDSVPGGGTDSGSIHLTHKGVPSLSITIATRYIHSHAAMLHRDDYENAVKLIVEVIKKLDRETVD-
>tr|A0A2P1WL60|A0A2P1WL60_9BACI/6-355
-ETLTMLKDLTDAKGISGNEKEAREVMHKYISPYADEVYTDNLGSLIAKKAGDENGPSIMVAGHLDEIGFMVTRIDEKGFVYFQTIGGWWNQVMLAQRVTIMGTKG-DVTGVIGSKPPHILSAEARKKPVDIKDMFIDIGASSKEEAKEFGVKPGDSIVPYFEFTQMNEKLLMAKAWDNRIGCAIAIEVLKQLKDTDHPNVVYGVGTVQEEVGLRGAKTAAHTIKPDIGFGVDVGIAGDMPGVSDKDADSKLGEGPQIVLYDASMISHKGVRDLVLATADENNIPYQYTSIAAGGTDSGSIHLTANGVPSLSITVATRYIHSHAAILHRDDFENAVKIIVETIKKLDADTV--
>tr|A0A087N4T4|A0A087N4T4_9BACI/6-357
-ETLQMFKELTDANGIAGNERAPREVMKKYLAPVADEIELDGLGSLIAKKVGDENGPKIMVAGHLDEVGFMVTRIDDKGFVKFQTVGGWWSQVMLAQRVTITTRKGKEIIGVIGSKPPHILPAAERNKVVDIKDMFIDVGVASKEEAEQAGIAPGDMITPYFEFNIMQENYLLAKAWDNRIGCAIAIDVMRAFENESHPNIIYSVGNVQEEVGLRGAKTATHKINPDIGFAVDVGVAGDTPGVSAKDSTSEIGKGPQIIVYDASLVSHKGLRDFVVDTAEELNIPFQYDAMSGGGTDAGSIHITQNGVPAMAITVATRYIHSHASILHREDYNNAVKLVVEVIKRLDRDKVN-
>tr|A0A223KTH3|A0A223KTH3_9BACI/7-357
-ETLTMLKDLTDAKGIPGNEKEPRDVMRKYIEAYADEVTTDGLGSLIAKKVGVADGPKIMVAGHLDEVGFMVTSIDDRGFIRFQTVGGWWSQVMLAQRVTIVTKKG-DITGVIGSKPPHILPPEARKKPVEIKDMFIDIGASSREEAAEWGVTPGDQVVPYFEFTVMNEKMLLAKAWDNRIGCAIAIDVLKQLKDTDHPNVVYGVGTVQEEVGLRGAKTSANMIEPDIGFGVDVGIAGDTPGVTEKEALSKMGKGPQIILYDASMVSHKGLRDFVTGVADEMEIPYQFDSVAGGGTDSGAIHLTAQGVPALSITIATRYIHSHAAMLHRDDYENAVKLIAEVIKRLDADTVK-
>tr|A0A061P4F1|A0A061P4F1_9BACL/6-356
-ETQQMLKDLTDANGVPGNEQEARDIMNQYISLYADEVTTDNLGSLIAKKVGKAGGPKVMVAGHLDEIGFMITQIDDRGFLKFQPLGGWWEQVMLAQRVTVMTNKG-NITGVIGSKPHHILPADQRKKMVEKKDMFIDIGASNREEAESFGVRPGDSVVPVCDFTVMNEKLLMAKAWDNRIGCAIAIEVLKQLKDSDHPNEVYGVGTVQEEVGLRGAKTSSQAIEPDIGFSVDVGIAGDTPGVSKAEAQAEIGKGPQILVYDASLISHKGLRELVVDTADAENIPYQYDAMAAGGTDGGAIQLTANGVPALSICIPTRYIHTHAGILNQDDFDNAVKLIVAVIKKLDAETVK-
>tr|A0A285CV81|A0A285CV81_9BACI/6-356
-ETLTMLKELTDAKGIPGNEREPREVMKKYIEPYANEITTDGLGSLIAKKVGDANGPKIMVAGHLDEIGFMVTKIDDKGFIRFQTVGGWWSQVMLSQRVTIVTSKG-DITGVIGSKPPHILSAEARKKPIEIKDMFIDIGASSREQVLEWGVKPGDMVVPYFDFTVMNEKMLLAKAWDNRIGCAIAIDVLKGLKGVSHPNIVYGVGTIQEEVGLRGARTSAAQIEPDIGFGVDVGIAGDTPGVTEKEALSKLGEGPQIILYDASMVSHKGLRDFVTGIADELNIPYQFDSVPGGGTDSGAIHLTANGVPSLSITIATRYIHSHAAILHRDDYENAVKLITEVIKRLDRETVN-
>tr|A0A0E3WYB0|A0A0E3WYB0_METBA/9-356
-EIKSLLEKFTNAHGISGFEDDIRELLEKELEPYVDTMRRDCMGNLIALKKG--EGPSIMLAAHMDEIGLMVRYIDDNGFLRFVGIGGWFDQTLLNQRVVLHGKKG-SIPGVIGSKPPHVMKDEDRKKPVKLDDMFIDIGAKDREDAENLGIEIGTVASIDRNFVPLANGKVTSKAFDNRAGIVILIEVMKRLSKHKIEANVYAVGTVQEEVGLKGARTCAFGICPNVALALDTTIPGDHPGINKTDSSLELGKGPVVTVADRGLIAHPQVLKWLKETAAENDIPYQLGVGSGGTTDATSIHLTKEGIPTGTVSIATRYIHSPVEVLDTADIEACVSLIVKAIERVDKY----
>tr|A0A285U4C6|A0A285U4C6_9BACI/6-357
-ETLTMFKELTDANGIAGNERAPREVMKKYIEPYADEIETDGLGSLIAKKVGDANGPKIMIAGHLDEIGFMVTQIDDKGFIKFQTVGGWWSHVMLSQRVTITTRKGDEIIGVFGSKPPHILPVEARKKVMEMKDIFIDVGASSKEEAEEWGIRPGDMITPYFEFNVMKEKMLLAKAWDNRIGCAIAIDVMKALKDENHPNVVYGVGNVQEEVGLRGAKTATNKIQPDIGFAVDVGVAGDTPGITANESTSKVGAGPQIIIYDASMVGHKGLRDLVVDVAEELNIPYQFDSTPGGGTDAGSMHIAGTGVPSIAISIATRYIHSHAGILHRDDYENTVKLIVEVTKRLDRETVN-
>tr|A0A4P8QUQ8|A0A4P8QUQ8_METMZ/13-359
-EIRSLLEKFTNAHGISGFEGEVRKLLEKELEPYVDSMREDIMGNLIAVKEG--KGPSVMLAAHMDEIGLMVRYIDENGFLRFVGIGGWFDQTLLNQRVIVHGKKG-SIYGVIGSKPPHVMKDEDRKKPVKLEDMFIDIGAKDREDAENLGVEIGTSVSIDQEFTTLANGKVTSKAFDNRAGVVILVRVMKELHERGIEANVYAVGTVQEEVGLKGAKTCTFCICPDVALALDTTIPGDHPGINKTDSALELGKGPVITVADRGLIAHPQILKWLRETADKNEVPYQLGVGSGGTTDATSIHLTKEGIPTGTVSIATRYIHSPVEVLDMADIDACVSLIVTAIENLKA-----
>tr|A0A061PCC3|A0A061PCC3_9BACL/6-356
-NTQQMLKDLTDANGVPGNERESREVMQKYITPFADEVTTDNLGSLIAKKTGTAGGPKVMVAGHLDEIGFMVTQIDDKGFIKFQPLGGWWEQVMLAQRVNIMTKKG-NVVGVIGSKPPHILPAEQRKKMVDKKDMFIDIGASGKEEAESFGVKPGDSVVPICDFTVMNEKLLMAKAWDNRIGCALAIEVLKQLKDVDHPNEVYGVGTVQEEVGLRGAKTSAAAIEPDIGFSVDVGIAGDTPGVSKSDAQAEIGKGPQILVYDASLISHKGLRDLVVDTAEDENIPYQFDAMAAGGTDGGAIQLTANGVPALSICIPTRYIHTHAGILHQDDFENAAKLIVSVIKKLDAETVK-
>tr|A0A5C5T430|A0A5C5T430_9BACL/6-356
-ETLVMLKELTDANGIAANERQPREVMKKYIEPFADSVETDGLGSLIARKEGQAGGPKIMVAGHLDEIGFMISQIDDKGFLKFQTVGGWWSQVMLAQRVTITTRSGKEVIGVIGSKPPHILSAEARNKPVDIKDMFIDIGASSREEAKEWGITPGDMVTPYFEFNVMNDKLLLAKAWDNRIGCAIAIDVLKGLQGQEHPNVVYGVGAVQEEVGLRGAKTAAALIQPDIGFAVDVGVAGDTPGVTAQESNSKMGDGPQILLFDASMVSHRGLRELVVDTAEENGIPYQFETIAGGGTDAGSIHLTANGVPSLAIGVATRYIHSHAGILHRDDYENAVKLIIEVIKKLDKDTV--
>tr|Q8Y7Q5|Q8Y7Q5_LISMO/3-354
-EQLKMLKALTDAKGIPGNERAVRNVFREYIEPLADSFETDGLGSAVAKKVGAEDGPKIMIAGHLDEVGFMVTQIDDKGFIKFQTVGGWVSQVMLAQKVTIVTRSGEEITGVIGSKPPHVMTAADRQKSFDIKDMFIDVGAVDKAEVESYGIRPGDMIVPAFDFTVMKEKFLLAKAWDNRIGLAIAIEVLKNLQKEQHPNIVYGVGTVQEEVGLRGAKTAAHFVQPDIGFAVDVGIAGDTPGVTDKEAMSKMGEGPQIVIYDASMVAHAGLRDFVTDVADELSIPYQFEAIPMGGTDSGSIHLTGNGIPSLSITIATRYIHSHSSMLHRDDFENAVKLITEVVKRLDKEKVT-
>tr|A0A419SIE7|A0A419SIE7_9BACL/5-354
--QLEMFKELTETPGAPGHEGAVREVMKKYIEPYADEVYTDNLGSLIARQGNPEQGPKVMVAGHLDEVGFMITMITDKGFLRFQPLGGWWNQVMLAQRVTVLTRKG-PIEGVIGSTPPHILSPEARRKPVEIKSMFIDIGASSKEEAEEFGIRPGDTVVPICPFTVMKPKLLMAKAWDNRIGCAIAIEVLKQLKDTNYAGAVYGVGTVQEEVGLRGAQTSVHAVDPDIAFAVDVGIAGDTPGIKKEDAQSELGAGPQLLLYDASMIPHRGLRDFVIETADELEIPYQFDTISGGGTDAGRLHLHSKGVPSLVVSVATRYIHSHASILHRDDFDNAVRLLVEVIKRLDQQKLE-
>tr|A0A4S3PXT8|A0A4S3PXT8_9BACI/6-356
-ETLTMLKDLTDAKGIPGNEREPREVMKKYITPYSDELSYDGLGSLIAKKEGNPTGPKIMISGHLDEVGFMVTQIDEKGFLRFQTVGGWWSQVMLAQRVTVVTSIG-DITGVIGSKPPHILTADARKKPVEIKDMFIDIGAANREQALEFGVKPGDQVVPYFEFTVMNEKMLLAKAWDNRIGCAIAIDVLKYLKNEEHPNVVYGVGSVQEEVGLRGAKTAAAMIKPDLAIAVDVGIAGDTPGISEKEAMSKMGEGPQIILYDASMVSHKGLRDFVVGVADELSIPYQFDAIAGGGTDAGSIHISLEGVPALAITIATRYIHSHAGILHRDDYENAVKLIAEVIKRLDKETVN-
>tr|A0A1I0ZJ15|A0A1I0ZJ15_9BACI/6-356
-ETNTMLKDLTDARGIPGNEKEPREVMEKYISSYADDVYTDNLGSLIAKKDGDANGPKIMVAGHLDEVGFMVTRIDDDGFVYFQTVGGWWNQVMLAQRVTIMTTRG-DVTGLIGSKPPHVLTAEERKKPVKIDNMFIDIGASSREEAQEFGVRPGDSIVPYFEFTQMKEKMLMAKAWDNRIGCAIAIEVLKQLNNKEHPNTVYGVGTIQEEVGLRGARTSAHAIQPDIGFGVDVGIAGDMPGVSDKEADSELGKGPQIIIYDASMIPNKGVRDLVVDTANEQNIPYQYATISGGGTDSGSIHLTADGVPSLSITIATRYIHSHAAILHRDDFENAVKLIVATIKKLDADKVK-
>tr|A0A0E3L0E5|A0A0E3L0E5_METTE/10-354
--IKSLLEKFTNAHGISGFEHDIRELLKKELEPYVDNIRKDCMGNLIAVKNG--KGPSIMLAAHMDEIGLMVRYIDDNGFLRFIGIGGWFDQTLLNQRVMVHGKKG-SIPGVIGSKPPHVMKDEDRKKPIKLDDMFIDIGAKNREDAENLGIEIGTTASIDRDFVSLANGKVTSKAFDDRAGLAILVEVMKRLSKHKIEANVYAVGTVQEEVGLKGAKTCAFGVCPSIALALDTTIPGDHPGITKTDSSLELGKGPVITVADRGLLVHPQILKWLRETAAENNIPYQLGVGSGGTTDATSIHLTKEGIPTGTVSIATRYIHSPVEVLDMADVEACVSLIVKAIENVG------
>tr|A0A549YM01|A0A549YM01_9BACI/8-356
---NIMLKDLTDAKGISGNEKEAREVMEKYISPHADDVYTDNLGSLIAKKTGEADGPKVMVAGHLDEVGFMVTRIDDNGFVYFQTIGGWWGQVMLAQRVTIMTAKG-DVTGLIGSKPPHVLSSEERKKPVKIEDMFIDIGAADKKEAKEFGVRPGDSIVPYFEFTQMKEKMLMAKAWDNRIGCAIAIEVLKQLKNEKHPNIVYGVGTVQEEVGLRGARTSAHAIKPDIGFGVDVGIAGDMPGVSDKEADSKLGEGPQIIIYDASMIPNKGVRDLVIDTADEKNIPYQYASMGGGGTDSGSIHLTADGVPSLSITIATRYIHSHAAILHRDDFENAVKLIVETIKKLDNDKVK-
>tr|A0A0M0LNF2|A0A0M0LNF2_9BACL/6-357
-ETLTMLKELTDARAASGNEREAREVMKKYIAPFADRMDSDNLGGVIAEKVGDANGPKVMIAGHLDEVGFMVTQIDDKGFLKFQTIGGWWSQVMLAQRVQVITRKGETIIGVIGSKPPHILPAEVRNKPFQITDMFIDVGATSKDEAEGWGILPGDMVVPYFEFTVMKEKHLLAKAWDNRIGCAIAIEVLKGLKDEKHPNIVYGCGVVQEEVGLRGAKVATHKIQPDIGFAVDVGIAGDTPGITSKESTSKIGAGPQIIIYDASMIAHKGIRDLVVDTANENGIPFQYEAIPGGGTDAGAIHITANGVPSLSIGIATRYIHSHAGILHRDDFENTVKLIIEVIKKLDRDTVN-
>tr|A0A2G6ARC0|A0A2G6ARC0_9BACL/5-356
-ETLEMLKDLTDARGIPGNEREARDVMTKHIKPYADEIDHDGLGSLIASKEGDANGPKIMIAGHLDEVGFMLTRIDDKGFIYFQTVGGWWSQVMLAQRVSIVTRSGETITGVIGSKPPHILPPEARKKPVDIKDMFIDVGAESKDEVLSWGVLPGDMIVPYFEFTVMKENYLLAKAWDNRIGCAIAIEVMKQLKDEKHPNRLYSVGAIQEEVGLRGAKTATNKIQPDIGFAVDVGIAGDTPGITAKESVGTMGEGPQILLYDASMVSHRGLRNFVVDTAEELNIPYQFATMAGGGTDGGSIHLSGTGIPTLAICIPTRYIHSHAAMLHRNDFENTVKLLVEIVKRLDANTVK-
>tr|A0A516KHF5|A0A516KHF5_9BACI/6-356
-EKLKMLKELTDARAIPGNEKEARDVMKRYITPYSDEVYTDNLGSLIAKKVGKEDGPKIMVAGHLDEIGFMVTRIDDKGFLYFQTTGGWWSQVMLAQRVTILTSKG-DVTGVIGSKPPHILSPEARKKPVDIKDMFVDIGASSKEEAMEFGVKPGDSIVPYFEFTQMKKKLLLAKAWDNRIGLAIAIEVLKRLKGEDHPNVVYGVGTVQEEVGTRGAKTSAQAIQPDIGFAVDVGIAGDTPGISDKDADSKLGDGPQIVLYDATMISHKGLRDYVIDTADQHNISYQYTSLPGGGTDSGPIHLTANGVPALSITIATRYIHTHASILHEDDFENTVKLLVEVIKGLDKDKVK-
>tr|A0A0M4FH35|A0A0M4FH35_9BACI/6-356
-ETLKMLKELTDAKGIPGNESEPRKVMRSYIEPFSDEVTTDRLGSLIAKKTGKEGGPKIMIAGHLDEVGFMVTQIDDKGFIRFQTTGGWWSQVMLAQRVTIVGKKG-DITGVIGSKPPHILPPEARKKPVDIKDMFIDIGATSREEAMEWGVLPGDQIVPYFEFTVMNEKFLLAKAWDNRIGCAIAIDVLKGLKGVDHPNVVYGVGTVQEEVGLRGAKTAANTIQPDIGFAVDVGIAGDTPGISEKEAQSKMGKGPQIILYDASMISHKGLRELVVGAADETGIPYQYESIAGGGTDSGSIHLTANGVPALSITIATRYIHTHAAMLHRDDYENAVKLLVEVIKRLDSETVH-
>tr|A0A0A5GQ93|A0A0A5GQ93_9BACI/6-356
-DTLTMLKELTDAKGVPGNEGEAREVMKRYLSPYTDEVTTDQLGSLIGRKVGRENGPKVMIAGHLDEVGFMVTRIDDNGFLYFQPLGGWWNQVMLAQRVTIMTTKG-DLTGVIGSKPPHVLSPEARKKPIEIKDMFIDIGASSREEAQEFGVMPGDSIVPYFEFTQMPEKMLLAKAWDNRIGCAVAIDVLKELQQEEHPNVVYGVGTVQEEVRLRGAKTSSQKIAPDIGFAVDVGIAGDTPGISNKDADSKLGDGPQIILYDASMVSHKGLRDYVVQVAEKHNIPFQYASLAGGGTDGGSIHLTNDGVPTLSITIPTRYIHTHAAMLHRDDYDHTVKLFVEIIKGLDEETVQ-
>tr|A0A514LGY6|A0A514LGY6_9BACI/6-356
-ETQTMLKELTDANAVPGNERESREVMEKHIAPYADEVTTDNLGSLIAKKTGKEGGPKVMVAGHLDEVGFMVTQIDDNGFLKFQTLGGWWEQVMLAQRVNVLTKKG-TIVGVIGSKPPHVLPADQRKKVVDKKEMFIDIGAANKEEAEEFGVRPGDSVVPICDFTVMNEKLMMAKAWDNRIGCAIAIEVLKKLEGKTHPNVVYGVGTVQEEVGLRGARTSAHAIQPDIGFAVDVGIAGDTPGISKDEARADIGHGPQILVYDASLISHKGLRDFVVDTAEEIDIPYQFDAMAAGGTDGGAIHLTADGVPALSISVATRYIHTHAGILHRDDFEHAVDLIVAVIEKLDDDTVK-
>tr|U1YFM1|U1YFM1_ANEAE/6-354
-KTLQMYKELTETPGVPGHERQVREVMRKYIEPYADEVTTDNLGSLLARKGD--KGPKIMVAGHLDEVGFMVTMITDKGFLKFQPLGGWWEQVMLAQRVAIQTRNG-VIEGVIGSVPPHILSPEARKKPVEMKDMFIDIGASSKEQAEEYGIRPGDTVVPICPFTVMTPKIMMAKAWDNRVGIALAIQTLEQLQNVNHPNTVYGVGTVQEEVGLRGAQTSVFAVNPDIAFAVDVGIAGDTPGVKEGDAMSKIGEGPQVLLYDASMVGHPGLRKLVVETAEENGIPFQYDVMARGGTDAGRMHLNGNGVPSIVIGIATRYIHSHAAILHRDDIDNAARLITETIKKLDEDTVA-
>tr|A0A0E3NUG9|A0A0E3NUG9_9EURY/9-355
-EIQDLLEKYTNAHGISGSEGEVRKLLEKELEPYVDGIRTDTMGNLIATKKG--KGPSVMLAAHMDEIGLMVKYIDENGFLRFVKIGGWFDQTLLNQRVRVHGKKG-TIPGVMGSKPPHVMKEEDRKKPVKAEDMFIDIGAKDAEDAEMLGVEIGTPVSIDREFVPLANGKVTSKAFDNRAGVVILVEVMKRLAELNIDANVYAVGTVQEEVGLKGARTSAYGLIPDVALAVDTTIPGDHPGISKNDSHLEIGKGPVLTVADRGLIAHPQVLRWLREIAGENEISCQLGVGSGGTTDATAIHLTREGIPTGTVSIATRYIHSPVEVLDVADVETCVNLIVKAIENVDR-----
>tr|A0A2I0QY33|A0A2I0QY33_9BACI/6-356
-ETLTMLKDLTDAKGIPGNEKEPREVMKKYIAPHADEVTTDGLGSLIAKKVGDADGPRVMVAGHLDEVGFMVTRIDDNGFVYFQTVGGWWNQVMLAQRVTLMTRKG-DVTGVIGSKPPHILSPEARKKPVEIKDMFIDIGASSKEEAAEFGVRPGDSVVPYFDFTVMNEKLLLAKAWDNRIGCAIAIDVLKQLQGQSHPNTVYGVGTVQEEIGLRGARTSAHAVQPDIGFGVDVGIAGDMPGVADKDAASKMGEGPQIVLYDASMVSHKGVRDFVLDVADELSIPYQYESMPGGGTDSGNIHLTANGVPSLSITVPTRYIHSHAAMLHRDDFENTVKLVVEVIKRLDRETVE-
>tr|A0A317KXF8|A0A317KXF8_9BACI/6-356
-QMLNMLKELTDARAIPGDEREARQVMEKWITPYADKVYTDHLGSLIAEKKGMENGPKIMVAGHLDEVGFMVTRIDDKGFVYFQTVGGWWSQVMLAQRVTILTRKG-DVTGIIGSKPPHILSPEARKKPVEIKDMFIDIGASSKEEAEKFGVLPGDSIVPYFEFTPLKEKLLLAKAWDNRIGCAIAIEVLKRLKDELHPNIVYGVATAQEEVGLRGAKTAAHTIKPDIGFAVDVGIAGDTPGISAKEADSKIGEGPQIILYDASMVSHKGLRDFVVETADAQHIPYQYSSMAGGGTDSGSIHLTANGVPALSITIATRYIHTHAAILHQDDFDNAVQLIVEVIKRLDSDTVE-
>tr|A0A0D0ETM5|A0A0D0ETM5_9BACI/6-357
-ETLLMLKELTDAKGIPGNEREVREVMKKYISPFADEITYDGLGSLIAKKVGEGTGPKIMLSGHLDEVGFMVTNIDDKGFIRFQTVGGWWSQVMLAQRVTVVTSKGESITGVIGSKPPHILPLEVRKKPFDVKDMFIDIGATSKEEATSWGVRSGDMIVPYFEFTLMKEKFLLAKAWDNRIGCAVVIDVLKNLQKEKHPNIVYGVGAVQEEVGRRGAKTAAYQIEPDIGFALDVGTAGDTPGITEKESLSKLGDGPQIIIYDATLVSHKGLREFVTSVADELNIPYQFESIPGGGTDAGSIHLVKSGVPSMAITISTRYLHSNASIIHRDDYENTVKLLTELVKRLDRKTVN-
>tr|A0A268S4H0|A0A268S4H0_ALKCL/3-350
-QQLQMLKALTDANGVSGFEKEARDVMKSYIAPFADSVETDHLGSLIAKKTGNADGPKIMVAGHLDEIGFMVKSIDEKGFLRFQTIGGWWGQVLLASRVTVITDNG-PIPGVIGSKPPHVLSPEARKKPVEIDDMFIDIGATSKEEAQEFGIKPGNPIAPVCEFTVMKEKLLMAKAWDNRIGCAIAIDVLKSLHEVEHPNVVYGVGTIQEEVGLRGAKTSAHAIQPDIGFAIDVGIGADTPNT---KGEGTLGAGPQIILYDGSMIGHKNLRDFVVKTAEDNNIPFQYDTIPGGGTDAGAIHLTANGVPALSITIATRYIHTHAGLLHRDDYNNTVKLLVELIKRLDGETVK-
>tr|A0A511X321|A0A511X321_9BACI/3-353
-EKLMMLKELTEAKGISGHEKEAREVMARYIKPYATEMTTDRIGSLIAKKVGKAGGPKVMVAGHLDEIGLMVTRIDDSGFVYFQTIGGWWSQVMLAQRVTIMSSQG-DITGIIGSKPPHIMPAEARKKPYEIKDMFIDIGASSMEEAKAFGVKPGDSVVPYFEFQPMKEKLLLAKAWDNRVGCAIAIEVLKALKDVDHPNVVYGVGTVQEEVGLRGAKTAANAIQPDIAFAVDTGIAGDTPGISANEADSKIGDGPQIIIYDASMISHKGVRDLVVDTAEKHDIPYQYATIAMGGTDSGSIHLTANGVPALSIGVATRYIHSHAAIIHQDDLDNAVKLIVEVIKQLDEEMVK-
>tr|R7ZBJ2|R7ZBJ2_LYSSH/6-357
-STLQMFKDLTDANGIAGNERAPREVMKKYIAPYADSVETDNLGSVIAKKVGDENGPKIVVAGHLDEVGFMVTQIDDKGFIKFQTVGGWWSQVMLAQRVTITTRKGEEIIGVIGSKPPHILPADVRNKVVDIKDMFIDVGAASKEEVLEWGVRPGDMVTPYFEFNVMKDKYLLAKAWDNRIGCAIAIDVMKALKDEKHPNILYSVGNVQEEVGLRGAKTATHKIQPDIGFAVDVGVAGDTPGVTPKESNSKMGAGPQIVVYDASMVSHRGLREFVLDVADDNNIPYQFEAMAGGGTDAGSIHLTANGVPALSIGIATRYIHSHAGILHRDDYDNAVKLMVEVIKKLDRDAVN-
>tr|W7BC20|W7BC20_9LIST/3-354
-KQLEMLKELTDAKGISGNEREVRNVFKNYIEPLADTFETDGLGSAIATKTGDANGPKIMIAGHLDEVGFMVTQIDDKGFIKFQTIGGWVSSVMLAQRVTIVTRAGEEITGVIGSKPPHLMSAAERQKAFDMKDMFIDVGAADKDEVVSWGIKPGDMIVPAFEFTVMKEKYLLAKAWDNRIGLAIAIEVLRNLKGEKHPNIVYGVGTVQEEVGLRGAKTSAHQIMPDIAFGVDVGIAGDTPGVTAKEAVSKMGEGPQIIIYDASMISHVPLRNFVTDVADELEIPYQFEAIAAGGTDSGAIHLTGNGIPSLSITIATRYIHSHTSMLHRDDFTNAVKLITEVVKRLDADTVK-
>tr|W7ZA81|W7ZA81_9BACI/3-350
-EQLKMLKALTDANGISGFEKEARDVMRSYITPYADSVETDNLGSLIAKKTGAEDGPKIMIAGHLDEIGFMVTTIDDKGFLRFQTIGGWWGQVMLAQRVTVMTSEG-NLSGVIGSKPPHVLTPEQRKKPVDIKDMFIDIGASSKEEAMEFGVKPGDAIVPVCEFTVMKEKLLMAKAWDNRIGCAIAIDVLRQLKNEQHPNIVYGVGTVQEEVALRGAKTSAHAIKPDIGFGVDVGIGADTPGT---KGEGTLGAGPQIILYDASMIGHKDLRDFVVKTADEAGIPYQYDSIAGGGTDSGAIHLTADGVPALSITIATRYIHTNAGILHRDDYENTVKLLVEIIKRLDADKVK-
>tr|A0A1I0EFT9|A0A1I0EFT9_9BACI/6-356
-ETLTMLKDLTDAKGISGNEKESREVMESYIKPYADEVYTDNLGSLVAKKTGDENGPKIMVAGHLDEIGFMVTRIDDNGFVYFQTIGGWWSQVMLAQRVTITTAKG-DVTGVIGSKPPHILPAEARKKPVDIKDMFIDIGASSKEEAEEFGVKPGDSVVPYFEFTPLKEKMLLAKAWDNRIGCAIAIEVLKQLKGEKHPNVVYGVGTVQEETGLRGAKTSANLIQPDIGFGVDVGIAGDTPGIKEHEADSKLGKGPQIIIYDASMISHKGVRDLVVQTADDNDIPYQYASIAAGGTDSGSIHLTANGVPSLSITVASRYIHTHAAIIHRDDFENAVKLIVETIKKLDADKVK-
>tr|A0A544TQX7|A0A544TQX7_9BACI/6-357
-ETLTMLKDLTDAKAIPGNEREAREVMERYIAPHADKIEYDNLGSLIAEKVGDANGPKIMVAGHLDEVGFMISKIDDKGFLSFQTVGGWWSQVMLAQRVTIVTRKRGTVTGVIGSKPPHILTPEARNKAVDVKDMFIDIGASSKEEAIEWGVLPGDMVVPYFEFSVMNEKLLLAKAWDNRIGCAVAIDVLKGLKDENHPNIVYGVGNVQEEVGLRGAKTSTVKVKPDVGFAVDVGIAGDTPGITAKESTSKMGAGPQIILFDASMVSHKGLRNLVVDTAEENNIPYQFEMIPGGGTDAGAMHITLDGVPALSIGIATRYIHSHAGILHRDDYENTVKLIIEVIKKLDQDTVN-
>tr|A0A4Q1SSG3|A0A4Q1SSG3_9BACL/4-353
-KTLEMFKELTETPGAPGHEGPVREVMKKYIAPYADEVYTDNLGSLIAKRTGNVEGPKVMVAGHLDEVAFMITMITDKGFLRFQPLGGWWEQVMLAQRVTILTRKG-PIEGVIGSTPPHILSPEARRKPVDKKNMFIDIGASSREEAEDFGVRPGDTVVPICPFTVMKEKLMMAKAWDNRIGCAIAIEVLRRLKEEEHPNVVFGVGTVQEEVGLRGAQTSVHAVGPDIAFAVDVGIAGDTPGIKKEDAQSRLGGGPQLLLFDASMIPHRGLRDFVIDTADELGIPYQFDTVAGGGTDAGRLHLHNKGVPSMVVSIATRYIHSHAAILHRDDFENAVKLLVEVIKRLDQAKL--
>tr|A0A3D8PZJ5|A0A3D8PZJ5_9BACI/6-356
-ETLTMLKDLTDAKGIPGNEKEVRQVFEKYITPYADKMTTDNLGSSIAKKVGNEVEPKIMIAGHLDEVGFMVTRIDDKGFIYFQTVGGWWNQVMLAQRVTIMGSKG-DVTGVIGSKPPHVLPAEARKKPYEIKDMFIDIGATSKEEAEAFGVKPGDSIVPYFEFTTLKEKLLLAKAWDNRIGLAIVIEVLKQLKDVDHPNVVYGVGDVQEEVGLRGAKTAAHKIQPDIGFAVDVGIAGDTPGISPHEADSKLGDGPQIVLYDASMVSHKGLRDLVVQTAEEQNIPYQFTTIAGGGTDSGSIHLVGNGVPTLSITVATRYIHSHAGILHRDDFENAVKLIVEVIKKLDAETVK-
>tr|A0A368XEF2|A0A368XEF2_9BACI/6-356
-ETLQMLKDLTDARAIPGDEKEARDVMKKYISPFADEVSTDHLGSLIAKKVGDESGPKVMIAGHLDEVGFMVTRIDDKGFLYFQTVGGWWGQVMLAQRVTILTKEG-DITGIIGSKPPHILSAEARKKPVEIKDMFIDIGASSKEEALEFGIKPGDSVVPYFEFTPMKEKLLLAKAWDNRIGCAIAIEALKQLKGVDHPNVVYGVATAQEEVGLRGAKTATHAIKPDIGFAVDVGIAGDTPGISNKDADSKIGDGPQIILYDASMVSHKGLRDFVVEKAEVNNIPYQYSTMAGGGTDSGSIHLTANGVPALSITVATRYIHTHAAILHRDDFDHTVQLIVEVIKGLDKETVK-
>tr|A0A176JAJ1|A0A176JAJ1_9BACI/6-356
-EALQMLKDLTDARGIPGNEREPREVMKKYIAPYADEVVTDGLGSLIAKKTGDENGPKIMLAGHLDEVGFMVTSIDDKGFLRFQPVGGWWGQVMLAQRVTIVTRKG-DVTGIIGSKPPHILPPEVRKKPVDIKDMFVDIGASSKKEAVEFGICPGDQIVPYFEFTVMKEKMLLAKAWDNRIGCAIAIDVLKQLKEVQHPNIVYGVGTVQEEVGLRGAKTSAQLIKPDIAFALDVGIAGDTPGVTEKEALGKMGDGPQIILYDASMVSHKGLRELVTDTADECGIPYQYDSLAGGGTDSGAIHVTANGVPALSITIATRYIHSHAAMLHRDDYENTVKLLVEVIKRLDRSTVD-
>tr|F9DVU8|F9DVU8_9BACL/5-356
-ETLEMMKDLTDARGIPGNEREARDAMKKHIEPYADEIDHDGLGSLIASKTGDVNGPKIMIAGHLDEVGFMITRIDDKGFIYFQTVGGWWSQVMLAQRVSIVTRSGETITGIIGSKPPHILTPEARKKPVDIKDMFIDVGAVSKEEVLSWGVLPGDMAVPYFEFTVMKENFLLAKAWDNRIGCAIAIEVMKRLKDEKHPNQVYGVGVIQEEVGLRGAKTATNKIQPDIGFAVDVGIAGDTPGVSDKEAVGNMGEGPQILLYDASMVSHTGLRNFVVETAEEIGIPYQFATMSGGGTDAGSIHVSGTGIPTLAICIPTRYIHSHAAMLHRADFENTVKLLVELMKRLDSETVQ-
>tr|F6BEH2|F6BEH2_METIK/2-348
-RVVEYLKKLAEEKGISGREHRVRELMKKELEPMVDEIYVDKFGNLIARKGD--KGPKIMLAAHMDEIGLMVKYIDEKGFLKFTKIGGINDQMILNQKVIVHGNKG-DIIGVLGSKPPHKMKESERNKLIKYEDMFIDIGAESREEAIEMGVEIGTWVTFKSEFNELGKNRFTCKAFDDRVGCAVLLEVMRRIKDEDLNCQVYAVGTVQEEVGLKGARTSAFGINPDVALALDVTICGDHPGIKMEDAPVELGKGPVVGIVDRGLITHPKVLDMIRDISKKYDIPVQYEVGEGGTTDATAIHLTRDGIPTGVISIPARYIHTPVEVIDKRDVEKTVELVVSCIKDLDK-----
>tr|A0A401HNQ9|A0A401HNQ9_9EURY/1-349
MEVLEYLKELSLADGISGREDSIRSIMERELKKYCEEVFTDRLGNLIGRMGD--KGLKLMLAAHMDEIGLMVKYIDEKGFLKFIKVGGINDQMLLNQKVVVHTRNGKRIIGVLGSKPPHKMKEEERNKMIKYEDMFIDIGAKDREDAKKMGVDIGDWITFKSEFDILGNNRVTCKAFDNRIGCAILLEVAKRLKEEDIKCQVYFVGTVQEEVGLKGAKTSAFRINPDVAIALDVTICGDHPGINIEEAPVELGKGPVVCIVDRGLIAHRDVLKMIEDVSKKYNIPVQYEVGDGGTTDGTAIYLTREGIPTGVISVPARYIHTPVEVIDLSDLENAVNLIVKCVGEVDK-----
>tr|A0A1Q2L4M1|A0A1Q2L4M1_9BACL/1-348
-----MLKDLTDANGIPGNERAPRDVMRKYIEPYADSIETDGLGSLIAKKVGKEDGPKIMLAGHLDEIGFMITKIDDKGFLKFQTVGGWWNQVMLAQRVTITTRKGGEITGVIGSKPPHILSPEARKKPVEIKDMFIDIGASSADEAKEWGVAPGDMVTPYFEFNVMNDKLLMAKAWDNRIGCAIAIDVLKALKNEDHPNVVYSVGAAQEEVGLRGARTAANKIQPDIGFAVDVGVAGDTPGITTNESNSKMGDGPQILVFDASMVSHKGIRDLVVDTAEEIGIPFQYEAMAGGGTDAGAIHLSGNGVPSLAIGVATRYIHSHAGILHRDDYENAVKLVVEVIKKLDRDTVN-
>tr|A0A1M5J164|A0A1M5J164_9BACI/6-356
-ETLTMFKDLTEAKGISGHEKEARDVMKGYIEPFADEVYTDNLGSLVAKKVGDANGPKVMVAGHLDEVGFMVTRIDDKGFIYFQTIGGWWSQVMLAQRVTIMTNKG-DVTGVIGSKPPHILPAEARKKPVDIKEMFIDVGASSKEEAQEFGVRPGDSVVPYFEFTPLKEKMLLAKAWDNRIGCAIAIEVLKQLKDESHPNVVYGVGTIQEETGLRGAKTSANLIQPDIGFGVDVGIAGDTPGIKPHEADSKLGEGPQIILYDASMISHKGVRDLVVQTADENNIPYQYASIAAGGTDSGSIHLTANGVPSLSITIATRYIHSHAAILHRDDFENAVKLIVETIKKLDSDTVK-
>tr|A0A2A2IGP8|A0A2A2IGP8_9BACI/6-356
-NTLTMLKDLTDAKGIPGNEKEPREVMEKYISPYADEVFTDNLGSLIAKKTGKEGGPKIMVAGHLDEVGFMVTRIDDKGFVYFQTVGGWWSQVMLAQRVTIMGEDG-DVTGVIGSKPPHILSAEARKKPVDIKDMFIDIGATSKEEALEFGVKPGNSVVPYFEFTQLKEKMLLAKAWDNRIGCAIAIEVLKQLKDVDHPNIVYGVGTIQEEVGLRGAKTAAHKIEPDIGFGVDVGIAGDTPGVSDQEADSELGKGPQIILYDASMVSHKGVRDLIVKTADENKIPYQFSSIAGGGTDSGSIHLTANGVPSLSITIATRYIHSHAAILHRDDFENAVKLIVEAIKKLDNETVK-
>tr|A0A0A1MF01|A0A0A1MF01_9BACI/6-356
-NTLTMLKDLTDAKGIPGNEKEVRDVFESYIKPFADELTTDNLGSAIAVKTGDENGPKIMVAGHLDEIGLMVTRIDENGFLYFQTAGGWWNQVMLAQRVTIMGSDG-DVTGVIGSKPPHVLSPEARKKPYEIKDMFIDIGATSKEEAESFGVKPGDSIVPYFEFTQLKEKLLMAKAWDNRIGLAIAIDVLRALKDEAHPNTVYGVGTIQEEVGLRGAKTSAHLIQPDIGFGVDVGIAGDTPGIAKQEADSKLGEGPQIVLYDASMISHKGLRDLVVDTAEENNIPYQFTSMSGGGTDSGSIDLTGNGVPSLSVTVATRYIHSHAGILHRDDYENAVKLLTAVIKKLDRETVD-
>tr|W4VIY4|W4VIY4_9BACI/6-356
--QLTMLKELTDARSIPGDEKEAREVMKKWITPYADNVYNDRLGSLIAKKTGDENGPKIMIAGHLDEVGFMVTRIDDNGFVYFQTVGGWWSQVMLAQRVTLLTKKG-DITGIIGSKPPHIVSAEARKKPVEIKDMFIDIGASSQEEAAEFGVKPGDSIVPYFEFTPLKEKLILAKAWDNRIGCAIAIEVFRRLKGEKHPNRVYGVATVQEEVGLRGAKTSANTIEPDIGFTVDVGIAGDTPGISAKEADSKIGEGPQIILYDASMVSHRGLRDFIIDTADQYNLPYQYATMAGGGTDSGSIHLTANGVPALSITIATRYIHTHAAILHLDDFENTVQLLVEAIKKLDKDTVN-
>tr|A0A1D2YUF6|A0A1D2YUF6_9BACI/5-352
--TLKMLKELTEAPGVPGNEGPAREVMRKYIKPYADEVYTDNLGSLIAKRGN--NGPKILLAGHLDEVGFMVKRITEDGYIKFQPLGGWWEQVMLAQRVVIHTRKG-EITGIIGSKPPHILPPEARKKPVEKKDMFIDIGAKDKEEAMEFGVRPGDPIIPVSPFTVLKPKMLMAKAWDNRIGCAITIEVLKRLQSEQHDNIVYGVGTVQEEVGIRGAQTTVNTIQPDVAFAIDVGLAGDTPGITPDETDSKLGKGPQITLFDATMVPHTGLRDFVVEIAEEENIPFQYESLAGGGTDAGRFHLYGKGVPSLVIGVPTRYIHSHAGILHRDDFENAIDLLVKVIKRLDEKTVQ-
>tr|A0A6P1HKH4|A0A6P1HKH4_9BACI/6-356
-DTLTMLKDLTDAKGVPGNEKEIRDVVTNYISPYADEVYTDNLGSLVAKRTGQKDGPKIMMAGHLDEVGFMVTRIDDNGFLYFQNLGGWWTQVMLAQRVTIMTEKG-DLTGVIGSKPPHILPAEQRKQAVDMKDMFIDIGASSKEEAEEFGVKPGDSVVPYFEFTQMPEKMLLAKAWDNRIGCAITIEAMRRLKEEGHPNVLYGVNTVQEEVQRRGAKTSAHMIDPDIGFAVDVGIAGDTPGVSDKDAASKMGEGPQVILYDASMISHKGLRDYVIDTAEKNDIPYQFDVIGGGATDAGSIHLTGNGVPSLVITVATRYIHSHAAMLHRDDFENAVNLFVEIIKGLDADKVK-
>tr|A0A0X9VXP2|A0A0X9VXP2_9BACL/5-356
-QTLTMLKDLTDARAIAGNEKEARDVMKQYIEPYADTIETDGLGSLIAKKVGQEDGPKIMVAGHLDEVGFMVTQIDDRGFIKFQTVGGWWSQVMLAQRVQIVTRSGETVTGVIGSKPPHILPAEQRNKPVDIKQMFIDVGATSKEEVMEWGIRPGDMIAPYFDFTVMKDKFLLAKAWDNRIGCAIAIEVLKGLKDEQHPNVVYGCGVVQEEVGLRGSKTATHQINPAIGFAVDVGIAGDTPGISPSEAASKMGEGPQIIVYDASMVGHKGLRDLVVDTAEEAGIPYQYEAIPGGGTDAGSIHITANGVPAISIGIATRYIHSHAGILHRDDFENTVKLVIEVIKKLDAETVQ-
>tr|A0A4R3KIT4|A0A4R3KIT4_9BACI/4-352
-QTLQMLKELTEAPGVPGNEGPAREVMRKYISPYADEVFTDHLGSLIARKGD--KGPKILIAGHLDEVGFMVTRITDEGFLKFQPLGGWWEQVMLAQRVTVHTRKG-EVIGIIGSKPPHILPAEARKKPVEKKDMFIDIGATSKEEAEEFGVRPGDPITPISPFTVMKPKMLMAKAWDNRIGCAIAIEVLKRLKNEQHPNIVFGAGTVQEEVGLRGAQTVVNTVQPDIAFAIDVGIAGDTPGITADEAASKMGKGPQILLYDATMVPHRGLRDFVINIAEEEKIPFQFDAMAGGGTDAGRFHLHGKGVPSLVIGIATRYIHSHAAIIHRDDFEQAVELLVKVIKRLDEDTVN-
>tr|A0A2K4BWF4|A0A2K4BWF4_9STAP/3-354
-ESIELLKSLTDVNGIAGYERKVKETMRQYLEPVSNEIIEDGLGGIFGKKESKTGTKSLMVSGHLDEIGFIVTSIDNNGFIKFQPIGGWWNQVMLSQKVTITTDDGKEIRGIIGSKPPHVLTPEARKKPIDIKEMFIDIGVRSKEDAEQYGVEVGNMITPYSEFEQLAGKYLTAKAFDNRYGCALAIDVLKNLKDEQIGIDLYAGATVQEEVGLRGAKVAANKIKPDLAIAVDVAVAYDTPGMSNLGSETAIGNGPVVILMDASNVAHQGLRQHIKEVAKKHYITVQWDTTPGGGTDAGSIHVANEGIPTISIGVALRYMHSNVSVLHTDDYENSVRLVTEIVRSLNDEAYD-
>tr|A0A0F8DC81|A0A0F8DC81_9EURY/13-359
-EIKSLLEKFTNAHGISGFEGDVRKLLKKELEPYVDSMREDVMGNLIAVKEG--KGPSVMLAAHMDEIGLMVRYIDDNGFLRFVGIGGWFDQTLLNQRVVVHGKKG-AIPGVIGSKPPHVMKDEDRKKPVKLEDMFIDIGAKDREDAGNLGIEIGTAASIDRAFVPLANGKVTSKAFDNRAGVVILLEVMKQLHKRKIEANVYAVGTVQEEVGLKGAKTCAFGLCPNVALALDTTIPGDHPGISKTDSALELGKGPVITVADRGLIAHPQILRWLRETADTNEIPYQLGVGSGGTTDATSIHLTKEGIPTGTVSIATRYIHSPVEVLDTADIEACVSLIVKAIENVQK-----
>tr|A0A433RY20|A0A433RY20_9BACL/7-358
-ETLHMLKELTDARAIAGNEKESREVMEKYITPYADEIDHDNLGSVIAKKVGDANGPKIMVAGHLDEVGFMVTQITEKGFIKFQTVGGWWGQVMLAQRVQIVTSKGETIVGVIGSKPPHILPAAQRSKTYEIKDMFIDVGATSDEEVKEWGIRPGDMIAPYFEFTVMKDKHLLAKAWDNRIGCAIAIEVLKRLKDEQHPNVVYGCGVVQEEVGLRGSKTATHKINPDIGFAVDVGIAGDTPGISKSEAASEIGKGPQIIVYDGSMVSHRGLRELVVETAEENDIPYQYEAIPGGGTDAGSIHLTMNGVPALSIGIATRYIHSHAGILHRDDFDNTVDLVVAVIKKLDADTVK-
>tr|A0A0E3PHA2|A0A0E3PHA2_9EURY/13-359
-EIKSLLEVFTNAHGISGFEDEVRKLLEKELEPYVDSMRTDTMGNLIAAKEG--KGPSVMLAAHMDEIGLMVRYIDENGFLRFVGIGGWFGQTLLNQRVIVHGKNG-SIYGVIGSKPPHVMKDEDRKKPVKIDDMFIDVGAKDREDAGNLGIEIGTTISIDQEFAPLANGKVTSKAFDNRAGVVILIEVMKRLHERKIGANVYAVGTVQEEVGLKGAKTCAFGLCPDVALALDTTIPGDHPGIGKTDSALELGKGPVVTVADRGLIAHPHVLKWLRETADANEVPYQLGVGSGGTTDATSIHLTKEGIPTGTVSIATRYIHSPVEVLDMTDIEACVSLIVKAIENVKT-----
>tr|A0A4E0PYX3|A0A4E0PYX3_9EURY/3-346
----ELITKLSNAHGISGSEGNIQAILEEELKPYADEMRTDKMGNLIVVKKG--DGPSIMLAAHMDEIGLMVKYIDEKGFLRFVTIGGWFDQTLHSQRVIVHTSKG-PIPGVIGSKPPHVMKEEDRKKPIKSDDMFIDVGASDKEDAEKMGIEVGTPISMDREVKKLANGKITGKAFDNRAGCAIVIETMKQLSKMDLKATLYVVGTVQEEVGLKGARTSAFGLNPDVAIAIDTTIPGDHPGIEKKDSVLETGKGGVITVVDRGIIASPRVIKWLRETAEKNDIPYQLDVGDGGTTDATAIHLTRDGIPTGVLSVATRYIHSPVEVLDLADLKYSADLLTKAVQNVND-----
>tr|A0A1B9AD73|A0A1B9AD73_9BACI/6-357
-DTLSMLKELTDVNGIAGNEGEPRKVMRRLIEPYADSLSFDGIGSLIAEKTGEEKGPRIMIAGHLDEVGFMVTRIDDKGFLFFQTIGGWWSQVMLSQRVTVTTSGGEQITGLIGSSPPHILTPEARKKPADVKNMFIDIGATSRDEVLEWGIRPGDMVTPYSEFTVLKEKMLMAKAWDNRIGCAVAIEVLKRLKDENHPNTVFGVGTVQEEVGLRGAKTAANYVQPDIAIAVDVGVAIDTPGLSEKDGLTKAGDGPGLVLYDASLVTHKGLRDFIVGVAEEMNIPYQFDHIPGGGTDAGSFHVSGTGVPSIAITIPTRYIHSNAGILNRDDYENTVNLIVELVKRLNRETVD-
>tr|A0A1Y3PTR7|A0A1Y3PTR7_9BACI/6-356
--RLKMFKDLTEAPGAPGFEGRVRQIMADYLKPLCDGLETDRLGSIVGKKIGDPNGPKILLAGHMDEVAFMVTQITEEGFLRFQTLGGWWEQVMLAQRVKVYTRHGEAIIGVIGSKPPHILPAEERKKPVKKEEMFIDIGASSKEEAESFGVRPGDMVIPVTPFTVMKPKLLLAKAWDNRIGCAMAIEVLRRLQAESHPNIVYSGATVQEEVGLRGAQTLANAIQPDVAFALDVGIAGDTPGIKPQEAQSKLGKGPQILLYDASMIPHLGLRNLVLETAEELNIPFQYDAMAGGGTDAGRFHLQGIGVPTMVISIPTRYIHSHVSILHEDDFEHGVQLLVALIKKLDRATVE-
>tr|A0A0E3SSM0|A0A0E3SSM0_METMT/2-348
-ELEKLLEKLSNAHGISGYENTIKDIMEEEIKPYVDEARTDKMGNLITTKKG--EGPAIMLAAHMDEIGLMVQYIDDNGFLRFVKIGGWFDQTLHSQRVVVHGSNG-PITGVIGSKPPHVMKDEDRKLPVKAEDMFVDIGAKDKEDAINMGVDVGTAISIDRDYVPLANGLVTCKAFDNRAGVAMLIDAMKQLSETDVKATVHAVGTVQEEVGLKGARTSAFGLNPDVAIAVDVTFPGDHPGIDKKDSALEMGKGAVITVVDRGLIADRNVVKWLKETAEENDIPYQLNVGGGGTTDATAIHLTREGIPSSTISVPTRYIHSPVEVLSLEDLQACADLIAKAVLNIEK-----
>tr|A0A0H4P5F7|A0A0H4P5F7_9BACI/4-349
-ETLELFRQLTELPGASGNEHAVRAFMKEQLSQYADEVVQDRLGSIFGVKKG--NGPVVMVAGHMDEVGFMITSITDNGMLRFQPLGGWWNQVLLAQRVQIITENG-PVIGVIGSIPPHLLSEEQRKKPMEIKNMLIDIGADDREDAERIGIKPGQFAVPICPFTPLAQKKILAKAWDNRYGCGLAIELLKEVKDETLPNTLYSGATVQEEVGLRGAQTAANMIKPDIFFALDASPANDMSG--DKNQFGQLGQGALIRIYDRTMVTHRGMREFVLDTAESNQIPYQFFV-SQGGTDAGRVHLSNEGVPSAVIGICSRYIHTHASMIHVDDYQAAKELLIKLVRSCDQSTVE-
>tr|F8AKK3|F8AKK3_METOI/2-348
-AVIDYLKELSTAEGISGREDNIRNIMEKELKKYCDEVYTDKLGNLIAKKGN--KGPKIMFAAHMDEIGLMVKYIDENGFLKFTKIGGINDQMLLNQKVIVHTDKG-NIVGVLGSKPPHKMKESERNKLINYEDMFIDIGAKNREDAQKMGVEIGSWISFKSDFDELGNNRVSCKSFDNRAGCAVLLEVAKELSEKELNCQVYFVGTVQEEVGLKGARTSAFGINPDVAFALDVTICGDHPGIKLEDAPIELGKGPAVGIIDRGLIAHPKVLKMVKEVSNKYNISVQYEVGEGGTTDATAIYLTREGIPTGVISVPSRYIHTPVEVIDTKDLNETVKLVSSCIKELPN-----
>tr|C9RGZ5|C9RGZ5_METVM/2-348
-SVVEYLKKLSRCHGISGREDNVREVMKKELEKYCDSIEIDKFGNLIAKRGN--SGKKIMIAAHMDEIGLMVKYIDDNGFLKFTKIGGIYDPTILNQKVVVHGNKG-DIIGVLGSKPPHKMKEEERNKLIKYEDMFIDIGAESRDEAIEMGVEIGSWVSFLSEVYELGKNRLTGKAFDDRVGCAVLLEVMKRLSEEEIDCQVYAVGTVQEEVGLKGAKVSAFKINPDVAIALDVTIAGDHPGIKKEDAPVDLGKGAVVGIVDRGLIAHPKVLEMVKFVAKEYNIEVQWEVGEGGTTDATAIHLTREGIPTGVISVPARYIHTPVEVIDKRDLEKTVELVYQCIKNVNK-----
>tr|A0A1E5K434|A0A1E5K434_9BACI/6-355
-DTLTMLKELTDAKGIPGNEKEVREVFEKYIAPYSDDVSMDNLGSSIAKKVGDVSGPKIMIAGHMDEIGMMVTRIDDNGFIYFQTVGGWWNQVMLAQRVTIMGDKG-DVTGVIGSKPPHVLSAEARKKPYQIKDMFIDVGATNKDEVESFGIKPGHSIVPYFEFTPMKEKMLMAKAWDNRIGLAIAIDVLKQLKDEKHPNTVYGVGTIQEEIGLRGARTSAHAIQPDIGFGVDVGIAGDTPGISKHDADNKLGEGPQIVLYDASMVSHKGLRDLVVQTAEDNQIPYQFTSMAGGGTDSGSIHLTGNGVPSLSITVATRYIHSHAGILHRDDYENAVKLIVEVVKKLDQKTL--
>tr|A0A4Y7WRE7|A0A4Y7WRE7_9BACI/6-353
-QQLQMLKDLTDANGISGFEKEARDVMKSYISPYADSIETDHIGSLIAKKVGNEAGPKIMIAGHLDEIGFMVTTIDDKGFLRFQTIGGWWGQVMLAQRVTIMTKKG-NVAGVIGSKPPHVLSPEARKKPVDIKDMFIDVGASSKEEAAEFGIMPGDAVVPVCEFTVMKEKLLMAKAWDNRIGCAIAIDVLKQLQGQEHPNVVYGVGTVQEEVGLRGAKTSAHAVQPDIGFGVDVGIGADTPGT---KGEGTLGKGPQIILFDASMIPHKDLRDLVIQTADENQIPYQYDSIAGGGTDSGSIHLTANGVPALSITVATRYIHTHAGILHRDDYENTVKLLVEVIKKLDADTVK-
>tr|E3GZ80|E3GZ80_METFV/2-339
---KKLIKKLTETPGISGFEEKIRELIKNEIEDYVDEVKYDSLGNLIAVKKG--GDKKVMLAAHMDEIGLMVKHINKKGFVKFSKIGGINDQMLLNQTVKIHGE--KTVTGVIGSKPPHRMKPKERKRVISYENMFIDIGVKNEKEAKKL-ISVGDPITFEGNFEMLSDKIFKAKALDNRLGCLVMIEVLKKVDSS---ATIYGVGTVQEEVGLKGARTSAYQINPDLAIALDVTIAGDHPGIKKEDAPVELGKGPVIVLTDRGIITHPKVRKLLITTAEKENIEYQLEVSEGGTTDATAIHLTRAGIPSGVLSVPTRYIHTPVSVAHLDDVKNCIKLLTKALEKY-------
>tr|A0A4V3D593|A0A4V3D593_9BACI/5-356
-DTLHMLKELTDAKGIPGNESEPRQVMEKHIRPYTDAIVTDHLGSLIAKKTGDKDGPKIMVAGHLDEVGFMITSIDDRGYLRFQTVGGWWSQVMLAQRVTIVTSKG-DVTGVIGSKPPHILSPEARKKPVEIKDMFIDIGASSREEAEGFGVRPGDQAVPYFEFTVMEEKMLLAKAWDNRIGCAIAIDVLKALKDKKHPNIVYGVGTIQEEVGLRGAKTAAHYIQPDIGFGVDVGVAGDMPGVTSKEASGTLGKGPQIVLYDASMVSHKGLRDFVVATADEANIPYQYEAMPGGGTDSGAIHVTANGVPALSITIPTRYIHSHAGILHRDDYENTVDLIVRIIEKLDKETV--
>tr|A0A1I6QV49|A0A1I6QV49_9BACI/3-351
KETMELFRTLTELQGASGFEHDVRRFMKQELSKYSDEIVQDRLGSIFGLKKGDENGPRVLVAGHMDEVGFMVTQITKNGMVRFQTLGGWWSQVLLAQRVQIMTDNG-PIIGVVGSVPPHLLSDEQRNRPMDIKNMLIDIGADSREEAHEIGVKPGQQIVPICPFTPMAPKKIMAKAWDNRYGCGLAIELLKELKDEKLPNTLYSGATVQEEVGLRGAQTAANMIQPDIFYALDAGPANDASG--DKTQFGQIGKGAVLRLYDRSMVTHRGIREFILDTAETHNIPYQYFV-SQGGTDAGRVHTSNSGVPSAVIGVCARYIHTHASILHIDDYAAAKELLIQLVKATDKTTFE-
>tr|D2RG04|D2RG04_ARCPA/1-342
--MFELLKKLCDAHGISGYEDEVREIVKAELEGYVDEIKVDKLGNLICIKNG--SEFKEMVCAHMDEIGFMVKYIDEKGFIRFTPIGGWFSQIALGQRVVLHGSKG-KVYGVIGCKPPHVMKDEERKKAIEFKDMFIDVGAESKDDVKEMGIEIGTPITIDRELVKM-GNRITGKALDDRAGLAVMIEALKRTKSD---ATIYAVATVQEEVGLKGARVSAFAIEPNVALALDVCVATDFPGAESTYMDIKLGKGPAITIVDRGLIATKNVVKWLKETAEKNEIPYQLEVAEGGTTDATAIQLTKAGIPSGVVSIPARYIHSPVEVVDMRDMENSANLVARALERAEK-----
>tr|A0A1H7YJT5|A0A1H7YJT5_9BACI/3-354
-EKLNMLKSLTDAPGVSGDETGVRKVMREFISPFSDEITTDNLGSLIAIQKGKTDGPKVMVAGHLDEIGFMVTRIDANGYLYFQTLGGWWSQVMLAQRVTVHTRKG-ELVGIIGSKPPHLLSLEKRKKPASIEEMFIDIGASSKEEAEEFGVRPGDSVVPYFEFTKMKEKLLLAKAWDNRIGCAVAIDIMKNLHDTDKEATVYGVGTVQEEVRRRGATTSANKIGPDIAFAVDTGIAGDTPGISDREATGKLGAGPQIVLYDAAHIAHKGLRDLVIETAEELNIPYQYDTIKGGATDAGSIHLTGNGVPALTIGIPTRYIHTHAAMLHEDDYDNTVKLLTAVIQKLDKETVE-
>tr|A0A023DD26|A0A023DD26_9BACI/4-352
-ETLQLFQTLTELPGASGNEHAVRHFMRKELEKYADEVVQDRLGSIFGVKRGDENGPTVMVAGHMDEVGFMVTAITDNGMIRFQPLGGWWNQVLLAQRVQIITDHG-PVIGVISSIPPHLLNEEQRNKPMEIKNMLIDVGADDREDAKKMGIKPGQQIVPICPFTPMAPKKILAKAWDNRYGCGLAIELLKELKNEKLPNVLYSGATVQEEVGLRGAQTAAAMIQPDIFFALDASPANDMTG--DEKGFGHLGKGALVRIYDRSMVTHRGMREFVLDTAETHGIPYQFFVSPGGGTDAGRVHIANSGVPSAVIGICSRYIHTHASIIHVDDYAAAKKLLVELVKRCDRATVN-
>tr|A0A0U4WDN9|A0A0U4WDN9_9BACL/5-352
--ALQMYKELTETPGAPGHEGRVREVMKKYIEPHADEITYDNLGSLIARKGS--EGPKIMVAGHLDEVGFMVTMITEKGFLRFQPLGGWWEQVMLAQRVAIQTRKG-VVEGVIGSVPPHILSPEARKKPIEMKNMFIDIGASSKKEAEEFGIRPGDTVIPICPFTVMNPKIMMAKAWDNRVGIAMAIQTLQQLVGVKHPNTVYGVGTVQEEVGLRGAQTAAHTVNPDIAFAVDVGIAGDTPGVKEEDAQSKIGEGPQILLYDASMVPHVGLRNLVVETAEEQGIPFQYDTMARGGTDAGRMHLNNSGVPSIVIGIATRYIHSHAAILHRDDIDNAVKLITEVIKKLDADTVE-
>tr|A0A076LF54|A0A076LF54_9EURY/3-347
---VEYLKKLSKLHGISGREDSIREFMKKELEKYCDEVIVDNFGNLIAKRGN--SGKKIMIAAHMDEIGLMVKYIDDNGFLKFTKIGGIYDPTILNQKVVVHGSKG-DLIGVLGSKPPHRMKEEEKTKIIKYEDMFIDIGAESREEAIEMGVNIGTWVSFLSEVYELGKYRLTGKAFDDRVGCAVLLEIMKRLSEEDIDCQVYAVGTVQEEVGLKGARVSAFKINPDVAIALDVTIAGDHPGIKKEDAPVDLGKGPVVGIVDRGLIAHPKVLEMIRAVSEKYKIDVQWEVGEGGTTDATAIHLTREGIPTGVISVPARYIHTPVEVIDKRDLEKTVELVYHCIKEVNN-----
>tr|A0A6B3VUN5|A0A6B3VUN5_9BACI/4-351
-ETLQLFKTLTELPGASGNEHKVRHFMKKELSKYTDELVQDRLGSIFGVKRGNNDGPVVMVAGHMDEVGFMVTSITENGMIRFQTLGGWWNQVLLAQRVQIITDQG-SVIGVIGSIPPHLLNEAKRNKPMEIKNMLIDIGADNREDAEKIGIKPGQQIVPICPFTPMAEKKILAKAWDNRYGCGLAIELLKELQHETVPNVLYSGATVQEEVGLRGAQTAANMIKPDIFFALDASPANDMSG--AKNEFGQLGKGALLRIYDRSMVTHRGMREFVLDTAEEHHIPYQYFV-SQGGTDAGRVHLSNGGVPSAVIGICSRYIHTHASIIHIDDYAAAKELLVKLVKTCDKATVK-
>tr|W7BS05|W7BS05_9LIST/5-354
---LKMLKDLTDAKGIAGNEREVRQVFESYIKDSADELVRDGLGSSIAIKKGQEDGPKIMIAGHLDEVGFMVTQIDENGFVKFQTVGGWVPHVMLSQKVTIVTRSGEEITGVIGSKPPHLMTAAERQKSFEIKSMFIDVGSTDKAETESFGIRPGDMIVPAFDFTVMKEKFLLAKAWDNRIGLAIAIEVLKNLKKENHPNTVFGVGAVQEEVGLRGSKTAAHFVKPDIGFAVDVGIAGDTPGIRPEEAQSKMGKGPQIVLYDASMVSHPGLRNFVTDVADELGIPYQFEAIPNGGTDAGSIHLTGNGIPSLPVTIATRYIHSHSSILHRDDFDAAVKLLTEVIKRLDAETVK-
>tr|A0A6I1FDU0|A0A6I1FDU0_9BACI/3-351
KETMELFKTLTELPGASGNEHDVRRFMRSQLKLYADEIVQDGLGSMFGVKKGTENGPVVMVAGHMDEVGFMVTQVTDNGMIRFQPLGGWWSQVLLAQRVQIMTNKG-PITGVIGSIPPHLLSEEQRKKPMEIKNMLIDIGADDKEDAKKIGIKPGQPILPVSAFTPMAEKKILAKAWDNRYGCGLAIELLKELKGETVPNTLYSGATVQEEVGLRGAQTAAEMIKPDIFFALDASPANDASG--DKKEFGQIGKGALLRIFDGTMVTHRGMREFVLDTAESHNIPYQYFV-SPGGTDAGRVHTSNEGVPSAVIGICSRYIHTHASIIHVDDYAAAKELITRLVKASDKATVD-
>tr|A0A1V4Y9W0|A0A1V4Y9W0_9EURY/3-349
-QLIDSLKKLSNAHGISGHEDSIRAIMEEGLKPYVDELTTDKMGNLIGIKKG--NGPSIMIATHMDEIGLMVQYIDDKGFLKFVKIGGWFDPTLHSQRVMVHTSNG-PVPGVIGSKPPHVMKDEDRKRPVKSEDMFIDVGATSREDAEKMGIGIGTPVSMDREVVALANGKITGKAFDNRAGCAILLEVMRQLADKDIKATVYAVGTVQEEVGLKGARTSAFSLDPDIALAVDTTISGDHPGIDKKDAAVEQGKGGVITVADRGLIASPHVLKWLKETADSKHIPYQLEVGDGGTTDATAIHLTRAGIPSSVISVVTRYIHSPVEVVDTADVKACVDLLVGSIETIDK-----
>tr|A0A133Q630|A0A133Q630_STALU/4-353
--SIELLKTLTDVNGIAGQEMQVKETMRDYLNPISDSIIEDHLGGIFGKREATYGTKSIMLAGHLDEIGFIVTKIDNEGFIKFQPIGGWWSQVMLSQKVTITTDQGQEIRGIIGSKPPHVLEAEERKKAVDIKDMFIDIGARSREDVEQHGIEVGNMITPYSEFETLASKYLTAKAFDNRYGCAVAVEVLKNLKDENLGINLYAGATVQEEVGLRGAKVAAQTIKPDLAIAVDVCVPYDIPGMSGQTSETALGNGPVVIMMDASSIAHQGLRQHIKEVAKKHYISVQWDTTPGGGTDAGSIHVANEGIPTITIGVALRYMHSNVSVLHTDDYENSVRLITEIVRSLNDETY--
>tr|Q12XZ9|Q12XZ9_METBU/2-348
-ELEKLLEKLSNAHGISGYENNVKQIMEDEIRPYVDETRTDKMGNLIATKKG--DGPTVMLAAHMDEIGLMVQYIDDKGFLHFVMIGGWFDQTLHSQRVIVHGSNA-QLTGVIGSKPPHVMKEEDRNKPVKAEDMFIDIGAKDKEDAMKMGVDVGTAISMDRDFATLANGLVTCKAFDNRAGVAMLIDAMKQISETKVNATIYAVGTVQEEVGLKGARTSAFGLNPDVAIAVDVTFPGDHPGISKNDSALEMGKGAVITVVDRGLIADKNVVKWLKETAEENDIPYQLNVGCGGTTDATAIHLTREGIPSSTISVPTRYIHSPVEVLSLEDLRSCADLIAKAVQNIDK-----
>tr|A0A3S7GW69|A0A3S7GW69_STAHO/3-353
-ESIELLKTLTDVNGIAGYEYQVKEKMRDYLTPISDEIIEDGLGGIFGKKESKTGSKSLMLAGHLDEIGFIVTKIDNNGFIKFQPIGGWWSQVMLSQKVTITTDDGKEIRGIIGSKPPHVLEPEARKKSIDIKDMFIDIGVRSKADAEQYGIEIGNMITPYSEFEQLAGKYLTAKAFDNRYGCALAIDVLNNLKDESIGINLYAGGTVQEEVGLRGAKVAANKINPDLAIAVDVAVAYDTPGMAQYGSDTAIGDGPVIILMDASNVAHQGLRQHIKEVAKKHYITVQWDTTPRGGTDAGSIHVANDGIPTIAIGVALRYMHSNVSVLHTDDYENSVRLITEIVRSLNDQTY--
>tr|A0A2S7MY39|A0A2S7MY39_9BACI/6-357
-ETLLMLKELTDVNGIAGNESQPREVMKRMIEPYADSITFDGIGSLIAEKKGAENGPRIMLAGHLDEVGFMVTRIDEKGFIFFQTIGGWWSQVMLSQRVTVTTSKGEEITGIIGSTPPHVLPPEARKKPADIKDMFIDIGAASREEAMDWGIRPGDMITPYFEFTVMKSQMLMAKAWDNRIGCAIAIEAMKRLKDEKHPNIFYGVGTVQEEVGLRGAKTAAAAVQPDIAIAVDVGIAADTPGLSEKHGIAKAGKGPGLVLYDASLVAHKGLREFIEGVAEEMNIPYQYDHIPGGGTDAGSFHLAGTGAPSIAVTIPTRYIHSNAGILNRDDFENTVCLIVELVKRLDRQAVD-
>tr|A0A3L7K6J3|A0A3L7K6J3_9BACI/4-351
-ETLNLFKTLTELPGAPGNEHQVRSFMRTELEKYSDDIIQDRLGGIFGIKKGKENGPKVMVAGHMDEVGFMVTSITSNGMLRFQTLGGWWSQVLLAQRVQIITDQG-PVIGVIGSIPPHLLGEEQRNKPMDMKNMLIDIGADDKEDAERIGIKPGQQIVPICPFTPMAEKKILAKAWDNRYGCGLAVELLKEIKDEKLPNIVYSGATVQEEVGLRGAKVAANLIDPDIFFALDASPANDMSG--DKNEFGQLGKGTLLRILDRSMVTHKGLRDYILDTAESNDIPYQYFV-SQGGTDAGSVHLSNNGVPSAVVGICSRYIHTHASMIHIDDYAAAKELLVKLVKSCDQTTID-
>tr|A0A327YJJ9|A0A327YJJ9_9BACI/4-351
-ETLQLFKTLTELPGAPGNEHAVRQFMRQELAKYADEVVQDRLGGIFGVKRGDENGPVVMVAGHMDEVGFMVTSITENGMIRFQPLGGWWSQVLLAQRVQIITEHG-PVIGVIGSIPPHLLQEEQRNKPMDIKNMFIDVGADDKEDAKKMGIKPGQQIVPICPFTPMAPKKILAKAWDNRYGCGLAIELLKELKDETLPNVLYSGATVQEEVGLRGAQTAANMIKPDIFFALDASPANDMTG--NKNEFGHIGKGALVRIYDRSMVTHRGMREFVLDTAETHHIPYQYFV-SPGGTDAGRVHISNNGVPSAVIGICSRYIHTHASMIHVDDYAAAKQLLIELVRKCDKATVE-
>tr|A0A1D2W5A7|A0A1D2W5A7_9EURY/4-341
-----ILEKLSNAAGVSGFEENIREIITDEVKDYVDEIETDNLGNLIMVKKGKENGKKIMLAAHMDEIGLMVRYIDKDGFIKFSKIGGINDQMLLNQEVYIYTDNG-KVLGVLGSKPPHRMKAAERKKAVEYENMFIDIGAKDKEEAEKI-VNVGDVATIKREFSTLRGSIVAGKAFDNRVGCLVLIEVMKRIKSD---ATIYAVGTVQEEVGLKGAKTSAFKINPDLAIALDVTISGDHPGIKEDEAPAKLGGGPAIILTDRGIITHSKVKKLLIEAAEREEIPYQLEVSEGGTTDATAIHLTREGIPTGVLSAPTRYIHTPVEVVDLDDVENTIKLLVAALEN--------
>tr|A0A0M2SZI6|A0A0M2SZI6_9BACI/4-351
-QTLSLFKTLTELPGAPGFEHQVRAFMREQLGQYSDEIVQDKLGSIFGVKKGNEDGPKIMVAGHMDEVGFMVTSITDNGMLRFQTLGGWWSQVLLAQRVQIMTDNG-PVIGVVGSSPPHLLDEAKRNKPMEIKNMLIDIGADDREDALNIGIRPGQQIVPVCPFTPMAEKKILAKAWDNRYGCGLAIELLKETQNDKLPNILYSGATVQEEVGLRGAQTAANMIDPDIFFALDASPANDMSG--SKNEFGQLGKGALLRILDRSMVTHRGMREFILDTAESHNIPYQYFV-SQGGTDAGRVHMSNEGVPSGVIGICSRYIHTHASIVHIDDYAAAKELLVKLVKSCDKTTVE-
>tr|G5JHY3|G5JHY3_9STAP/4-351
--SVKLLKELTDVNGIAGYEMQVKSLMRDYIEPVSDSIVEDKLGGIFGKRNARNGQHSIMISGHMDEVGFIVTKIDKDGYIFFNTVGGWWNQVMLSQKVTITTDDGKEIRGIIGSKPPHVLSAEERKQPIDIKQMFIDIGVNSKEEAEKAGVELGNMVTPYSEFEVLADKYLTAKAFDNRYGCALAIDVLNQLKDDQIDIDLYSGATVQEEVGLRGAKVAANTVKPDLAIAVDVGIAYDTPGMSGQTSDSKLGGGPLVIMMDATSIAHQGFRQHIKEVANKHHIDVQWDTTPGGGTDAGSIHVANEGIPTITIGVPLRYMHSNVSVLNVDDYNHSVKLVTEIVRSLNDD----
>tr|U2EF05|U2EF05_9BACT/6-355
-ETLTMLKELTDANAVPGNERQAKEVMKKYISPLADEVTYDHLGSIIAKKVGDENGPKIMIAGHLDEVGFMVTKITDKGFIKFQTLGGWWSQVMLAQQVTITTRKGEEIHGVIGSKPPHILSAEERKKPVDIKNMFIDIGIDSKEEVEKIGIRPGDMITPYIEFRTMADKYLLAKAWDNRIGCAIAIDVLNKLKDENHPNVVFGVGTVQEEVGLRGAKTSAAKINPDIGIGLDVGIAGDMPGVSDID--SEFGKGPQIMLYDRTMVGHKGLRDLVFDICEEHDLPYQVEALQGGGLDTGAIHLNQAGAPSIGITIPSRYIHSHTSMIHRDDYENAVKIIVEVIKQLDRETVD-
>tr|A0A0K8JE96|A0A0K8JE96_9FIRM/6-351
---TGWLKQMAETPGVSGFEHRVKELLKKRLHGIAE-VSYDKIGSIIFKKQGTNHMPKIMLAGHMDEIGFMVKNITKEGFLKFSTLGGWWEQVMLGQRVTVLTSRG-DIPGVIGSKPPHILTPEERKKIVPKKEMYIDIGASSEEEAREFGVRPGDAVVPYSEFTVMKPRLLMAKAWDNRIGCAIIADVMAALQQEIHPNTVYGVGTVQEEVGLRGAKTSAGVIDPDIAFAVDTCVAGDTPGVTTDQAASKLGKGVAICIYDASMIPHTKLRDFVIETAEQNHIPYQLEFTEGGGTDAGRIHIHGQGVPSLVLSIPTRYLHSHHSIIHRDDYEAAVDLLIAVLKRLDDKQ---
>tr|A0A328PCP8|A0A328PCP8_9EURY/1-341
--MFDLMKRLSEANGISGFEDEIREIMKDELEERVDNIEEDNLGNLIMVKEGDPEAPSIMLAAHMDEIGLMVRYIDKKGFIKFSKIGGINDQMLLNQQVEIHGKKG-PVTGVIGSKPPHRMKPKERKKVTSYEKMFIDIGAASREDAEEL-VRVGDPVTFKAPFNELPNRLFTGKALDNRIGCLILVEVLKAAETR---ATIYGVGTVQEEVGLKGARTSAFKLNPDMALAVDVTIAGDHPGMEEEDAPAKLGKGPAIILTDKGIITHKKIRDWLLSTAREENIPVQLEVSEGGTTDATAIHLTRAGIPAGVVSVPTRYIHTPVGVASMDDIKNCVRLILKALER--------
>tr|A0A2U3ANP4|A0A2U3ANP4_9BACL/7-357
--TLSMLKELTDACAIAGNEKEARDVMRKYISPYADTIETDGLGSLIAKKVGDANGPKIMIAGHLDEVGFMVTQIDDQGFIKFQTVGGWWSQVMLAQRVQVETTKGEKIVGVIGSKPPHILAPEQRSKAFEIKNMFIDIGATSKEEALSWGILPGNMITPYFEFTVMKDKYLLAKAWDNRIGCAIAIDVMKGLKDQKHPNIVYGCGVVQEEVGLRGSKTATHMIQPNIGFAVDVGIAGDTPGISPSEAASKMGDGPQIIIYDGSMVGHKVLRDFVVQTAEENNIPYQYEAIPGGGTDAGSIHITANGVPALSIGIATRYIHTNAGILHRDDFENTVKLIIEVIKKLDQHVVE-
>tr|A0A494ZUF9|A0A494ZUF9_9BACI/5-355
-ETLTMLKDLTDARGIPGNEKEVRDVYEKYISPYADEVTTDNLGSSIAKKVGDENGPKIMIAGHLDEVGFMVTRIDDKGYIYFQTVGGWWSQVMLAQRVTILGSEG-DVTGVIGSKPPHVLPAEARKKPYEIKDMFIDIGATNKKEAEEFGVKPGDSIVPYFEFTPLKEKMLLAKAWDNRIGLAIAIEVLKQLKDVDHPNVVYGVGDVQEEVGLRGAKTAANKIQPDIGFAVDVGIAGDTPGIKPHEADSKLGHGPQIILYDASMVSHKGLRDLVVETADEKDVPYQFASIAGGGTDSGSIHLTANGVPSLSITIATRYIHSHAGILHRDDFENAVKLIVEVVKKLDADTVK-
>tr|A0A179T3P2|A0A179T3P2_9BACI/4-351
-ETLQLFKTLTELPGASGNEHQIRAFMKNELEPLSDEVVQDKLGSIFGVRHGKPDEPTIMVAGHMDEVGFMVTAITDNGMLRFQPLGGWWSQVLLAQRVEIITDNG-PIIGVIGSIPPHLLSESQRSKPMEISNMLIDIGADSKDDAKQIGIKPGQQIVPICPFTPMARKKILAKAWDNRYGCGLAIELLKELKDETLPHTLYSGATVQEEVGLRGAQTAATMINPDLFFALDAGPANDMSG--DKKVFGQLGKGAVLRIYDRSMVTHRGMREFILDMAETHDIPYQYFV-SQGGTDAGRVHVSNQGVPSAVIGVCSRYIHTSGSIMHVDDYAAAKELLVRLVKSCDATTVQ-
>tr|A0A1D3L1U5|A0A1D3L1U5_9EURY/2-341
---RDLLKKLTEAPGISGFEDEIRNLMMDELEGHVDEMEVDNMGNMIALKKGKEGGKRVMLAAHMDEIGLMIRYIDKNGFIKFSKIGGINDQMLLNQEVTIYTSNG-TLTGVIGSKPPHRMKEAERKKVISYEDMFIDIGASDREEAESM-VKLGDPIIVNQDFTELGKSLVKGKALDNRVGCAVLIEVMKQAETD---ATLYGVGTVQEEVGLKGAKTSAFKINPDMAIALDVTISGDHPGIKEDEAPAKAGKGPAIILADRGILTHPKVKELLISAADEEGIPYQLEVSEGGTTDASAIHLTREGIPTGVISPPTRYIHTPVSVVNVEDVENAVKLILAVLKR--------
>tr|F7XQ37|F7XQ37_METZD/3-349
-DLQKLLEKLSNTHGISGYEGNVRTVMEDELREYADEIRTDKMGNLIATSYG--SGPSVMIAAHMDEIGLMVKYIDENGFLRFVKIGGWFDPTIHSQRVIVHTVNG-PVKGVVGCKPPHVMKEEERKKPPKAEDMFIDIGVTSKEEAEKLGVEVGSPISVDREFAALENNRVTGKAFDDRAGVAMVIQVMKEISRMELNVTVHAVGTVQEEVGLKGAKVSAFGLNPDVAIITETTISGDYPGIDKKDSAIEVGKGPAITIVDRGLIADQGVIKWLKETARQHNIPYQLDVADGGTTDATAIHLTKEGIPSGVVSVPTRYIHSPVEVISMEDLSSCVELVVKAIENIDT-----
>tr|A0A2D1SZI5|A0A2D1SZI5_9BACL/6-357
-STLQMFKDLTDANGIPGNERAPREVMKKYITPFADEIETDNLGSLIAKKVGDENGPKIMVAGHLDEVGFMVTRIDDKGFVFFQTVGGWWGQVMLAQRVTITTRKDGEIIGVIGSKPPHILPAEVRNKPVDIKAMFVDIGATSKEEAMEWGVRPGDMITPYFEFHVMKEKHLLAKAWDNRIGCAIAIDVLKALKDEKHPNIVYGVGNVQEEIGLRGAKTSTFKVQPDIGFSVDVGVAGDTPGVTPSESTSKIGAGPQIVVYDASMVSHTGLRELVIDTAEEAGIPYQFEAMAGGGTDAGSIHITANGVPSLAIGVATRYIHSHAGILHRDDYDNAVKLIVEVIKKLDRDTVN-
>tr|A0A654C1J1|A0A654C1J1_9STAP/4-353
--SVQLLKQLTSANGIAGREMQVKSLMKNHLSTVSDAIIEDNLGGIFGKKSATNGSKSILVSGHMDEVGFLVTKIDKDGYLSFNPIGGWWNQVMLSQKVTVTTDDGKTLRGIIGSKPPHVLTPEERKKTVDIKNMFIDIGVSSKEEAEQLGVSVGNMVTPYSEFETLAEKYMTAKAFDNRYGCALAIDVLNALKDESIDINLYSGATVQEEVGLRGAKVAAQTIQPDLAIAVDVAVAFDTPGMSGQTSDSHLGGGPVVIMMDASSIAHEGLRQHVKDVAQQHNIEVQWDTTPGGGTDAGSIHVANEGIPTITIGIALRYMHSNVSVIHKDDYENSVRLVTEIVRSLNDDTY--
>tr|A0A024QA19|A0A024QA19_9BACI/6-356
-DTVKMFKDLTDAKGIPGNEKEPRQVMKDYIMPFADEVVYDNLGSLIAKKTGDEQGPKVMVAGHLDEVGFMVTRIDEKGFIYFQTTGGWWSQVMLAQRVTIMGGEG-DVTGVIGSKPPHILSAEARKKPVEIKDMFIDIGAASKEEAEAFGVNPGDSIVPYFEFTPLKEKLLLAKAWDNRIGCAIAIEVLKQLQGTDHPNIVYGVGTVQEEVGLRGAKTAANAVEPDIGFGVDVGIAGDTPGVSDHDADSELGKGPQLVLYDASMVSHKGVRNLVVKTAEENNIPYQFTSMAGGGTDSGSIHLTANGVPSLSITIATRYIHTHAGILHRDDFDNAVKLIVETIKKLDRNTVN-
>tr|A0A1L3Q458|A0A1L3Q458_9EURY/2-347
-EIEKLLEELANAHGISGNEESIRKIMEREIKPYVDTIEVDKMGNLIGTKKG--TGPSIMLAAHMDEIGLMVKYIDENGFLRFVTIGGWFDQTLHSQRVMVHTNKG-PIPGVIGSKPPHVMKDEDKKKPIKAEEMFVDVGAKDKEDAENLGIEVGTPISIDRNFVALQNGLYTSKAFDNRVGVAMVIDALKQISEMDIDATIYAVGTVQEEVGLKGARTSAFGLEPDIAIATDVTIPGDHPGIEKKDSALEVGKGPVITVVDRGLMADKQVVKWLKETAQENDLPHQLDVGDGGTTDATAIHLTRDGVPSSTISVAARYIHSPVEVISIDDLKASASLVAKAAKNVG------
>tr|A0A662UBL6|A0A662UBL6_9CREN/15-361
---FILLKKLSESIGVSGHEFEVKNIIVEEISDVVDEIKTDSLGNIIALKKGKDNGPKVMISAHMDEIGLMITHIDKRGFLRFTSIGSWNERILPGQRVIIYTGKT-KVRGVIGAKPPHLMTPEEKKQVLEMKKLFIDIGVESEEEAEKLGVKIGSIAVLDREMVRLGADKITGKAFDDRVGVATVIYMLKKLSNVNHEANVYAVFTVQEEIGLKGATVSAFAVKPDLGIAVDVTTANDVVEVDEKDWVTSLGKGPAIKIMDKGNISHPKLRELLIKIAEEEKIPYQLEVLVGGATDAAAIMLSREGVPVATISIPCRYIHSPIEVLDLKDVVYASKLLTSFVKKVSAEY---
>tr|A0A101EKM0|A0A101EKM0_9EURY/4-345
---YELLKKIVEAPGVTGYEFGVRDVVIEALKPYVDEIKVDKLGNVIAHKKG--DGPKVMLAGHMDQIGLMVTHIEKNGFLRVAPIGGIDPRTLIAQRFKVWVDKDKFVYGVGGSVPPHIQKPEDRQKAPDWDQIFIDIGAESKEEAEEIGVKIGTVITWDGRLERLGKHRFVSIAFDDRIAVYTLVETARQLKESN--ADIYFVATVQEEVGLRGARTSAFGIEPDYGFAVDVTIAADVPGTPEHKQVTQLGKGTAIKIMDRSVICHPTIVKWMEELAKKYEIPYQWDILLGGGTDAGAIHLNKAGVPTGAISIPSRYIHSNTEVVDERDVDASVKLMVKVLEHIDE-----
>tr|A0A432Q5P7|A0A432Q5P7_9EURY/3-344
--SFALLEKLCNAHGMSGYEDEVRELISSEIEEFADSIKTDRMGNLIAVKKG--DEKKVMLASHMDEIGFMVKHVEEKGFLRVTPIGGWFSQTILNQRVFVHTKDG-KVTGVFGCKPPHIMKDEERKKVVKVEDMFVDVGAESKDEVEEMGIEIGSPVTMDRELSRLGKNRITGKAIDDRAGVAAVIEVFRESE---CDATLYAVFTVQEEVGLKGARTSAFSINPDIAIAVDVCVATDFPGVSVNQ-EINLGKGPAITVADRGIIAHRNVLNLLRDTAEKNKIPYQLEVGEGGTTDATAIHLTREGIPSGVVSIPARYIHTPVEVIDLKDYSNTVKLLIKSLERCEK-----
>tr|A0A268E3M8|A0A268E3M8_9BACI/4-350
-ETLQLFKTLTEIPGTSGNEHQVRAFMRKELEPLSDEIIQDKLGSIFGVRYGKKEDPVIMVAGHMDEVGFMVTQITDNGMLRFQPLGGWWSQVMLAQQVQIITENG-PVIGVIGSIPPHLLSEAQRNKPMDIKNMLIDIGADDREDAKKIGIKPGQQIVPISPFTPLAPKKILAKAWDNRYGCGLAIELLKETKNETLPNTLYSGATVQEEVGLRGAQTAATMINPDIFFALDAGPANDMSG--DKKEFGQLGKGAVLRIYDRSMVTHRGLREYILDMAETHNIPYQYFV-SQGGTDAGRVHVSNKGVPSAVIGVCARYIHTSGSIMHVDDYAAAKELLIKLVKSCDSSTV--
>tr|A0A317L300|A0A317L300_9BACI/4-349
-ETIQLFRELTELPGASGNEHQVRDFMRKELEKYADEIIQDKLGGIFGLKHG--KGPKVMVAGHMDEVAFMVTQITENGMIRFQPLGGWWSQVLLSQRVEIMTEHD-KVVGVVGSIPPHLLTAEERKKPMEQKNMLIDVGADDKEDAKKMGIKPGQSIIPVSSFTPMARKKILAKAWDNRYGCGLAIELLKELKGESLPNQLYSGATVQEEVGLRGAKVAANMIEPDIFYALDASPANDMSG--DKKEFGQLGKGALLRIFDRSMITHKGIREFVLDTAESHNIPYQYFV-SQGGTDAGAVHLSNQGVPSAVIGICSRYIHTHASIIHVDDYQAAKELLVHLVKTTNQNTVD-
>tr|A0A1U7PMV4|A0A1U7PMV4_9BACI/7-356
--QLQMLKDLTDAKGTPGNEREPREVMKRFIEPFADSIGYDGIGSLIAEKKG-GEGPRVMVAGHLDEVGFMISKIDDKGFLSFQTVGGWWSQVMLAQRVTIVTREGRELTGVIGSKPPHILSAEARKKPVDIKDMFIDIGASSKEEALEWGIRPGDMAVPYFEFTVMNPDYLLAKAWDNRIGCAIAIDVLRGLQKESHPNTVFGVGAVQEEIGLRGSGTAARKVKPHIGFAVDVGIAGDTPGVSSKEAEGKLGSGPQIVLYDASMVSHKGLRDLVVDTAEEHGIPYQFELIPGGGTDAGSIHLANEGVPSLAICIPSRYIHSHAAMLHKKDYEHAVKLLIEVIKKLDDETVE-
>tr|A0A378MDS6|A0A378MDS6_LISGR/3-353
-EQLKMLKALTDAKGIPGNEREVREVFRSYIEPVSDTFELDGLGSAIAAKVGDAEGPKVMIAGHLDEVGFMVTRIDDKGFIRFQTVGGWVSQVMLAQKVTIVTRSGEEIVGVIGSKPPHVISAAERQKAFPIKDMFIDVGAVDKEEVEGFGIRPGDMIVPSFDFTVMKEKFLLAKAWDNRIGLAIAIEVLKNLQKEKHPNTVYGVGTVQEEVGTRGARTSAHFIQPDIGFGVDVGIAGDTPGVTPTEATSKMGKGPQIILYDATMVAHAGLRNFVTDVADELGIPYQFEAIPMGGTDSGPIHLTGDGVPSLSITIATRYIHSHSSMLHRDDFENAVKLITEVVKRLDKETV--
>tr|I3ECD6|I3ECD6_BACMM/4-351
-QTLQLFKTLTELPGAPGNEHQVRKFIKEQLSKYADEVIQDRLGSIFGVKRGDESGPVIMVAGHMDEVGFMVTSITDNGMIRFQTLGGWWSQVLLAQRVQIITDNG-PVIGVIGSIPPHLLDDAKRNKPMEIKNMLIDIGADDKEDAIKIGIKPGQQIVPICPFTPMANKKILAKAWDNRYGCGLVIELLQEVQNEKLPNILYSGATVQEEVGLRGAQTAANMIKPDLFFALDASPANDMSG--DKKEFGHLGKGVLLRILDRSMVTHRGMREFVLDTAETHGIPYQYFV-SQGGTDAGRVHLSNEGVPSAVIGICARYIHTHASIIHVDDYAAAKELLVKLVKACDRSTVE-
>tr|A0A1H3RWH4|A0A1H3RWH4_9BACI/4-351
-ETFQLFKTLTQLPGAPGFEHEVRAFVREELKKYSDEVVQDRLGGIFGVKKGDESGPKVMVAGHMDEVGFMVTSITENGLIRFQPLGGWWSQVLLAQRFHIITNQG-PVVGVVGSIPPHLLDEEKRKKPMEMKNMYIDIGADDKADAERIGIKPGQQIVPICPFERMGEKKIISKAWDNRYGVGLSIELLKELQGEKTPNTLYSGATVQEEVGLRGAQVAANMIQPDIFYALDASPANDASG--EKDAFGHLGKGALVRIYDRTMITHRGMRDFILDTAESNHIPYQYFI-SQGGTDAGRVHMSGNGVPSAVIGICSRYIHTSASIIHVDDYEAAKQLITTLVRTTDKQTVE-
>tr|A0A1G8LVY3|A0A1G8LVY3_9BACI/7-356
--TQTMLKALTDANGVPGNEREPREVMEKYISPFATEVSTDNLGSLIAKKTGKEGGPKVMVAGHLDEVGFMVTQIDDEGFLKFQTLGGWWEQVMLAQRVNVLTKEG-NIIGVIGSKPPHVLSAEQRKKLVEKKEMFIDIGANDKEEAESFGVRPGDSIVPVCDFDVMKEKFMMAKAWDNRIGCAIAIEVLRKLEGKDHPNVVYGVGTVQEEVGLRGARTSAHAIKPDIGLSVDVGIAGDTPGISKDEARADAGHGPQILVYDASLISHKGLRDFVVNTAEEIGIPYQFDAMAAGGTDGGAIQLTADGVPALSINIATRYIHTSAGILHRDDFEHAVDLIVAVIEKLDADTVE-
>tr|D3FX93|D3FX93_ALKPO/4-350
-ETLTMFKTLTELQGAPGFEHDVRKFVRGELEKYSDEIVQDRLGSIFGVKKGAAEGPTVMVAGHMDEVGFMVTSINEKGLIRFQTLGGWWSQVLLAQRVQIMTDAG-PVIGVIGSTPPHLLEESQRKKPMEIKHMYIDIGADDKEDAKKIGIKPGQQIVPVCPFTPMADKKILAKAWDNRYGVGLSIELLKELQNEKLPNTLYSGATVQEEVGLRGAQTSAQMIKPDIFYALDASPANDATG--GKDAFGHLGEGALLRILDRTMVTHRGMREFILDTAETHNIPYQYFI-SQGGTDAGRVHMSGDGVPSAVIGICSRYIHTAASIIHIDDYAAAKELIVKLVKNTDQNTL--
>tr|A0A5R9F9Z0|A0A5R9F9Z0_9BACI/4-351
-DTLQMFKTLTELQGAPGFEHDVRKYMRGELEKYSDELIQDNLGGIFGVKKGDESGPRVMVAGHMDEVGFMVTQITDNGMLRFQTLGGWWSQVLLAQRVQVMTNNG-PVTGVIGSIPPHLLDEEKRKKPMDIKNMLIDIGADDREDAERIGIKPGQQIVPICPFTPMAEKKILAKAWDNRYGCGLSIELLKELQGESLPNTLYSGATVQEEVGLRGAQTSANMINPDIFYALDASPANDMSG--DKKEFGQIGKGTLLRIFDRSMVTHKGMRDYVLDVAESNDIPYQYFI-SMGGTDAGRVHLSNKGVPSIVVGICSRYIHTSSSIIHVDDYAAAKELLVKLVKSTDQSTVE-
>tr|A0A6L3VIL4|A0A6L3VIL4_9BACI/4-351
-KTLQLFKTLTELPGAPGNEHLVRKFMREQLGKYADEVVQDKLGSIFGVKRGSENGPTVMVAGHMDEVGFMVTSITDNGMLRFQTLGGWWSQVLLAQRVQIMTDNG-PVIGVIGSIPPHLLDEAKRSKPMEITNMLIDIGADDREDAKKIGIKPGQQIVPICPFTPMAEKKILAKAWDNRYGCGLAIELLEEVKDEKLPNILYSGATVQEEVGLRGARTAANMINPDIFFALDASPANDMSG--NKNEFGQLGKGTLLRIYDRSMVTHRGMREYILDTAESNQIPYQYFI-SQGGTDAGSVHLSNEGVPSAVIGICSRYIHTHASIIHVDDYAAAKELLVKLVKSCDRTTVE-
>tr|W7DKK2|W7DKK2_9LIST/3-354
-EQLKMLKDLTTAKGIPGNEREVREVFENYITPYADEIIHDGLGSSIAIQKGSEDGPKIMLTGHLDEVGFMVTQIDEKGFIKFQTTGGWVPHVMLSQKVTVVTRSGEEIVGVIGSKPPHLMTAAERQKSFDIKEMFVDVGAKDKEEAEHFGIKPGDMIVPAFDFTVMKEKYLLAKAWDNRIGLAIAIEVLKNLKKEAHANTVYGVGSVQEEVGTRGARTSAHLIQPDIGFAVDVGIAGDTPGIKPTEAQSKMGEGPQIVIYDATMVSHSGLRHFVTDVADELGIPYQFEAIPGGGTDAGPMHLTGNGVPSLPITIATRYIHSHSSILHRDDFDAAVKLITEVVKRLDKETVE-
>tr|A0A511V0Q8|A0A511V0Q8_9BACI/4-348
-ETLQLFKTLTELQGAPGNEHLVRSFMKKELEKYADDMIQDRLGGVFGVKRG--NGPKIMVAGHMDEVGFMVTQITENGMIRFQTLGGWWNQVLLAQRVQVMTEHG-PVPGVIGSIPPHLLTDAQRSKPMDIKNMLIDIGADDKADAEKIGIKPGQQIVPICPFTPMAEKKILAKAWDNRYGCGLSIELLKELKDETLPNELYSGATVQEEVGLRGAQVAAHMIKPDIFFALDASPANDMSG--DKNQFGQLGKGALLRIYDRSMITHRGMRDFVLDTAESHDIPYQYFI-SQGGTDAGRVHIANDGIPSAVIGICSRYIHTSASIIHVDDYVAAKELLKNLVKATDQNTV--
>tr|A0A1G9RY10|A0A1G9RY10_9BACI/4-351
-QTLNLFKTLTELPGASGNEHLVRNFMREQLAQYSDEIVQDKLGSIFGVKKGNQTGPTIMVAGHMDEVGFMVTQITDNGMIRFQPLGGWWSQVLLAQRVQVMTNNG-PVIGVIGSIPPHLLNESQRNKPMEIKNMLIDIGADDREDAEKIGIRPGQSILPICPFTPMAEKKILAKAWDNRYGCGLAIELLQEVKDETLPNILYSGATVQEEVGLRGAQTAANMINPDIFFALDASPANDMSG--SKSEFGQLGKGALLRILDRSMVTHRGMREFILDTAETNKIPYQYFV-SQGGTDAGRVHQSNEGVPSGVIGICSRYIHTHASMIHVDDYAAAKELIVKLVKACDQTTVD-
>tr|A0A559UQZ5|A0A559UQZ5_9BACI/4-351
-ETLDLFKTLTELPGASGNEHAVRSFMRKELEKYADEIVQDKLGSIFGVKKGSEDGPTIMVAGHMDEVGFMVTSITENGMIRFQPLGGWWSQVLLAQRVQIITESG-PVIGVIASIPPHLLNEEVRKKPMEIKNMLIDIGADNRSDAEAIGIKPGQQIVPVCPFTPMASKKILAKAWDNRYGCGLAIELLKEVKDESLPNILYSGATVQEEVGLRGAQTAANLIKPDIFFALDASPANDMNG--DKNEFGQLGKGVLLRIYDRTMVTHRGMREFILDTAETNNIPYQYFT-SQGGTDAGRVHISGSGVPSAVIGICARYVHTHASMIHVDDYLAAKELLVKLIKACDRSTVE-
>tr|A0A3G9D1H4|A0A3G9D1H4_9EURY/1-341
--MFDLMKRLSEANGISGFEDEVREIIKDELEGRVDNIEEDNLGNLIMTREGDSDAPSVMLAAHMDEIGLMVRYIDKKGFIRFSKIGGINDQMLLNQPVEIHGKKG-KITGVIGSKPPHRMKPKERKKVTSYEKMFIDIGAKSRKEAEKL-VGVGDPVTFKAPFNKLQNGLFTGKALDNRIGCLLLVEVLKSVRSN---ATIYGVGTVQEEVGLKGARTSAFKLNPNMALALDVTISGDHPGIEEEDAPVKLGKGPGIVLTDKGIITHKKIRDWLLSTAKEENIPVQLEVSEGGTTDATAIHLTRAGIPAGVVSVPTRYIHTPVSVASMDDIKNTVKLLIKALER--------
>tr|A0A1E7G926|A0A1E7G926_9EURY/9-355
-EIKLLLEKFTNAHGVSGSEDNIRDLLEMEIEPYVDTIRKDVMGNLIATKKG--EGPSIMLAAHMDEIGLMVKYIDDNGFLRFVEIGGWFDQTLLSQRVIVHGKKG-PIPGVIGSKPPHLMKEDDRKKPVKLDDMFIDIGAKDREDAENLGIEIGATASIDRVFVSLANGKVTSKAFDDRAGIVILIEVMKRLSKHKIEANIYAVGTVQEEVGLKGAKTSAFGLAPNLALALDTTVPGDYPGISKNDSSLETGKGPVITVADRGLITHPQVLKWLKETAVENKIPYQLGVGSGGTTDATSIHLTKEGIPTGTVSIATRYIHSPVEVLDTADLEACISLIVKAIENVGR-----
>tr|A0A1L8I547|A0A1L8I547_9BACI/1-348
-----MFKELTEAPGAPGFEGRVRELMAQYLKPLSDELVTDRLGSIVGKKVGDADGPRVLVAGHMDEVAFMVTQITEEGFLRFQTLGGWWEQVMLAQRVKVYTRSGEAIIGVIGSKPPHILPAEERKKPVKKEDMFIDIGASSKEEAESFGVRPGDVAIPVTPFTVMKPKLLLAKAWDNRIGCAMAVEVLKRLQATPHPNVVYAGATVQEEVGLRGAQTLANTIRPDVAFAVDVGVAGDTPGIRPQDAQAKLGKGPQVLLYDASMIPHVGLRNLVLETAEELNIPFQYDAMAGGGTDAGRFHLHGIGVPTMVISIPTRYIHSHVSILHEDDFEYGVQLLVGVIQKLDRATVE-
>tr|A0A1M4MRQ2|A0A1M4MRQ2_METWO/2-339
---KKLMKRLSLASGVSGFEDEVRDIIASELADHVDEIEEDSLGNIIAVKRG--SGPVIMLAAHMDEIGLMVRHIDKKGFIRFSKIGGISDQMILNQAVWIHGKQG-RVAGVIGSKPPHRMKAAERKKVTTHDNMFIDIGASSREEAEEL-VSVGDPITFQAPYAELPNSRFTGKALDNRIGCLVMIEVLRRVNSE---ATVYGVGTVQEEVGLKGARTSAFRINPDMAVALDVTIAGDHPGMKEDEAPAKLGKGPAIILTDRGIITHPRVREWLIETAEEEDIPVQIEVSEGGTTDATAIHLTRDGVPAGVVSVPTRYIHTTVSMASMKDIEMTVDLLVKAIER--------
>tr|A0A2A2IFV7|A0A2A2IFV7_9BACI/4-349
-DTMDLFKNLTELQGAPGNEHLVRSFMKQELEKYSDEVIQDNLGGVFGVKKG--NGPKVMVAGHMDEVGFMVTQITKNGMIRFQTLGGWWSQVLLAQRVQIMTGDG-PVTGVIGSIPPHNLTEAQRKKPMEIKNMLIDIGADDKEDVEKIGVKPGQQIVPISPFTPMANKKILAKAWDNRYGCGLSVELLKELQNETLSNQLYSGATVQEEVGLRGAQVAAHMIKPDIFYALDASPANDASG--DKEAFGQLGKGALLRIFDRSMITHRGMREFILDTAESNNIPYQYFI-SQGGTDAGRVHLSNDGVPSAVIGICSRYIHTSASIIHVDDYAAAKELIVKLVKETDQNTVE-
>tr|A0A1H0P713|A0A1H0P713_9BACI/4-351
-DTLSMFKTLTELPGASGNEHLVRQFMKSELEKYSDEVVQDGLGSIFGVKRGDESGPTVMVAGHMDEVGFMVTSITDQGLIRFQTLGGWWSQVLLAQRVQIITDNG-PVIGVISSIPPHLLEEAQRNKPMDIKNMMIDIGADDREDVKKIGVKPGQQIVPICPFTPMAEKKILAKAWDNRYGCGLSIELLKELKDENLPNLLYSGATVQEEVGLRGAQTAANMIKPDIFFALDASPANDMSG--DKNSFGQLGKGALLRIYDRSMVTHRGMREFILDTAETNNIPYQYFI-SQGGTDAGRVHLSNEGVPSGVIGICSRYIHTAASIVHVDDYAAAKELLVRLVKSSDRSTVE-
>tr|A0A350X093|A0A350X093_9FIRM/6-357
-STLTFLKELTDANAVPGQEREARLVMKKYIEDSADKVYQDNIGSLIAEKVGVEGGPKVVVAGHMDEVGFMVKLIEDKGFVRFQTLGGWWSQVMLAQQVTITTSTGKTYHGVIGSTPPHILSPEARNKVVDIKEMYIDLGVESKEEVEKLGIKPGDMITPYIEFRQMAEKYLLAKAWDNRIGCAIAVEVLRQLKEEKHPNVVYGVGTVQEEVGLRGARTVAQTINPQIVFSADVGIAGDVPGVSPNQVQAKMGKGPIITLMDAGLIGHKGLRDFVVSVADELNIPYQFDTMPGGGTDAGAMHLAHDGAPAMSVGVASRYIHSHTSMIHRDDYENAVKLLVEVIKRLDADTVN-
>tr|A0A1L3MNW4|A0A1L3MNW4_9BACI/3-351
KETLEMFKTLTELPGAPGNEHQVRAYMRKQLEPISDELVQDRLGGLFGVRRGKENDPTIMVAGHMDEVGFMVTAITDNGMLRFQPLGGWWSQVMLAQRVQIITDQG-PVIGVIGSIPPHLLSEGQRSKPMDMKNMLIDIGADDKEDAKRIGIKPGQQIVPVSEFTQLAEKKILAKAWDNRYGCGLAIELLKELKDETLPHTLYSGATVQEEVGLRGAQTAANMIKPDLFFALDAGPANDMSG--DKKEFGHLGKGAVLRILDRSMVTHRGMREFVLDMAETHSIPYQYFV-SQGGTDAGRVHVSNQGVPSIVIGVCSRYIHTSGSIMHVDDYAAAKELLVRLVKACDSTTVK-
>tr|A0A3A5HMZ1|A0A3A5HMZ1_9EURY/2-340
---KELMKKLSQLPGISGFESEVVNLIESELKDHVDHIEKDRMGNIIALKKGKPESPKVMLAAHMDEIGLMVRHIDKKGFIKFSKIGGINDQMILNQMVYIHTKKG-PLIGVIGSKPPHRMKAAEKKKITSYEDMFIDIGATSKKEAEEL-IEIGDPITFKHDFFELPNSLVTGKALDNRVGCLIMMETLKRVNC---DINIYGVGTVQEEVGLKGAKTSAFKINPDFALALDVTIAGDHPGMKEDEAPAKIGKGPAIILTDRGIITHPKIKEWLITTAKEEEIPVQLEVSEGGTTDATAIHLTREGIPSGVVSVPTRYIHTTVSIASMEDIENTVNLLVKALE---------
>tr|A0A417YIW1|A0A417YIW1_9BACI/5-346
--TLELFKNLTELQGAPGNEHLVRSFMKKELEKYADEIIQDNLGGVFGVKHG--EGPRVMVAGHMDEVGFMVTQITDNGMLRFQPLGGWWNQVMLAQRVQVMTKNG-PVIGVIGSIPPHLLTEAQRKKPMEIKNMLIDIGADDREDVEKIGVRPGDSIVPITPFEPMANKKILAKAWDNRYGCGLAIELMKELQHDTLPNQLYSGATVQEEVGLRGAQVAANMIGPDIYYALDASPANDASG--DKKAFGQLGKGALLRIFDRTMITHRGMREFVLDTAESNNIPYQYFI-SQGGTDAGRVHLSGDGVPSAVIGICSRYIHTSASIIHVDDYAAAKELLVKLVKTTDQN----
>tr|A0A7C6KLA4|A0A7C6KLA4_9FIRM/3-352
-ATLELLRELTEAPGPSGFEGPVRSLLRRQLEPLGR-VSTDRLGSLIVEKPGSSASPKVMIAGHMDEIGFVITSITDEGFLRFQTVGGWWEQVMLAHRVVVLTKKG-EVPGVIGAKPPHILPPDERKKMVEKKDMFIDIGVSSRQQAEEIGVRPGDPAVPFGPFTVMGEKYLMAKAWDDRIGCAVVVEVLRRLQGEPHPNTVFGVATVQEEVGLRGAQTSAYAIAPDVGFAVDVSIAGDTPGIRPEEAQSKLGKGPAIILYDASMVPHRGLRDLVLRVAEEEKIPIQYDSLSGGGTDAGRIHMVHRGVPSVVFGIPARYIHSHQSIIHRDDFESTVRLLLNVIRRLDRETVE-
>tr|A0A556PQ59|A0A556PQ59_9BACI/4-349
-ETKDLFKTLTELAGPPGFEHDVRSFMRQELEKYSDEIVQDRLGGVFGVRKG--EGPRVMVAGHMDEVGFMVTQITKNGMLRFQPLGGWWNQVMLAQRVEIMTDNG-PIPGVIGSIPPHNLTPEQRSKPMEIKNMMIDIGADDEADAKKIGVKPGQAVVPVCPFTPMAEKKIMAKAWDNRYGCGLSIELLKELQGETLNHQLYSGATVQEEVGLRGAQVAANMINPDIFFALDASPANDMSG-DDKE-FGQLGKGALLRIFDRTMVTHRGMREFVLDTAESNDIPYQYFI-SQGGTDAGRVHTSNDGVPSAVIGICSRYIHTSSSIVHIEDYQAARELLVKLIKSVDQTTID-
>tr|A0A5D4UA72|A0A5D4UA72_9BACI/4-350
-ETMELFRTLTELPGAPGNEHAVRKFMKEELTKYSDEVIQDGLGGIFGVRKGQENSPKVMVAGHMDEVGFMVTSVTDNGMIRFQTLGGWWSQVLLAQRVQVITDNG-PVTGVIGSIPPHLLDESQRSKPMAIKNMLIDIGADDKEDAKKIGIKPGQQIVPICPFTPMAEKKVLAKAWDNRYGCGLSVELLKELKGVDLPNTLYSGATVQEEVGLRGAQTAANMINPDIFFALDASPANDMSG--SKKEFGHLGKGALLRILDRSMVTHRGMREFILDTAESNDIPYQYFV-SQGGTDAGRVHISNEGVPSAVIGICSRYIHTAASMIHVDDYAAAKELITKLVKECDRSTI--
>tr|A1HNA6|A1HNA6_9FIRM/3-353
-KTLAWLKEISEAPGVSGFEQPIRTLLTQKLSSIAE-VSSDNLGSVIFKKRGGSDTPKIMIAAHMDEIGFMVKYITKEGFLKFTTLGGWWEQVMLGQRVTVHTTKG-AIPGVIGSKPPHILSPEERKKVVQKKDMYIDIGAEDEKEAKEFGVRPGNPVTPFSPFTTLAERLLMGKAWDNRIGCAIMAEVMEKLQHEMHANTVYGVGTVQEEVGLRGAKTSAGVIHPDIAFAVDTCVAGDTPGVTSDQASSKLGKGVAISIYDSSLIPHTGLRDFVVEVAEQNHIPYQLEFTEGGGTDAGRIHLHAQGVPSLVLSIPTRYIHSHNSIVHRDDYDAAVRLLVAVIKQLDQNKYQ-
>tr|A0A0M4FXW7|A0A0M4FXW7_9BACI/4-351
-ETIELFQTLTQLPGASGNEHQVRAFMKTELEKYSDELIQDRLGSIFGVKKGPEGSPKVMVAGHMDEVGFMVTSITENGMLRFQTLGGWWSQVLLAQRVTIYTENG-PVPGVIGSIPPHLLSEEQRNRPMQIKNMLIDIGADDKADAEKLGIKPGQQVVPVCPFTVMAPKKIMSKAWDNRYGCGLSIELLKELQGEDLPNTIFSGATVQEEVGLRGAQTAASLIQPDLFFAVDASPANDMGG--DKKEFGQLGKGTLLRIFDRTMVTHRGMREFVLDTAESNQIPYQYFV-SPGGTDAGRVHIANTGVPSAVIGICSRYVHTNSSIIHIDDYAAAKELLVKLVRAADKTTFE-
>tr|A0A2N5H2Q1|A0A2N5H2Q1_9BACI/4-351
-ETLQLFETLTELPGAPGNEHQVRQFMREQLGRYSDEVIQDKLGSIFGVKKGDPNGPTIMVAGHMDEVGFMVTSITENGMVRFQPLGGWWSQVLLAQRVQIITDNG-PVTGVIGSIPPHLLDEAKRKKPMEITNMLIDIGADDRADAKKIGIKPGQQIVPICPFTPMASKKILAKAWDNRYGCGLAIELLKETKDQKLPNTLYSGATVQEEVGLRGAQTAANLIKPDIFFALDASPANDMSG--DKNEFGQVGEGALLRILDRSMVTHRGMREFVLDTAEKHGIPYQYFV-SQGGTDAGRVHTSNEGVPSAVIGICSRYIHTHASMIHVDDYAAAKELLIKLVTSCDKSTVE-
>tr|A0A511W4R6|A0A511W4R6_9BACI/4-349
-ETKDLFKTLTELPGAPGHEHEVRQFMRQELEKYSDEVVQDKLGGVFGVRHG--EGPKVMVAGHMDEVGFMVTQVTKNGMLRFQTLGGWWNQVMLAQRVQVMTDNG-PVVGVIGSIPPHNLTPEQRKKPMEIKNMLIDIGADDEEDVKRIGVKPGQPIIPVCPFTEMAEKKIMAKAWDNRYGCGLSVELLKELQGEKLSHTLYSGATVQEEVGLRGAQVAANMIDPDIFFALDASPANDMEG-DENE-FGQLGKGALLRIFDRSMITHRGMRDFILDTAETHDIPYQYFI-SQGGTDAGRVHTSNDGVPSAVVGICSRYIHTSSSIINIDDYAAAKELLTKLVKSVDQSTVD-
>tr|A0A0B0IEC0|A0A0B0IEC0_9BACI/4-350
-DTMQLFKTLTELQGAPGFEHDVRKFVRSELEKYTTEIIQDRLGSIFGVKRGSENGPKVMVAGHMDEVGFMVTSISKNGLIRFQTLGGWWSQVLLAQRVQIMTDNG-PVIGVIGSTPPHLLEEAQRKKPMDIKQMYIDIGADDKDDALQIGVKPGQQIVPVCPFTPMANKKILAKAWDNRYGVGLAVELLKELQHEETPNILYSGATVQEEVGLRGAQTAANMIQPDIFFALDASPANDATG--GKDAFGQLGKGALLRIYDRSMITHRGMRDFVLDTAESNEIPYQYFI-SQGGTDAGRVHMSGDGVPSAVVGICSRYIHTAASIVHIDDYAAAKELIVKLVKATDSSTV--
>tr|A0A0K2SIS7|A0A0K2SIS7_9FIRM/5-351
---TQLLQELTEAPGVPGFEGPVRDVMRRHLEPVADEIVTDNLGGVAGVLRGASGRPRVMVAGHLDEVGFMVSHVTGEGFLRFQTLGGWWHQVMLAQRVRVLTRQG-EHTGVIGSKPPHLLSPEDRKKPVEIAEMFIDVGATSREEAEALGIRPGDPVVPLCPFTRLGGKLLMAKAWDNRAGCAAAVRVLHDLKGSDHPNTVYGVGNVQEEVGLRGAQTMSERIDPDVAFAVDVGIAGDTPGVKETEARARLGQGPVVLLYDASMVPHRGLRDLVVDTAAEEGIPLQFEVMPRGGTDAGRMHLHGSGTPSLALGPPVRYIHSHASVLHEEDLEQTVRLLTAVIRRLDAET---
>tr|A0A1I4RYL5|A0A1I4RYL5_9EURY/3-345
----ELITKLSNAHGISGSEGNIRTILEEDLKPYVDEMRVDKMGNLIAVKKG--EGPSIMLAAHMDEIGLMVKYIDDNGFLKFVKIGGWYDPTLHSQRVIVHTTKG-PIPGVIGSKPPHVMKPDDRKKPPEAKDMFIDIGAKDKEDAANMGIIVGTPVSMDREVKKLANGKITGKAFDNRAGCAILIDAMRQIADMDIKATIYAVGTVQEEVGLKGARTSAFGLNPDIAIAIDTTIPGDHPGISKDDSVLDTGKGGVITIADRGIIAAPQVIKWLVETAEKNEIPYQTDVGDGGTTDATAIHLTREGIPSTVISVATRYIHSPVEVLDLADLQSCSDLVAKAALSVN------
>tr|A0A6P1AMM1|A0A6P1AMM1_9BACT/4-347
-ETLQLFKTLTELPGASGFEQDVRNVLRSELKKYTDEIVQDRLGSLFGVKRGNEKGPVVMVAGHMDEVGFMVTSINKKGFIQFQTLGGWWSQVLLAQRVQIITDNG-PVIGVIGSTPPHLLTESERKKPMDIKQMYIDIGADDREDAVQIGIKPGQQIVPICPFTPMAKKKILAKAWDNRYGVGLAIELLKELKDEKLDNILYSGATVQEEVGLRGAQTAANMVKPDIFYALDASPANDATGV--KDAFGKLGAGALLRIFDRTMITHRGMREFVLDTAETNNIPYQYFI-SQGGTDAGRVHTMGEGVPSAVIGICSRYIHTAASIIHIDDYAAAKELLIKLVKGTDA-----
>tr|A0A4S3PY17|A0A4S3PY17_9BACI/4-351
-DTLELFKTLTELPGASGNEHQVRKFMRTQLEKYSDEVVQDGLGSIFGVRHSDANAPTVMVAGHMDEVGFMITSITENGMLRFQTLGGWWSQVLLAQRVQIITDNG-PVIGVIGSIPPHLLEESQRNKPMDIKNMLIDIGADDREDAIRIGIKPGQQVVPICPFTPMAEKKILAKAWDNRYGCGLSIELLKELQGVDLPNTLYSGATVQEEVGLRGARTSATMIKPDIFFALDASPANDMSG--DKNAFGKLGHGALLRIFDRSMITHRGMREFVLDTAESNNIKYQYFV-SQGGTDAGQVHLANEGVPSAVIGICSRYIHTHASIVHVDDYAAAKELLVNLVKSSDRTTVD-
>tr|A0A3D8PZS0|A0A3D8PZS0_9BACI/4-349
-ETLDLFKNLTELQGASGNEHLVRAFMKEELTKYADEVIQDNLGGVFGVKHG--DGPKVMVAGHMDEVGFMVSQITENGMIRFQPLGGWWSQVLLAQRVQIMTANG-PVIGVIGSIPPHLLTDAQRNKPMEIKNMLIDIGADDREDVKKIGVRPGDSIVPITPFQPMASNKILAKAWDNRYGCGLSIELLKELQGEKLPNQLYSGATVQEEVGLRGAQVSTNMIKPDIAYVLDASPANDASG--DKTAFGQLGKGALLRIFDRTMITHKGMREFVLDTAESNNIPYQYFI-SQGGTDGGKIHLSGDGVPTAVIGICSRYIHTAASIIHIDDYAAAKELLVKLVKQTDKNTVD-
>tr|A0A498DAA7|A0A498DAA7_9BACI/6-354
-ETLQMLKDLTDARGIPGNEKEVRVVYERYIEPFADEMLSDHLGSSIAKKIGDANGPKIMIAGHLDEVGFMVTRIDDKGYIYFQTVGGWWNQVMLAQRVTILGDEG-DVTGVIGSKPPHVLSAEARKKPYDIKDMFIDIGASSKEEAESFGIKPGQSIVPYFEFTPLKEKMLLAKAWDNRIGLAIAIEVLKQLKKENHPNIVYGVGDVQEEVGLRGAKTATHTIMPDIGFAVDVGIAGDTPGISPHEADSKLGEGPQIVLYDASMVSHKGLRDFVVKTAEENNIPFQYTSIAGGGTDSGSIHVTGSGVPSLSITVATRYIHSHAGILHRDDFENAVKLLVEVIKKLDGDT---
>tr|A0A0F5IDJ0|A0A0F5IDJ0_9BACI/3-351
KETMQLFKTLTELPGAPGNEHDVRRFMRSQLELYADEIVQDGLGSIFGVKKGKEAEPVVMVAGHMDEVGFMVTQITENGMIRFQPLGGWWNQVLLAQRVQIITDSG-PVVGVVSSVPPHLLSEGQRKKPMEIKNMLIDIGADDREDAKKIGIKPGQPILPVSEFTPMAEKKILAKAWDNRYGCGLAIELLKELKDDIVPNTLYSGATVQEEVGLRGAQTSAEMIKPDVFYALDASPANDASG--DKNEFGQLGKGALLRIFDRTMVTHRGMREFVLDTAETHNIPYQYFV-SQGGTDAGRVHTSNEGVPSAVIGICSRYIHTHASIVHVDDYAAAKELLIRLVKASDKATVD-
>tr|A0A151Z1Y2|A0A151Z1Y2_9BACL/8-351
-----IYKELTQIPGASGFEHEVRQWMRSYITPLAEEVLTDRLGGIFGVKKGSAPDPKVLVAGHMDEVGFMVTKITSNGFLKFQTLGGWWSQVMLSQRVEIMTRTGKRIPGVIGSTPPHLLSLEQRRKPMEISQMFIDIGADSDEEAKSWGVRVGDFAVPHCDFVEMEGKRLLSKAWDNRLGCGLAVELLQELQNEKHPNTLYAGATVQEEVGTRGAATAAKMIDPDVFFAVDVGPAGDTPGV--KDGFGEIGKGVVIRIYDRSMIPLPAMRDFLLDTAESNDIPYQFFV-SQGGTDAGRVHQTGIGVPSAAIGICGRYIHSNVTIVDKEDIAAAKEFAVKLIKNLDRSTY--
>tr|A0A4Y7WXS3|A0A4Y7WXS3_ALKHA/4-351
-ETQSLFKTLTELQGAPGFEHHIRRFVRGELEKYTNEIVQDRLGSIFGVKRGNEQGPKVMVAGHMDEVGFMVTSINEKGLIRFQTLGGWWSQVLLAQRVQIMTDEG-PVIGVIGSTPPHLLEEAQRKKPMDVKNMYIDIGADDKEDAQKIGIKPGQQIVPICPFTPLAEKKIMAKAWDNRYGVGLAIELLQELQGETTPNILYSGATVQEEVGLRGAATSAQMIEPDIFYALDASPANDATG--GKDAFGQLGKGALVRIYDRTMVTHRGIRDFVLDTAETENIPYQFFI-SQGGTDAGRVHLSGNGVPSAVIGICSRYIHTAASIIHVDDYAAAKALLVKLVKTTDKAAVE-
>tr|A0A494ZVH7|A0A494ZVH7_9BACI/4-349
-ETLALFKNLTELQGAPGNEHPVRKFMKKELEKYADTIIQDNLGGVFGVKHG--QGPKVMVAGHMDEVGFMVTQITDNGMIRFQPLGGWWNQVMLAQRVQIMTANG-PVIGVIGSIPPHLLTDAQRKKPMEIKNMLIDIGADDREDVKRIGVKPGDSIVPVTPFQPMAEKKIMAKAWDNRYGCGLSIELLKELQGETLPNELYSGATVQEEVGLRGSKVAANMIKPDIAYVLDASPANDASG--DKSAFGQLGKGALLRIFDRTMITHQGMKDFILDTAESNDIPYQYFI-SQGGTDAGSIHLSNEGVPSAVIGICSRYIHTSASIIHIDDYAAAKELLVKLVKSTDQATVD-
>tr|A0A3B0A7T6|A0A3B0A7T6_9BACI/4-350
-ETLQLFRTLTELQGASGFEHDVRRFMKQELSKYADEIVQDGLGSVFGLKKGDETGPRVLVAGHMDEVGFMVTQITKNGMLRFQTLGGWWSQVLLAQRVQVMTKNG-PVIGVVGSIPPHLLSDAQRAKPMDIKNMLIDIGADSYEDAIEIGVKPGQQIVPICPFTPMAEKKIMAKAWDNRYGCGLAIELLKELKDETLPNTLYSGATVQEEVGLRGAQTAANMIQPDIFYALDASPANDASG--DKTQFGQLGKGALLRIYDRTMVTHRGIREFILDTAETNNIPYQYFI-SQGGTDAGRVHTSNSGIPSAVIGVCARYVHTHASILHVDDYAAAKELITKLVRTTDKTTL--
>tr|Q67KY6|Q67KY6_SYMTH/11-358
--RLKMYEELTSANGISGFEEPVRQVMRKYLEPLCDEIISDNLGSIAGIKKGQAGGPRIMLAGHLDEVGWMVTQITDKGFLKIQPVGGWWSQVMLAQRVKVLTRKG-ELIGVVGSKPPHILTQEERNKVVQIKDMFIDIGASSKEEAQEWGVRPGDPIVPYCDFHVMPPKILMNKAWDNRAGCAVAIMVLEELKGQDHPNEVYAVGTVQEEVGLRGATTMANTIEPDIAFALDVGLATDVPGG-DGQVEGKMGAGPLIMIYDASMVPHRGLRDLVIDTAEELEIPIQFQAMAGGGTDAGRIHIQGRGVPSLAVGFATRYIHSHAALIHRDDMENAAKLLAAVIKKLDAETV--
>tr|A0A553SJU4|A0A553SJU4_BACCI/4-350
-QTMDLFRTLTELRGIAGNEHEVRNFMRTELEKYSDEIIQDNLGSIFGVKNGLEEGPRVMVAGHMDEVGFMVTSITENGMIRFQPIGGWWSQVLLAQRVQVMTDNG-PIIGVIASIPPHLLDDAQRSKPMDIKNMLIDIGADDKADAVSIGIKPGQPIVPICPFTPMAKKKIMAKAWDNRYGCGLAIELLKELQGEQLPNTLYSGATVQEEVGLRGAQTAANMIQPDIFYALDASPANDTSG--DKNQFGQLGKGALLRIYDRTMVTHRGMREFILDTAESNNIAYQYFI-SPGGTDAGRVHTSNEGVPSAVIGICSRYIHTSASIIHVDDYAAAKELVVKLVKATDKTMV--
>tr|A0A061PE65|A0A061PE65_9BACL/16-363
-ETKQMFKTLTEMAGPPGFEHDIRNYMKTELSKYADDVIQDKLGSVFGVKNGKKDAPKIMVAGHMDEVGFMVTSISENGLIRFQTLGGWWSQVLLAQQVQVMTDNG-PIPGVIGSTPPHLLDDQTRNKPMPIKEMYIDIGADDRDDAKQIGVRPGQAIVPVCEFTPMAPNKIMAKAWDNRYGVGLSLELMKEVQNESLPNTLYSGATVQEEVGLRGAETAANMIQPDLFFALDASPANDTSG--KKDQFGKLGEGALLRIYDRTMITHRGMREWILDTAETESIPYQYFI-SPGGTDAGKVHTSNEGVPSAVVGVCSRYIHTGASILNVKDYEAAKALITTLVRKADRSTVE-
>tr|A0A1V4YQN1|A0A1V4YQN1_9EURY/2-341
---KDLLRKLSNTPGISGFEDEVRDLMIRELEDYADEISVDNLGNLIAVKKGKPDGKKIMLAAHMDEIGLMVRYIDEKGFIKFSKIGGINDQMLLNQAVDIHSANG-NVAGVIGSKPPHKIKQSEKKKIMEYDNMFIDIGATSREEAEKL-VGVGDPIIIRQEFEELRNGLVKGKALDNRVGCAVLIQVMKQAETD---ATIYAVGTVQEEVGLKGAKTSAFSINPDMALALDVTISGDHPGIKEEEAPSQAGKGPAIILTDRGLITHPQVKKLLISAAEEEDIPYQLEVSDGGTTDATAIHLTRQGIPTGVISPPSRYIHTPVSVVNIEDVENAVKLILAVLKR--------
>tr|A0A7C6BSH5|A0A7C6BSH5_9EURY/2-341
---KKLLEKLSNASGVSGFEDEVRNIMMDELKEHVDDLEIDEMGNLIALKKGTPNGKKVMLAAHMDEIGLMVRYIDKNGFIKFSKLGGINDQMLLNQEVYIHSQKE-KVIGVIGSKPPHRMKASEKKKPVEYENMFIDIGACSKEDAEQM-VNVGDPITIKQEFTELKNDLVMGNAMDNRVGCAILLEVMKRAKSN---ANIYGVGTVQEEVGLKGARTSAYRINPDMALALDVTISGDHPGIKEEEAPAKAGKGPCIILTDRGIITHPKVKELLIDVAREEEIPYQLEVSEGGTTDATAIHLTREGIPTGVISPPSRYIHTPVSVVNINDVENAAKLILAVLKK--------
>tr|A0A4R3MWL7|A0A4R3MWL7_9BACI/4-349
-ETLALFKTLTELPGAPGNEHEVRNFMKQELEKYADEVIQDRLGGVFGVKKG--NGPKVMVAGHMDEVGFMVTRITKNGMIRFQTLGGWWSQVLLAQRVQIITDNG-PVVGVIGSIPPHNLTPEQRKKPMEIKNMLIDVGADDEEDAKKLGIKPGQQIVPICPFTPMAQKKILAKAWDNRYGCGLSIELLKELKDETLPNELYSGATVQEEVGLRGAQAAANMIKPDIFYALDASPANDMEGSD-KE-FGHIGKGALLRIFDRTMVTHRGIREFILDIAESNDIPYQYFI-SQGGTDAGRVHMSNEGVPSAVIGICSRYIHTSASMIHVDDYAAAKELLVKLVQATDQNAVE-
>tr|A0A3S9SWQ8|A0A3S9SWQ8_9FIRM/3-352
-ERIKLLKELTEASGVPGFEHEVRAIIRKHMEDFTC-IEEDRLGSIICKKEGPSDGPKVMLSAHMDEIGFMVKHVTEEGFIKFQTLGGWWEQVMLAQRVIIKTNKG-DVPGVIGSIPPHILDNETRNKVVKKENMFIDCGAKDKEEAEKFGIRPGDPIIPVSEFTVMAPDLFMAKAFDDRLGCAMFIEVMKELKGTDHPNTVYGVGTVQEEVGLRGAKTSVNKICPDIAFALEVGIASDVPGTKDFGVYEKLGEGPVILVYDASMIPNRGLRDFVINVAEEMEIPYQLDSLAGGGTDAGAIHIYKEGVPSLVIAVPTRYIHTHVGIIHRKDYENAIKLLKEVIMRLDSETV--
>tr|A0A101DD55|A0A101DD55_ARCFL/2-342
---KELIAKLSNAHGISGYEDEVREIVRAELEDWADEVKTDSMGNLICTKNG--GEPEIMVAAHMDEIGFAVKYIDDKGFIRIAPIGGWFSQIALAQRVVLYGK--KKVYGVIGCKPPHLMKDEERKKGIEIKDMFVDIGASNKEEVLEMGINVGTPVALDREIVELANGRITGKAFDNRVGVAVMIEAVRRAKAD---VTIHAVATVQEEVGLKGARTSAFAIEPTAAIAVDTCVAADFPGSESAHMDVKLGKGAAITVIDRGLIASPKVLRWLTETAEKYGIPYQLEVAEGGTTDATAIHLTKAGIPAGVVSVPARYIHSPVEVVDLKDVESAVEIVARAIENAKN-----
>tr|A0A3B9QC89|A0A3B9QC89_9FIRM/3-351
-ERIKLLKELTELPGVSGYEDEVRAYIKQYMAPYAE-VSQDNIGSVICKKAGSSDTPRIMMAGHMDEVGMMVTYITKEGYLRFQTLGGWWEQVMLAQRVVVKTSSG-DVPGIIGSKPPHILDDEEANKVVKMEHMFIDIGASSREDAEKMGVLPGDPVVPVSPFQQMKPKYLMAKAWDNRIGCAIFMEAIKQLANVDHPNTVYGVGTVQEEVGLRGATTSAAVVEPDIGFALEVDIAGDMPGVKEHEATAKLGKGPSILLYDSTMIPHRKLRDFVVQTAKDVNIPLQFSYMPGGGTDAGRIHLYKTGVPSIVICVPTRYIHSHAGIIHQDDFDQAVALVVELIKRLDADTV--
>tr|A0A512QFM7|A0A512QFM7_9STAP/4-353
--SIELLKTLTDVNGISGHEMQVKSLMHDYLKPLSDEIIEDNLGGIFGKKNATNGTKSIMVASHLDEIGFIVTQIDKNGFIKFTPVGGWWNQVMLSQKVTITTDEGKEIRGIIGSKPPHALSQEARKKTIDIKDMFIDIGVKSKKEAQQFGIDIGNMITPYSEFETLANKYLTAKAFDNRYGCALAVDVLDNLKNDDINIDLYSGANVQEEVGLRGAKVAANKIKPDLAIAVDVAVAYDTPDMSQLS-DTALGEGPVVIIMDSSIIGHVGFSKHVKQIAKKHNISIQLDTTIGGGTDAGSIHVANEGVPTLSIGVALRYMHSNVSVLHTDDYKNSVNLITEIVKSLDDETVE-
>tr|A0A6M0Q6J5|A0A6M0Q6J5_9BACI/4-351
-DTLQLFRTLTELPGTPGNEHEVRKFMRSELEKYSDEIIQDRLGSIFGVKRGKENGPKVMIAGHMDEVGFMVTSITDNGMIRFQPLGGWWSQVLLAQRVHIVTSNG-PVVGVIGSIPPHLLEESLRSKPMDIKNMLIDIGADDREDALKIGIKPGQQIVPICPFTPMAPKKVLAKAWDNRYGCGLAVELLKEVKDETLPNIVYSGATVQEEVGLRGAQTAATMINPDIFFALDASPANDMSG--DKQAFGQLGKGALLRIYDRSMVTHRGMREFILDTAEANKIPYQYFI-SQGGTDAGRVHTANEGVPSAVIGICSRYIHTAASIVHVDDYAAAKELLVKLVKSTDQATVD-
>tr|A0A7C7A2E2|A0A7C7A2E2_9FIRM/3-351
-ERLMLLKEMSELPGVSGFEDEVRKYIRGHMEEFSE-VTKDNIGSLICKKQGLNETPKIMIAGHMDEIGMMVTYITKEGFLKFQTLGGWWEQVMLAQRVVVKTSNG-DVPGIIGSKPPHILKSEERKKVTEKDQMFIDIGASSKEDAESMGVMPGDPVVPYSPFQQMKPKYLMGKAWDNRVGCAIFMEVIKELSKEDHPNTIYGVGTVQEEVGLRGATTSVAAVEPDIGFALEVDIAGDTPGIQEFEAQAKLGKGPSILLYDSSMVPHRKLRDFVIQTAKEASIPIQFNAMAGGGTDAGRIHLYKTGVPSLVIGVPARYIHSHAGIIHRDDFDGAVSLLVELAKRLDAAAV--
>tr|A0A0D1IVM0|A0A0D1IVM0_BACIU/4-351
-ETKALFQTLTQLPGAPGNEHQVRAFMKQELAKYADDIVQDRLGSVFGVRRGAEDAPRIMVAGHMDEVGFMVTSITDNGLLRFQTLGGWWSQVLLAQRVEIQTDNG-PVPGVISSIPPHLLTDAQRNRPMDIKNMMIDIGADDKEDAIKIGIKPGQQIVPVCPFTTMAEKKILSKAWDNRYGCGLSIELLKELHGKELPNTLYAGATVQEEVGLRGAQTASHMIKPDLFFALDASPANDMSG--DKNEFGQLGKGFLLRILDRTTVMHRGMREFVLDMAETHDIPYQYFV-SGGGTDAGKVHISNSGVPSAVIGICSRYIHTNASIIHIDDYAAAKEILIKLVTACDKQTVD-
>tr|A0A523TCD0|A0A523TCD0_9ARCH/1-343
--MVEVLEKLSNANGVTGREDDVRNLMKNYLKPYVDEIREDKLGNLIAFKKGKKDAPTVMIAAHMDEVGLMIKNIKKKGFLQFTKIGGIDDRILLAQQVIVHTDKG-PLTGVIGSKPVHIQKEEERKKVIEADRLFIDIGARDKEEAEKMGVQVGDVVSFDTKFARIGNGVVLGKAFDDRVGCAVMIETLKRLPKVD--CNVYAVGTIQEEVGLRGATIAAFQIEPDVGIALDASVAGDMPGVGEGEAPAKMGEGPVLTVADAGLIAHPKVLRLLIDSAKENKIPYQLETGIRGATDAARIALSREGVPSGVVSLPARYIHSPVAVLDLDDVEKAVKLAVAAIENVPK-----
>tr|A0A0A1MYI7|A0A0A1MYI7_9BACI/4-347
-ETLALFKNLTELQGASGNEHAVRQFMKKELEKYSDEIIQDNLGGVFGVKHG--KGPTVLVAGHMDEVGFMVTQITDNGMLRFQTLGGWWSQVMLAQRVQVMTKNG-PVTGVIASVPPHLLTEAQRSKPMEIKNMLIDIGADDKEDVANIGVRPGDTIVPVTPFEPMAEKKILAKAWDNRYGCGLAIELLKELQGETLPNQLYSGATVQEEVGLRGAQVAANMIKPDIFYALDASPANDASG--DKKAFGQLGKGALLRIFDRTMITHKGMREFVLDTAESNDIPYQYFV-SPGGTDAGRVHITGDGVPSAVVGICSRYVHTSASIIHVDDYAAAKELITKLVKTTDETV---
>tr|A0A318R8P9|A0A318R8P9_9STAP/3-353
-ESIELLKSLTDVNGIAGYERNVKSKMKEYLGPVSDEIIEDGLGGIFGKKASDNGTKSLMVAGHLDEIGFIVTKIDNNGFIKFQPIGSWWNQVMLSQKVTITTDDGTEIRGLVGSKPPHVLDPEERKKPVQIKDMYIDIGVRSKEDAENHGIEVGNMITPYSEFEELAGKYLTAKAFDNRYGCALAIDVLKRLKDEQIGVDLYAGATVQEEVGLRGAKVAANKIKPDLAIAVDVAVAYDTPGMNNLGSETTLGNGPVVILMDASNVAHQGLRQHIKEVARRHYITVQWDTTAGGGTDAGSIHVANEGIPTISIGVALRYMHSNVSVLHTDDYENSVRLVTEIVRSLNDDAY--
>tr|A0A1V2SIU9|A0A1V2SIU9_9BACI/4-346
-DTLALFQTLTELPGAPGNEHQVREFMRKQLEKYADEVVQDRLGSIFGIKTGDKSGPNIMVAGHMDEVGFMVTQITKNGMIRFQPLGGWWNQAMLAQRVRVITDDG-PVMGVIGSIPPHLLTEEQRKKPMEIKNMIIDIGADDREDAEKIGIKPGQQVIPVCPFMPLASKKVMAKAWDNRYGCGLAIELLKELQNEKLPNIVYSGATVQEEVGLRGAASSANMIKPDLFFALDASPANDMTG-DEKE-FGHIGKGALLRIFDRSMVMLKGMREFVLDMAETHDIPYQYFV-SPGGTDAGRVHTSNEGVPSAVIGICARYIHTHASIVHVDDYAAAKELLVRLVKASD------
>tr|A0A4Y8IVH3|A0A4Y8IVH3_9BACI/4-349
-ETLDMFKTLTELPGAPGNEHQVRQYMKQELEKYSDEIVQDRLGGVFGVRKG--NGPKVMVAGHMDEVGFMVTQVTKNGMLRFQPLGGWWNQVLLAQRVQVITENG-PVDGVIGSIPPHNLTPEQRKKPMDIKNMLIDIGADDKEDVESIGVKPGQPILPVCPFTPMAEKKIMAKAWDNRYGCGLSIELLKELQGETLNHELYSGATVQEEVGLRGAQAAANMIQPDLFFALDASPANDMTG-QD-KEFGHLGKGALVRIFDRSMVTHRGMRDFVLDTAESNDINYQYFI-SQGGTDAGRVHMSNEGVPSAVIGVCSRYIHTSSSIVHVDDYAAAKELLVKLIKQVDQSTVD-
>tr|Q8ZX99|Q8ZX99_PYRAE/4-351
--FVQLLKKLSEARGPSGFEDEVREVVIKEMEPYVDEVVVDRWGNVIGVKKG-ASNYRAMVAAHIDEIGLIIDHIEKEGFLRFRPIGGWNEITLVGQRVWVRASDGRWIRGVIGSTPPHVTPSGKEREAPEIKDMFIDIGASSKEEAEKIGVVIGSIAVLDREFAVLNGKVVTGKAFDDRVGVAVMLYTLRQLRD--LPVTLYAVATVQEEVGLRGAQIAAEKINPHYAIALDTTIAADVPGVGERLHITKIGKGPAIKVLDGLFIAHPGLRDHIVKLAREAGIPYQLEVLYGGTTDAMAIAFRREGIPAATISIPTRYVHSPVEVLNVEDAVNASRLLKIVLERTTPD----
>tr|A0A1H7XZR6|A0A1H7XZR6_9BACI/4-351
-QTLNLFKNLTELPGAPGFEHSVRQFMREQIEPYADEMIQDNLGSIFGVKKGNTAGPRIMVAGHMDEVGFMVTSITKNGMIRFQTLGGWWSQVLLAQRVQIITDKG-PVVGVIGSIPPHLLDDAKRNKPMDIKDMLIDIGADDKEDALNIGIKPGQQIVPICPFTPMADKKILAKAWDNRYGCGLSVELLKELQGETLPNILYSGATVQEEVGLRGAQTAANMINPDLFFALDASPANDMTG--DKNEFGQLGKGALLRILDRSMVTHRGMREFILDTAETHSIPYQYFV-SQGGTDAGRVHISNEGVPSAVIGICSRYIHTHASMIHVDDYAAAKELLVKLVKACDQSTVD-
>tr|A0A150LET7|A0A150LET7_9BACI/4-351
-ETLELFKTLTELPGASGNEHAVRNFMRSELEKYADEVVQDRLGGIFGVKRGKTDGPTIMVAGHMDEVGFMVTSVTENGMIRFQTLGGWWSQVLLAQRVEIITDNG-PVIGVIGSVPPHLLSDNQRNKPMDIKNMLIDIGADNREDVKRIGVKPGQQIVPICPFTPMADKKILAKAWDNRYGCGLSIELLKELQGEDIPSILYSGANVQEEVGLRGAQASANMIKPDLFFALDASPANDMSG--DKNEFGQLGKGALLRIMDKSMITHKGMRELILDTAESNNIPYQYFV-SQGGTDAGRVHTSNEGIPSAVVGICSRYIHTHASIIHVDDYAAAKALLVKLIKTCDQSTVN-
>tr|A0A0K0GA41|A0A0K0GA41_9FIRM/6-356
-ETLIMLKDLTDARGIPGNEKEVREVFEKYISPYADEIEYDNLGSTIAKKVGDSNGPKIMIAGHLDEVGFMVTRIDEKGYVYFQTVGGWWSQVMLAQRVTILGAKG-DITGVIGSKPPHILPPEVRKKPYEIKDMFIDIGASSKKEAEEFGVKPGQSIVPYFEFTPLKEKMLLAKAWDNRIGLAIAIEVLKQLKDVNHPNVVYGVGDVQEEVGLRGAKTAANKIQPDIGFGVDVGIAGDTPGIKPSEADSKLGEGPQIMLYDGSMVSHKGLRDLFIETAEEKNIPFQYAALSGGGTDSGSIHLTANGVPSLSITIATRYIHSHAGILHRDDFENAVKLIVEVIKKLDAEMVK-
>tr|A0A0J6CW06|A0A0J6CW06_9BACI/4-349
-ETLSLFKTLTELQGAPGFEHDVRKFVKGEISKYSDEIIQDNLGSVFGVKRN--SGPRIMVAGHMDEVGFMVTSITENGMLRFQPLGGWWSQVLLAQRVEVMTKNG-PIPGVIGSIPPHLLDDATRNKPMAIKNMLIDIGADNKEDAERIGVKPGQQIVPTCPFTPMANKKIMAKAWDNRYGVGLAIELLKELQNEELPNELYSGATVQEEVGLRGAQTAANMINPDLFYALDASPANDMTG--DKNEFGQLGKGALLRIYDRSMVTHQGLRDFVLDTAESNEIPYQYFI-SQGGTDAGRVHLSNNGVPSAVVGICSRYIHTSSSIIHVDDYAAAKELLIKLVKSTDQTAVD-
>tr|A0A497RNR9|A0A497RNR9_9EURY/1-341
--MFELLKRLSDAHGISGYEDEIREIVKSELEDYVDEIRVDKLGNLICVKNG--GEFEVMVCAHMDEIGFMVKHIDEKGFIRFAPIGGWFSQIALGQRVVLHGS--KKVYGVVGCKPPHVMKDEERKKAVEIKDMFIDVGAESRDEVVEMGIDVGTPITIDRELVKM-GKRVTGKALDDRVGLAVMIDSLKQTESD---ATIYVVGTVQEEVGLKGARVSAFAIEPDVALALDVCVATDFPGTESLHMDIKLGKGPVITIVDRGLIATKDVVRWLKETAERNDIPYQLEVAEGGTTDATAIQITKSGVPSGVVSIPARYIHSPVEVVDLRDLENSSKLISRALERVER-----
>tr|A0A2I0QYD9|A0A2I0QYD9_9BACI/4-349
-ETREMFKTLTELPGAPGNEHQVRQYMKGELEKYSDEVIQDRLGGVFGVRNG--DGPKVMVAGHMDEVGFMVTQVTDNGMLRFQTLGGWWNQVMLAQRVQVITDEG-PVDGVIGSIPPHNLTPEQRKKPMDVKNMLIDIGADDQEDVKRIGVRPGQPVVPVCPFTPMAEKKIMAKAWDNRYGCGLSIDLLKELHGKPLNNQLYSGATVQEEVGLRGAQAAANMIKPDIFFAMDASPANDMSG--KKEEFGQLGKGALLRIFDRTMVTHRGMREFLLDTAETNNIPYQYFI-SQGGTDAGRVHISNEGVPSAVVGICSRYIHTSSSMIHIDDYAAAKELIVNLVQSIDQTTVD-
>tr|A0A431W298|A0A431W298_9BACI/4-349
-KTRELFKTLTELPGAPGNEHLVRKFMREELAKYSDEIVQDKLGGIFGVRKG--EGPTVMVAGHMDEVGFMVTAITENGMLRFQTLGGWWSQVLLAQRVQIITDNG-PVIGVIGSIPPHLLDEEKRKKPMEISNMLIDIGADDREDAIKIGIKPGQQIVPICPFTPMAEKKILAKSWDNRYGCGLAIELLEAVKDEKLPNTLYSGATVQEEVGLRGAQTAATMIKPDIFFALDASPANDMTG--DKKEFGHLGKGTLLRILDRSMVTHRGMREFVLDTAEKHDIPYQYFV-SPGGTDAGRVHMTNEGVPSAVVGICSRYIHTHASIVHLDDYAAAKELIVKLVKACDRTTVE-
>tr|W9A743|W9A743_9BACI/4-351
-DTLELFRNLTELQGAPGNEHAVRSFMKQELTKYADEIIQDNLGGVFGVKKGDENGPKVMVAGHMDEVGFMVTQITKNGMIRFQTLGGWWSQVLLAQRVQVMTENG-PVVGVIGSIPPHNLTDAQRQKPMEIKNMLIDIGADDREDAEKIGIKPGQQIVPLTPFTPMAEKKILAKAWDNRYGCGLSIELLKELQGEKLPNQLFSGATVQEEVGLRGAQVAANMIKPDIFYALDASPANDASG--DKEEFGQLGQGALLRIFDRSMITHQGMKDFVLDTAESNNIPYQYFI-SQGGTDAGRVHLSNNGVPSAVVGICSRYIHTSASIIHVDDYAAAKELIVKLVKQTDANMVE-
>tr|D7E719|D7E719_METEZ/4-350
--IQKLLEKLSNAHGISGSENNIRNIMEEEIRPYVDDIRTDKNGNLIATKKG--SGPTIMLAAHMDEIGLMVKYIDDNGFIRFVKVGGWFDQTLYNQRVVIDTENG-PIKGVIGAKPPHVMSDEDKKKPIKAEDMFIDVGAKDKEDAENLGVQVGSTISLDRDFEPLANGFMTGKAFDNRAGVAVTIEIMKQLSEMDVDPTIYAVGTVQEEVGLKGARTSAFGLNPDAAIAIDTTIPGDHPGIEKKDSALEIGEGCVITVMDRGLIADKNIVKWLKETGNENDIPYQMDVSDGGTTDATAIHITREGIPSSTISIATRYIHSPVELLSIDDMKSAADLVTKAILNTE------
>tr|A0A3S0QN86|A0A3S0QN86_9BACI/4-351
-ETLELFRTLTELPGAPGNEHQVRKFMREQLSKYAEEVVQDGLGGIFGVKRGSQNGPTVMVAGHMDEVGFMVTSITDNGMIRFQTLGGWWSQVLLAQRVQIITDNG-PIIGVIGSIPPHLLDDSQRNKPMDIKNMLIDIGADDREDAKRIGIKPGQQIVPICPFTVMAEKKILAKAWDNRYGCGLSIELLKELQGESIPNILYSGANVQEEVGLRGAQAAANMIKPDIFFALDASPANDMSG--DKNEFGQLGKGTLLRIFDRSMVTHKGMREFVLDTAESNNIPYQYFV-SQGGTDAGRVHTSNEGVPSAVVGICSRYIHTHASIIHVDDYAAAKALLVKLVKACDKSTVE-
>tr|C5QMV3|C5QMV3_9STAP/5-353
---KALLKSLTDVNGIAGHEQQVKSLMKDYLTPVSDNIIEDNLGGIFGKKNAQNSSKSLMISGHLDEIGFIVTQIDKDGYIYFTPIGGWWNQVMLSQKVTITTEDGKEIRGLIGSKPPHALTPEERKKPVEIKHMYIDIGVASKEEAEAAGVELGNMITPYSEFETLAEKYLTAKAFDNRYGCALAIDVLNRLKDENIDINLYAGATVQEEVGLRGAKVAANLIKPDLAIAVDVGVAFDVPGMTNEKNEGKLGDGPLVIMMDATSIAHDGFRKHIKSVAQAHNIPVQWATTPGGGTDAGSIHVANEGIPTITIGVALRYMHSNVSVLNTDDYENSVRLITEIVRSLNDESY--
>tr|A0A662W814|A0A662W814_9EURY/3-344
-EVFELLEKLSNAHGISGYEDEVREIIKAELEGVVDEIKVDNLGNLIAVRNG--SEKKLMIAAHMDEIGFMVKYIDDKGFIRVTPIGGWFDQTVLNQRVVLHGKKG-KVYGVFGCKPPHIMKDEERKKIIKIRDMFVDVGASSKEEVLDMGINIGTPVTVDRQLAKL-GKRVTGKAFDNRAGVAAMILAMKETKSD---ATIYAVGTVQEEVGLKGARTSAFAIEPNAAIALDVCVATDFPGAESAHTDIKLGKGPAITVADRGLIATKKVLEWLTETAEKNEIPYQLEVAEGGTTDATAIHLTKAGIPTGVISVPARYIHTPVEVIDLEDLKNAAMLVARALERAG------
>tr|A0A6L8JRH5|A0A6L8JRH5_VIRHA/4-349
-ETMDLFKNLTELQGAPGNEHRVRTFMKKELETYADSVIQDNLGGVFGVREG--QGPRVMVAGHMDEVGFMVTQITKNGMIRFQTLGGWWSQVLLAQRVQIMTEAG-PVIGVIGSIPPHNLTEEQRKKPMEMKNMLIDIGADDKEDAEKIGVRPGQSILPVTPFTPMSEKKILAKAWDNRYGCGLAIELLKELQGVTLPNKLYSGATVQEEVGLRGAQVAANMINPDIFYALDASPANDASG--DKEAFGQLGKGALLRIFDRSMITHRGMREFILDTAESNNIPYQYFI-SQGGTDAGRVHLANDGVPSAVVGICSRYIHTHASIIHVDDYAAAKELIVKLVKETDQNTVD-
>tr|A0A261QK94|A0A261QK94_9BACI/4-351
-ETMELFKTLTELPGASGNEHQVRAFMRKMLTPYADEIIQDGLGSIFGLKKGDEAGPTVMVAGHMDEVGFMVTDITENGMIRFQTLGGWWSQVLLAQRVEIITDHG-PVVGVVGSIPPHLLSEALRQKPMAIKNMLIDIGADNREDAKKIGIKPGQQIVPVSAFTPMAEKKILAKAWDNRYGCGLAIELLKELKDEKLPNMLYSGATVQEEVGLRGAQTAAEMIKPDIFFALDASPANDMSG--DKSQFGQIGKGALLRIFDRTMVTHRGMREFVLDTAETHNIPYQYFI-SQGGTDAGRVHTSNQGVPSAVIGICSRYIHTHASIIHVDDYAAAKELIIRLVKSCDQATVD-
>tr|A0A4V4NAQ5|A0A4V4NAQ5_STAEP/5-352
---KALLKSLTDVNGISGHEMQVKSLMKDYLTPVSDDIVEDQLGGIFGKKNATHGTKSLMISGHLDEIGFIVTQIDEQGYIYFTPIGGWWNQVMLSQKVTITTESGKEIRGIIGSKPPHALSPEERKKPVDIKNMYIDIGVCNKEEAKEAGIELGNMITPYSEFESLADKYLTAKAFDNRYGCALAVEVLQQLKNENIDINLYAGATVQEEVGLRGAKVAANLIKPDLAIAVDVGVAYDVPGMTSEKNEGKLGGGPLAILMDATSIAHDGLRKHIKDVAEHHNIPVQWATTPGGGTDAGSIHVANEGIPTITIGVPLRYMHSNVSVLNIDDYTNSVRLITEIVRSLNDDS---
>tr|A0A218P1F5|A0A218P1F5_THECE/4-345
---YELLKRIVEAPGVSGYEFGVRDVVIEAFKPYVDEIRVDKLGNVIAHKKG--DGPKVMLAAHMDQIGLMVNHIEKNGFLRVAPVGGVDPRTLIAQRFKVWLDKGEFIYGVGGSVPPHIQKPEDRNRAPTWDQVFIDVGAESREEAEEMGVRIGTIITWDGRLERLGKHRMVSIAFDDRIAVYTLVKTAQELKESD--ADIYFVATVQEEVGLRGARVSAFGIDPDYGFAIDVTIAADVPGTPEHKQVTQLGKGTAIKIMDRSVICHPTIVRWMEELARKHEIPYQWDILLGGGTDAGAIHLNKAGVPTGAISVPARYIHSNAEVVDGRDVDAGVKLMVRVLEEIPN-----
>tr|A0A5C8NHL2|A0A5C8NHL2_9BACI/4-348
-ETLTLFKTLTELQGAPGNEHLVRSFMKKELDKYADEIIQDNLGGVFGVKHG--DGPKVLVAGHMDEVGFMVTQITENGMIRFQTLGGWWNQVLLAQRVQVMTEDG-PVIGVIGSIPPHLLTEEKRNKPMEIKNMLIDIGADDKEDAEKIGIKPGQAIVPVCPFTPMANKKIMAKAWDNRYGCGLAIELLKELQNETVPNQLFSGATVQEEVGLRGAQVAANMIQPDIFYALDASPANDMSG--DKNQFGQLGKGALLRIYDRSMVTHRGIREFVLDTAEQNKIPYQYFV-SQGGTDAGRVHISNEGVPSAVIGLCSRYIHTSASIIHVDDYAAAKELLTKLVKTTDQNTV--
>tr|F5L554|F5L554_CALTT/4-351
-ELLHLYKRLTETPGAPGFEHDVQAIMREELSKYSDEIIQDNLGSIFGVKHGEEKGPRIMVAGHMDEVGFMVTHITDEGFIKFQPLGGWWSQVLLAQRVHIITDHG-PVEGVVGSIPPHVLSEEQRKKPMEINKMFIDIGADDKEDAEKIGVRPGQQIVPVCPFTPLAGKKIMAKAWDNRYGCGLAIELLKELQGEQLPNHIFSGATVQEEVGLRGAQTATHLINPDIGFALDAGPANDLPG--TTDGFGKIGHGVLLRLYDRSMITHPGLRDFILDIAETEGIPYQFFV-SQGGTDAGRIHTSGSGVPSAVIGICARYIHSHAAIAHTDDIMAAKQLLIALVKKLDRNTVE-
>tr|A0A1Q8UWL8|A0A1Q8UWL8_ALKPS/4-350
-ETLALFKTLTELPGAPGFEHEVRRFVRSELERYSDEVIQDKLGSIFGVKKGNENGPKVMVAGHMDEVGFMVTSVNEKGLIRFQTLGGWWSQVLLAQRVQIITDQG-PVIGVVGSTPPHLLEDAQRNKPMNIKEMYIDIGADDKADALKIGIKPGQQIVPICPFTPMAEKKILAKAWDNRYGVGLSIELLKELQGEQLPNTLYSGATVQEEVGLRGAATAANMIQPDIFYALDASPANDATG--GKDAFGQLGKGALLRIYDRTMVTHRGVRDFVLDIAETNNIPYQYFL-SQGGTDAGRVHTSNNGVPSIVVGICSRYIHTHASIVHVDDYAAAKELLTKLVKTTDNNAL--
>tr|A0A502HY63|A0A502HY63_BRELA/4-354
-KTEQMLRDLTEAHGVPGFEQEVRQVMKSYIEPYADELTYDNLGSLIAKKTGDANGPKVLIAGHLDEVGFMVTRITDEGFLKFQPLGGWWPQVMLAQRVHIQTKEG-FLDGVIGSTPPHVMPMEQRRKMVEIKDMFIDIGASSKKEAEEFGVRLGDPIIPVCPFTVLKPKMLMAKAWDNRMGCAAAIDLMKGLQGVEHPNTLYAAGTVMEEVGTRGAFTVANVVKPDIGIAVDVGIAGDTPGVNKNDAPSKAGAGVEIGLYDARMIAPQKLRDFVIETAERENIPYQLTSIPGGATDAAAFTLTGNGVPSIALSVATRYIHSHASVLHYDDYENLVKLLIALVKRLDKEKVA-
>tr|A0A285CUY6|A0A285CUY6_9BACI/4-351
-ETLRLFKTLTELPGAPGNEHSVRAFMKEQLNLYADEVVQDRLGGVFGVKRGNSQGPTVMVAGHMDEVGFMVTSITKNGMIRFQPLGGWWSQVLLAQRVQVITDRG-PVYGVIGSIPPHLLSDDQRKKPMDIKNMLIDIGADSKEDAEQIGIKPGQQIVPVCEFTPLAPKKIMAKAWDNRYGCGLSIELLKELKGESTPNVLYSGATVQEEVGLRGAQTAANMIKPDIFFALDASPANDASG--DPNEFGQLGKGTLLRIYDRSMVTHRGMREFVLDMAETHSIPYQYFI-SQGGTDAGRVHTSNEGVPSAVIGICSRYIHTHAAIVHVDDYAAAKELLVKLVKACDQTTVE-
>tr|A0A420VB52|A0A420VB52_9BACI/4-348
-ETLDLFKTLTELPGAPGFEHQVRKFMKEQLAKYADEVIQDRLGSIFGVKRGKEGGPVVMAAGHMDEVGFMVTSITDNGMIRFQPLGGWWNQVLLAQRVEIITDNG-PVPGVIGSIPPHLLDEEKRKKPMEIKNMLIDIGADDREDAEKIGVKPGQQIVPVCPFTPLARKKIMAKAWDNRFGCGLAIELLKELKDESLPNTLYAGATVQEEVGLRGAQTAASMIRPDIFFALEASPANDMTG--DKQEFGRLGKGALIRIYDRTMVSHQGMLEYVLDTAETHRIPYQYFA-SQGGTDAGRVHTANEGVPSAVVGIPARYIHTSAAIIHTDDYAAAKELLIRLVKGCDRT----
>tr|A0A4R2BDR5|A0A4R2BDR5_9BACI/4-351
-QTLNLFQTLTELPGASGFEHKVRGFMRSQLGQYADEIVQDGLGSIFGVKRGDADGPTVMVAGHMDEVGFMVTNITKNGMIRFQTLGGWWSQVLLAQRVQIWTENG-PVMGVIGSIPPHLLDDSKRNKPMDIKNMLIDIGADDKEDAIKIGIKPGQQIVPVCPFTPMANKKIMAKAWDNRYGCGLAIELLKETKDETLPNILYSGATVQEEVGLRGAQTSASLIKPDIFFALDASPANDMSG--DKNEFGQLGKGALLRILDRSMVTHRGMREFILDTAETNSIPYQYFV-SQGGTDAGRVHISNEGIPSGVIGICSRYIHTHASIVHVDDYAAAKELLVKLVRACDKTTVE-
>tr|A0A644YQ19|A0A644YQ19_9ZZZZ/3-350
-NTLNWLKEISTVPGVSGFEQPVKDLMIKKLGHM-TEVSYDKIGSVIFAKKGNAGAPKIMLASHMDEIGFMVKTITKEGFIRFTTLGGWWEQVMLGQRVTVMTSKG-NIPGIVGSKPPHILTPEERKKVVKKREMFIDIGAADEQEARSFGVRQGDPIAPYSEFTVMAEKYLMTKAWDNRVGCAIVAEVLEKLQNELHANTVYGVGTVQEEVGLRGAQTSTNVINPDIAFAVDTCVAGDTPGVTEDLASSKLGKGVAIGIYDASMIPHTKLRNFVIDIAEKNNIPFQLEFTEGGGTDAGKIHVHNQGVPSLVLSIPTRYIHSHNSIIHRDDYEAAVRLLVAIIKNLDIN----
>tr|A0A6H1P9S1|A0A6H1P9S1_BACME/4-351
-QTLKLFQTLTELPGASGNEHLVRKFMREQLSQYSDEIVQDNLGSIFGVKRGSETGPTVMVAGHMDEVGFMVTSITDNGMLRFQPLGGWWSQVILAQRVQVMTNNG-PVIGVVGSIPPHLLDDAKRNKPMEIKNMLIDIGADDREDAKRIGIKPGQAILPICPFTPMAPKKILAKAWDNRYGCGLAIELLQELKDETLPNTLYSGATVQEEVGLRGAQTAANMIKPDLFFALDASPANDMTG--DKQEFGQLGKGALLRILDRSMVTHRGMREFVLDTAETHNIRYQYFV-SQGGTDAGRVHQSNEGVPSAVVGICSRYIHTHASIVHVDDYAAAKELIVKLVKACDQTTVD-
>tr|A0A1V4TB24|A0A1V4TB24_9EURY/2-341
---KQLLEKLSNASGVSGFEDEVRNLMIEELKGHVDDLDVDKMGNLIATKKGKPDGKTVMLAAHMDEIGLMVRYIDKNGFIKFSKLGGINDQMLLNQEVYIHSNDE-KILGVIGSKPPHRMKAAEKKKPVEYENMFIDIGANSKEDAEEI-VNIGDPITIKQKFAELKNDLVMGNAMDNRVGCAILLEVLKRARSD---ATIYGVGTVQEEVGLKGARTAAYRINPDMALALDVTISGDHPGMKEEDAPAKAGDGPCIILTDRGIITHPQVKELLIQVANEKEIPYQLEVSEGGTTDATAIHLTREGIPTGVISPPSRYIHTPVSVVNIKDVENAVKLILAVLNT--------
>tr|A0A3A8ZYF5|A0A3A8ZYF5_9CLOT/4-348
-ETKSLFKQLTELQGAPGNEHLVRKFMKQELSKYADETIQDNLGGIFGVKKG--SGPKVMVAGHMDEVGFMVTQITDNGMLRFQPLGGWWNQVLLAQRVQIMTDNG-PIIGVIGSIPPHNLTAEQRKKPMEIKYMLIDIGADDKADAKKMGVKPGQSIVPLTPFTPMADKKILAKAWDNRYGCGLAIELLKEVQHDTLPNELYAGATVQEEVGLRGAQVAAHKIQPDIFFALDASPANDMSG--KQEEFGQLGKGALLRIFDRTMITHQGMKNFVLDTAESNQIPYQYFI-SQGGTDAGRVHVANNGIPSAVIGICSRYIHTSSSIIHVDDYAAAKELLIKLVKTMDQTTL--
>tr|A0A3Q9RQB7|A0A3Q9RQB7_9BACI/4-351
-ETLSLFKTLTELPGTSGNEHAVRAFMRSELEKYADEIVQDRLGSIFGLKKGTADGPTVLVAGHMDEVGFMVTSITDNGMIRFQTLGGWWSQVLMAQRVQIITDNG-PVIGVIGSVPPHLLDEKLRAKPMDIKNMLIDIGADDKEDAKQIGIKPGQQIVPICPFTPLAKKKILAKAWDNRYGCGLAIELLKDLQGETLPNTLYSGATVQEEVGLRGAQTAASLIKPDIFFALDASPANDASG--NKKEFGQLGKGALLRIFDRTMVTHRGMREFILDTAETHNIPYQYYV-SQGGTDAGKVHIANEGIPSSVIGICARYIHTHASIMHVDDYAAARELIGKLVRACDKTTFE-
>tr|A0A2W4N2P6|A0A2W4N2P6_9FIRM/2-345
------YKELTEAPGVPGYEGPVREIMRKYLAPYGE-VITDNLGSIVARKVGKAGGPRILVAGHMDEIGFMVTMITEKGFIKFQPLGGWWDQVLLAQRVLIRTHKG-DIVGVIGSKPPHILPQEERNKVVKKKDMFIDIGASSREEAESFGVRPGDPIIPICPFQVMPPKILMAKAWDNRAGCAVAIEVLQELQGKEHPNEVYAGATVQEEVGLRGAQTLVNTIKPDIAIALDVGIAGDVPGVREDEAQGKLGKGPVITIYDATMVPNLRLRDLVVETAKEEGIPIQFDAVPGGGTDAGRFHMHDSGVPSIVIGFATRYIHSHAGLIHRDDMENAARLVARVIQKLDEETV--
>tr|A3DKL0|A3DKL0_STAMF/5-351
-EIYETLEKLTNIVSPSGHEDEIRNTIIELLKPYADEIWVDSLGNVIAVKKG-SGEGRLMIAAHMDEIGLMINHITKTGFLKFTPIGGWNPVILPGQRVLIKTKRREYVRGVIGMKPPHIMKPEEAKQAPQIEDLFIDIGASSREEAEKLGITVGSVAVIERNIAKLSENVVTGRAFDDKIGVAVMIEAFKNLEKPK--VDVYAVATVMEEVGLKGARVAAYSITPHVGLALDVTIAADIPGVDESKQITKLGKGPAIKVMDSGLIAHPAIKDTLIQLAEKHNIPYQLEVLTGGTTDATIIQLTKEGVPTGALSVPTRYIHSPVEVLNLEDALNTAKLTKLFAEYID------
>tr|A0A098FK65|A0A098FK65_9BACI/4-351
-ETLELFKTLTELPGASGNEHAVRSFMKSELEKYSDEIVQDRLGGIFGVKRGNEDGPTVLVAGHMDEVGFMVTSVTENGMIRFQTLGGWWSQVLLAQRVEIITDNG-PVIGVIGSIPPHLLDESQRSKPMDIKNMLIDIGADDKEDVKRIGIKPGQQIVPICPFTPMAEKKILAKAWDNRYGCGLAIELLKDLKGETLPNVLYSGATVQEEVGLRGAQTAAHMIKPDLFFALDASPANDMSG--SKSEFGQLGKGALLRIFDRSMVTHRGMREFILDTAESNEIPYQYFV-SQGGTDAGQVHIANEGIPSGVIGICSRYIHTHASMIHIDDYAAARELIGKLVRSCDKTTFE-
>tr|A0A5D4RWC3|A0A5D4RWC3_9BACI/4-351
-ETLTLFKTLTELQGAPGFEHDVRRFMRSELEKYSDEVVQDRLGGIFGVKKGDETGPTVMVAGHMDEVGFMVTSITENGMLRFQTLGGWWSQVLLAQRVQVMTDNG-PVVGVIGSIPPHLLDEAKRAKPMDIKNMLIDIGADNKEDAINIGIKPGQQIVPICPFTPMAEKKILAKAWDNRYGCGLAVELLKDLQGETLPNVLYSGATVQEEVGLRGAQTAANMIKPDIFFALDASPANDMTG--DKKEFGHLGKGALLRIYDRSMVTHTGMRDFVLDTAESNSIPYQYFI-SQGGTDAGRVHTSNEGVPSAVVGICSRYIHTHASMVHVDDYAAARELIVKLVKSADQSTVD-
>tr|A0A497LCE1|A0A497LCE1_9ARCH/2-345
-TIVEILEKLSNACGVSGREEEVRGLMKKFLKPYVDEIKEDKSGNIIGIKKGKKKAPKVMLAAHMDEIGLIVKTISKEGFLQFAKLGGIDDRILLGQKVIVYTEKG-PLHGIIGSKPPHIQKEEERKKVITYDSLFIDIGAKSKEEAKKMGVKIGDTIGFDTKFVKVGRDTVIGKAFDDRAGCATMIETMRRLKKTD--CTVYAVGTVQEEVGLRGATTAAFGIYPDVGIAIDVTVAGDVPGVKEVEAPIKMRKGPSLTIADYGLITHPKVLRLLVDVAEENKIPYQLETGLAGTTDAARISLTREGVPSGVISIPTRYIHSPVSMLSLKDLENTVKLTVAAVKKIPK-----
>tr|A0A3E2JVD4|A0A3E2JVD4_9BACI/4-349
-ESLSLFKTLTELPGAPGNEHAVRKFMRSELDKYSDEIVQDNLGSIFGVKKGSADGPRVLVAGHMDEVGFMVTSITENGMIRFQALGGWWSQVLLAQRVQIITENG-PVIGVIGSTPLHLLEETQRSKPMDMKHMLIDIGADDQEDVKRIGVRPGQQIVPLTPFTPMAEKKILAKAWDNRYGCGLAIELLKDLKDETLPNTLYSGATVQEEVGLRGAQTAAFMIKPDIFFAVDASPANDMSG--NKSEFGQLGKGPLLRILDRSMVTHKGMREFILDTAESHNIPYQYFV-SQGGTDAGKVHIAGEGVPSGVIGICSRYIHTHASIIHVDDYAAARELLGKLVRACDKTT---
>tr|A0A3R9NBJ3|A0A3R9NBJ3_9BACI/4-351
-ETLQLFKTLTELPGAPGNEHQVRKFMRSELEKYSEEILQDRLGSIFGVKRGNTNGPTIIVAGHMDEVGFMVTSITENGMIRFQTLGGWWSQVLLAQRVQIITPNG-PVVGVISSIPPHLLEEAQRSKPMDIKNMLIDIGADDKEDAIKIGIKPGQQIVPESTFTPMADKKILAKAWDNRYGCGLAIELLKEVHNQELPNVLYSGATVQEEVGLRGAQTAATMIKPDIFFALDASPANDMSG--KKDAFGQLGKGALLRIFDRSMITHRGMREFVLDMAETHNIPYQYFV-SAGGTDAGRVHLSNEGVPSAVVGICSRYIHTHASIVHVDDYAAAKELLVKLVTSADQTTVN-
>tr|R9C3C6|R9C3C6_9BACI/4-350
-QTLDLFRTLTELPGIAGNEHQVRTFMKEQLSLYTNEIVQDNLGSIFGVKRGKEDGPTVMVAGHMDEVGFMVTSITDNGMIRFQPIGGWWNQVLLAQRVQIETNHG-PVIGVIGSIPPHLLDEATRSKPMDIKNMLIDIGADDKEDALKIGIKPGQMIVPICPFTQLAEKKIMAKAWDNRYGCGLAIELLKNLQGEEIPNILFSGATVQEEVGLRGARTAANMIKPDVFYALDASPANDASG--DKNQFGQLGKGALLRIYDRTMVMHKGMREFILDTAESNNIAYQYFI-SPGGTDAGQVHISNQGVPSAVIGICSRYIHTSASIIHIDDYAAAKELLTKLVKTTDSTTI--
>tr|A0A3D8GNV2|A0A3D8GNV2_9BACI/4-351
-RTLELFKTLTELPGAPGNEHAVRKYMKERLAPYSDEIIQDNLGSIFGVKKGKEGSPKIMVAGHMDEVGFMVTAITSNGMIRFQPLGGWWSQVLLAQRVQIITDNG-PVIGVIGSIPPHLLDEAKRSKPMEIKNMLIDIGADDKEDAERLGIRPGQQILPICPFTPMAPKKILAKAWDNRYGCGLAVELLEEVDGVELPNTLYSGATVQEEVGLRGAQTAANMIKPDLFLALDASPANDAAG--NKEEFGQLGKGTLLRILDRSMVTHRGMREFVLDTAETHNIPYQYFV-SAGGTDAGRVHTSLEGIPSAVIGICARYIHTHASIMHVDDYAAAKELLVRLVKAFDKTTVE-
>tr|O26537|O26537_METTH/4-342
--MKELMKRLSVASGISGFEGEVRDIIRSELEGHVDEIEEDSLGNIIAVKRG--SGPSIMLAAHMDEIGLMVRHIDKKGFIRFSKIGGISDQMILNQAVWIHGENG-PVMGVIGSKPPHRMKASERKKVTTHDNMFIDIGASSREDAEEL-VAVGDPITFHAPYSELANSRFTGKALDNRIGCLVMVEVLKRVETG---ATVYGVGTVQEEVGLKGAKTSAFRLNPDMTLALDVTIAGDHPGMKEEEAPAKLEGGPAIILTDRGIITHPRVKDWLLETAREEDIPVQIEVSEGGTTDATAIHLTREGIPAGVVSVPTRYIHTTVSMASMKDIEMTVDLLVKAIER--------
>tr|A0A2N0Z620|A0A2N0Z620_9BACI/4-350
-ETLELFKTLTELQGASGNEHEVRNFMREQLSLYSDDIVQDKLGSIFGVKKGKTDDPTVMVAGHMDEVGFMVTSITENGMLRFQPLGGWWSQVLLAQRVQVMTNNG-PIIGVIASIPPHLLDDAQRNKPMDIKNMLIDIGADNKEDAKNIGIKPGQAILPICPFTPMAEKKIMAKAWDNRYGCGLAIELLKELQGVDVPNNLYSGATVQEEVGLRGAQTAANMIKPDIFYALDASPANDTSG--DKSQFGQLGKGALLRIFDRTMVTHKGIREFVLDTAESNNIAYQYFV-SPGGTDAGKVHIANEGIPSAVIGICSRYIHTSASIIHIDDYAAAKELLINLVKTTDKGTV--
>tr|A0A549YM80|A0A549YM80_9BACI/4-349
-ETMDLFKNLTELQGAPGNEHPVRRFMRDKLETYADKVIQDNLGGVFGVKDG--DGPRVMVAGHMDEVGFMVTQITKNGMIRFQTLGGWWSQVLLAQRVQVMTDDG-PVIGVIGSTPPHNLTPEQRKKPMDTKDMLIDIGADDKEDAEKIGIRPGQAIVPICPFTPMAEKKILAKAWDNRYGCGLSVELLKELQGETLPNQLYSGATVQEEVGLRGAKVAANMIQPDIFYALDASPANDMSG-AEKE-FGQLGQGALLRIFDRTMITHRGMREFILDTAESNDIPYQYFI-SQGGTDAGSVHVSNEGVPSAVIGICSRYIHTSSSIIHVDDYQAAKELLVKLVKSTDKNTVE-
>tr|A0A366XZ50|A0A366XZ50_9BACI/4-349
-ETLQLFKTLTELQGAPSFEQSVRHFMKGELEKYADELIQDNLGSIFGVKHGPENSPRVMVAGHMDEVGFMVTQITDNGMIRFQPLGGWWSQVLLAQRVQIMTDNG-PIVGVIGSIPPHLLDEAKRKKPMEIKNMLIDIGADDREDAKRIGIRPGQQIVPICPFTPMAKKKILAKAWDNRYGCGLAIELLKELKGESLPNQLFSGATVQEEVGLRGAQTAANMIKPDIFYALDASPANDMSG--SKKEFGHLGKGALLRIYDRTMVTHRGIREFILDTAKTYNIPYQYFI-SQGGTDAGRVHMSNHGVPSAVIGICSRYIHTSASMIHVEDYAAAKELLTTLVKTTDQNT---
>tr|U1EMA6|U1EMA6_9STAP/4-353
--SVELLKTLTDVDGIAGHEMTVKSLMHDYLSPISDEIVEDNLGGIFGKKQAVNGSKSLMVAGHLDEIGFVVTKIDENGYLKFTPIGGWWNQVMLSQKVTITTDEGKKIRGIIGSKPPHVLSPEERKKTVDIKEMFIDIGVKSKKEAEQFGIELGNMVTPYSEFETLANKYLTAKAFDNRYGCALAIDVLDNLKNEQIDIDLYAGANVQEEVGLRGAKVAANTIKPDLAIAVDVAVAYDTPGLSQLS-ETALGEGPVVIIMDASNVGHVGLTKHIKQIAKKHNISIQLDSTPGGGTDAGSIHVANEGIPTVAIGVALRYMHSNVSVLNTDDYKNSVALVTEIVKSLNDDTVE-
>tr|A0A2V3VWF4|A0A2V3VWF4_9BACI/4-348
-STRNMFKTLTELQGVPGDEKLVRDFMKTELTKYADEIMYDNLGSIFGVKNG--IGPRVMVAGHMDEVGFMVTQITDNGMIRFQPLGGWWNQVLLAQRVQIMTKKG-IVPGVIGSIPPHNLTPDQRKKPMEISNMLIDIGADDKEDALHIGVSPGDSIVPICPFTPMAEKKILAKAWDNRYGCGLAIELLKELKEETLQNTLYAGATVQEEVGLRGAQTAANMIQPDIFFALDASPANDMSG--NKEEFGQIGKGALLRIFDRTMITHRGMREFILDTAESNDIPYQYFI-SQGGTDAGRVHISNDGVPSAVIGICARYIHTSSSIIHVDDYAAAKELLVTLVKATDQATI--
>tr|A0A6G1X9Q5|A0A6G1X9Q5_9BACI/4-349
-ETLELFKTLTELPGAPGNEHQVRKFMKQELGKYSDEIVQDNLGGVFGVRKG--NGPRIMVAGHMDEVGFMVTQITKNGMIRFQTLGGWWSQVLLAQRVQIITDNG-PVTGVIGSIPPHNLTEEQRKKPMEIKNMMIDIGADDEEDAKQIGIKPGQSIVPICPFTPMADKKILAKAWDNRYGCGLSVELLKELQGVDLPNELYSGATVQEEVGLRGAQVAANMIQPDLFFALDASPANDMSG-DDKE-FGQLGKGALLRIFDRSMITHHGMRDFILDTAETNNVPYQYFI-SQGGTDAGRVHISNNGIPSAVIGVCSRYIHTHASIVHVDDYAAAKELIVNLVKTADQSTVD-
>tr|A0A2U0RVE3|A0A2U0RVE3_9ARCH/1-344
MKLVDVLEKLSNANGVTGREEQVRDLMKDYMKPYVDEIKEDKLGNLIAFKKGKKDTPTVMIAAHMDEVGLMIKNIKKKGFLQFTKIGGIDDRILLAQKVIVHTDKG-PLNGVIGSKPVHIQKEEERKKVIDADRLFIDVGAKDKQEAEKMGVQVGDVVSFDTKFARLGNNVVLGKAFDDRVGCAVLVEVLRKLPK--LDCNVYAVGTIQEEVGLRGATIAAFQIKPDVAIAVDASVAGDMPGVGEGEAPAKMGEGPVVTVADAGLIVHPKLLRVLIDSAKQNKISYQLETGIRGATDAARIALSREGVPSGVVSIPARYIHSPAGILNLDDVEKAVELVALAIANVS------
>tr|A0A494YXE6|A0A494YXE6_9BACI/4-349
-ETLDLFKNLTELQGAPGNEHRVRAFMRKELEKYSDEMIHDNLGSIFGVKRG--KGPKVMVAGHMDEVGFMVTQITDNGMIRFQPLGGWWNQVMLAQRVQIMTDNG-PIIGVIGSIPPHLLTDAQRQKPMEIKNMLIDIGADDRADVEEIGVKPGDSIVPVTPFQPMAPKKIMAKAWDNRYGCGLSIELLKELQGETLPNELYSGATVQEEVGLRGAKTATNMIQPDISYVLDASPANDASG--DKTAFGQLGGGALVRIFDRSMITHKGMREFVLDTAESNKINYQYFI-SNGGTDGGSIHVSGNGVPTAVIGICSRYIHTSASIIHVDDYAAAKELLVKLVKATDQNTVD-
>tr|A0A2N0ZAE4|A0A2N0ZAE4_9BACI/4-351
-KTLQMFKTLTELPGAPGNEHLVRNFMREQLGQYADEIVQDKIGSIFGVKRGGEDDPTIMVAGHMDEVGFMVTSITENGMVRFQTLGGWWSQVLLAQRVQIMTDNG-PIIGVIGSIPPHLLDDSKKNKPMEIGNMLIDIGADNREDAKNIGIKPGQQIVPICPFTPMAEKKILAKAWDNRYGCGLAIELLEELKDETLPINLWSGATVQEEVGLRGAKTAANMINPDLFFALDASPANDMSG--NKNEFGQLGKGTLLRILDRTMVTHRGMREFVLDTAESNNIPYQYFV-SQGGTDAGSVHISNEGVPSAVIGICSRYIHTHASIVHIDDYAAAKELLVKLVKSLDRTTVE-
>tr|G7VEA5|G7VEA5_9CREN/3-349
-EFIQLLKRLSEARGPSGFEDEVREVVVREMEPYVDEVVVDRWGNVIGIKRG-ASERRAMVAAHIDEIGLMVDHIDKEGFLRFRPVGGWNEVTLVGQRVWVKTSRGTWIRGVVGSTPPHVTPAGKEREAPEIKDLFIDIGASSREEVEKLGVEVGSVAVLDREFAVLNGRVVTGKAFDDRVGVAVLLYALRQLKE--LPTTLYAVATVQEEVGLRGAQIAAERINPHYAIALDTTIAADVPGVGDRLHVTKIGKGPAIKVLDGLFIAHPQLRDHIVKIARDIGVPYQLEVLYGGTTDAMAIAFRREGIPAATISIPTRYIHSPVEVLNVEDAVNASKLLKAVLERTT------
>tr|A0A176J9Q4|A0A176J9Q4_9BACI/4-351
-ETMDLFRTLTELPGAPGNEHEVRKFMRSQLEQYSDEVVQDRLGGIFGVKKGNPNGPVIMAAGHMDETGFMVTSITKNGMLRFQPLGGWWNQVLLAQRVIIHTNNG-PIPGVIGSIPPHLLSEEQRSKPMEIKNMLIDIGADSEEDARQIGIKPGQQIIPDSAFTPMAPKKIMAKAWDNRYGCGLSIELLKELKDAKTDNILYSGATVQEEVGLRGAQAAANMIKPDLFFAMDASPANDMTG--DKKEFGHLGKGALLRILDRSMVTHRGMREFVLDMAETHSIPYQYFV-SQGGTDAGRVHTSNEGVPSAVIGICSRYIHTHASMVHVDDYAAAKELLVKLVKACDQSTVD-
>tr|A0A1F2URJ2|A0A1F2URJ2_9ACTN/4-349
--SIALIEELVNASGVSGYEAEVREVIKRHLEPLTE-ISIDNLGSIIAKKAGAISEPRIMIAGHMDEIGLMVSSISKEGFIMFQPLGGWWDQVMLAQRVVVKGGKG-DVPGVIGSKPPHLLAPEERKKVVEMREMFIDIGASSNEDVKEMGIKPGDPIVVDSPLTRMKENMLMGKAMDDRVGCAVFIEVIKRLKDIEHPNTVFGVGTVQEEVGLRGAKTSAAVINPDVAIAAEVSIAGDTPGVRENDAQARLGKGPAIVVLDGSMIPNTKLRDLIVDTAEQHEIPYQFQAGTRGGTDAGRIHLHSTGVPSIVIGVPTRYIHSHVAVIDHNDFENTVKLMVEVIKKLDGE----
>tr|A0A5J5HXA9|A0A5J5HXA9_9BACI/4-349
-KTLQLFKSLTELPGIAGNEHAVRNFMREQLSKYTDEIVQDKLGGIFGVKRGDENGPTVMVAGHMDEVGFMVTSITDNGMIRFQTIGGWWNQVMLAMTVEIMTKNG-PVPGVIGSIPPHLLSEEQQKKPMELKNMLIDIGADDREDAIRIGIKPGQMIVPVCPFTPMAGKKVMAKAWDNRYGCGLAIELLEELQNETLPNILYSGATVQEEVGLRGAQTAANMIKPDLFYALDASPANDMSG--KKDEFGQLGKGALLRILDRTMVTHKGMREFVLDTAESNKIPYQYFV-SQGGTDAGRVHVSNEGVPSAVIGICSRYIHTPASIIHVDDYAAAKELVTRLVKASDRTT---
>tr|A0A024QBF1|A0A024QBF1_9BACI/4-347
-ETLAMFRELTELQGAPGNEHPVRSFMKRELDKYADEVIQDHLGGVFGVKKG--KGPRVMVAGHMDEVGFMVTQITKNGMIRFQTLGGWWSQVLLAQRVQIMTENG-PVIGVIGSIPPHNLTDAQRKKPMEMKHMLIDIGADDQDDAEKIGIKPGQPIVPLTPFTPMANKKIMAKAWDNRYGCGLAIELLKELHNQSVPNYLYSGATVQEEVGLRGAQVAANMIKPDIFFALDASPANDASG--NKEEFGQLGEGALLRIFDRSMITHQGMKNFVLDTAESHDIPYQYFI-SQGGTDAGRVHMTNHGVPSAVVGICSRYIHTSASIIHVDDYAAAKELLIQLIKSTDQNT---
>tr|I8U1F3|I8U1F3_9FIRM/4-353
--TLVWLKKISEVPGVSGFEHRVKDLLLEKINNHVT-VSYDKLGSIIFEKEGQQSGPKIMLASHMDEIGFMVKNITKEGFIKFVTLGGWWEQVMLGQKVTLLSAKG-DIPGVIGSKPPHVLTPEDRKKVVQKREMYIDVGASSEEEAKKFGIRPGDAIVPYSEFTVMAEKLLMAKAWDNRIGCAIMAEVMEQLALEKHSNTVYGVGTVQEEVGLRGATTSAGVVNPDLSFAIDTCIAGDTPGISEDQASSKLGKGVAICIYDASMIPHTKLRDFVIEIANENQIPYQLQFTEGGGTDAGRIHVHAKGVPSLVLSIPTRYIHSHHSIIHRDDYQSAIELLMAIIKKLDATTYD-
>tr|A0A1S2KV38|A0A1S2KV38_9BACI/4-351
-ETLQLFKTLTELQGAPGFEHQVRKFVRNELEKYTDEIIQDRLGSIFGVKRGDENGPKVMVAGHMDEVGFMVTSISDKGLIRFQTLGGWWSQVLLAQRMQIMTDNG-PVIGVIGSIPPHLLDEAKRNKPMEIKNMFIDIGADDKADALKIGIKPGQQIVPICPFTPMAEKKILAKAWDNRYGCGLAIELLKELKDEKTPNILFSGATVQEEVGLRGAQTAANMIEPDIFYALDASPANDATG--DKDAFGHLGRGALLRIYDRSMITHRGIRDFILDTAETNNIPYQYFI-SQGGTDAGRVHTSGNGVPSAVIGLCSRYIHTSASIIHVDDYAAAKALLVKLVKTTDKTAVE-
>tr|A0A150MA70|A0A150MA70_GEOSE/4-352
-ETLQLFQTLTELPGAPGYEHPVRQFMRQELAKYADEVVQDRLGSVFGVKRGDETGPTVMVAGHMDEVGFMVTAITDNGMIRFQTLGGWWNQVLLAQRVQIITDNG-PVIGVIGSIPPHLLDEEQRNKPMDLKNMLIDIGAESRDDAERIGIRPGQPIVPVSPFTPLAGKTVMAKAWDNRFGCGLAIELLKELQGAALPNVLYAGATVQEEVGLRGAQTAATMINPDIFFALEASPANDMTG--DKQAFGHIGKGALVRLYDRTMVTHRGMREFVLDTAESLDVPYQFFISPGGGTDAGRVHVANRGVPSAVIGICARYIHTHAAIIHVDDYAAAKALIVELVKRCDRATVE-
>tr|A0A644T0C3|A0A644T0C3_9ZZZZ/4-352
--TLAWLKEISTAPGVSGFEQPVKDLMLKKLGPITE-VSYDKIGSVIFAKSGSFADPKIMLASHMDEIGFMVKMITKEGFVKFTMLGGWWEQVMLGQRVTVMTSKG-NIPGVIGSKPPHILSPEERKKVVKKREMFIDIGAADENEARAFGVRPGDPIAPQSEFIVMAEKFLMAKAWDNRVGCAIVAEVLEKLHNEIHANTVYGVGTVQEEVGLRGAQTSANVINPDIAFAVDTCIAGDTPGITEDLASSKLGKGVAIAIYDASMIPHTKLRNFVIDTAEKNNIPYQLEFTEGGGTDAGKIHVHATGVPSLVLSIPTRYIHSHNSIIHRDDYEAAIRLLVAIIKNLDASKY--
>tr|A0A419DPW6|A0A419DPW6_9BACL/3-355
-EQLHMLKRLTDATGVPGNEKEVRQLMREYLEPHAEAFHQDGLGSLFAEHQGGEDAPRILIAGHMDEVGFMVTKIDEKGFLRFQPLGGWWGQVLLAQRMNIVTSSGEVIPGVIGAKPPHVLPPEARNKPVDIKDMFIDIGATSKEEVEGWGIRPGDTVVPHCEFTVMKENFLMAKAWDNRVGCAIAIEAIKRLKEEGHPNTIFAGATVQEEVGLRGAQTIANLIRPTIAFAVDTGIPGDTPGMTDREALSKLGEGVQVIIFDATMIAHRGLVDFVTTVAKEENIKYQLDLTPGGGTDAAKFHLSHTGVPSLALTVPIRYLHTNVSIMHKADFEAAVDLIVAVTKRLDAETVQ-
>tr|A0A370GLU5|A0A370GLU5_9BACI/4-351
-ETLDLFKTLTELPGAPGNEHQVRAFMRSELEKYSDEIVQDGLGSIFGVKKGIENGPVVMAAGHMDEVGFMVTSVTENGMIRFQTLGGWWSQVLLAQRVQIITDNG-PVIGVIGSIPPHLLGDEQRNKPMDIKNMLIDIGADDRKDAQKIGIKPGQPILPICPFTPMAEKKILAKAWDNRYGCGLSIELLKELKDEKLPNILYSGATVQEEVGLRGAKTAANMINPDIFFAMDASPANDMSG--DKNEFGQLGKGTLLRILDRSMVTHRGMREFVLDTAETNKIPYQYFV-SQGGTDAGSVHLSNNGVPSAVVGICSRYIHTHASMIHIDDYAAAKELLVKLVKSCDRTTVE-
>tr|A0A6B9YDX7|A0A6B9YDX7_9BACI/4-349
-ETLELFRTLTELPAAPGNEHQVRKFMRQELGKYSDEVIQDNLGGVFGVKKG--KGPKVMVAGHMDEVGFMVTQITKNGMLRFQTLGGWWSQVLLAQRVEVITENG-PVTGVIGSTPPHNLTPEQRKKPMDVKDMLIDIGADDEEDAKRIGIKPGQQIVPVSPFTPMAEKKILAKAWDNRYGCGLSIELLKALQNEELPNELYSGATVQEEVGLRGSKVSANMINPDLFFALDASPANDMSG--DDSKFGHIGKGALLRIYDRSMITLPGMKDFILDTAETNNIPYQYFV-SNGGTDAGSVHLSNSGIPSAVIGVCSRYIHTHSSILHVDDYAAAKELITKLVKSADQNTVD-
>tr|A0A6L5NVP7|A0A6L5NVP7_9GAMM/5-352
---IEELRKLTELDAVPGNEGECRQYMRQRLDVCADKVEYDRLGSIIGSKVGAKNGPRVMLAGHMDEVGFMVSKIDDNGFLKFTTLGGWWSQVMLAQQVKITTASGEKIMGVIGSKPPHILKPEERTKPAEIDSMYIDIGVSNKEEAEKAGIKPGDMITPYIEFREMVGDYLLGKAFDNRIGCAIALEVMEALTTQSHPNELFSVGTVQEEVGLRGAQTAAHIVQPEIAFAVDVGIADDTPGCKNEY--GAMGKGLQITLKDASMIGHKALREFMVALCEELDIPFQYQVMNGGGTDAGKIHTAGAGAPSMSISIPSRYIHSHTSMIHKQDYINCVTLLTEAVKRLDRETVD-
>tr|A0A1V9CNL0|A0A1V9CNL0_9BACI/4-352
-DTLQLFQTLTELPGAPGYEHPVRQFMRKELEKYADDIVQDRLGSLFGVKRGDEAGPTVMVAGHMDEVAFMVTAITDNGMIRFQPLGGWWDQVLLSQRVQIITDGG-PVIGVIGSIPPHLLDEEQRKKPMEMKNMLIDIGAESREDAERVGVRPGQPIVPVSPFTVLAGKTVMAKAWDNRFGCGLAIELLKELNGETVPNVLYAGATVQEEVGLRGAQTAAAMINPDIFFALEASPANDMSG--DKQAFGHIGKGALIRLYDRTMITHRGMREFVLDTAETIGVPYQFFISPGGGTDAGRVHIANRGVPSAVIGICARYIHTHASIIHIDDYAAAKQLIVELVKRCDRTTVE-
>tr|A0A223KU59|A0A223KU59_9BACI/4-351
-ETKQLFQTLTELPGAPGFEHQVRKFMRSELEKYSDEIVQDKLGSVFGVKRGDQNGPTIMVAGHMDEVGFMVTSITENGMLRFQTLGGWWSQVLLAQRVQVITDNG-PVIGVVGSIPPHLLDEAKRSKPMEIKNMLIDIGADNKEDALRIGIKPGQQIVPICPFTPMAEKKLLAKAWDNRYGCGLSIELLKELQGETIPNILYSGATVQEEVGLRGAQTAANMIKPDIFFALDASPANDMTG--DKNEFGQLGKGALLRIFDRSMITHQGMKDFILDTAESNNIPYQYFI-SQGGTDAGRVHISNEGVPSAVVGICSRYIHTHASIVHVDDYAAAKELLVKLVKSSDRSTVE-
>tr|A0A6I5A0S8|A0A6I5A0S8_9BACI/4-349
-DTLNLFQTLTELQGAPGNEHAVRKFMKSELEQYSDEVIQDNLGGVFGVKKG--QGPKVMVAGHMDEVGFMVTQITKNGMIRFQPLGGWWSQVLLAQRVQVMTDHG-PVIGVIGSIPPHNLTPEQRQKPMEMKNMMIDIGADDREDAKQIGIKPGQQIVPICPFTPMAEKKILAKAWDNRYGCGLSIELLKELQNVSLPNELYSGATVQEEVGLRGAQTAANMIQPDIFYALDASPANDMSG-DEKE-FGQLGKGALLRIFDKTMVTHKGIREFILDTAETNDIPYQYFI-SQGGTDAGRVHVSNEGVPSAVVGICSRYIHTSASMIHIDDYAAAKELITKLVKTTDQNVVD-
>tr|A0A1G8VKE3|A0A1G8VKE3_9BACI/4-348
-ETKQLFQTLTELPGAPGNERDVRTFMKEQLETYADEVVQDKLGGVFGKKHG--EGPRVMVAGHMDEVGFMVTQITENGMLRFQPLGGWWSQVLLAQRVQIMTRSG-AVTGVIGSIPPHNLTEEQRKKPMEMKNMLIDIGADDRADAERIGIKPGQPIVPVCPFTPMAEKKIMAKAWDNRYGCGLSVELLKELQGETLPNELYSGATVQEEVGLRGAQVAANMIKPDIFYALDASPANDMSG--DSKEFGQLGKGALLRIFDRTMVTHRGIREFILDTAETNNIPYQYFI-SQGGTDAGRVHIANDGIPSAVVGICSRYIHTSSSIIHVDDYAAAKELLVKLVKETDANTL--
>tr|W7AYG6|W7AYG6_9LIST/4-354
--ELEMLKALTDAKGIAGNEREPRQVFESYIKDAADELHHDGLGSSIALKKGQADGPKVMIAGHLDEVGFMVTQIDAGGFIKFQTVGGWVPHVMLSQKVTVITREGEEIPGLIGSKPPHLMTAAERQKSFDIKSMFIDVGSNDREETESFGIRPGDMIVPAFEFTTMKEKFLLAKAWDNRIGLAVAIQVLKNLQNEKHPNNVYGVGAVQEEVGLRGSKTATHFIQPDIGFAVDVGIAGDTPGIKPEEAQSKMGKGPQIILYDASLVSHPGLRNFVTDVADELGIPYQFDAIPGGGTDAGSIHLTGDGVPSLPVTIAARYIHSNASIIHRDDFEATVKLLTEVIKRLDAETVK-
>tr|A0A177ZJY9|A0A177ZJY9_9BACI/4-351
-ETLTMFKTLTELPGIAGNEHAVRDYMRGELEKYADGIIQDRLGGIFGFKRGDEQGPTIMVAGHMDEVGFMVTQITDNGMIRFQTIGGWWNQVMLAQRVQVVTETK-KIDGVIGSIPPHLLTEAQRNKPMDVKNMLIDVGADDRKDAEQMGIKPGQMIVPVCPFTPMAPKKIMAKAWDNRYGCGLAIELLKELQGVDLPNRLYSGATVQEEVGLRGAATAANMIQPDLFFALDASPANDASG--DKNQFGQLGKGALLRIFDRSMVTHKGMREFVLDTAESNKIAYQYFV-SQGGTDAGRVHTANEGIPSAVIGICSRYIHTSSSIIHVDDYAAAKELLVKLIKACDRSTVD-
>tr|A0A497GK12|A0A497GK12_9CREN/7-359
--MYHLLKDLTEACGVSGFEDEVRQVIVEKLKEYSDEVRIDPFGNVIAVIKGENKDFKVMLAAHMDEIGLMVTHIEKNGFIRFTTVGGVNALTLIGQRVVIQTRKG-KIKGVIGMKPPHLMTPEEAKKVPEIKNLFIDVGASNRSEVEKLGIRVGDVVVIDRDIARLGGKIVTGRAFDDRAGVAVMIDAMMRVYGKEPSCTVYAVATVQEEVGCRGARVVAFRINPTMAIAIDVTAANDVAGVSEHEYVTRLGAGPAIKIMDLGLIAHPKVRELLIRVAEEEKIPYQLEVLVGGSTDASTIHLVREGVPSGVISIPTRYVHSSTEVISLDDAVNAAKLIAATINKVKPE----
>tr|A0A1M4YSW4|A0A1M4YSW4_9LACT/6-355
---NQMLVDLVTARGVPGNEEEVREVFTQYAQPHADQILQDGLGSIIAEKQGPEDAPRIMFAGHLDEVGFMVTRITDDGFIKFQTLGGWWNQVLLGQQVEIKTSRDEILHGVIGSKPPHVLTAEARKKPYKIEDMFIDIGAGDKEEAQKWGVQPGNMIVPYSPYRRLNTKFLLAKAWDNRIGVAVALKVFENLSKEDRNNSLYAVGNVQEEVGLRGAKTATNRINPDITFALDTGTAGDTPGMTPEEADSKLGKGPQIIIYDASMIAHKELRDFVVAVAEELDIPFQYTVIPGGGTDAGSQHVSGHGIPSLAITVPTRYLHSHSSVIHEEDFENTVKLVEEVIRRLDAEQVH-
>tr|A0A0C2U7C3|A0A0C2U7C3_BACBA/4-351
-ETMDLFKTLTELPGAPGNEHDVRRFMRTQLEMYADEVVQDGLGSIFGVKKGADNDPVVMVAGHMDEVGFMVTQITDNGMIRFQPLGGWWGQVLLAQRVQIITDNG-PVIGVISSVPPHLLNEEQRKKPMEIKNMLIDIGADDKEDAKSIGIKPGQSILPVSLFTPMAKKKILAKAWDNRYGCGLAIELLKELQGETVPNRLYAGATVQEEVGLRGAQTAAQMIQPDIFYALDASPANDASG--DKTEFGQLGKGALLRIFDRTMVTHRGIREFILDTAETHHIPYQYFV-SQGGTDAGRVHTSNEGVPSAVIGICSRYIHTHASIIHVDDYAAAKELLIRLVKASDRATVD-
>tr|A0A1M7NLV7|A0A1M7NLV7_9BACI/4-349
-ETLELFRTLTELPGAPGNEHKVRSFMKQELDKYADEVIQDRLGGVFGIKKG--KGPKVLVAGHMDEVAFMVTQITDNGMIRFQPLGGWWSQVLLSQRVEIHTNDK-KIIGVVGSIPPHNLTQAERAKPMEQKNMLIDIGADDKEDVEKMGVKPGQSILPVSSFTPMEEKKILAKAWDNRYGCGLAIELLKELQDETLPNQLYSGATVQEEVGLRGAKVAANMIQPDLFYALDASPANDMSG--DKKEFGQLGKGALLRIFDRSMITHHGIRDFVLDTAETNDIPYQYFV-SQGGTDAGSVHLSNHGVPSAVIGICSRYIHTHASIIHIDDYQAAKELLIKLVKTTDQNTVD-
>tr|A0A248TKA9|A0A248TKA9_9BACI/4-351
-KTLELFKTLTELPGAAGNEHLVRNFMREELSKYSDEIVQDHLGSIFGVKKGAETDPTIMVAGHMDEVGFMVTAITDNGMIRFQTLGGWWSQVLLAQRVQIMTANG-PVIGVIGSIPPHLLDDTAKNKPMDIKNMLIDIGADNKEDAREIGIKPGQQIVPICPFTPMAPKKILAKAWDNRYGCGLAIELLEEIKDEKLPINLWSGATVQEEVGLRGAKTAANMIKPDLFFALDASPANDMTG--KKDEFGQLGKGTLLRILDRSMVTHRGLREFILDTAESHQIPYQYFV-SPGGTDAGSVHLTNNGVPSAVVGICSRYIHTHGSIIHIDDYAAAKELLVTLIKSLDRTTVE-
>tr|A0A1S2QH88|A0A1S2QH88_9BACI/4-350
-ETLSMFKTLTELPGIAGNEHQVRKFMRSELEKYSDEIIQDKLGGIFGVKKGDASGPKVMVAGHMDEVGFMVTSFTENGMIRFQPIGGWWSQVMLAQRVEIITDNG-PVIGVIGSIPPHLLEEHQRSKPMEIKNMMIDIGADDQEDVKRLGIKPGQAIVPICPFTPMAEKKIMAKAWDNRYGCGLAIELLKDLKDETLPNLLFSGATVQEEVGLRGAQTASYMISPDIFFALDASPANDMSG--SKTEFGQLGKGPLLRILDRSMVTHKGMREFILDTAESNGIPYQYFV-SPGGTDAGKVHLSKEGVPSSVIGICSRYIHTHASMIHIDDYAAARELLGKLVRACDWSTV--
>tr|C5A4Z0|C5A4Z0_THEGJ/3-345
--DFELLKKIIEAPGVSGYEFGVRDVVIEAFKPYVDEIRVDKLGNVIAHKEG--KGPKVMLAGHMDQIGLMVTHIEKNGFLRVAPVGGVDPRTLIAQRFKVWIGPNEFIYGVGGSVPPHIQKPEQRNKAPTWDQIFIDIGAESKEEAEEMGVKIGTVITWDGRLERLGKHRLVSIAHDDRIAVYTLVEAARQLSETD--ADVYFVATVQEEVGLRGARVSAFGIDPDYGFALDVTIAADVPGTPEHKQITQLGKGVAIKIMDRSVICHPTIVRWMEELAKKHEIPYQWDILTGGGTDAGAIHLTKSGVPTGGISIPARYIHSNTEVVDERDVDAAVKLTVKVLEEIPE-----
>tr|A0A662MDQ0|A0A662MDQ0_9EURY/9-354
---KDSLRRMSESFGISGYEDEIRNTIIDLMKPYVDEVKVDTLGNVIGVLHGKSERPKIMLAAHMDQIGFLVKHIDDKGYLYLTPVGGWDPRTLLNVRVKIYTRDRKFVRGVIGSKPPHILKEEEKNKPITFDDLFVDIGAKSKEDVEKLGIRVGAPAILDFTFTEMANDRVIGLAFDDRSGVAVMLGVLKILSEKKEEGTVYAVATVQEEVGLRGARTSAFAINPDVGIAIDVTIAADVPGVPDKDMISKLGGGPAITIMDATIIANRKLNELFEEVAKELNIPLQYNVLARGGTDAGAIHLTREGVPSTTLSIPSRYIHSGVEVVDLNDIENASRLLAEVIKRIK------
>tr|A0A554A324|A0A554A324_9BACI/4-350
-DTLSLFKTLTELQGAPGFEHEVRSFVREELSKYTDEIVQDRLGSIFGVKRGDESGPTVMVAGHMDEVGFMVTSINDKGLIKFQTLGGWWSQVLLAQRVQIITDQG-PVIGVIGSTPPHLLEDAQRNKPMALKQMYIDIGADDKEDAEKIGIKPGQQIVPVSEFTPLASKKILAKAWDNRYGVGLSIELLKELQNESLPNVLYSGATVQEEVGLRGAQTAAQMINPDLFYALDASPANDATG--GKDAFGHLGKGALLRIFDRTMITHKGMREFILDTAESNDIPYQYFI-SPGGTDAGRVHLVNEGVPSAVVGICSRYIHTSGSIIHVDDYAAAKELLVKLVKSSDQSTF--
>tr|A0A1H9V972|A0A1H9V972_9BACI/4-349
-DTYRMFQTLTQLPGAPGHEHEVRKYVKAELEKYSDEVIQDRLGGVFGVKRGAEDEPKVMVAGHMDEVGFMVTSINDQGLLKFQPLGGWWSQVLLAQRLHIITDEG-PVTGVIGSTPPHLLDEEKRKKPMEIKNMYIDIGADDKEDAERIGIKPGQPVVPVCPMETLAEKKILAKAWDNRYGVGLSIELLKELHGEKTPNTLFSGATVQEEVGLRGSQASANMIQPDIFYALDASPANDATG--GKDAFGHLGKGALLRIFDRTMITHRGMREFILDTAESHDIPYQFFI-SQGGTDAGRVHTSGDGVPSAVIGICSRYIHTSASMIHVDDYAAAKELITTLARKTDKTS---
>tr|A0A2T4QJV9|A0A2T4QJV9_STAXY/3-354
-ESVELLKSLTDVDGIAGHEMKVKALMHDYLKPVSDEIVEDNLGGIFGKKSATNGNKTLMVAGHLDEIGFIVTKIDNDGFLKFTPIGGWWNQVMLSQKVTVTTDKGKKIRGIIGSKPPHVLSPEERKKTIDMKEMFIDIGVKSKKEAEQFGIEIGNMITPYSEFETLANKYLTAKAFDNRYGCALAVDVLQQLKNDTIDVNLVAGANVQEEVGLRGAKVAANKIKPDLAIAVDVAIAYDTPGMSGQVSDTAIGNGPVVIIMDASNIGHVGFTKHIKEVAKKHNISIQLDTTAGGGTDAGSIHVANEGIPTVSIGVALRYMHSNVSVLHTDDYKNSVALVAEIVKSLNDDVVE-
>tr|U2FLJ9|U2FLJ9_9BACT/4-349
-ETMQLLKNLSELHGAPGFEHQVRAFMRKELDKYSDELIQDKLGSIYGVKKGDEKGPRVMVAGHMDEVGFMVTKITDNGMIKFQTLGGWWNQVMLAQRVLVHTNNG-PIMGVIGSVPPHLLSPEARKKPMEITKMLIDIGADSKEHAKELGIRPGQQITPYSQFAPTANKKLLGKAWDNRYGCALSIELLKELQDEQLPNTLFSGANVQEEVGLRGAQTAANMIKPDVFFALDASPANDMSG--DKTEFGQLGKGVLLRIFDRTMITHRGIREYMLDMCETHDVPYQYFT-SAGGTDAGKVHISNEGVPSILVGIPSRYIHSHTSMMHVDDYAAAKEILVKMVKDMDQST---
>tr|A0A1G8KG68|A0A1G8KG68_9BACI/4-351
-ETQQLFQTLTELPGAPGFEHEVRKFVKSELETYSDEIVQDNLGSVFGVKKGASDGPKVMVAGHMDEVGFMVTSITKKGLIRFETLGGWWSQVLLAQRVQIMTDNG-PVIGVIGSTPPHLLEEAQRNKPMPLKKMYIDIGADDKEDAEQIGIKPGQQIVPICPFTPMAKKKILAKAWDNRYGVGLSIELLKGLQGTSLPNTLYSGATVQEEVGLRGAATSSHMIKPDIFYALDASPANDATG--GKNAFGQLGQGALLRIFDRTMVTHRGMREFLLDTAETHNIPYQFFV-SQGGTDAGRVHIANDGVPSAVVGVCSRYIHTSASILHVDDYAAAKEFIVKLVQATDKQAVE-
>tr|A0A2T4U8V0|A0A2T4U8V0_9BACI/4-350
-ETHKMFETLTQLPGAPGFEHEVRRYVKKELQKYSDEIVQDRLGGVFGLKKGSEDGPRVMVAGHMDEVGFMVTSINEKGLIRFQTLGGWWSQVLLAQRLHIITDNG-PVTGVVGSIPPHLLDEAKRKKPMDIKNMYIDIGADDKEDAERIGIKPGQQIVPVCPMETMAEKKLLAKAWDNRYGVGLSIELLKELKDEQLANTLYSGATVQEEVGLRGAQAAANMIQPDIFYALDASPANDASG--EKDAFGHLGKGALLRIFDRTMITHRGMREFVLDTAETNKIPYQYFI-SQGGTDAGRVHISNNGVPSAVIGVCSRYIHTAASIMHVDDYAAAKELIVTLVKNTDKTTL--
>tr|A0A2N5HYU2|A0A2N5HYU2_9BACI/4-351
-ETLSLFKTLTELPGVPGNEHSVRKFMRQELEKYSDEIIQDGLGSIFGVKKGDDTGPRVMVAGHMDEVGFMVTSITDNGMIRFQTLGGWWSQVLLAQRVEVITDNG-PIIGVVGSIPPHLLDEAMRSKPMDIKNMLIDVGADDKEDVKRMGIRPGQSIVPVCPFTPMAEKKILAKAWDNRYGCGLSIELLKDLKDTALPNILFSGATVQEEVGLRGAQTAANMIKPDIFFALDASPANDMSG--SKNEFGQLGKGALLRILDRSMVTHRGMREFILDTAETHNIPYQYYV-SQGGTDAGRVHTSNEGIPSGVIGLCSRYIHTHASIIHIDDYAAARELIGKLVKACDKATVE-
>tr|A0A3C2CQL9|A0A3C2CQL9_BACSP/4-351
-QTLSLFKTLTELPGAPGNEHAVRSFMKEQLGLYSDELIQDKLGSVFGVKKGDPNGPKIMVAGHMDEVGFMVTSITKNGMIRFQTLGGWWSQVLLAQRVQIITNNG-PITGVIGSIPPHLLDDSKRNKPMEIKNMLIDIGADDKEDAIKIGIKPGQQIVPICPFTPMAEKKVLAKAWDNRYGCGLAIELLKETKDLQLPNMLYSGATVQEEVGLRGAQTAANMINPDLFFALDASPANDMSG--DKNEFGQLGKGTLLRILDRSMVTHRGMREFILDMAETNNIPYQYFV-SQGGTDAGRVHTSNEGIPSAVIGICSRYIHTAASMIHVDDYAAAKELLIKLVKACDKTTVE-
>tr|A0A7C0VSE0|A0A7C0VSE0_9CREN/8-354
--LKESLKKMSESFGISGYEEEIRDTIIELMRPYVDEIKTDALGNVIGVLRGKSERPRIMLAAHMDQIGFLVKYIDEKGFLYLTPVGGWDARTLLNVRVKICTKDGKFVRGVIGSKPPHILKEEEKNKPITFDDLFVDIGAKSKEDVEKLGIRIGSPAILDFSFSELENDRVIGLAFDDRSGVAVMLGALRILSEKREEGTVYAVATVQEEVGLRGARTSAFSVTPDVGIAIDVTIAADVPGAPEKDMISKLGGGPAITIMDASVIANRKLNELFEKVAKDLNIPLQYNVLARGGTDAGAIHLTKEGVPSTTLSIPSRYIHSGVEVVDLNDIENASKLLAEVIKRIK------
>tr|A0A239U8Q6|A0A239U8Q6_9STAP/3-354
-ETNQLLKTLTDVNGIAGHEMQVKETMREYLNPVSDELVEDNLGGIFGKKNAAKGDKTLMVAGHLDEVGFMVTDIDENGFIKFAAAGGWWSQVMLSQKVTLTTEDGSEIRGVIGSKPPHVLAPEERKNAMDIKNMFIDIGVASKEEAEKLGIALGDMITPYSEFEVMSENYLLAKAFDNRFGCALSVDVLRNLKDEDINVNLVAGATVQEEVGLRGAKVAAHKIKPDLAIAVDVGIAYDTPGMKGGAEQSELGKGPLIIFMDATIIAHVGLRRHIKKVAEEKGIEVQWGTTQGGGTDAGSIHLVDDGIPSIVIGVPLRYMHSNVSIMHKQDYLNAVKLVTEVVKSLDNDAVE-
>tr|A0A1H1APY9|A0A1H1APY9_9BACI/4-349
-ETTDLFRTLTEMQGAPGNEHLVRKFMKEELGKYADEVIQDNLGGVFGVKNG--EGPRVMVAGHMDEVGFMVTQITKNGMIRFQTLGGWWSQVLLAQRVQVMTENG-PVTGVIGSTPPHNLTPEQRKKPMEISNMLIDIGADDQEDAERIGIKPGQPIVPICPFTPMADKKILAKAWDNRYGCGLSVELLKELKGEKLPNQLFSGATVQEEVGLRGAQVAANMIKPDVFYALDASPANDMSG-DDKE-FGQLGKGALLRIFDRTMITHRGMREFILDTAESNNIPYQYFV-SQGGTDAGRVHLSNDGVPSAVVGICSRYIHTSASMIHVDDYQAAKELIVKLVKATDKNTVE-
>tr|A0A419K706|A0A419K706_9ARCH/2-345
-AIVDVLEKLSNACGVSGREDEVRSLMKKFLKSYVDEVKEDKFGNVIGVKKGKKNAPKVMLAAHMDEVGLIVKTISKEGFLQFAKMGGIDDRILLGQKVIVYTDKG-PVPGIIGAKPPHIQKEEERKKVITYDALFIDVGAKSREEAKKMGVRVGDVIGFDTKFTRIGKDSVIGKAFDDRAGCAVIIEAMKQLKKVE--CTVYAVGTVQEEVGLRGATVAAFGVYPDVGIAIDVTVAGDVPGVKEVEAPIKMRKGPSLTVADYGLITHPKVLKMLVEAAEENKIPYQLETGLAGTTDAARISLTREGVPSGVISVPTRYIHSPISMLSLKDLEDSVRLTVAAIEKIPR-----
>tr|A0A2T4R1U3|A0A2T4R1U3_STASI/3-354
-KTVKLLKDLTDVNGIAGHEYKVKQLMKDYLEPVSDELVEDNLGGIFGKKKAGNGSKTLMVAGHLDEVGFMVTKIDDKGYLKFTPVGGWWNQVMLSQKVTVTTDEDKEIRGIIGSKPPHVLTPEQRKTPIDIKDMFIDVGVASKEEAEKLGIDIGDMVTPYSEFEVLGENYLTAKAFDNRFGCALAVDTLNNLKDDAINVNLVSGATVQEEVGLRGAKVAANKIKPDLAIAVDVGIAYDTPGMGGGDHDAELGKGPLVVLMDATAIGHSGFRKHVKKVAQDKGIEIQWDTTPGGGTDAGSIHLAHEGIPSIVVGVPLRYMHSNVSVLHKQDYLNAVELVTEIVKSLDDETIE-
>tr|A0A1I3NNC8|A0A1I3NNC8_HALDA/4-349
-ETKHLFKTLTELPGAPGNEHLVRQFMREELEKYADEVIQDRLGGVFGIKNG--KGPRVMVAGHMDEVGFMVTQVTENGMLRFQTLGGWWNQVMLAQRVQIMTENG-PVVGVIGSIPPHNLTPEQRKKPMEIKNMLIDIGADDREDAKSIGIKPGQPIVPICPFTPMAEKKVLAKAWDNRYGCGLSIELLKELQGEQLPNKLYSGATVQEEVGLRGAQVAANMIDPDIFYALDASPANDMSG-DNKE-FGQLGKGALLRILDRSMVTHRGIREFILDTAETHDIPYQYFV-SQGGTDAGRVHMSNDGVPSAVVGVCSRYIHTSSSIIHVDDYAAAKELLVKLVKSTDENAVE-
>tr|A0A1F5D1U6|A0A1F5D1U6_9ARCH/2-344
---TETLEKLSNVYGVTGREDEVASLMKKLLKPYVDEVKEDKLGNVIGTRKGEKNAPKVMLAAHMDEIGLLVKTITKEGFLHFAKIGGIDDRILLAQKVLVFTEKG-PLHGIIGSKPPHIQKEEERKRVIPYDELFIDIGATSQEEAKKMGVKVGDTICFDVKFAKIKENIVIGKAFDDRIGCVIMIEALKRLKKTE--CTIYAVGTVQEEVGLRGAATSAFGIYPDFGIALDVTISGDTPEMKETDAPVKMQKGPSLTVADGGMIVPTKVLRLMIDAAEENKIPYQLETGLAGSTDAARILLTRDGVPSGVISIPTRYIHSPTSLLNLEDVENAVKLLVAIIQKIPKQ----
>tr|A0A0U1KRU2|A0A0U1KRU2_9BACI/4-349
-ETLRLFKTLTELQGAPGNEHLVRKFMKEEISKYTDELIQDNLGGIFGVKHG--NGPKVMVAGHMDEVGFMVTQITKNGMLRFQTLGGWWSQVLLAQRVQIMTDNG-PVVGVIGSIPPHNLTEEQRKKPMELKNMLIDIGADNEEDAIRIGIKPGQQIVPITPFTPMAEKKILAKAWDNRYGCGLAIELLKELQNETLPNQLFSGATVQEEVGLRGAQVAANMIQPDIFYALDASPANDMSG--EEKAFGQLGKGALLRIYDRSMITHRGMRDFVLDTAESNDIPYQYFI-SQGGTDAGRVHLSNQGVPSAVVGIASRYIHTHASMIHVDDYAAAKALIVELVKQTDESTVE-
>tr|A0A0A5G7P3|A0A0A5G7P3_9BACI/3-347
KETMQLFKTLTELQGAPGNEHHVRSFMKEQLEPYSDEIIQDGLGSLFGVKKG--NGPKVMVAGHMDEVGFMVTQITKNGMIRFQTLGGWWSQVLLAQRVQIMTENG-PVTGVIGSIPPHNLTLEQRKKPMEIKNMMIDIGADDQEDAKKIGIKPGQQIVPVCPFTPMARKKILAKAWDNRYGCGLAVELMQAVHGQTLPNELYSGATVQEEVGLRGAKTAANMIQPDIFYALDASPANDMSG-DDKE-FGQLGKGALLRILDRTMVTNRGIREFLLDTAESNNIPYQYFV-SQGGTDAGSVHVSNNGVPSAVIGICSRYIHTSSSIIHIDDYAAAKELIIKLVQATDQNV---
>tr|A0A084H0S3|A0A084H0S3_METID/4-351
-ETLELFKTLTELPGAPGNEHAVRKFMRSELTKYSDEIIQDRLGSIFGVKRGSEEGPRIMVAGHMDEVGFMVTGVTKNGMLRFQTLGGWWSQVLLAQRVEVITDAG-PVPGVIGSIPPHLLSEDQRNKPMQIKNMLIDIGADSDEDAKALGIRPGQQILPVCPFTPMAPKKIMAKAWDNRYGCGLSIELLKELKDVTLPNTLYSGATVQEEVGLRGAQTAANMIRPDLFFALDASPANDMSG--AKHEFGQLGKGALLRILDRTMVTHRGMREFVLDTAESNNIPYQYFV-SQGGTDAGRVHTSNDGVPSAVVGICSRYIHTAASIVHIDDYAAAKELIVKLVKACDQSTVT-
>tr|A0A662RW13|A0A662RW13_9EURY/7-348
---GELLKRLSEAHGISGYEDEVREIVKDALEPFADEIRVDNMGNLIAVKKG--ETPSVMIAAHMDEIGMMVKQIDDDGFIRFTCIGGWFDQTLLHQRVILHTPEG-NVRGVIGAKPPHVMREDERKKVVEARDMFIDIGASSRDEVEKRGISIGTPITIDRDFTFITDHIVTCKAFDNRSGVTAMIEAFKRTSSS---AEVVAVATVQEEVGLKGARTSAFEISPDIAIATDVAIAGGHPGIDRRDTTVELGKGPVITVSDRGIITPRNVLKWLEESAKKYEIPYQLSVSEGGTTDATAIQIARSGIPTGVVSIPTRYIHSPVEMLDLKDLDRCAELIAKALETVHE-----
>tr|A0A263BQX0|A0A263BQX0_9BACI/4-351
-ETKQLFKTLTELQGAPGNEHAVRKFMTEQLEPYADEMIYDKLGSVFGVKHGKEGSPRVMVAGHMDEVGFMVTQITENGMIRFQTLGGWWSQVMLAQRVQVMTNNG-PVVGVIASIPPHLLDEAQRSKPMQIKNMLIDIGADDREDAIKIGIKPGQQIVPICPFTPMAEKKILAKAWDNRYGCGLAAELLKEVNGIELPNTLYSGATVQEEVGLRGAQTAANMINPDIFYALDASPANDSSG--DKNAFGQLGKGALIRILDRSMVTHRGIREFILDTAESNDIPYQFFV-SQGGTDAGRVHMSNNGVPSAVIGICSRYIHTAASIIHVDDYAAAKELLTKLVKTTDKTTVD-
>tr|A0A2C1L0I1|A0A2C1L0I1_9BACI/4-350
-ETLELFKTLTELPGAPGNEHQVRAFMKSQLEPISDEIVQDKLGGIFGVRKGEENDPTIMVAGHMDEVGFMVTAITDNGMLRFQPLGGWWSQVLLAQRVQIITDNG-PVIGVIGSIPPHLLSESQRAKPMDMKNMLIDIGADNRDDAKKIGIKPGQQIVPICPFTPMAPKKILAKAWDNRYGCGLAIELLKELKDDKLPNTLYSGATVQEEVGLRGAQTAANMIKPDLFFALDAGPANDMSG--DKKEFGHIGKGAVLRIYDRSMVTHRGMREFVLDTAETNKIPYQYFV-SQGGTDAGRVHVSNQGVPSTVIGVSSRYIHTSGSILHVDDYAAAKELLKRLVKQCDATTV--
>tr|A0A078M5R6|A0A078M5R6_9STAP/3-354
-KQLEMLKDLTDVNGIAGFESEVKQKMKNYLEPVSNEIIEDNLGGVYGKKNAKNGSKTILVAGHLDEIGFMVTEIDKNGFLKFTPVGGWWNQVMLSQRMHITTGEGKIITGVIGSKPPHVLSASERKKPVEIKDMFIDIGVASKEEVEEAGIMPGDMVTPASEFEEMTKNYLLAKAWDNRYGVALSIDVMKNLEKENIDINFVGGATVQEEVGLRGAKVGANKVNPDLAIAVDVGLAMDTPGMKSSNGTGDLGKGPLVLLMDGSMIGHVPFRKHVMAVAKDKDIPVQLQVITGGGTDAGSFHVSHDGIPSVVIGVPVRYMHSNVSIMHKEDYNNAVKLVTEVVKSLNDDKVD-
>tr|A0A6P1HJI5|A0A6P1HJI5_9BACI/4-349
-DTLDLFRTLTELQGAPGNEHKVRSFMKGELEKYSDEIIQDKLGGVFGVKKG--NGPKVMVAGHMDEVGFMVTQITKNGMIRFQTLGGWWSQVLLAQRVQVMTDDG-PIPGVIGSIPPHNLTPEQRKKPMDIKNMMIDIGADDEEDAKRLGVKPGQQIVPICPFTPMAEKKILAKAWDNRYGCGLAVELLKELQNESLPNMLYSGATVQEEVGLRGAQTAANMIQPDIFYALDASPANDMSG--DKNEFGQLGKGALLRILDKSMVTHRGIREFILDMAETHDIPYQYFI-SQGGTDAGRVHIANEGVPSAVVGICSRYIHTSASMIHIDDYAAAKELLTHLVKATDQNAVD-
>tr|A0A0A2UUL5|A0A0A2UUL5_9BACI/5-348
--TLDLFKTLTELQGAPGNEHAVRSFMRGELEKYSDEIIQDRLGGVFGVKNG--DGPKVMVAGHMDEVGFMVSQITPNGMIRFQTLGGWWSQVLLAQRVQIMTDNG-PVTGVIGSIPPHNLTPEQRKKPMEIKNMMIDIGADDADDAKQIGIKPGQQIVPICPFTPMAEKKILAKAWDNRYGCGLAVELMKELQNEKLPNQLYSGATVQEEVGLRGAQVAANMIQPDIFYALDASPANDMSG--DKKEFGQLGKGALLRIFDRTMVTHRGIRDFILDTAESNDIPYQYFI-SQGGTDAGRVHTSNEGVPSAVVGICSRYIHTSASMIHVDDYAAAKELITKLVRTTDQNTL--
>tr|N0AZ11|N0AZ11_9BACI/4-351
-QTLKLFQTLTELPGAPGNEHAVRQFMKEELRKYSDEVVQDKLGSIFGIKKGEASGPTIMVAGHMDEVGFMVTAITENGMIRFQPLGGWWSQVLLAQRVQIITNNG-PIIGVIGSIPPHLLDEGTKNKPMEIKNMLIDIGADDHEDAIKIGIKPGQQILPICPFTPMANKKILAKAWDNRYGCGLAIELLQELKDEKLPNILYSGATVQEEVGLRGAQTAANMIKPDLFFALDASPANDMTG--DKKEFGHLGKGVLLRILDRTMVTHRGIREFILDTAETHHVPYQYFA-SQGGTDAGRVHMSNEGIPSAVIGVCSRYIHTHASIIHVDDYAAAKELLIKLVKTCDQSTVD-
>tr|G2TNB2|G2TNB2_BACCO/4-352
-ETLDLFKTLTELPGAPGNESAVRQFMKQELQKYSDEIIQDHLGSVFGVRRDQEDGPTVMVAGHMDEVGFMVTSITENGMIRFQTLGGWWSQVLLAQRVQIYTDNG-PVIGVVGSIPPHLLDENQKSKPMDIKNMLIDIGADDREDAEKIGIRPGQPILPVCPFTPMAQKKILAKAWDNRYGCGLSIELLKELQGVKLPNTLYSGATVMEEVGTRGAQTAANMIKPDIFFALDASPANDASG--DKEQFGQLGKGALLRIYDRTMVTHKGMREFVLDTAESNDIRYQYFVAPNGGTDAGRVHTTNEGIPSAVIGVCARYIHTHAAILHVDDYAAAKALIVKLVQACDRSTVD-
>tr|A0A398B048|A0A398B048_9BACI/4-351
-QTLALFQTLTELPGAPGNEHKVRKFMKEQLSLYSDEIIQDRLGSIFGIKKGNPDGPVIMVAGHMDEVGFMVTSVTDNGMIRFQTLGGWWSQVLLAQRVQIITENG-SVTGVIGSIPPHLLDEAKRSKPMEISNMLIDIGADDKEDAKRIGIKPGQQIVPICPFTPMAEKKILAKAWDNRYGCGLAIELLRETKGETLPNMLYAGATVQEEVGLRGAQTAANMINPDLFFALDASPANDMTG--DKNEFGQLGKGTLLRILDRSMVTHRGLREFMLDMAETHNIPYQYFV-SQGGTDAGRVHTSNEGVPSAVIGICSRYIHTHASMIHVDDYAAAKELLIKLVRACDKTTVE-
>tr|A0A1I0SLP5|A0A1I0SLP5_9BACI/3-350
--DLQLFQTLTELPGAPGNEHAVRAFMREQLQKYADDIVQDRLGSIFGVKRGKGNGPVVMVAGHMDEVGFMVTAITEQGMIRFQPLGSWWSQVLLAQRVHIITDHG-PVVGVIGSIPPHLLDEEQRKKPMDIKHMLIDVGADDRADAERMGIRPGQQIVPICPFTPMAGKKVMAKAWDNRYGCGLAIELLKELKDETLPNVLYSGATVQEEVGLRGAQTAATMIQPDIFFALDASPANDMTG-DEKE-FGHLGKGALVRIYDRTMITHRGMREFILDTAETHRIPYQYFVSPGGGTDAGRVHTVNSGVPSAVIGVCARYIHTHASIVHIDDYEAAKQLLVALVKQCDRATVD-
>tr|F0T677|F0T677_METLA/3-340
----SLLKKLSDAPGVSGFEEEIREIIIDELKDHVDEVEVDQMGNVITTRKGKPNGKKIMLAAHMDEIGLMIRYIDKNGFIKFSKIGGINDQMLLNQEVTIHTDDG-EVTGVIGSKPPHRMKESERKKILDYENMFIDIGAKTKEEAEER-VKLGDPITIKQEFTKL-GNFYKGKALDNRIGCAIMIEVMKRAETD---ATLYGVGTVQEEVGLKGAKTSAFKLNPDMALALDVTIAGDHPGIKEEDAPAKMGKGPAVILVDRGLITHPMVKKLIITAGNEDVIPYQLEVSEGGTTDATAIHLTREGIPTGVISPPTRYIHTPVSVVDMEDVENAVNLILAVLKR--------
>tr|A0A1I2ESG9|A0A1I2ESG9_9BACI/5-351
-ETMSMFKTLTELPGAPGFEHEVRKFVRNELEKYSDKIIQDKLGSIFGVKKGEEKGPKVMVAGHMDEVGFMVTSINKKGLIRFEPLGGWWSQVLLAQRVEVFTENG-PVVGVVGSTPPHLLNENQRKKPMPLNKMYIDIGADDKEDAERIGIRPGQQILPICPFTPMADKKILAKAWDNRYGVGLAIELMKELQDQSLPNVLYSGATVQEEVGLRGAATAAHMIQPDIFYALDASPANDAVG--GQNAFGHLGKGALLRIFDRTMVTHRGMREFVLDTAESNNIPYQYFV-SQGGTDAGRVHIANEGIPSAVIGVCSRYIHTAASILHVDDYAAAKELVVKLVKNTDQSTL--
>tr|F2KSG4|F2KSG4_ARCVS/4-346
-ELFGLLEKLSNAHGISGYEDEIREVIKAELEDFVDEIKIDNLGNLIAIKNG--SEQKLMLAAHMDEIGFMVKYIDDRGFIRVTPIGGWFAQTVLNQRVILHGSKG-KVYGVFGCKPPHIMQEDERKKVIKIKDMFVDVGASNKDEVLEMGINIGTPITVDRELVRL-GQKVTGKAFDDRAGIAAMIAALKETKSD---ATIYAVGTVQEEVGLKGARTSAFAIEPSAAIALDVCVATDFPGAESAHMDIKLGKGPAITVADRGLIASKKVLDWLTESAQKSEIPYQLEVAEGGTTDATAIHLTKAGIPTGVVSIPARYIHTPVEVIDIRDLKNTALLVARALERADR-----
>tr|A0A1G9BZP3|A0A1G9BZP3_9BACI/4-349
-ETLSLFRELTELQGAPGNEHMVRAFMKKQLDKYSDKIIQDRLGGVFGVKEG--QGPKVMVAGHMDEVGFMVTQITKNGMLRFQPLGGWWSQVLLAQRVQIMTDNG-PVIGVIGSIPPHNLTEEQRKKPMEQKNMLIDIGADDEEDVKRIGVKPGQQVVPVTPFTPMAEKKILAKAWDNRYGCGLAIELLKELQNEKLPNQLFSGATVQEEVGLRGAQVAANMIQPDIFYALDASPANDMSG-DDKE-FGQLGKGALLRIFDKSMITHHGMREFVLDTAESNKIPYQYFI-SQGGTDAGRVHISNEGIPSAVVGICSRYIHTHASIIHVDDYAAAKELIVKLVKSTDQAAVE-
>tr|A0A235FBB9|A0A235FBB9_9BACI/4-349
-KTLSLFKTLTELPGVPGFEREVRNFVKKEIEPYSDEIIQDRLGSIFGVRKG--NGPKIMVAGHMDEVGFMVTKITPNGMLRIQPLGGWWNQVLLAQRVQVISAGGETIDGVIGSTPPHLLTPEQRNKTLDFKHMYVDISADSKEEAESWGVRPGQPVVPLCPFTPMKSKKIMAKAWDNRYGVGLAIELLKELSDEKLPNTLFSGATVQEEVGLRGATTAANMIQPDLFFALDASPANDMTG--DRNEFGQLGKGVLLRILDPRMIMHRGMREFVLDTAETHKIPYQYFV-SQGGTDAGNVHISGQGVPSAVIGICSRYIHTAASIIHVDDYMAAKELLVKLVKTADQTTF--
>tr|A0A5C6VYW4|A0A5C6VYW4_9BACI/4-351
-ETLDMFKTLTELPGAPGNEHQVRDFMKQELAQLSDEIIQDKLGSIFGVRRGNTGDPKIMVAGHMDEVGFMVTAITDNGMIRFQPLGGWWSQVLLAQRVQIITDNG-PVIGVIGSIPPHLLSESQRSKPMEIKNMLIDIGADDKENAREIGIKPGQQIVPVCDFTPLAPKKILAKAWDNRYGCGLAIELLKELKGETLPHTLYSGATVQEEVGLRGAQTAANLINPDLFFALDAGPANDMNG--DKKEFGHLGKGAVLRILDRSMVTHRGLREFVLDLAKTHNIPYQYFV-SQGGTDAGRVHVSNQGVPSIVIGVTSRYIHTSGSIMHVEDYAAAKELLVRLVRSCDATTVK-
>tr|A0A5C7F0Z9|A0A5C7F0Z9_9BACI/4-349
-DTYNMFETLTQLPGAPGFEHQVRKYVKKELEKYSDEIVQDRLGGIFGVKQGPEEGPRVMVAGHMDEVGFMVTSINDKGLIRFQTLGGWWSQVLLAQRLHIMTENG-PVTGVIGSIPPHLLDEAKRKKPMEIKNMYIDIGADNKEDAERIGIKPGQQVVPVCPMEKMAEKKLLSKAWDNRYGVGLSIELMKEIQGEELPNTLYSGATVQEEVGLRGAQAAANMIQPDIFYALDASPANDATG--GKDAFGHLGKGALLRIFDRTMITHRGMREFILDTAETNNIPYQFFI-SQGGTDAGRVHISNSGVPSAVIGVCSRYIHTAASIMHVDDYAAAKELIVKLVKETDAST---
>tr|A0A662W1U6|A0A662W1U6_9EURY/10-350
--LIKLIKKLSRAHGVSGFEQEIREIVKSELEELVDEIKIDAMGNLFAIRNG--NDLKLMVAAHIDEIGFVVKSIDEKGFIRLTPIGGWFSQIALAQRVILYGNKG-KIFGVIGSKPPHLMRDEERKKAVEIKDMFIDVGAENREEVLDLGIEVGTPVAIDREVVELTNNRITGKAFDNRVGVAVMIEAIKRTKSE---ATIHAVATVQEEVGLKGARTSAFAIEPNAAIAIDTCVAADFPGSESAHMDIMLGKGAVITVVDRGLITSPLVLRWLRETADKHGIKYQLEVADGGTTDATAISLTRSGIPAGVVSVPARYIHSPVEVVDLRDVENATDLIARALETA-------
>tr|A0A0E0UX83|A0A0E0UX83_LISMM/4-352
-ETLAMFKELTELQGTSGDEHRIRAFMRKELEPVSDEIIQDGLGGIFGVRHGAESGPRVLVAAHMDEVGFMVTQITENGLIRFQTIGGWNPQVLQAQRVQIMAPNG-PVIGVVASVPPHLLSEAERSKPTDPKNLLIDIGADDKADAEKIGIKPGQFIVPVAEFTPLAPKKILAKAWDNRYGVGLAIELMKELKGESLPNTLFAGANVQEEVGLRGAGVSANMIKPDLFFALDASPANDTTG--NKSQFGQIGQGFLLRIFDRTMIMHRGMREFLLDTAESNKIPYQYFVSPGGGTDAGKVHTSLSGIPSAVIGVPARYIHSSNSILHVDDYAAAKEMITTLIRGLDKTTYE-
>tr|A0A239A5K9|A0A239A5K9_9BACT/1-348
MELVDYLKKLSLLTGISGRENSVREYMKKEFEKYCESVEIDRFGNLIGRIGS--GNKKLMIAAHMDEIGLMVKYIDDKGFLKFVKIGGINDQMLLNQKVIVHTEKG-DYIGVLGSKPPHKMKGEEKNKLIKAENMFIDVGAKSREDAEKMGIEIGSWITFKTDFDVLANNRITCKAFDDRVGCAILLYLAKELSERKPDCEVYLVGTVQEEVGLKGARTSAFGIYPDMAFAVDVTICGDHPGISMEDAPVEMGKGPVFGIVDRGLISHPDVVKLVKKAAEESGISVQYEVGDGGTTDATAIQLTKEGIPTGVISVPARYIHTPVEVIEISDLENTAKLFLKVIEKFTK-----
>tr|X0RK67|X0RK67_9BACI/4-348
-ETKNLFKTLTELQGAPGFEHQVRQFVKGELSKYTDEVVQDKLGSIFGVKRGDESGPTVMVAGHMDEVGFMVTSINEKGLIQFQTLGGWWSQVLLAQRVQIMTDSG-PVIGVIGSVPPHLLEEAQRSKPMPMKNMYIDIGADDKEDAVKIGIKPGQQIVPICPFTPMADKKILAKAWDNRYGVGLAIELLKELKGESLPNILYSGATVQEEVGLRGAQTAANMIKPDIFYALDASPANDATG--GKDAFGHLGKGALLRIYDRTMITHQGMKEFVLDTAESHNIPYQYFI-SNGGTDAGRVHMSGDGVPSAVIGICSRYIHTAASIIHVDDYAAAKELLVKLVKTTDKT----
>tr|A0A1H8QUP4|A0A1H8QUP4_9FIRM/4-352
-ETLTWLKQLAEVPGASGFEGRVKKLLADRLRGCT-EITHDKIGSIIFKQQGTAGAPKIMLASHMDEIGFMIKHITKEGFLKFTTLGGWWEQVMLGQRVTVLTAKG-DLPGVIGSKPPHILTPEERKKIVPKKDMYIDIGAADEEEARRLGVRPGDAVVPYSEFTVMAPQFLLAKAWDNRVGCAIMSDVLLALQGESHPNTVYGVGTVQEEVGLRGAKTSSGVIDPDLALAIDTCVAGDTPGVTSDQASSKLGKGVAISIYDASMIPHTKLRDFVIETAEQNQIPYQLEFTEGGGTDAGRIHIHGQGVPSLVLSIPTRYLHSHNSVIHSGDYEAAVRLLVAVLKRLDETQY--
>tr|A0A235FB78|A0A235FB78_9BACI/5-350
---LALMQELTNTQGPPGFEARIQAVMKKHLSSVTDQIVKDNLGSIAGKIGE--NGPKILLAGHLDEVGFMVTHITKDGFLRFIPLGGWWGHVMLAQKVQVLTEKR-DLTGVIGSKAPHILTLEERKNVLEIDKMFIDIGATSREEAESFGVQVGDPIATTCPFEVLPSKMLLARNWDNRAGCYVALKTLEQLKQKNTPNTVYAGATVQEEVGLRGAETLANKVKPDIAFALDVGVAGDTPGMQEKEDHKSLGKGPLLGFLDRTIIAHRKLRDLVVKTAKENNIPYQVDIMTGGGTDAGKFHLSNIGVPTMVVSVPARYIHSNVSIVHRDDLDHAVKLLTAVIGKLDQDTY--
>tr|A6UUX0|A6UUX0_META3/2-348
-TVVNYLKELSTMEGISGREDRIRDYMEEELKKYCDEVFVDKFGNLIAKKGN--TGKKIMIAAHMDEIGLMVKYIDDKGFLKFVKIGGINDQMLLNQKVVVHTDKG-DIIGVLGSKPPHKMKEEERNKLMKSEFMFIDIGAKNKEDAINMGVEIGSWISFKTEFDVLGNNRITGKAFDDRAGCAVLLDVAKKLKDMELNCQLYLVGTVQEEVGLKGAKTSAFGISPDVAFALDVTICGDHPGITMEDAAVEMGKGPVFGIVDRGLIAHPKVITMVKEVSKKYDIPVQYEVGDGGTTDATSIQLTQDGVPTGVISVPSRYIHTPVEMIDIEDLEKTSDLMLKCVVDLNN-----
>tr|A0A3T0I2R5|A0A3T0I2R5_9BACI/4-351
-QTLKLFQTLTELPGAPGNEHAVRKFMREQLTPYADEIVQDKLGSIFGIKKGNESGPTIMVAGHMDEVGFMVTAITDNGMLRFQPLGGWWSQVLLAQRVQVMTTNG-PIIGVIGSIPPHLLDESKKNKPMEQKNMLIDVGADDRADAERMGIKPGQAILPICPFTLMAEKKVLAKAWDNRYGCGLAIELLQEVKDATLPNILYSGATVQEEVGLRGAQTAANMIKPDLFFALDASPANDASG--DKSEFGQLGKGTLLRILDRSMVTHRGMREFVLDTAETNNIPYQYFI-SQGGTDAGRVHQLNEGIPSAVIGICSRYIHTHASIIHVDDYAAAKELLVKLVKSCDKTTVD-
>tr|A0A3R7E639|A0A3R7E639_9ARCH/2-345
-VLVKNLEKLSNACGVAGREEEVRSLVKKFLKPYVDEVKEDKLGNVIGIKKGKKNAPKVMLAAHMDEIGLLVKTISKEGFLRFAKIGGIDDRILLAQKVLVYTEKG-PLHGIIGSKPPHIQKEEERKKVITYDNLFIDVGAKNQEEAKKMGVKIGDPVGFDIKFAKVGKNIVIGKAFDDRVGCAVMIETMKRLKKTN--CTVYAVGTVQEEVGLRGATTAAFGIYPDVGIALDVTVAGDVPGVKEVEAPIKMRKGPAIEVADAGLIAHPKVLRLLIDVAEKNKIPYQLETGLPGSTDAARISLTREGVPCGVVSVPTRYIHSPASMLCLDDVEKTVKLVVAAIQEIPK-----
>tr|A0A6C1VWY9|A0A6C1VWY9_BACLI/4-350
-ETRTLFQTLTELPGAPGNEHLVRRFMKKELEKYADEIIQDRLGSVFGVKHGPEGSPKIMVAGHMDEVGFMVTSITDNGLLRFQTLGGWWSQVLLAQRVEIHTDNG-PIPGVIASTPPHLLTDEQRRRPMDIKNMMIDIGADDREDAERIGVKPGQQIVPICPFTPMAEKKILAKAWDNRYGCGLSIELLKELQGTELPNTLYSGATVQEELGTRGAQTAANMIQPDLFFALDASPANDASG--DKNQFGQLGKGVLLRIFDRTMVTHSEMRNFVLDTAETNDIPYQYFV-SPGGTDAGRVHISNEGVPSAVIGICSRYIHTSASIIHVDDYLAAKELLIKLVKACDSSAV--
>tr|A0A2H5ZVA4|A0A2H5ZVA4_9BACT/4-353
-RTLEMFRELTEAPGVPGFEEPVRAVLRKYLSPLGE-ILQDRLGSLVARKEGTRPAPKVLVAGHMDEIGFLVTRITDEGYLKFQTLGGWWSQVMLAQRVQVWTRQG-PVLGVIGSKPPHLLEEEERKKPVDPKDMYIDVGAGSREEAEAFGIRPGDPVVPDSPFTVMRERLVMAKAWDNRFGCAAVVEVLRALQEEPHPNTVYGVANVQEEVGLRGAQTSSHLVQPDVGIALDTGIAGDTPGVKPDEAQGKLGKGPVILLYDATMIPHVRLRDLVVDTAEAEGIPYQFDRVARGGTDAGRIHTFGVGVPSVVIGAPVRYIHSHNAVLHRDDFENTVRLVTAVIRRLDADTVD-
>tr|A0A5C2CEF8|A0A5C2CEF8_9BACI/4-351
-ETMSLFRNLTELQGTPGNEHHVRAFMKKELEKYSDELIQDRLGGVFGVRKGPENAPKIMVAGHMDEVGFMVSSITKSGMIRFQTLGGWWSQVMLAQRVDVHADHG-PIPGVVSSTPPHLLTPEQKSKPVKPSDMLIDIGADSEEEAKELGVRPGQQIVPATVFTPMAPKKILAKAWDNRYGCGLAIELLKELKDEALSCQLYSGATVQEEVGLRGAEVAANMIQPDLFFALDASPANDVTG--DKSQFGQLGKGALLRIYDRTMITHRGMREFVLDTAETNNIPYQYFV-SPGGTDAGRVHISNQGVPSAVIGVCARYIHTSHSVLHVDDYAAAKELIVRLVKNCDQSTVD-
>tr|K0J348|K0J348_AMPXN/4-348
-ETLDMFKTLTELQGAPGNEHLVRQYMRTELEKYSDEIIQDRLGGIFGVRKG--KGPKVLVAGHMDEVGFMVTQITKNGMIKFQPLGGWWNQVMLAQRVQIMTDNG-PVIGVIGSIPPHNLTPEQRAKPMEMKNMLIDIGADDEEDAKAIGIRPGQSILPVTPFTPMSPKKILAKAWDNRYGCGLAIELLKELKDVELPNELYSGATVQEEVGLRGAQVAANMIKPDIFYALDASPANDMSG-DDKE-FGQIGKGALLRIFDRTMITHRGIREFVLDIAESNNIKYQYFI-SQGGTDAGRVHLSNDGVPSAVIGIPSRYIHTHASIIHVDDYAAAKELIVELVKHTDANMV--
>tr|A0A1E5K3N1|A0A1E5K3N1_9BACI/4-348
-ETLSLFKTLTELQGAPGNEHPIRAFMKDELGKYSDEVIQDNLGGTFGVKHG--DGPRVMVAGHMDEVGFMVTQITENGMLRFQPLGGWWNQVMLAQRVQVMTANG-PVIGVIGSIPPHLLTEAQRSKPMEIKNMLIDIGADDKEDVNKIGVKPGDSIVPITPFEPMANKKILAKAWDNRYGCGLAIELLKELQNEELPNQLYSGATVQEEVGLRGAQVAANMIQPDVFYALDASPANDASG--DKQAFGHLGKGALLRIFDRTMVTHKGMREYVLDTAESNNIPYQYFI-SQGGTDAGRVHLANDGVPSAVVGICSRYIHTSASIIHVDDYAAAKELLVKLVRGTDKSFV--
>tr|A0A147K6K0|A0A147K6K0_9BACI/4-350
-ETLSLFKTLTELPGAPGNEYLVRDFMKSELEKYSDEIVQDRLGGIFGVKHGVENGPRIMVAGHMDEVGFMVTKVTANGMIKFEALGGWWSQVLLAQRVQIITDNG-PVIGVVGSIPPHILTDEVRKRPMDMKNMLIDIGADDAEDVKRIGVRPGQQIVPICPFTPMSEKKILAKAWDNRYGCGLSIELLKELQGETLPNTLYSGATVQEEVGLRGAQVAATMIKPDLFFALDASPANDMSG--NKSEFGQLGSGVLLRILDRSMVTHRGMREFILDTAETNDIPYQYYV-SQGGTDAGRVHLTNEGVPSAVIGICSRYIHTHASMIHVDDYAAAKELIVKLIKECDSSTV--
>tr|A0A7C0TXK1|A0A7C0TXK1_9CREN/5-354
-KVYELLRKLCSTHSPSGFEDEVKGLVIDELKPYADSLWVDSLGNVIALKKG-SGDGKLMIAAHLDEIGLMISHIDKRGFLRFTPVGGWSERILPAQRVIILTRKGTKVRGVIGIKPPHLMTPEEAKQVIPMKDLFIDIGVSSRDEAEKLGVKVGCIAVLDREVVRLGGDVVTGKSFDDRVGVAVMIEAFKQLDNVE--ANVYAVATVQEEVGLKGARVAAFSIGPDIALALDVTTANDVPTVQEHEWIAQLGKGPTIKVIDTGLISHPAVRELLIKTAEEEGIPYQVEVAPAGTTDASAIQLTREGVPAGVVSVPTRYIHSPTEVLNLNDVINAVKLVRGFAKRVTDE----
>tr|A0A662P097|A0A662P097_9EURY/4-345
---YELLKKIVEAPGVSGYEFGVKDVVIAAFKDYVDEIKVDKLGNVIAHKKG--DGPKVMLAAHMDQIGLMVTHIEKNGFLRVAPVGGVDPRTLIAQRFKVWIGKNKYIYGVGGSVPPHIQKPEERSKAPTWDQVFIDIGAESKEEAEEMGAKIGTIITWDGKLERLGKHRLVSIAFDDRIAIYTLVEAARKLKDTN--ADIYFVATVQEEVGLRGAKVSAFGIEPDYGFAIDVTIAADVPGTPEHKHVTQLGKGTAIKIMDRSVICHPTIVRWMEELAKKYEIPYQWDILLGGGTDAGAIHLNKSGVPTGAISVPSRYIHSNAEVVDERDVDAGVELMVKVLEHINE-----
>tr|F6D3T2|F6D3T2_METPW/2-341
---RKLLKKLTDAPGISGFEDGIRNVMIDEVKDHVDEIEVDNMGNMIATKKGKEGSKKVMLAAHMDEIGLLVRYIDKNGFIKFSKIGGINDQMLLNQEVTVYASKG-EIIGVIGSKPPHRMKESERKKILGYEDMFIDIGAADKEEAEKM-VAVGDPIIINQNFAELGTSLVKAKALDNRVGCAVLVEVMKQLESD---ATVYGVATVQEEVGLKGAKTSAFKLNPDMAIVLDVTISGDHPGIKEDEAPAKAGKGPVIVLADRGLITHPKVKELLTSVADEEKIPYQLEVSEGGTTDASVIHLTREGIPTGVISPASRYIHTPVSVVNVEDVENAVKLIVAVLKR--------
>tr|A0A6L6GW46|A0A6L6GW46_9BACL/4-351
-ETLQMFKTLTELPGAPGNEHEVRKYMRTELEKVSDRIIQDNLGSIFGVRDGAADGPRIMVAGHMDEVGFMVTQITDNGMIRFQTLGGWWNQVMLATRVEIIVGDK-KIPGVIGSIPPHLLSDEDRKKPMEIKNMLIDIGADSKEDAQEIGIRPGQQIVPFSPFTPMADKKIMAKAWDNRYGCGLAIELLKELKDEKLPNQLFSGATVMEEVGLRGAQTAAHMIDPDLFFALDASPANDANG--NKNEFGQLGKGTLMRILDRSMVTHRGMREFVLDTAESNNIPYQYFV-SQGGTDAGNVHTSNEGVPSSVIGICSRYIHTSASIIHTDDYAAAKELIVKLVKAADRATVE-
>tr|A0A1U6JSF0|A0A1U6JSF0_9BACI/4-351
-DTLELFKTLTELQGAPGNEHAVRAFMKEHLSQYSDEIVQDRLGGVFGLRKGGDQDPVVMVAGHMDEVGFMVTSITDNGMIRFQTLGGWWSQVLLAQRVQIMTDNG-PVTGVIGSIPPHLLGEEQRRKPMDIKNMLIDIGADDRENAREIGIKPGQQIVPICPFTPMAEKKILAKAWDNRYGCGLSIELLKELQGVNLPNTLYSGATVQEEVGLRGAQTAANMINPDIFFALDASPANDMSG--DKNEFGQLGKGALLRILDRSMVTHRGIREFVLDTAESNDIRYQYFV-SQGGTDAGRVHMSNEGVPSAVVGICSRYIHTHASMIHVDDYAAAKELIVKLVKECDRSTIE-
>tr|A0A1G8NGG0|A0A1G8NGG0_9BACI/4-351
-QTKDMFRTLTEMPGPPGHEHQVRAYVKQELNKHADEVIQDKLGSVFGVKKGHPQDPKVMVAGHMDEVGFMVTSVNKKGLVKFQTLGGWWSQVLLAQQVTIITDNG-PVPGVIGSTPPHLLKEADRKKPVSIDKMYIDIGADDAEDAERLGIYPGLPIVPVCDFTPLAEKKIMAKAWDNRYGVGLSIELLEEVKNETLPNTLYSGATVQEEVGLRGAQTSAQMIKPDIFFAMDASPANDTTT--RKDEFGELGKGALLRIYDGTMITHRGMRDFVLDTAESGDIPYQYFI-SPGGTDAGRVHTSGDGVPSAVVGVCARYIHTSASILHVDDYAAAKELITTLVRNADRSTVD-
>tr|A0A1E5LCH1|A0A1E5LCH1_9BACI/4-351
-ETMQLFKTLTELQGAPGNEHAVRKFMIGELEKYADDIIQDNLGSVFGVKKGEVDGPRVMAAGHMDEVGFMVTKITDNGMLRFQTLGGWWSQVLLAQRVQVMTDNG-PVIGVVASTPPHLLTEAQRKKPMDIKNMMIDIGADDHEDALQIGIKPGQQIVPICPFTPMAEKKILAKAWDNRYGCGLAVELLKELKGESLPNTLYSGATVQEEVGLRGAQTAANMIKPDIFYAMDASPANDASG--NKTEFGQLGKGTLLRILDRTMVTHRGIREFILDTAETEKIPYQYFV-SQGGTDAGRVHTSNQGIPSAVIGICSRYIHTSASIIHIDDYAAAKELLIKLVKKTDKTTIE-
>tr|A0A498D9L1|A0A498D9L1_9BACI/4-348
-NTLDLFKTLTELQGAPGDEARVRAYMEQELDKYADEIIQDNLGSIFGVKYG--EGPKVMVAGHMDEVGFMVTQITENGMLRFQPLGGWWNQVMLAQRVQVMTESG-PIIGVIASIPPHLLTEAQRSKPMEIKNMLIDIGADDRADVEEIGVKPGDTIVPITPFQPMAPKKIMAKAWDNRYGCGLAIELLKEVKNETLPNQLYSGATVQEEVGLRGSKTSANLIQPDIAYVLDASPANDASG--DKKAFGKLGEGALLRIFDRTMVTHKGIREFILDTAESNNIKYQYFV-SQGGTDAGSIHLSNSGVPSAVIGICSRYIHTSASIIHVDDYAAAKELLVKLVKTTDQNTV--
>tr|A0A368WEE3|A0A368WEE3_9BACI/4-351
-DTLQLFKFLTELQGAPGFEHEVRHFMRKELEKYTNEIVQDRLGSIFGVKRGTEDGPTVMVAGHMDEVGFMVTQITENGMLRFQPLGGWWNQVLLAQRVQVMTEQG-PVIGVIGSIPPHLLSDELRARPMDMKNMLIDIGADNKEDALNIGIRPGQQIVPVCPFTPMAEKKIMAKAWDNRYGCGLAIELLKEVQNETLPNILYSGATVQEEVGLRGAQTAANMIKPDIFYALDASPANDMSG--SKSEFGQLGKGVLLRILDRTMVTHKGIREFILDTAETNKIPYQYFV-SQGGTDAGRVHVSNDGVPSAVIGICSRYIHTAASIIHVDDYLAAKELLVKLVKATDKTTVE-
>tr|A0A354DHW2|A0A354DHW2_9BACL/4-352
-STLTMYKELTEVAGAPGHEGRVRAVMEKYISPYADEMCRDNLGSLIARKGN--QGPKIMVAGHLDEVSFMVTMITDKGFIKFQPLGGWWGQVMLAQRVGIQSRTG-VIEGVIGSVPPHVLSPEARKKPVEIKDMFIDIGASSREEAASFGVRPGDPIVPICPFTLMSPKIMMAKAWDNRVGVAMAIQTLQQLQGMDHPNQVFGVGTVQEEVGLRGAQTAAYTVNPDIAIAVDVGIAGDTPGIKEQDAQSKIGAGPQILIYDGSMIPNASLRDLFVETAKELGIPFQFDALSGGGTDAGRMHLNRNGVPSIVISIATRYIHSHAAILHRDDIDNGVKLIVSVIKKLDQDMVE-
>tr|A0A0H4KPY4|A0A0H4KPY4_9BACI/4-347
-ETLALFKTLTELPGASGNEHAVRTFMKEELAKYSDEIIQDRLGSTFGVRNG--NGPKVMVAGHMDEVGFMVTSVTDKGMLRFQPLGGWWSQVLLAQRVEVITKNG-PVVGVIASIPPHLLDESQRNRPMAIKNMLIDVGADSKEEVKEMGIKQGDQIVPICPFTPMKEKKILAKAWDNRYGCGLAIELLKELKDEKLPNTLYSGATVQEEVGLRGAQSAANMINPDLFYALDASPANDTSG--DKNAFGQLGKGVLLRILDRTMVTHRGVREFVLDTAETNNIPYQYFV-SQGGTDAGRVHLSNKGVPSTVIGICSRYVHTSASMVHIDDYAAAKELLIKLVKSSDQTT---
>tr|A0A2N5GEF2|A0A2N5GEF2_9BACI/4-350
-QTLQLFKTLTELPGTAGNEHQVRKFMREQLSQYADEVVQDKLGGIFGLKKGPENGPTIMVAGHMDEVGFMVTSITDNGMLRFQTIGGWWSQVLLAQLVQIITDRG-PVIGVIGSIPPHLLDEAKRNKPMEINNMLIDIGADDRDDAINIGIKPGQQIVPICLFTPMANKKILAKAWDNRYGCGLAVELLKEVKDDKLPNTLYSGATVQEEVGLRGAQTAANMIKPDLFFALDASPANDMSG--DKNEFGQLGKGALLRIFDRSMVTHRGMRELVLDTAETNDIPYQYFV-SPGGTDAGRVHISNEGVPSAVIGICSRYIHTHASIIHVDDYAAAKQLLVKLMKACDRSTV--
>tr|A0A562QJI9|A0A562QJI9_9BACI/4-349
-ETLHLFKTLTELQGAPGFEHDVRKFVRSELEKYADEIVQDRLGSIFGVKRGDENGPTVMVAGHMDEVGFLVTSINAKGLIRFQPLGGWWSQVLLAQRVEIMTDNG-PVIGVIGSTPPHLLEDAQRSKPMDIKNMYIDIGADDKEDAQKIGVKPGQQIVPICPFTPMAKKKILAKAWDNRYGVGLSIELLKELQHELLPNILYSGATVQEEVGLRGAQTAANMIKPDLFYALDASPANDATG--GKDAFGQLGKGALLRIFDRTMITHRGMREFVLDTAETHNIPYQYFI-SQGGTDAGRVHLSGDGVPSAVIGICSRYIHTAASIVHIDDYAAAKELVVKLVKASDAST---
>tr|A0A7C5NV52|A0A7C5NV52_9ARCH/1-343
--MVETLEKLSNACGVAGREDEVRKIMKEMLKPHVDEISEDKLGNVIGIKRGEKNAPKVMLAAHMDEIGLFVKTISKDGFLQFSKIGGIDDRILLAQKVIVHTEKG-PLHGIIGSKPPHIQKEEERKKVLTYDELFIDIGAENQEEAKKMGVKIGDPVSFDIKFARIGNDAVIGKAFDDRVGCVVMIEAMKMLEKTE--CTVYAVGTVQEEVGLRGATVAAFGIYPDVGIALDVTVAGDVPGVKEVEAPVKMRKGPAIEVADMGLITHPKVLRLLVEAAEKNNIPYQLETGLPGSTDAARIALTREGVPSGVISVPTRYIHSPVSLASLNDIENAAKLTVAAIQKIPK-----
>tr|A0A2N5MD02|A0A2N5MD02_9BACI/4-351
-ETLHLFKTLTELPGTSGNEHAVRKFMRSELEKYSDEIVQDKLGGVFGVKKGDVSGPRILVAGHMDEVGFMVTSITENGMIRFQPLGGWWSQVLLAQRVQIITDNG-PIIGVVGSIPPHLLDEKLRSKPMEMKNMLIDIGADDREDVKKIGVKPGQQIVPICPFTPLAEKKILAKAWDNRYGCGLAIQLLKDLKDDTLPNILFSGATVQEEVGLRGAQTAASMIKPDIFFALDASPANDMSG--SKSEFGQLGKGALLRIFDRSMVTHKGMREFILDTAESNKIPYQYYV-SQGGTDAGKVHIANEGVPSAVVGICSRYIHTHASMIHVDDYAAARELIGKLVRACDKSTVE-
>tr|A0A1I0HGN0|A0A1I0HGN0_9BACI/4-348
-ETLDLFKTLTELQGAPGNEHAVRAFMKGELEKYSDEIIQDNLGGVFGVKNG--NGPKVMVAGHMDEVGFMVTQITKKGLIRFQTLGGWWSQVLLAQRVQVMTDNG-PVVGVISSIPPHNLTDEQRKKPMDIKNMLIDIGADDKEDAENIGIKPGQAIVPICPFTPMANKKILAKAWDNRYGCGLSIELLKELQGESLPNQLYSGATVQEEVGLRGARVAANMIKPDIFYALDASPANDMTD--DKE-FGQLGKGALLRIFDRSMITHKGMKEFILDTAESNNIPYQYFI-SQGGTDAGQVHLSNNGVPSAVVGICSRYIHTSSSIIHVDDYQAAKELLVKLVKTTDQNAVD-
>tr|A0A4Y8L6G2|A0A4Y8L6G2_9BACL/4-351
-DTLSLFKTLTELPGAPGNEHAIRKFMKQELSKYSDEIVQDGLGSIFGLKKGPEDGPVVMAAGHMDEVGFMVTGITENGMIRFQTLGGWWSQVLLAQRVEIVAEDK-KIIGVIGSIPPHLLSEEKRAKPMEIKNMLIDVGADDKADAESMGIRPGQQIVPVCPFTPMENKKILAKAWDNRYGCGISVELLKELKDEKLPNTLYSGATVQEEVGLRGAQTAANLIKPDIFFAMDASPANDMTG--DKNEFGQLGKGTLLRILDRSMVTHRGMREFVLDTAETNNIPYQYFV-SAGGTDAGRVHISNEGVPSAVVGICSRYIHTAASMIHIDDYAAAKELLVKLVKASDRSTVE-
>tr|A8U933|A8U933_9LACT/5-355
--ELQMLKELTDAKGIAGNEGQVREVFVKYAKENADSIVFDGLGSVIAKSVGDKTGPKVLFAGHLDEVGFMVTKITEEGFIKFQTIGGWWAQVMLAQQVEITTTKNKTIHGVTGCKPPHVLTAEVRNKAYDIQDMFIDIGASSREEAMEWGIKPGDMVTPYTEFRRLNSKFILAKAWDNRIGTAVTLKVLENLKAEGHPNKAFAVGNVQEEVGLRGAKTATHLVDPDIAFALDTGTAGDTPGMTEKEADSKLGKGPQIIIYDASMVAHKGLRDFVVTIAEELNIPFQYTVIAGGGTDAGSQHVSKNGIPALAITVATRYLHSHTSVIHEDDYLNTVKLVTEVIKRLDAKTVE-
>tr|A0A7C6N5U2|A0A7C6N5U2_9MOLU/6-351
----LLLKELTEAKGISGNEKEVRGIMKREMEQLNVEISYDNIGSIIAKKVGDEQGPRIMISGHMDEIGLMVTKITDDGYLKFQTIGGWWSQVMLAQQYDVVTREGKSYRAVMGSKPPHLLKDEERKNPVRIEDMFLDLGVKNKEEVEQLGIRIGDMVTPVLDFQVMAPDYLLAKAFDDRIGCAAVLEVLKNLNSEKHPNILFGVGTVQEEVGLRGAKTASYICNPDIAIAVDVGIAQDTPGLS---GNAKMGEGPLLLIYDGGLVGHKELRDFVIQVAEENNIPYQYDYLARGGTDAGQMHLAQNGAPALSLCIASRYIHSHTSMISRKDYQNTVKLLTELIKRLDRETVN-
>tr|A0A497RH31|A0A497RH31_9EURY/2-344
-NTWELIKKLSNAHGISGFEDDIKDIIKAELEKYVDEIKIDNMGNVVCIKNG--NNLKLMVAAHMDEIGFMVKFIDDKGFLRIAPIGGWFSQIVVGQRVIVHGK--KKIYGVVGCKPPHLMKEDERKKAIEIKDMFIDVGASSKDEVLEMGIEVGNPITIDREVQVLYKSRVTGKAFDNRAGLAMMIEAVKNTKSD---ATIYAVGTVQEEVGLKGARTSAFAIEPHAAIATDVCVAADFPGAESSYMDVKLGKGPAITIADRGLIASRNILDWLKNTAEDHKIPYQLEVAEGGTTDATAINLTKAGIPAGVISVPARYIHSPVEVIDLEDLENGSKLIAKALETAKK-----
>tr|A0A662U4R2|A0A662U4R2_9CREN/11-357
---FVILKKLSEAVGVSGHEFEVKKVVIEEISDVVDEWRVDSLGNIIALKKGGGNGPKIMISAHMDEIGLMVTHIDKRGFLRFTGVGSWNERILPGQRVIVCAGDV-KVRGVIGAKPPHLMTPEEKKQVIEMKKLFIDIGATSSDEVKELGIKVGSIAVLDREVVRLGTDRVTGKAFDDRVGVTSLIFALKLLSDVEHEAEVYSVFTVQEEIGLKGATVSAFAVKPDVGIAVDVTTANDIPEVDEKDWVTELGKGPAIKVMDKGNISHPKLRELLIKIAEEEKIPYQLEVLPGGATDAAAIMVSREGVPVATISIPCRYIHSPIEVLDLKDAVYASKLLVAFVKKLSRDH---
>tr|A0A1H0H3W9|A0A1H0H3W9_9BACI/4-351
-DTYQMFETLTQLPGAPGFEHQVRKYVKEELQKYSDEIIQDRLGSVFGVKQGTAEAPKVMVAGHMDEVGFMVTSINEKGLIRFQPLGGWWSQVLLAQRLEIITDNG-PVTGVIGSIPPHLLDEAKRNKPMAVKNMYIDIGADDKADAERIGIKPGQQVVPVCPLEKLAEKKLMAKAWDNRYGVGLSIELMKELQGTELPNTLYSGATVQEEVGLRGAQTAANMINPDIFYALDASPANDASG--EKDAFGHLGKGALLRIFDRTMVTHRGMREFILDTAESNGIPYQFFV-SQGGTDAGRVHISNNGVPSAVIGICSRYIHTAASIMHVDDYAAAKELLIKLVKKTDATTMQ-
>tr|A0A1S2M4Y8|A0A1S2M4Y8_9BACI/4-351
-ETLQLFKTLTELQGAPGFEHQVRKFVRVELEKYTNEIIQDRLGSIFGVKRGDEKGPKVMVAGHMDEVGFMVTSISEKGLIRFQTLGGWWSQVLLAQRVQIITDNG-PVIGVIGSIPPHLLDEAKRNKPMEIKNMYIDIGADDKVDAQNIGVKPGQQIVPICPFTPMANKKILAKAWDNRYGCGLAIELLKELKDETTPNVLYSGATVQEEVGLRGAQTAANLIKPDIFYALDASPANDASG--EKDTFGHLGKGALLRIFDRSMITHRGMREFLLDIAETNNIPYQYFI-SPGGTDAGKVHLSGSGVPSAVIGICSRYIHTSSSIIHVDDYAAAKEFIIKLVKNTDKTAVE-
>tr|A0A1I2QG09|A0A1I2QG09_BACME/4-350
-ETLSLFKTLTELPGAAGNEHQVRSFMRSQIEPLVDEVIQDGLGSLFGVRYNEEKGPKVMVAGHMDEVGFMVTSVTDKGMLRFQTLGGWWSQVLLAQRVHVVTKKG-PITGVIASIPPHLLDESQRNKPMAIKNMMIDVGADSKQEAAEMGIRPGDQIVPICPFTPMAEKKILAKAWDNRYGCGLAIELLKEVKNEKLPNILYSGATVQEEVGLRGAQSAANMIKPDLFYALDASPANDTSG--DKNAFGQLGKGVLLRIFDRTMVTHRGMREFILDTAETNSIPYQYFV-SPGGTDAGRVHTSNNGVPSAVIGVCSRYIHTHASMIHVDDYAAAKELLVKLVRSTDQTTL--
>tr|A0A1I6B6H0|A0A1I6B6H0_9BACI/4-351
-QTLKMFQTLTELPGAPGNEHAVRKFMREQITPYADEIIQDKLGGIFGVKKGDPNGPTIMVAGHMDEVGFMVTAITDNGMIRFQTLGGWWSQVLLAQRVQIITEKG-PVTGVIGSIPPHLLDESKRSKPMEMSNMLIDIGADDREDALKIGIKPGQQILPICPFTPMAPKKILAKAWDNRYGCGLAIELLKELKDVQLPNMLFSGATVQEEVGLRGAQTAANMINPDLFFALDASPANDMTG--DKKEFGHLGKGPLLRILDRSMVTHRGMREFVLDMAETHSIPYQYFV-SQGGTDAGRVHTANEGVPSAVIGICSRYIHTHASMIHVDDYAAAKELLVKLVKACDRSTVE-
>tr|A0A3S0GDF3|A0A3S0GDF3_9ENTE/7-355
----KFLQELSEAKGVPGHEDAVREIVKKYTEPYADKMVYDGLGSIAARHKGDKEGPKVLLMGHMDEVGFMVTQITEGGFIKFQTLGGWWGQVMLAQQVQIQTREGKIIHGVIGCKPPHVLSAEARQKPYDVKDMFIDIGASSEEEVKEWGIRPGDSITPYIEYRRLNSKFLLGKAWDNRIGTAISIKVFEKLAQEGHPNILFAGSNVQEEVGLRGAKTSTYKIDPDIAFALDTGTAGDTPGMTAKESMSKLGEGPQILIFDASMVPHRKLRDFVIDVAEELNIPYQLEVVAGGGTDAGSQHLTRSGIPSLAITVATRYLHSHTSVIHEDDYLNAVKLVTEVVKRLDKDTVE-
>tr|A0A0M0L6U6|A0A0M0L6U6_9BACI/4-349
-DTLALFKTLTELPGAPGNEHQVRAFMRQELEKYSDEIVQDRLGSIFGVKKGNPEGPTVMVAGHMDEVGFMVTSVTEKGLIRFQTLGGWWSQVLLAQRVQVITDNG-PIIGVIASIPPHLLEDAQRSKPMDIKNMLIDVGADDPEDVKRMGIKPGQQIIPICPFTPMAEKKILAKAWDNRYGCGLAIELLKEVQGEELPNTLYSGATVQEEVGLRGAQTAANMIKPDIFYALDASPANDMSG--DKTAFGQLGKGALLRIYDRTMVTHRGIREFILDTAETNNIPYQYFV-SPGGTDAGRVHTTNEGVPSAVIGICSRYIHTHASMIHIDDYAAAKELVTRLVRATDRTT---
>tr|A0A6N8HSJ0|A0A6N8HSJ0_9BACI/4-351
-ETLSLFKTLTELQGAPGHEHQVRAFMKQELARYADETIQDNLGGVFGVKNGEGKGPKVMVAGHMDEVGFMITQITKNGMLRFQTLGGWWNQVMLAQRVQIMTDQG-LVMGVIGSIPPHNLTPEQRKKPMEVSNMLIDIGADDLEDAERIGIKPGQAAVPVCPFTPMADKKIMGKAWDNRYGCGLSIELLKEVQNETLPNRLYSGATVQEEVGLRGAQVAANMIEPDIFYALDASPANDMSG--DENAFGQLGKGALLRIFDRTMITHRGMREFVLDTAETHDIPYQYFI-SQGGTDAGRVHTSGDGVPSAVIGLCSRYIHTAASMIHVDDYAAAKELLVKLVKATDQQTVD-
>tr|K6CRJ9|K6CRJ9_BACAZ/4-351
-ETLQLFKTLTELQGAPGFEHNVRKFMRTEIEKYADEMIQDRLGGIYGVKKGSDEGPRVLVAGHMDEVGFMVTQITENGLLRFQSLGGWWSQVLLAQRVQIETDQA-QVIGVISSVPPHLLDEETRKKPMDIKNMLIDIGADNKEDAIRIGIKPGQQIVPICPFTPMAEKKILAKAWDNRYGCGLAIELLKETKNEKLPNKLFAGATVQEEVGLRGAQVAANLIQPDIYYALDASPANDASG--EKDVFGKLGQGVLLRILDRTMVTHRGIREFVLDTAESANIPYQYFV-SQGGTDAGRVHTSNNGIPSAVIGICSRYIHTSASIIHVDDYAAAKELLINLVRKTDKTTVD-
>tr|A0A6B3TPR9|A0A6B3TPR9_9BACI/4-351
-QTLKLFQTLTELPGAPGNEHQVRKFMKEQLSLYADEIVQDRLGSIFGVKKGNPDGPTVMVAGHMDEVGFMVTAITDNGMLRFQPLGGWWSQVLLAQRVQVITNNG-PVIGVVGSIPPHLLDEKKKNKPMEIKNMLIDIGADDRADAERMGIKPGQAILPICPFTPMAEKKILAKAWDNRYGCGLAIELLQELKDETLPNILYSGATVQEEVGLRGAQTAANLIQPDIFFALDASPANDMTG--EKLEFGHLGKGALLRILDRSMVTHRGMREFVLDMAETHGIPYQYFV-SQGGTDAGRVHIANEGVPSAVIGICSRYIHTHASIIHVDDYAAAKELLIKLVKACDKSTVE-
>tr|A0A0A5GBI9|A0A0A5GBI9_9BACI/4-350
-ETKQLFKTLTELQGAPGNEGAVRSFMKEELNKYSDELVQDKLGSVFGYKKGDGSGPRVMVAGHMDEVGFMVTQITRNGMIRFQTLGGWWSQVLLAQRVQVMTESG-PVIGVISSIPPHNLTPEQRNKPMDIKNMMIDIGADDEEDAKSIGIRPGQQIVPVSPFTEMADKKILAKAWDNRYGCGLAIELLKELHGESLPNELYSGATVQEEVGLRGAATAANLIQPDLFYALDASPANDTNG--DKNEFGQLGKGALLRILDKSMITHKGMREFVLDTAETHDIPYQYFV-SQGGTDAGRVHMSGEGVPSAVVGICSRYIHTSASMIHIDDYAAAKELIIKLVKSTDRNTL--
>tr|A0A661KLZ0|A0A661KLZ0_9DELT/4-345
--IKGLLKRLSEAHGISGYEDEVREILKSEIMPYVDEVKVDRLGNLIAIKRG--KRPSVMIAAHLDEIGLMVRHIEDEGFIRFSTIGGWFDQTLLNQRVVLHGDRG-KVFGVIGSKPPHVMKKEERERLIKSDDMFIDIGASSKEEAESMGISIGTPITIDRRFVELKNGVVTCKAFDNRSGIVIMIEALRRAGTE---FEVYAVGTVQEEVGLKGARTTAFELMPDVAIATDVTIAGGHPGLEKKRFNVEMGKGAVITVCDRGIITPKSVLRWLKGTAERHKIRYQLSVLEGGTTDATAILLTRSGIPSGVIGVPTRYIHTPVEVLNINDLEECANLLARAIEEVG------
>tr|A0A368X3V3|A0A368X3V3_9BACI/4-347
-ETLALFKTLTELPGAPGDESKVRDFMKQELNKYADEMIEDRLGGVFGVKKG--KGPKVMVAGHMDEVAFMVTQITENGMLRFQPLGGWWSQVLLSQRVEIKTKKD-SIIGVIGSIPPHNLTEAQRKKPMEQKNMLIDVGADDKEDVLKMGIRPGDSIIPVSPFTPMAEKKILAKAWDNRYGCGLAIELLKELQNETLPNQLYSGATVQEEVGLRGAQVAANMIEPDIFYALDASPANDMSG--DKNEFGQLGKGALLRIFDRSMITDHGMKEFLLDTAESNNIPYQYFI-SQGGTDAGRVHISNQGVPSAVVGICSRYIHTHASIIHIDDYAAAKHLITELVKNTDQST---
>tr|A0A1D2YUM1|A0A1D2YUM1_9BACI/4-351
--RLQLFKELTEAHGAPGFEKPVRDIMRRYISRYTDEIIQDNLGGIFGIKRGNSNGPKVMVAGHMDEVGFMVTRITKEGFIKFQTLGGWWSQVLLAQRVSILTPNG-EVEGIIGSLPPHILPDEMRRKPIDIKKMFIDIGAKDKEDAEKIGIRPGQPIVPVTPFRVMANKRLMAKAWDNRYGCAMAIDLLDSVKDLNLPNTLYAGANVQEEVGLRGAQTSAEMINPDIFFALDAGPAGDMPNAPEEAM-GKLGDGVIIRIYDRTYVTHRGMRDYLLDTVESLGVKYQYYV-SQGGTDAGRVHLHGKGVPSIVIAIPSRYIHSHASIIDYDDYLAAKETLTTLVKNLDKSTYE-
>tr|A0A512SD64|A0A512SD64_STAGA/4-353
--SVNLLKTLTDIDGIAGHEMEVKSTMKAYLTPVSDEIVEDNLGGIFAKKTATDGHKTLMVAGHLDEIGFIVTKIDKDGFLKFTPIGGWWNQVMLSQKVTVTTDSGKKIRGIIGCKPPHVLTPEERKKNVEIKDMFIDIGVKSKKEAEQYGIDLGNMITPYSEFETLANKYLTAKAFDNRYGCALAVDVLNNLKEDDININLVAGANVQEEVGLRGAKVAANKIKPDLAIAVDVAVAYDTPGMSGQVSDTAIGNGPVVIIMDATNIGHVGFTKHIKEVAKKHNISIQLDTTAGGGTDAGSIHVANEGTPTVSIGVALRYMHSNVSVLHTDDYKNSVALVTEIVKSLNDDVV--
>tr|A0A4R8GPL9|A0A4R8GPL9_9BACI/4-351
-KTLQLFNTLTELPGAPGNEHLVRKFMREQISQYTEEVVQDKLGGIFGVKRGDQSGPTVMVAGHMDEVGFMVTSITDNGMIRFQTLGGWWSQVLLAQRVQIITDNG-PVTGVIGSIPPHLLDEAKRSKPMEIKNMLIDIGADDHEDAKRIGIKPGQQILPICPFTPMAEKKILAKAWDNRYGCGLAVELLEEVQSESLPNILYSGATVQEEVGLRGAQTAANMINPDIFFALDASPANDMTG--DKNEFGHLGKGALLRILDRSMVTHRGMREFVLDTAETNNIPYQYFV-SQGGTDAGKVHISNEGVPSAVIGICSRYIHTHASIVHVDDYAAAKELLVKLVKACDRSTVE-
>tr|A0A2S7MXW6|A0A2S7MXW6_9BACI/4-352
-STLELFKTLTELPGAPGYEHEVRAFMKKQMSKYTDEFVQDGLGSLFGVKRGDEEGPKIMVAGHMDEVGFMVTSITSEGLLRFQTLGGWWSQVLLAQRVRVYTDKG-PIVGVVSSIPPHLLSEAQRTKPMDIANMLIDVGADDKDDAIAMGIKPGQQIVPHTEFTPMAEKKILAKAWDNRYGCGLAIELLEELQGEKLPNILYSGATVMEEVGLRGAGTAATMIDPDLFFACDASPANDMSG--SKDVFGYLGKGPLLRIYDRTTVMHKGMREFILDTAESNHIPYQYFVAPNGGTDAGKVHVTNRGIPSAVIGVCSRYIHTSASILHVDDYAAAKELLVKLVKACDKTTVE-
>tr|A0A0K0ILK1|A0A0K0ILK1_9FIRM/4-348
-ETLDLFKKLTELPGASGNEHAVRAFMKKELEKYSDEIIQDNLGGLFGVKHG--NGPKVMVAGHMDEVGFMVTQITDNGMIRFQPLGGWWNQVLLAQRMQVLTKNG-PVIGVIGSIPPHLLSEAQRKKPMEIKNMLLDIGADDKEDVKKIGVRPGDTIVPVTPFQPMAQKKILAKAWDNRYGCGLSIELLKELQHETLPNELYSGATVQEEVGLRGSKVASNMIKPDISYVLDASPANDASG--DKTAFGQLGKGVLVRIFDRTMITSQGMREFILDTAESNDIPYQYFV-SQGGTDAGSIHLSHEGVPTAVVGICSRYIHTSASLIHIDDYAAAKELLIKLVKATDQNTV--
>tr|A0A366EAF0|A0A366EAF0_9BACI/4-349
-ETKQLFQTLTELQGAPGNEHLVRSFMREQLSNYADEMIQDNLGGVFGVKNG--SGPKIMVAGHMDEVGFMVTQITNNGMLRFQPLGGWWSQVLLAQRVQIMTDNG-PIVGVIGSTPPHNLTPEQRKKPMDQKEMLIDIGADDQEDAKQIGIKPGQQIVPITPFTPMAEKKILAKAWDNRYGCGLAIELLKELQSEKLPNQLYSGATVQEEAGLRGAQVAANMIQPDIFYALDASPANDMSG--DQKEFGQLGKGALLRIFDRSMITHRGMRDFVLDTAESKNIPYQYFI-SQGGTDAGRVHVANEGIPSAVVGIASRYIHTHASIIHVDDYAAAKALIIELVKNTDANTVE-
>tr|A4WI33|A4WI33_PYRAR/4-353
--FVQLLKKLSEARGPSGFEDEVREVVIREMEPYVDEVVVDKWGNVIGVKRG-SSDYRAMVAAHIDEIGLVVDHIEKEGYLRFRPIGGWNEVTLVSQRVWVRTSDGRWIRGVVGSLPPHVTPSGREREAPEIKDLYIDIGVYSREEAEKLGVTVGSVVVLDREFAVLNGKVVTGKAFDDRVGVAVMLYALRMLEK--LPVTLYAVATVQEEVGLRGASVAAERINPHYALALDTTIAADVPGVGERLHVTKLGKGPAIKVLDGLFIAHPGLRDHIVKLARELGIPYQMEVLYGGTTDAMAIAFRREGVPAAVISVPTRYIHSPVEVLDVEDAVNAAKLLKATLERTTPEIV--
>tr|A0A1I1TT73|A0A1I1TT73_9BACI/4-349
-ETMDLFKNLTELQGAPGNEHAVRKFMRAELEKYSDELIQDNLGGVFGVKKG--DGPRVMVAGHMDEVGFMVTQITKNGMIRFQTLGGWWSQVLLAQRVQIMTDNG-PVVGVIGSIPPHNLSPEQRKKPMDTKDMLIDIGADDKDDAAKIGIKPGQSIVPICPFTPMAEKKIMAKAWDNRYGCGLSVELLKELQGEKVPNQLYSGATVQEEVGLRGAKVAANMIEPDIFYALDASPANDMSG-DDQE-FGQLGKGALLRVFDQTMITHRGMREFILDTAESGNIPYQFFV-SQGGTDAGSVHLSNSGVPSAVVGICSRYIHTSSSIIHVDDYEAAKELLLKLVKSTDQSTVD-
>tr|V6Q6F6|V6Q6F6_9ENTE/8-355
-----FLKELTDARGVPGNEDEVRAVFKKYAEPHADKMMYDGLGGIVARHNGAKEGPKVMIMGHMDEVGFMVTQITENGFIKFQTLGGWWGQVMLAQEVEIKTREGKLIHGVIGCKPPHVLSAEARQKPYEISDMFVDIGATSADEVKEWGIRQGDMITPYTEYRRLNSKFLLAKAWDNRIGTAVSLKVLENLATEGHPNILFAGSNVQEEVGLRGSRTSTHMVNPDIAFALDTGTAGDTPGMTDKESMSKLGKGPQILIFDASMIPHRKLRDFVIDVADELEIPYQLEVIAGGGTDAGTQHITRDGIPSLAITVATRYLHSHTSVIHEDDYLNTVKLVTEVVKRLDKETVE-
>tr|A0A0D0GDT2|A0A0D0GDT2_9BACI/4-351
-ETLDLFKVLTELPGTSGNEHFVRNFMREQLTKYADEIVQDGLGSIFGIKHSEKDGPKIMVAGHMDEVGFMVTAITKNGMIRFQPLGGWSPQVLQAQRVQIFTDNG-PVNGVIGSIPPHLLRTEHKNKVTEIKDLLIDIGADDKEDAIRIGIKPGQQIVPICPFTPLAPKKIMAKAWDNRYGCGLAIELLKELQGVTLPNTLYSGATVQEEVGLRGARTSAYMIKPDLYFALDASAANDMTG--DKNQFGHLGEGVLLRIYDPTMVTHRGLREFILDMAESNHIPYQYFV-SGGGTDAGQVHLANEGVPSAVIGICARYIHSHASIIHVDDYLAAKELLIKLVKATDKTTV--
>tr|A0A1H2Y9B1|A0A1H2Y9B1_9BACI/4-349
-ETLDMFKYLTETPAVPGFEHQIRTYMKKELEPVSDEIVQDRLGSLFGVKRSGQEGPKVMVAGHMDEVGFMVKSIDENGMIRFQTLGGWWSQVLLAQRVQIYTEEG-SVPGVIGSTPPHLLEPAQREKPMPLNKMFIDIGADSRDHAEQLGVRPGMPVSPVCPFTPMAEKKIMAKAWDNRYGVGLALELMKEVEGEDLPNTLYAGATVQEEVGLRGGQTAAQMIQPDIFYALDASPANDSTG--GKDAFGQLGKGALLRIFDQTMITHRGMRDFVLDTAESNSIPYQYFI-SQGGTDAGRVHMANEGIPSAVIGVCSRYIHTSASLLHVDDYAAAKELLTKLVRTTDKQA---
>tr|A0A257AIS2|A0A257AIS2_9EURY/4-357
--MKELLKRLAEAHGVSGYEGEVQEVVKAEVEQYADEVKTDRLGNLVATKRG--KRPSVMIAAHLDEIGLMVKHVEDEGFLRFATVGGWFGQTLLNQRVVLHGSDGSAVFGVVGSKPPHRMKPKEREKAVKTEDMFIDVGARSREEAEQLGVGVGTPVTVDRNFVELKNERVSCKAFDNRAGVAVLVEALKRLKQAKTEFEVYAVGTVQEEVGLKGARTSAFELNPDVALALDTDIAGGHPGIEKKDTTVELEKGPVLTVSDRGLITPPAVLKWLKETATQHGIKYQLSVSEGGTTDATAIQLTRSGVPTGVVGVPTRYIHSPVEVLSLKDLENCAELVARAVERVG------
>tr|A0A7C5SL18|A0A7C5SL18_9CREN/6-353
-EYYSLLKKLAEVPGPSGREDSVRSIVVESLEKYVDKLWIDTWGNIIGVKRGSSGEGRVMIAAHMDEIGFFISHIEDDGFLRVIPIGGVAERSVLYQRVVIKNRNGKLIRGVIGLKPPHVAKPEELQKVPELRELFVDIGASSREEVEKLGVRVGDIAVFDRDVVELAGTRVAGKAFDDRVGVLALIKAAEITRDPK--VDVYFVATVQEEVGLKGARTSAFAISPDAALAVDVTIASDVPGVAKSEWYTRLGKGPAIKVADTGLITHPKLFDYLVSLAEKHNIPYQVEVIPGGTTDASIIALNKEGVPAGTVSIPARYIHSPVEVVDLSDVYNAARLLKVFSEEVT------
>tr|D5WTT6|D5WTT6_KYRT2/4-353
--SLELLRELTEAPGAPGAEGPVRELMRKHLEGLTDEVSQDGLGSIVGKKVGDPAGPKVMVMGHMDEVAFLVTHITPEGFLRFETLGGWWEQVMLAQRVRVLGRKG-EIIGVIGSKPPHVLPKEERDKVVRKKDMFIDIGAGSREEAMELGVRPGDPVVPICPFTVLSGKFIMAKAIDNRSGCAAVIDVLRRLKDTDHPNVVYAGATVQEEVGLRGAQTAAQWIQPDVFIAVDVGIAGDTPGLSEREALGKCGQGPLVLLYDATLVPNGPLRDLVIDTAEELGIPYQFDAMAGGGTDAGRAHLAGRGIPSIVIGFPTRYIHSHAALLHRDDYDRAVRLLTEVVRRLDRETVD-
>tr|A0A502BBV0|A0A502BBV0_9BACI/4-352
-STLDLFKTLTEIPGAPGFEHEVRSFMKKELSKYTDEIIQDGLGSIFGVKRGNDQGPKIMVAGHMDEVGFMVTSITPEGLLRFQTLGGWWGQVLLAQRVQVYTESG-PIIGVVSSIPPHLLSEAQRSKPMEIGNMLIDIGADDKEDAIAMGVKPGQQIIPYSEFTQMAPKKILAKAWDNRYGCGLAIELLEELQNETLPNILYSGATVMEEVGTRGAGTAATMIDPDIFFACDASPANDMSG--SKSVFGYLGKGPLLRIYDRTMVMHKGMREFILDTAESNHIPYQYFVAPNGGTDAGKVHITNRGIPSAVIGICSRYIHTHASIIHIDDYAAAKELLVKLVRSCDKTTVE-
>tr|A0A2I0PK74|A0A2I0PK74_9EURY/2-341
---KELMKKLSDVPGISGFEGEVTKIISDELKDHADHIEEDRLGNIIALKKGSPDGPKVMLAAHMDEIGLMVRHIDKKGFIKFSKIGGINDQMLLNQTVYINTENG-PVFGVIGSKPPHRMKAAERKKITDYENMFIDIGASNEEEALKM-VSIGDPIVFNHTYAELPNSLITGKALDNRIGCLIMIETLKRVNSN---ANIYGVGTVQEEVGLKGAKTSAFKIDPDFALALDVTIAGDHPGIKEDEAPAKIGKGPAIILTDRGIITHPSIKKWLTSAADEAKIPVQLEVSDGGTTDATAIHLTREGIPAGVVSVPTRYIHTTVSIASIEDIENTINLLVSAINN--------
>tr|A0A3N6AR74|A0A3N6AR74_9BACL/4-350
-DMLEMFKTLTELPGAPGNEHAVRAYMRQELSKYADEIVQDNLGGIFGLKKGDENGPRILVAGHMDEVAFMVTQITDKGMIRFQTLGGWWNQVMLAQRVEVYTSNG-PIPGVISSVPKHLLTPEMQSKPMEISNMLIDIGADDKEDAIKLGVRPGQSIIPVCPFTPMAPKKIMAKAWDNRYGCGLAIELLKELKDEKLPNTLYSGANVMEEVGLRGAKVSANLIKPDLFFALDASPANDVSG--DKNQFGQLGKGPLLRIYDRTMVTHKGMREYVLDTAESNNIPYQFFV-SPGGTDAGSVHVSNEGVPSTVIGICSRYIHSHASVIHTDDIDAAKELIVKLVKNADNSTL--
>tr|A0A3E0KNN0|A0A3E0KNN0_9FIRM/11-357
---LGLLRELTNAAGVPGFEREVRQVMEKYLAPLSE-VSRDRLGSVIGRKPGKSDRPRIMLAGHLDEVGFMVSLITDEGFVRFQTLGGWWDQVLLAQRVVIKTRQG-DVIGVIGSKPPHVLSSEERKKLVEKKDMFIDVGAFSKEEALAMGIRPGDPIVPATEFTLMKERLVLAKALDNRIGCALAVEVLRRLQGVEHPNTVYGVGTVQEEVGLRGAQTSAHLIEPDVGIALEVSIAGDVPGMKPEEAQSKLGKGPTVLLYDSTLVPNVNLRDLVIDVAEAEGIPLQFDVMPGGGTDAGRIQFFGHGVASICIGVPTRYIHSHAGIMHLDDFEAAARLLTALVQRLDAETV--
>tr|A0A0A3HQT0|A0A0A3HQT0_9BACI/4-353
-ETLELFKTLTELPGAPGNEHAVRKFMRSELEKYSDEVIQDHLGGIFGVRKSDSNAPKILVAGHMDEVAFMVTSITENGMLRFQPLGGWSNQVLQAQRVTVYTKNQ-EIPGVIASVPPHLLTEQERSKPTDIKNLLIDIGADSKEHAKELGIQPGQSIIPVCPFTPMAPKKIMAKSWDNRYGCGLAIELLKELKDEKLANHLYSGANVMEEVGLRGAQVSANMIQPDLFFALDASPANDTTG--DKTQFGQLGNGALVRIFDRTMITHRGMREFVLDTAESNNIPYQFFVSAGGGTDAGRVHMSNSGIPSAVIGICSRYIHTAASIIHVDDYAAAKELLVKLVKSVDRSTVD-
>tr|A0A120IDM0|A0A120IDM0_9FIRM/6-356
-QTLTFLKEITDANAVPGQERQAREVMKKYIGDSADEIYQDNIGSLIAKKVGEEDGPKILIAGHMDEVGFMVRQIDDNGYIKFVTLGGWWGQVMLAQQVTITTNSGKTYHGVIGSIPPHILSAEARQKPMDIKDMYIDLGVDSKEEVEALGIRPGDMITPYIEFRTMAEKYLLAKAWDNRIGCAVAVEVLNNLKGEHHPNIVYGVGTVQEEVGCRGAATTSQMINPSIVFALDVGLAGDVPGVTNQ-IQAKMGKGPIITLIDGGLIGHKGLRDFVVEVAEELNIPYQFDVTPGGATDAAKMHLAHDGAPAMSVGIASRYIHSHTSMIHRDDYENTVKLMTEVVKRLNKETVH-
>tr|A0A264W0S2|A0A264W0S2_9BACL/4-349
-ETLELFKTLTELPGTPGNEHQVRKFVRQELEKYADDVIQDNLGGIFGVKKGPENSPKILVAGHMDEVGFMVSSITDNGMIRFQPLGGWWNQVMLAQRVDIVTREK-TVPGVIGSIPPHLLSDEVRNKPMDIKNMLIDVGADDKEDVKAMGIRPGDQIVPVCPFTPMAPKKIMAKAWDNRYGVGLAIELLKELKEETLPNQLFSGANVMEEVGLRGAQASATMIRPDLFFALDASPANDASG--DKNEFGQLGKGTLLRILDRSMVTHRGMREFILDTAETHKIPYQYFI-SQGGTDAGRVHTANEGVPSAVIGICSRYIHTAASIIHTDDYAAAKELLTKLVKSADATT---
>tr|A0A2X4VPX7|A0A2X4VPX7_BACLE/4-351
-DTLDLFKTLTELPGTPGNEHAVRNFMREQLQMYADEIVQDRVGSIFGKKVGDESGPTVMVAGHMDEVGFMVTNITENGMIRFQTLGGWWSQVLLAQRVHIITEQG-VINGVIGSIPPHLLSDDQRKKPMDVKNMLIDIGADDKEDAVKIGIKPGQQIVPICPFTPMAPKKIMAKAWDNRYGCGLSIELLKELQEETIPNVLYSGATVMEEVGLRGAATAANMIQPDIFFALDASPANDMSG--DHKEFGQLGKGTLLRIYDRSMVTHKGMREFILDTAETHDIPYQYFV-SQGGTDAGRVHVANDGVPSGVIGICSRYIHTHASIIHVDDYAAAKEMIVKLVKASDRTTVD-
>tr|A0A3D0CI31|A0A3D0CI31_9LACT/5-353
---KELLVNLTEVNGIAGNETQVRELFKKETESYVDEFVQDGLGGIFGKHIGDAEGPKVLMAAHMDEVGFMVSEITDKGFIKFVTIGGWWSQVVLAQEVVITTREGKEIEGVTGSKPPHVLTAEARKKPIDMKDIFIDVGGQSKEDIEKMGIRPGDMITPLIKTRRLNTPFLLGKAWDNRIGVAVAVEVLKHAKEKNHQTVLYSGANVQEEVGLRGAKVAANLVQPDIAIALDTGTAGDTPGMTKAEADSELGKGPQVIVFDASMISHKGLRDFVVNIAEKHDIPFQYTFIPGGGTDAGSIHTAQAGIPSIAITVPVRYLHSTTSVIHEDDFKNTVRLVTAILDELNTETV--
>tr|A0A1H2ZI38|A0A1H2ZI38_9BACL/9-353
---WDRMKELTQLPGVPGAEGEVREVLSQYIANSTSEIVQDRLGGLFGILRGQKESPKVLVAGHMDEVGFMVTRITDKGFIKFQSLGGWWSQVMLAQRIQIITRTGEQIPGLIGSVPPHLLKQETRNKPVAISEMFIDLGANSAEEVEALGVRPGDMIAPYFPDVEMAGKRILSKAWDNRFGCGIALELLDELKNKKHPNTLYSGATVQEEVGLRGAQVAAQMIQPDVFFAVDAGPAGDTPGVSDG--YGELGKGVVIRLMDRSMVPLPGMREFLVETAKREGIPYQFFV-SQGGTDAGAVHTTGEGVPSAALGICARYIHSHAAMVDKDDIEATKRFLVAIVQSLDAAT---
>tr|A0A402BPT2|A0A402BPT2_9FIRM/3-352
-KTLDWLKEITEAPGISGFENPIKELLIQKMSTIAE-VTYDKIGSVIFKKNGAKAGPKIMLASHMDEIGFMVKSITNDGFIKFVTIGGWWEQVMLGQRVTVMTSKG-SIPGVIGSKPPHILSPDERKKVVQKKDMYIDIGASDEKEAKSFGVRPGDAVIPFSNFTVMAEKLLMAKAWDNRVGCAIMANVLELMTNELHPNTVYGVGTVQEEVGLRGATTSAGVINPDIAFAVDTCVAGDTPGVTVDQAPAKLGKGIAITIYDSSMIPHTKLRDFVIHIAEKNNIPHQLAFTEGGGTDAGRIHVHGQGVPSLVLSIPTRYIHSHNSIIHRDDYDSAIRLLVAILKELDFEKY--
>tr|A0A2T4SDV7|A0A2T4SDV7_9STAP/4-354
--SVKLLKTLTDVDGIAGHEKAVKTLMRDYLTPVSDEIVEDNLGGIFGKKSTTNGNKTLMVAGHLDEIGFVVTKIDNDGFLKFTPIGGWWNQVMLSQKVTITTDHGKKIRGIIGSKPPHVLSPEERKKNVEIKDMFIDIGVKSKKEAEQFGIEIGNMVTPYSEFETLANKYLTAKAFDNRYGCALAVDVLNNLTNASIDINLVSGANVQEEVGLRGAKVAANKIKPDLALAVDVAVAYDTPGMSGQTSETAIGQGPVVIIMDASNIGHVGFTKHIKAVAQKHNIDIQLDSTPGGGTDAGSIHVANEGIPTVSIGVALRYMHSNVSVLHTDDYKNSVALVTEIVKSLNDETVD-
>tr|L5NB69|L5NB69_9BACI/4-348
-ETRTLFKTLTELPGAPGNEHLVRSFMKEELGKYSDSIVQDNLGGVFGVKEG--EGPSVMVAGHMDEVGFMVTQITGNGMLRIQTLGGWWNQVMLAQRVQIITDKG-PVVGVIGSIPPHNLTPEQRKRPMEVKNMMIDIGADDREDAEKIGIKPGQPIVPICPFTPMAEKKIMAKAWDNRYGCGLSIELLKELQGEKLPNKLYSGATVQEEVGLRGAQVAANMINPDIFYALDASPANDMSG--DKKEFGQLGKGALLRIFDRTMITHKGMRDFILDTAETNDIPYQYFI-SQGGTDAGRVHMSNNGVPSAVVGICSRYIHTSSSIIHVDDYAAAKELIVKLVRSTDQNTL--
>tr|A0A7C4S6Q4|A0A7C4S6Q4_9EURY/3-344
----DLIIRLSNAHGIAGYEDEIREIIKEELEDFVDEIRVDKLGNIICIKNG--NEFKEMIAAHIDEIGFMVKFIDENGFLRLTPIGGWFSQTVLNQRVVLHTRKG-KIYGVVGSKPPHFMKEDEKRKIIEIGDMFVDIGANSREEAKKMGVEVGTPVTIDRECIRI-GDKLTGKAFDNRVGVAVMIEAIKNTKSK---ATIYAVGTVQEEVGLKGARVSAFEIEPDVALAIDTTPATDHPGAENVKIDVKIGKGPVITVADRGIIAPKSVLDWLVETAEKNKIEYQLEVGEGGTTDATAIHLTKSGIPTGVVSVPARYIHTPVEVISIKDAEKTAELVARSLETAKDYF---
>tr|A0A523AIA3|A0A523AIA3_9EURY/2-342
---IELIKKLSNAHGVSGFEDEIREVIKAEIEDFADEIKIDNFGNLIATKNG--KDLSLMVSAHMDEIGFVVKKIDEKGFIRFAPIGGWFSQIALAQRVVLYGK--KKIYGVIGCKPPHVMKEEERKKAIEISDMFIDVGARNREEVLNLGINVGTPIAIDREVILLANDRISGKAFDNRVGLAVAIESFKNCKNS---ATVHLVATSQEEVGLKGAKVSAYKLEPNVAIAVDSCPATDFPGSEAVHMDVALGKGPVITIVDRGLIVSQRVLTWLKETAEKNGIQYQLEVAEGGTTDATAISLTKEGIPSGVISIPARYIHSPVEIVDLNDVNWAVKLVTKSIESVGD-----
>tr|A0A3M8PC77|A0A3M8PC77_9BACL/4-350
-ETLDLFKTLTELPGAPGNEHAVRKFMRQELEKYSDEVIQDNLGSIFGVKQGPDNSPRVMVAGHMDEVGFMVTQITDNGMIRFQPLGGWWNQVMLATRVEIIAGER-TIPGVIGSIPPHLLNEETRKKPMEIKNMLIDIGADDREDALSFGVKPGQQIVPFSPFTPMADKKIMAKAWDNRYGCGLAVELLKELKGEKLPNQLFSGATVMEEVGLRGAQTAANMIDPDIFFALDASPANDANG--DKNEFGQLGKGTLLRILDKSMVTHRGMREFVLDTAETHNIPYQYFV-SQGGTDAGRVHTSNQGVPSSVIGICSRYIHTSSSVIHTDDYAAAKELLTKLVKAADQTTI--
>tr|A0A662TNF4|A0A662TNF4_9ARCH/5-346
-ELVQLLEKYCNLNGISGFENEIRENLKNDLREYVDEIKVDKFGNIMGIKYGKDREKKLMLAAHMDEVGLIVKLIDKNGFIRFSKIGGIDDRVLLSQPVLILTEKG-PVRGIIGSKPPHIQKEAERAKAIPIDKLFIDVGADSKEECEKMGIKIGDPVVFDFKASTLGEHKFCGKALDDRAGCVELIAVAEQLAGEETEHTIYFVGTVQEEVGLRGARVAAYAIYPNVAIAVDVTIAGGVPGLTEYEAPVKMGNGPTIVVEDRGLITHPKVLSWIVKIAEENKIKYQLETGLTGTTDAAAMSLVRAGVPAGVISVPTRYIHSAPCMIDLRDIEETIKLITKCCL---------
>tr|A0A523WFG1|A0A523WFG1_9ARCH/2-343
---VKTLEKLSNACGVSGREDEVKGLMKKFLKPYVDEIREDKLGNVIGIRKGKKNAPKVMLAAHMDEIGLLVKTVSKEGFLQFAKIGGIDDRILLAQKVIVYTEKG-PLHGIIGSKPPHIQKEEERKKVITYDQLFIDIGAKNQEEAKKMGVKIGDPISFDVRFSKVGKDTVVGKAFDNRIGCTVMIEVMKRLNKNK--CTVYAVGTVQEEVGLRGAATAAFGINPDVGIAIDVTVAGDMPGVKETEAPIKMRKGPSITVADRGLITHPKVLRLLVDAAEENKIPYQLEAGLPGSTDAARILLTREGVPSGVISIPTRYIHSPTALLSIKDAENSVKLTVAAIQKVPK-----
>tr|A0A380C683|A0A380C683_SPOPA/4-351
-DTLDMFKTLTELPGAPGNEHAVRNYMRGELEKYSDEVVQDNLGGIFGVRKGPEDGPRILVAGHMDEVGFMVTSITANGMIRFQPLGGWWSQVLLAQRVEIITDKG-PVIGVIGSIPPHLLSDEVRRKPMDIKNMLIDIGADDREDAKRIGIRPGQQIVPVCPFTPMANKKILAKAWDNRYGCGLAIELLKEVHGQTLPNTLYSGANVMEEVGLRGAQASATMIDPDLFFALDASPANDASG--NKNEFGQLGKGTLLRIVDRSMVTHRGMREFILDTAETNDIPYQYFV-SQGGTDAGRVHTANEGVPSAVIGICSRYIHTAASIIHTDDYAAAKELLVKLVQSCDKTTVE-
>tr|F7NKZ5|F7NKZ5_9FIRM/5-352
---LEWFKRLTEAPGISGYESRVKNVLKERLSGVAD-LSYDHIGSVLFRKQGDQPAPRIMLATHMDEIGFLVKHITKEGFLKFTTIGGWWEQVMLGQRVTVLAKNQ-DIPGVIGSKPPHILSAEERKKVVQKKEMYIDVGAKDEQEVEKMGIKPGDAVVPYSEFAVMAEKMLMAKAWDNRIGCAIMVDVLEQLGKISHPNTVYGAATVQEEVGLRGAKTSAAMVDPDIAFVIDTCVAGDTPGVTDDQASSKLGKGAAVSIYDSSLIPHIPLRDYVIETAESEKIPYQLEFTEGGGTDAGRIHLHSRGVPSLVISIPTRYIHSHNSIIHRDDYEAAVKLLVAVLRKLDETAY--
>tr|A0A4R2PAD5|A0A4R2PAD5_9BACL/4-353
-DTRELFKTLTELNGAPGFEHDVRKFMKGELEKYADDIIQDRLGSVFGVKNGKEEGPKVMVAGHMDEVGFMVTQITENGMLTFQTLGGWWEQVLLAQRVQVITDNG-PVVGVISSIPPHLLEEGQRKKPMQIKNMLIDVGADDRENAKEMGIKQGQAIVPICPFTPMAEKKILAKAWDNRYGCGLAIELLKALHDEKAENKLYSGATVQEEVGLRGAQTAANMIEPDIFYALDASPANDMTG--DKKSFGQLGNGALLRIFDRTMVTHRGIREFILDTAETHRIPYQYFV-SPGGTDAGKVHISKSGVPSAVIGICSRYIHTSASIIHVEDYAAAKALLIELVKKTDRQTVQ-
>tr|D6XSI5|D6XSI5_BACIE/4-350
-ETYQMFETLTALHGAPGHEHDVRKYVKKQLEAYSDEVIQDRLGSVFGVKRGAETGPKVMVAGHMDEVGFMVTAINEKGLIRFQPLGGWWSQVLLAQKLQIMTDNG-PVTGVVGSIPPHLLDEAKRAKPMEMKNMYIDIGADDKADAEKIGIRPGQPIVPICPLEKMAEKKLLAKAWDNRYGVGLSIELLKELQGESLPNTLYSGATVQEEVGLRGAQTAANMIQPDLFYALDASPANDASG--DKDAFGHLGKGALLRIFDRTMITHRGMRDFVLSTAEDHNIPYQFFI-SQGGTDAGRVHMSNSGVPSAVIGICSRYIHTSASIIHVDDYAAAKELITTLVRQTDQNTL--
>tr|A0A0U1P2F2|A0A0U1P2F2_9BACI/5-352
-QTLKLFQTLTELPGAPGNEHLVRKFMREQLSLYTEEIVQDKLGSIFGVKRGNENGPTVMVAGHMDEVGFMVTAITDNGMIRFQTLGGWWSQVLLAQRVQILTKNG-PIIGVIGSIPPHLLDDAKRNKPMDIKNMLIDIGADDREDAERIGIKPGQPILPICPFTPMAEKKILAKAWDNRYGCGLAIELLQEVKDETLPNILYSGATVQEEVGLRGAQTAANMINPDIFFALDASPANDMSG--DKNQFGQLGKGTLLRILDRAMVTHRGMREFVLDMAETHHIPYQYFV-SQGGTDAGRVHQSNEGVPSAVIGVCSRYIHTHASIIHVDDYAAAKELLVKLVKACDQSTVQ-
>tr|A0A1G8VEG1|A0A1G8VEG1_9STAP/3-354
-KQLEMLKDLTDANGIAGFETAIKNKVKEYLNPLSDEIVEDNLGGVFGKKKAKEGAKTILVGGHLDEIGFMVTEIDDKGFIKFTPVGGWWNQVMLSQRMSITTGDGKIITGVIGSKPPHVLTPEARKKPVDIKDMFIDIGVASKEEAEQAGVALGDMITPYTEFTEMAENYLLAKAWDNRFGVALSIDVMKNLEKENININLVSGATVQEEVGLRGAKVAANKVKPDLAIAVDVGLAMDTPGMKSSNGTGDLGKGPLVLLMDGSNIGHVPFRKHILDVAKTKDIPVQLQVITGGGTDSGAFHVSNDGVPSVSIGVPLRYMHSNVSIMHKEDYNNAVKLVTEVVKSLNDDKVD-
>tr|A0A429Y4T1|A0A429Y4T1_9BACI/4-349
-ETLDLFQTLTELPGTSGFEHQVRGFMREELQKYSDEIIQDRLGSIFGVKHG--QGPKVMAAGHMDEVGFMVTQITKNGMLRFQTLGGWWNQVMLAQRVQVITENG-PVMGVIGSIPPHLLSPEQRKKPMEVKNMLIDIGADDLEDAKKIGIKPGQQVVPVCPFTPLAPKKIMAKAWDNRYGCGLAIELLKELQHEKLPNILYSGATVQEEVGLRGAASAANMIQPDIFYALDASPANDMSG--DKKEFGQLGKGVLLRIFDRSIVTLKGMREFVLDTAESNDIPYQYFV-SMGGTDAGRVHISNEGVPSAVIGICSRYIHTHASIVHVDDYAAAKELLVKLVKTTDQATVD-
>tr|M7NAT7|M7NAT7_9BACL/4-351
-ETLTMFKTLTELPGAPGNEHAVRKYMRQELEKYSDEVIQDRLGGVFGVRHGGEGSPKIMVAGHMDEVGFMVSSITDNGMIRFQPLGGWWSQVLLAQRVQIITDHG-PVIGVVGSIPPHLLSDKVRNKPMDIKNMLIDIGADDKQDAKKIGIRPGQQIVPVCPFTPMAEKKILAKAWDNRYGCGLAIELLKEVKGEELPNTLYSGANVMEEVGLRGAQAAANMINPDLFFALDASPANDASG--DKNEFGQLGKGTLLRIFDRSMVTHRGLREFVLDTAETNHIPYQYFI-SQGGTDAGRVHLSNEGVPSAVIGICSRYIHTSGSIIHTDDYAAARELLVKLVRSLDRTTVE-
>tr|A0A221MBD9|A0A221MBD9_9BACI/4-349
-DTLDLFKTLTELQGAPGNEHLVRKFMKGELGKYSDEIIQDNLGGVFGVKNG--DGPKVMVAGHMDEVGFMITQITENGMLRFQTLGGWWNQVMLAQRVQIMTDNG-PVIGVIGSIPPHNLTPEQRKKPMEMKNMLIDIGADDKEDAKKIGIKPGQAAVPICPFTPMADKKILAKAWDNRYGCGLAIELLKELKGETLPNQLYSGATVQEEVGLRGAQVAANMIQPDIFYALDASPANDMSG--NKKEFGQLGKGALLRIFDRTMITHRGIKDFILDTAESSNIPYQYFI-SQGGTDAGRVHLSNDGVPSAVVGICSRYIHTSSSIIHVDDYAAAKELLVKLVKTTDKSTVE-
>tr|A0A101DW33|A0A101DW33_9EURY/3-346
-EMYDIVERLSNAHGVSGYEDSVRDIVMELARPYCDDVSVDAMGNVICTRGS--GAPSVMVAAHIDEIGLMVKHIEDEGFLRFARLGGWFDQTLLNQRVVVHSDKG-DVYGVIGSKPPHVMKEEERKSVVKAEDMFIDVGAKSAEEVEEMGIHVGTPITPDRHVVRLAGNRITGKCFDNRIGVACALYALRLLSEWGVSTRLYLVGTVQEEVGLKGARTSAYQIEPDVALAVDTAIPGDHPGITKKEAPVEIGKGPIIMLVDRGLIAHPKVVRWLRECAKRHDIPVQLDVSEGGTTDATAIHLTKGGIPTGCIGIPVRYIHSPVEVADLEDAVHASRLLARAIEC--------
>tr|A0A347ACV0|A0A347ACV0_9EURY/2-341
---NELLRKLADAPGISGFEEDIRNLMMEELKKHSDEIEIDKMGNIIALKKGDPHGEKIMLAAHMDEIGLMVRYIDEKGFIKFSKIGGINDQMLLNQTVEIYTDNG-IIMGVIGSKPPHKMKEAERKKIIGSEDMFIDIGALDKEDAEKI-VSIGDPIIFKHNFSELPNNLITAKALDNRVGCLVLLEVLKRVKSK---ANIYAVGTVQEEVGLKGAKTSAFKINPDMALALDVTIAGDHPGIKEDEAPAKIGEGPAIILTDRGIITHPKVKKLLINAAQKKKIPHQVEVSDGGTTDATAIHLTREGIPAGVLSVATRYIHTPVSIVSLEDIENTIELLVAALED--------
>tr|A0A1V2A8Y2|A0A1V2A8Y2_9BACI/4-351
-ETKAMFKTLTELPGAPGNEHAVRAFMKREMEPFVDSIIQDGLGSLFGVKRGVDSGPRIMVAGHMDEVAFMVTAITENGMIRFQTLGGWWNQTMLAQRVQILTKKG-PVEGVISSTPPHLLTEDQRNKPMQIKNMQIDIGADDKADAEEIGIKPGQSILPVSTFTPLAPKKIMAKAWDNRYGCGLAIELLKELHGKTLPNMLYSGATVQEEVGLRGAQTAANLINPDLFFALDASPANDASG--DKKEFGQLGKGVLLRIFDRTMVTHRGMREFILDTAESNNIPYQYFV-SPGGTDAGRVHTTGNGVPSAVIGICSRYIHTHSSIIHTDDYDAAKALLVKLVTSLDETTVN-
>tr|A0A0D5NP79|A0A0D5NP79_9BACL/4-351
-QTLQMFKTLTELPGTSGNEHLIRQYMREKLGLYADAIVQDRLGSIFGVRNGPEKGPTIMVAGHMDEVGFMVTSITENGMIRFQTLGGWWNQVLLAQRVQIITDKG-PIIGVIGSIPPHLLDEVKRSKPMEIKEMLIDVGADNKEEVQQMGIKPGQQITPICPFTPMAPKKILAKAWDNRYGCGLAIELLESVKDETLPNILYSGATVQEEVGFRGAQTAANMIKPDLFFALDASPANDMAG--DKNEFGQLGKGVLLRILDRTMVTHRGMREFVLDTAEQNDIPYQYFV-SPGGTDAGSVHLSNEGVPSAVIGICSRYIHTHASIIHVDDYAAAKELLIQLVKSCDQSTVN-
>tr|A0A6M1UFY0|A0A6M1UFY0_9BACL/7-350
---LELWKKLTEAPGAPGFEGPVRQIMREYITRYTDEIVHDRLGSIFGVKRGNEQGPRIMVAGHMDEVGFMVTRISDKGFLSFQTLGGWWGQVLLAQRVQVMTDAG-PIEGVIGSIPPHSLSEEQRNKPMDIKNMYIDIGADSREEAEKLGVRPGQPIVPVSPFTVMAGKKLMAKAWDNRYGCALAVELLKELNEHDHPNVVYAGATVLEEVGARGAKTSAHLIDPDLFFALDTSPAGDVPG--SKETFGRLGGGLLMRIFDPTLIMMPGLRDFLIDLCEKENIPYQFFV-ARGGTDAGQAHLHGKGVPAAVIGIPARYIHSHAAIIHRDDYEAAKRLLIAAVKRLDRS----
>tr|E6U187|E6U187_BACCJ/4-351
-DTYELFETLTQLPGAPGFEHQVRAFVREELKKYSDEVIQDGLGGVFGVKKGDENGPKVMVAGHMDEVGFMVTSITDKGLIRFQTLGGWWSQVLLAQRLQIITDQG-PVLGVIGSIPPHLLDEAKLSKPMEIKNMYIDIGADNKEDAIKIGIKPGQQIVPICPMEKMAEKKVIAKAWDNRYGVGLSIELLKELKDEKTPNILYSGATVQEEVGLRGAQVAANMIKPDIFYALDASPANDASG--EKDAFGHLGKGALVRIFDRTMITHRGMREFILDTAESNNIPYQYFI-SQGGTDAGRVHMSGNGVPSAVVGICSRYIHTSASIIHVDDYEAAKQLITTLARTTDKATVE-
>tr|A0A2K4FDG1|A0A2K4FDG1_9STAP/3-354
-DTKQLLHTLTDINGIAGHEMAVKSAMKDYLQSVSDQLIEDNLGGIFGLKEASKGSRSLMISGHLDEIGFMVTKIDDNGFLYFTPIGGWWNQVMLSQKVTVTTDEGKEIRGIIGSKPPHVLTPEQRKTPMQMKSMFIDIGVSSKEEAEDLGIELGNMVTPYSEFEVMGDNYMTAKAFDNRYGCALAIDVLDNLKDEDIDINLYSGANVQEEVGLRGAKVAANKINPDLAIAVDVAVAYDTPGMTGEMNDAKLGEGPVVITMDASNVAHVGLLKHIKNVAKQHDIPIQLDTTAGGGTDAGSIHVANEGIPTVSLGVALRYMHSNVSVLHTEDYRNSVKLVTEIVKSLNDDTVD-
>tr|A0A1H4BG97|A0A1H4BG97_9BACI/4-348
-ETQSLFRTLTELPGAPGNEHLVRQFMKSELEKYADEIIQDGLGGVFGVKKG--EGPKVMVAGHMDEVGFMVTQITKNGMIRFQTLGGWWNQVMLAQRVQVITDNG-PVTGVIGSIPPHNLTPEQRKKPMEVKNMLIDIGADDEEDVKRIGVKPGQQIVPICPFTPMAEKKILAKAWDNRYGCGLAVELMKELKGENTPNQLFSGATVQEEVGLRGAQTAANMIQPDIFYALDASPANDMSG-DDKE-FGQLGKGALLRIFDRSMVTHRGIRDFILDTAESNDIPYQYFI-SQGGTDAGRVHISNDGVPSAVVGICSRYIHTSSSIIHVDDYAAAKELLVKLVKTTDQNTV--
>tr|A0A1N7PS45|A0A1N7PS45_9BACL/1-347
---MELLKELTEAKGVSGFEGEVRQIMRRELEQQGSRLVTDQMGSIFGEKKGSRENPRILLAGHLDEVGFMVTKISKNGYLYFTPLGGWWDQVLLSQRVTVMTEKR-NFTGVIGSKPPHLLTAEERTKVYPMREMYIDVGAKDAEQVKKWGIRVGDPVVPICPFEMMPHDTILAKALDNRFGCYLALETLKRLKEEDHPNTVVAGATVQEEVGLRGANTAPYATEPDVAFALDVGIAEDGPGSDGDK--PRLGGGPLITFLDATMIPNIRLRNLVIETAEEHQIPYQVDTMTGGGTDAGRFHLHRRGVPSVVIGVPARYIHSHVSMASKSDIEHSVKLLTAVVRKLDSETVD-
>tr|A0A662R2H8|A0A662R2H8_9EURY/2-347
-SVYRMLKLLSDAHSVSGRENSIREIISETVGAYCDDIRTDKLGNIICRIGS--GEPRIMLAAHMDEIGLIVKHIEENGFLRFAKIGGWFDQVLLSQRVIVHGR--RKVLGVIGCKPPHVMKDDERKVSVKHEDMFIDVGAKSDKDVKKLGIDVGTPITLDRELRRLSGSRITGKAMDDRAGLACCVSVLRKLYEGDVNASVYVVGTVQEEVGLKGAKTSAYSISPDVALAVDVSIAGDHPGITKKDSPIELGKGPAITVVDRGLITHPRVLKWLKSTAERYKIPVQMDVSEGGTTDATAIHLTKEGVPAGVVSVPARYIHTPVEVVDLNDIKNTIELLSKAVLDIHE-----
>tr|A0A7C6H7C9|A0A7C6H7C9_9FIRM/3-351
-ERIKLLKEITELPGVSGYEDEVRGYIRDHMTGFAE-ISRDNLGSAICKKTGSSDTPRIMMAGHMDEVGMMVTYITKEGFLKFQTLGGWWEQVMLAQRVVIKTSSG-DVPGIIGSKPPHILGDEERKKVVEKDEMFIDIGASSREDAENMGVLPGDPIIPVSPFQQMKPKYLMAKAWDNRIGCAIFMEAIKQLAGVDHPNTVYGVGTVQEEVGLRGAMTSVSVVEPDIGLALEVDIAGDMPGVKEFEAIAKLGQGPSILLYDSSMIPHRKLRDFVVQTAKEANIPLQFASMPGGGTDAGRMHLYKSGVPSIVVGVPTRYIHSHAGIIHQDDFDNAVALMVELIKRLDADTV--
>tr|K6DFD3|K6DFD3_9BACI/4-351
-QTLNLFQTLTELPGAPGNEHLVRNFMREQLSQYSDEIIQDNLGSIFGVKKGKGQGPIVMAAGHMDEVGFMVTAITDNGMLRFQPLGGWWSQVLLAQRVQVMTKNG-PVVGVVGSIPPHLLDESKKNKPMEVKNMLIDIGADNREDAERIGIKPGQAILPICPFIPMAPKKIMAKAWDNRYGCGLAIELLQELKDETLPNILYSGATVQEEVGLRGAQTAANMIKPDIFFAMDASPANDMSG--DKNEFGQLGKGTLLRILDRSMVTHRGMREFVLDTAETNKIPYQYFV-SQGGTDAGRVHLSNEGIPSAVIGICSRYIHTHASIIHVDDYAAAKELLVKLVKACDQTTVD-
>tr|A0A1I1SN39|A0A1I1SN39_9BACI/2-347
----DLLKELTETNGAPGFENEIRKIMKREIEKSGAPLVYDHMGSIFGEKKGSADGPKIMLAGHMDEVAFMISEITKDGYLRFVPLGGWWDQVILSQRVHVITDKK-TFTGVVGSKPPHILTLEERKKVYPMREMFIDIGANDKDQVKEWGIKVGDPIMPICPFELLPNDTILAKALDNRAGCYLALEVLKQLKDSDHPNTIYCGATVQEEVGLRGAATAPYAMEPDLAIAMDVGIAQDGPG--DNSNKAKLGAGPLITFLDSSMVPHVPLRNMVIEIAEKHNIPYQVDVMLGGGTDAGRFHLFKKGIPSLVIGVASRYIHSHVSMVSKSDLENTVKLLAAVVKTVDQKKME-
>tr|A0A2G1NYI5|A0A2G1NYI5_9EURY/2-348
-EELELLERLSNAHGLSGFEGSIRDVIRAELAPSVDEIKVDAMGNMIATKRG--NKPSLMIAAHMDEIGFMCKYVDENGFIRFVRIGGWFDQAIHSQRVILHTPNG-EIYGVIGAKPPHLMKDDEKKKILKAEEMFIDIGAKNREEAESFGVKPGIPITPDREFKPMAGGLVTGKALDNRAGVCVMIQAMKRICELDIDVTVYGVGTVQEEVGLKGAKTSAFALDPDVAIATDVTIPGDHPGVEKKDSALEVGKGTVITIADRGIITHPTVLEWLEETAQEKNIPHQLDVGDGGTTDGTAIHLTKSGIPTGVVSIPVRYIHSPVETLNMQDLRASVDLITEATTRIDR-----
>tr|A0A7C6WEZ5|A0A7C6WEZ5_9MOLU/7-356
--DLEFLKELSELNGIGGYEKEVRKYMEKHFLEVVDKIMVDGLGSIAARLVGDENGPKIMVAGHMDEIGMIVTKITDEGFLKFQTVGGWWSQVMLAQEFNVTTREGKVYRGVIGSKPPHLLSPEELKNPAKIDDMFLDLGVKDKEEVEKLGVRVGDMITPAISFTPLAPNYLLGKAWDNRIGCAIAIEVLKRLKKEKHPNIVYGVGTVQEEVGLRGAKTSGQMINPDICFAVDVGIAKDTPG---TDMSVKMGEGPAILVYDGALIGHVGLREVVLEVAKEHNIPFQLDYLKRGGTDAGAVSLVHQGVPAMSFCIATRYIHSHTSILHKDDYENAVKLLVEVIKRLDRETVN-
>tr|A0A1H0EDW5|A0A1H0EDW5_9BACI/4-349
-ETLQMFQTLTELPGAPGHEHQVRQFMKQELEKYSDELVQDRLGGVFGVKKG--NGPRVMVAGHMDEVGFMVTQVTKNGMIRFQPLGGWWNQVLLAQRVQVITEDG-PVPGVIGSIPPHNLTPEQRKKPMEIKNMLIDIGADDEEDVKNIGVKPGQPILPVCPFTPMADKKIMAKSWDNRYGCGLSIELLKELQGESLGHELYSGATVQEEIGLRGAQTAANMIQPDLFFALDASPANDMEG-KEKE-FGHLGKGALVRIFDRTMVTHRGMRDFVLDTAESKDIPYQYFI-SQGGTDAGRVHISNSGVPSAVIGICSRYIHTSSSIIHVDDFAAAKELLVNLVKSVNQSTVD-
>tr|A0A5R9EXW4|A0A5R9EXW4_9BACI/7-352
---LELLKQLTEAKGAPGYEQDVRKIMKEELEKVQTNIVYDNMGSIFGIKKGNETGPKIMLAGHLDEVAFMVKEITKEGYLRFTPLGGWWEQVLLSQRVSVVTEKR-TYTGVIGSKPPHILTPKERKKVYPMKEMFIDVGARDREQVKSWGIRVGDPIIPICPFELLPNDTILAKALDNRAGCFLAVEVLKQLKDAQHDNIVYAGATVQEEVGLRGATTAPYIIEPDVAFALDVGVAQDGPGGNENK--PGLGKGPIVTFLDATMIPNTRFRDLVVDTAEKHNIPYQPDVMTGGGTDAGKFHLFKNGVPSIVIGVPSRYIHSHVSMISKKDLENAAKLLVEVIKQLDEPKM--
>tr|A0A2H9LIV9|A0A2H9LIV9_9ARCH/2-344
-TLIETLEKLSNACGVAGREEEVRSLMKKFLKPYVDEVVEDKLGNVIGIKKGDKNAPKVMLAAHMDEIGLLVKIISKEGFLHFAKMGGIDDRLLLAQKVMVYTEKG-PLHGIIGSKPPHIQKEEERKRVLSWDELFIDIGAESREEAEKMGVGIGDTVCFDVKFARIGKNIVIGKAFDDRVACAVMIEAMKGLQKTE--CTVYAVGTVQEEVGLRGATTSAFGIDPDFGIALDVTIAGDTPGVKEIEAPVKMNKGPSLTIADSGLIVHPKVLRLLIDAAKEKKIPYQLETGLPGSTDAARISLTRSGVPSGVISIPTRYIHSPTSMLSLKDAENAVKLTIAAVQKIP------
>tr|A0A1N7CB06|A0A1N7CB06_9BACI/4-349
-ETKEMFKTLTELPGAPGNEHAVRAFMKKEIEPYADSIIQDHLGSVFGVKNGDEKGPRIMVAGHMDEVGFMVTAITENGMIRFQPLGGWWSQTILAQRVHIWTDKG-PIDGVISSTPPHLLTDAQRSKPMDIKNMMIDIGADDQADAKAIGIKPGQSILPASSFTPLAPKKIMAKAWDNRYGCGLAIELLKELNGKQLPNMLYSGATVQEEVGLRGAQTAAHLINPDLFFALDASPANDASG--DKNEFGQLGKGVLLRIFDRSMVTHGGIRDYVLDTAESNHIPYQYFV-SPGGTDAGRVHTTGNGVPSAVIGICSRYIHTHASIIHTDDYDAAKELLVKLVQQMDQAT---
>tr|D5U0N7|D5U0N7_THEAM/6-355
-ELLLLIKELTQLPGPSGYEHRVRDKVVELVKPYADRLWIDAWGNVIAVKKGKTSDRRLMLAAHMDEIGLFVSHIEDDGFLRAIPIGGVLERTLLYQRVIVVTRTGRMIRGVIGLKPPHVIKPEEAQKVPELRELFIDIGASSKEEVEKLGVRNGDIVVFDRDVSELSGNRITGKAFDDRVGVAVLIKALEMMGQPE--VDAYFVFTVQEEVGLKGARTSAYGITPDVALAVDVTIASDVPGVAKSEWFTRLGRGPAIKIVDTGLIAHPKVVDFLVTLAEKHKIPYQLDVVPGGTTDASIIALNKDGVPAGTVSIPSRYIHSPVEVLDLEDVYNASKLAAAFASEATEE----
>tr|A0A6A8DAN1|A0A6A8DAN1_9BACI/4-349
-ETLELFRNLTELQGAPGNEHFVRNFMKQELEKYSDEIIQDRLGGVFGVKHG--QGPKVMVAGHMDEVGFMVTQITKNGMIRFQPLGGWWSQVLLAQRVQIMTDNG-PIVGVIGSIPPHNLTPEQRKKPMEQKNMLIDIGADDEGDAKNIGIKPGQQILPITPFTQMADKKILAKAWDNRYGCGLSIELLKELQGEKLPNQLFSGATVQEEVGLRGAQVAANMINPDIFYALDASPANDMSG-DDKE-FGQLGKGALLRIFDRSMITHRGIRDFILDTAESNNIPYQYFI-SQGGTDAGRVHIANEGVPSAVVGICSRYIHTHASIIHVDDYAAAKELLVKLVKTTDNNAVE-
>tr|A0A4Z0GVJ5|A0A4Z0GVJ5_9BACI/4-349
-YTKELFKTLTELPGAPGNEHLVRQFMTQELEKYSDEIVKDRLGGVFGLRDG--KGPTVMVAGHMDEVGFMITQITDNGMLRFQTLGGWWNQVMLAQRVQVMTDNG-PVVGVIGSIPPHNLTPEQRKKPMDVKNMLIDIGADDKEDAKQIGIKPGQAVVPICPFTPMADKKVMAKAWDNRYGCGLSIELLKEIQGEKLPNKLYSGATVQEEVGLRGAQVAANMINPDIFYALDASPANDMSG--DKKEFGQLGKGALLRIFDRSMVTHRGIRDFILDTAETNDIPYQYFI-SQGGTDAGRVHMSNNGVPSAVVGVCSRYIHTSSSIIHVDDYAAAKELLVKLVKTTDQNAVD-
>tr|A0A3R7X7I9|A0A3R7X7I9_9EURY/4-348
--TEELLEKLSNAHGISGFEGNIRKIFEDELTPYVDSITTDKMGNIVATKKG--SGPSVMIAAHMDEIGLMVKYIDENGFLRFVKIGGWFDPTIHSQRVIIHSKKG-EIKGVIGSKPPHVMKEEDRKKPPKAEDMFIDIGVTTKEEAEGLGVEVGSPISLDRHYSKLANNIVTGKALDDRVGLVILIQVLKELYTKNIGLTIHGVGTVQEEVGLKGARVAAFGLNPDIALITETTIAGDYPGIDKKDSAIEVGKGSAITIVDRGLIANQKIIEWLRTTADENNINYQMDVADGGTTDATAIHITKEGIPSGVLSIPTRYIHSPVEVLSLDDIDSCIDLILKSFDNIE------
>tr|A0A3E0B0H6|A0A3E0B0H6_9STAP/3-354
-KQLEMLKDLTDVNGVAGFEHAVKQKAKSYLEPLSDEIIEDNLGGVYGKKNAKDGSKTILIGGHLDEIGFMVTEIDDSGFLKFTPIGGWWNQVMLSQRMHITTGEGKVITGVIGSKPPHVLSPEERKKPVEIKDMFIDIGVASKDEVLEAGIELGDMVTPASEFEEMTKNYLLAKAWDNRYGVALSIDVMKNLEKEDININLVSGATVQEEVGLRGAKVAANKVKPDLAIAVDVGLAMDTPGMKSSNGTGDLGKGPLVLLLDGSNIGHVPFRKHVLAVAKDKDIPVQLQVIPGGGTDAGSFHVSNEGVPSLAIGVPVRYMHSNVSIMHKEDYQNAVKLVTEVVKSLNDDKVD-
>tr|A0A5E4KYG5|A0A5E4KYG5_9ARCH/3-345
-DLQNLLEKLSNAHGVSGYEGSVRQIIEEEVKPYVDEIRTDKMGNLITTKHG--GSPVVMLAAHMDEVGLMTKYVDERGFVHFTKTGGWFDQTLLNQRMILHTENG-KIYGVIGSKPPHVMKEEDLKKPVKADEMFIDIGATSREDADKIGVKAGTPMTPDMEFKSLGNDRVTGKAFDNRAGCVMLIEALRQMKDVK--ATVHAVFTVQEEVGLKGAKTSAFGLNPDVAVATDVTITGDHPGIEKKDSAIEMGKGPAVTVSDRGIIVPESVLKWLKEAAESNNIPYQLDVGSGGTTDASAIHLTREGIPTGVISPPSRYIHTPVSVLSMGDLDNCAKLVARAVEIV-------
>tr|A0A1B1Z6Y7|A0A1B1Z6Y7_9BACI/3-349
KETLELFKTLTEMPAAPGFERDLRKFVRQELEPVSDEIIQDGLGSIFGVKKG-NGGPKIMVAGHMDEVGFMVTKITKNGMLKFQELGGWWSQVLLAQRVNIYTDSGEVITGIIGSTPPHLLSEDQRNRPMGIKNMYIDIGADDDKDAYNMGVRPGQQIVPICPFTPMAPRKIMAKAWDNRYGVGLAIELLKELKDETLPNELYSGATVQEEVGLRGSKTAANLIQPDLFFALDASPANDMMG--DKSEFGQLGKGALLRILDRTMVTHRGMKEFILDTAETNNIPYQYFI-SQGGTDAGSVHVSGNGVPSAVIGICSRYIHTHASIIHIDDYAAAKELLVNLIKTADAST---
>tr|A0A385YWJ1|A0A385YWJ1_9BACL/4-350
-ETKQLFKTLTELPGTPGNEHAVRHFMRKELEKYSDEIVQDNLGGVFGLRKGPENAPKILVAGHMDEVGFMVSGITENGMLRFQPLGGWWSQVLLAQQVDIVTSTR-VIRGVIGSIPPHLLSDDAKKKPMDINNMLIDIGADDKEDVKRIGVRPGDQIVPVCEFQPMAEKKILAKAWDNRYGCGLAIELLKELHGKELPNTLYSGANVMEEVGLRGAQASATMIKPDLFFALDASPANDMSG--DKNEFGQLGKGTLLRIFDRSMVTHKGMREFVLDTAESNNIPYQYFM-SQGGTDAGRVHMANEGVPSAVIGICSRYIHTAASIIHTDDYAAAKELLIKLIQTADRTTL--
>tr|A0A6V7RIH6|A0A6V7RIH6_9STAP/3-353
-KQLEMLKALTDANGVSGFETEVKELMREYLEPNSDSIIEDNLGGIFGKKESKSGSKTILIGGHLDEIGFMITEIDDKGYLKFTPIGGWWNQVLLSQRMTVITEKG-NLVGVVGSKPPHVLSPEDRKKPVDLKDMFIDIGVASKEEAEEAGVQLGDIIVPYTEFTQMAKDYLLAKAFDNRYGCALAVEVLEKLKDVDTNINVVSGATVQEEVGLRGAKTAAHKVKPDLAIAVDVGLATDSPGMDSRNGKGNLGEGPLLLLLDGSNIGHVGFRRHIQKIAKDKNIDVQLQAIPGGGTDAGSFHTTHDGVPSVAIGVPLRYMHSNVSIMHRQDFKDAVDLVVEIIKSLDDETVD-
>tr|A0A135WRN8|A0A135WRN8_9BACL/3-350
NETMEMFKTLTELPGAPGNEHAVRNYMREQLQKYSDEIVQDHLGGIFGVRKGPENSPRIMVAGHMDEVGFMVTAITDNGMIRFQPLGGWWSQVLLAQRVEIMTDRG-PITGVIGSIPPHLLSEEVRSKPMDIKNMLIDIGADDKKDAEKIGIRPGQQIVPVCSFTPMAEKKILAKAWDNRYGCGLSIELLKELHGEQLPNTLYSGANVMEEVGLRGAQAATNLIRPDLFFALDASPANDASG--DKNEFGQLGKGTLLRIFDRTMVTHRGMREFILDTAESNNIPYQYFV-SPGGTDAGRVHTMHEGIPSAVIGICSRYIHTSASIIHTDDYAAAKELLIKLVKACDKSTL--
>tr|A3MUF1|A3MUF1_PYRCJ/3-350
-DFFELLKKLAEARGPSGFEDEVRELVAREMEPFVDEVVVDRWGNVIGVKRG-STNYRAMVAAHIDEIGLVVDHIEKEGFLRVRGIGGWNEVTLVGQRVWVRTRDGKWIRGVVGVTPPHITPSGKEREAPEMKDLFIDIGARDREEAEKLGVTIGSVAVLDRDVVKLQNDVVAGKAFDDRVGVAVMLYALRMLKETP--TTVYTVATVQEEVGLRGAQIAAEKVSPHYAIALDTTIAADVPGVPERQHIVKVGKGPAIKVIDGLFIAHPPLRNHIIKVAEELGIPFQLEVLYGGTTDAMAIAFRREGVPTAAISVPTRYVHSPVEVLSLSDAVNAARLLAAVLEKTKP-----
>tr|A0A1M4V5T7|A0A1M4V5T7_9BACL/2-347
----RLLKELTEAKAVSGFEQEVHDIMHRELEMAGTKIVTDQLGSIFGEVNGTETSPRILIAGHLDEVGFMVNEITNNGYLRFTPIGGWWSQVLLSQRVSIVTQQR-VFTGVIGSKPPHILTPEERKRVYSMKEMFIDVGAKSEEQVKEWGIRVGDPIVPICPFEIMPGDTILAKALDNRMGCYVVIEVLKQLQKEKHPNTVIAGATVQEEVGLRGAATTPHVTEPDLAFAIDVGIAEDGPG-GEQNHKARLGGGPLITFLDASMIPHRGLRDFVIDIAEKNQIPHQIEVMPGGGTDAGRFHMFKQGVPSIVIGVAARYIHSHVSMISKKDVEMTVKLLVKVIQALDLNQF--
>tr|A0A0A8JPX4|A0A0A8JPX4_BACSX/3-351
KETLEMFKTLTELPGAPGNEQQIRRYMRTELDKYSDELIQDHLGSLFGVRYGEEGAPRIMVAGHMDEVGFMVSAITENGMIRFQPLGGWWSQVLLAQRVEIITETG-PVVGVIGSIPPHLLSDAVRNKPMEIKNMLIDIGADDREDAIKIGIRPGQQIVPVCPFTPMADKKIMAKAWDNRYGCGLAIELLKEVHQEKLPNQLYAGATVMEEVGLRGAQTAARMIQPDLFFALDASPANDASG--KKDEFGQLGKGVLLRIFDRTMVTHRGMREFILDTAETHHIPYQYFV-SPGGTDAGQVHISNEGVPSAVIGICSRYIHTAASIIHTDDYAAAKELLVKLVKACDRTTVE-
>tr|A0A662M087|A0A662M087_9EURY/3-344
-EIKELLKKLSNTHGISGYEDDVRKVVKEEMEELVDEIKVDAMGNLIAIKNG--GKPSIMIAAHMDEIGLMVKYIDKKGFINFVKFGGWFDQTLLNNRVVLHTEKG-NFYGVIGSKPPHLMDAEDRKKTVKAEDMFIDVGIKDRKEAEELGIRPGTPITLDREFRELQGSRVTGKAMDNRAGVAMMIEALKITKTD---ATVYAVGTVQEEVGLKGAKTSAFGLNPDVGIVSETAIPGDYPGMKEKDSSIKLGDGPVLTITDRGLIASPAIIKWLEGTAKEKNIPYQMDVSSGGTTDATAIHLTRAGIPCGVLSVPTRYMHSGVEVIDINDLKKGAELMAHALENA-------
>tr|A0A2U1JWX1|A0A2U1JWX1_9BACI/4-351
-ETKELFKTLTELRGAPGFEQHVRNFMEKELEKYADAIIRDNLGSLFGVKNVSGNGPRVMVAGHMDEVGFMVTDITEEGMVRFQTLGGWWSQVLLAQRVEIETKNG-AVPGVIASIPPHLLKEEQRKKPMDIKNMLIDVGADDKTDAERLGIRPGQPITPVCPFTPMAEKKILAKAWDNRYGCGLAIELLKELKDEKLPNQLFSGATVQEEVGLRGAQTAADLINPDIFYALDASPANDMSG--DKQAFGKLGKGTLLRIYDGSMVTHRGMREFILDTAESKKIPYQFFV-SAGGTDAGRVHLSGAGVPSAVVGICSRYIHTSASIIHIDDYAAAKELLIALVKSTDESTVN-
>tr|A0A428N771|A0A428N771_9BACI/4-351
-ETMDMFKTLTELPGAPGFEHDVRAYVKNELEKYSENIVQDKLGSVFGVKSGSQNGPRVMVAGHMDEVGFMVKAINKKGMIQFEPLGGWWSQVLLAQRVQVITDNG-PITGVIGSTPPHLLEESQRQKPMPMNKMYIDVGADDKEDAEKIGIKPGQPILPICPFTPMAEKKILAKSWDNRYGVGLAIELLKELQHKNHPNIVYSGATVQEEVGLRGAATSSQMIQPDVFYALDASPANDATG--GDDAFGHLGKGALLRIFDQTMVTHRGMRDFVLDTAESNDIPYQYFV-SQGGTDAGRVHMSNEGVPSAVVGVCSRYIHTAASMLHVDDYAAAKELITKLVETTDNNAV--
>tr|A0A6I2GH17|A0A6I2GH17_9LACT/6-354
----QLLKQLTEVNGIAGNEGRVRQLFKDSVADVAEEFVQDGLGGIFAKHTGSAEGPRVMLAAHMDEVGFMVSQITEKGFIHFVTIGGWWSQVVLAQQVTITTRDGKEYRGVTGSKPPHVLTAEARNKPIDIKDVFIDLGASSKEEVESWGIRPGDMITPYIEYTRLNTPFLLSKAWDNRIGVAVAIEVLKEAVAKGHETILFSGANVQEEVGLRGAKGATHMIQPDITVALDTGTAGDTPGMTAKEADSELGKGPQVIVYDASMIGHKGLREFVVDIAEANNIPFQYTFIPGGGTDAGSQHQALNGIPSIAITVPVRYLHSHTSVIHEDDFKNTVKLVNAIVQKLNNETVK-
>tr|A0A264YVW5|A0A264YVW5_9BACI/4-350
-ETLSLFKTLTELPGAPGHEHAVRAFMKSQMEPLTDEIIQDGLGSIFGVKKSNASGPKVMVAGHMDEVGFMVTGVTDKGMLRFQTLGGWWSQVLLAQRVEVVTRTR-KVTGVIASIPPHLLEDAQRNKPMAIKNMMIDVGADSKQEVADMGIRPGDQIVPICPFTPMAEKKILAKAWDNRYGCGLAIELLKEVKDEKLPNILYAGATVQEEVGLRGAQSAANMIKPDVFYALDASPANDMSG--DKNAFGQLGKGVLLRIFDRTMVTHRGIREFILDTAETNHIPYQYFV-SPGGTDAGRVHTSNSGVPSAVIGICSRYIHTHASMIHVDDYAAAKELLVKLVRATDETTV--
>tr|A0A7C6QXI3|A0A7C6QXI3_9FIRM/5-356
--SLEILKTLTETPGVSGFEGPIRKVLREYLAPLASEVTADHLGSLIAVKKGTADEPKLMIAAHMDEVGFMITRITEEGFLKFQPLGGWWEQVLLAQRVEILTSAG-RVVGVIGAKSPHILTPEERKQPVPLRSMYIDVGSTSKAETEQAGIRQGDPVIPYSSFMLCPSKTVMAKALDDRAGCALIVELFRELQDGEHPNTVYGVMTVQEEVGLRGATTSVDVVRPDLAIVVDVTVATDTPGIGDNDVRTYLGRGPVIGFYDASMIPHAPFRDFVVGTARENNIPYQVEVMAGGGTDAGKIHLFRQGVPSVVIGIPVRYIHDHAGMAHLDDYRNALELIFNLVRRISAETIE-
>tr|A0A523QFP8|A0A523QFP8_9CHLR/6-350
-KIKSLLEKLSNAHGISGYEDSVREVIKKEVESCVDEIKIDNFGNLIATKKG--KSPSVMIAAHMDEIGLMVKYIDDEGFIRFAKVGGWFDQTLVNQRVLLHAKKG-TVTGVIGSKPVHVMKTEDKKKAIEARDMFIDIGASSRDEAIAMGVEPGVTASLDRKLAELADDRVTGKAFDDRAGGAVLITVLQQIAGMKLAPSVMGVFTVQEEVGLKGARTSAFGLNPDVGIALDTCIPGDHPGIKKTDSAILIGKGPSITVMDRGVITHPRVLEWLRETAKAKGIPYQMDVTESGTTDASAISLTREGIPSGVISVATRYIHTPVEVLSLKDLAQTAELVVEAIKSA-------
>tr|A0A1U7PQE1|A0A1U7PQE1_9BACI/3-350
KETLELFKTLTELPGAPGNEHAVRDFMRGELGRYSDEVIQDRLGGIFGVRKGEAGDPKVMVAGHMDEVGFMVKSITENGMITFQPLGGWWNQVLLAQRVEVITDNG-PVPGVIGSIPPHLLSDEVRNKPMDIKNMLIDIGADDREDAKKIGIRPGQQIVPVCPFTPMADKKIMAKSWDNRYGCGLSIELLKEVQGEKLPNNLYSGANVMEEVGLRGAQAAANMINPDVFFALDASPANDASG--NKNEFGQLGKGTLLRIFDRSMVTHRGMREFLLDTAETNDIPYQYFI-SQGGTDAGRVHTSNEGVPSAVIGICSRYIHTSASIIHTDDYAAAKELLVKLVRSLDRTTL--
>tr|K4LER4|K4LER4_THEPS/4-352
-TTLELLKTLTETPGVSGFEAPIRKVLRDYLEPLAEELHTDHLGSLVAVKKGTSEEPKLMIAAHMDEVGFLVTRVTADGFVKFQPLGGWWEQVLLAQRVEILTEKG-RVIGVIGAKSPHILTAEERAKPVKISAMYIDVGSTSREETEQAGVRQGNPVVPSSSFHLCAGKTFMARALDDRVGCALVVELFRELKKVQHPNAVYGVMTVQEEVGLRGAATSVDVVRPDLALVIDVSVATDTPGIGENDVRTQLGKGPVIGFYDASMIPHTPFRDLVVRTAQENDIPYQVDVMPGGGTDAGKIHLFRQGVPSVVIGIPVRYIHDHTGMAHLDDYRNALRLITALARSLDA-----
>tr|A0A1I4N2C0|A0A1I4N2C0_9BACI/4-349
-ETLELFRTLTELPGAPGNEHAVRKLMKQELTKYADDIIQDRLGGVFGVKKG--QGPKVLVAGHMDEVAFMVTQITDNGMIRFQPLGGWWSQVLLSQRVEIYTDDK-KVIGVVGSIPPHNLTQAERSKPMQQKNMLIDIGADNKEDAENIGIKPGQSIIPVSEFTPMADKKILAKAWDNRYGCGLAIELLKELKGETVPNELFAGATVQEEVGLRGAKVAANMIKPDIFYALDASPANDMSG-DDKE-FGQLGKGALLRIFDRSMITHHGVKDFVLDTAESNNIPYQYFI-SQGGTDAGSVHLSNHGVPSAVVGICSRYIHTHASIIHVDDYQAAKELLIKLVKNTDQNTVD-
>tr|A0A6V7RH50|A0A6V7RH50_9STAP/3-354
-KQLEMLKDLTDVNGIAGFEADVKQKVKTYLEPISDEIIEDNLGGVFGKKTAKSGSKTILVGGHLDEIGFMVTEIDKDGFLKFSPVGGWWNQVMLSQRMSVTTAKGDVITGVIGSKPPHVLEAAERKKPVDIKDMFIDIGVASKEEAEDAGVELGSMVTPYTEFTVMQKDYLLAKAWDNRFGTALSIDLLKDLKDQDLNINLVSGASVQEEVGLRGAKVAANKVKPDLAIAVDVGLAMDTPGMQSSNGSGKLGDGPLLLLLDGSNIGHVPFRRHIQKLAKEKNIPVQLQAIPGGGTDAGSFHVSNDGVPSVAIGVPLRYMHSNVSIMHREDYKNAVKLVSEIVKSLDDNKVE-
>tr|A0A220U8T3|A0A220U8T3_9BACI/2-349
----DVLKDLTQAQSASGYENEVRRIMHRELDQVCSEILYDHTGSIFGKTEGNSSGPRVMLAGHMDEVGFMVTGINQDGFLRFTPLGGWWDQVLLAQRVTVITEKR-KFTGVIGSKPPHLLKPEERNKVFPIREMYIDIGAHNKEQVEKWGIRVGDPVVPICPFEIMPHDTVLAKALDNRIGCYMAVEAAKQLNTSHHPNTVFAGANVQEEVGLRGAQTSPYAVNPDIAIVLDVGVAQDTPGTSSDDVHPALQKGPVVTFLDASMIPNHRFRDLVIDTAEKNNIPHQIEVITGGGTDAGKIHMYKEGVPTIVIGVPIRYMHSHVSLASKQDIENGVKLLVEVIKRLDSDAY--
>tr|W4QJT0|W4QJT0_9BACI/5-349
--TLSMFQTLTELQGAPGFEHSVRHYVRTQLENYTEEIIQDRLGSIFGVKRGDESGPNVMVAGHMDEVGFMVTSISKNGLIRFQTLGGWWSQVLLAQRVQIITAEG-PVIGVIGSTPPHLLDEAQRKKPMAIKHMYIDIGADDQDDAVKIGIKPGQQIVPVCPFTKMSPKKLLAKAWDNRYGVGLAIELLKELKDEKIPNILFSGATVQEEVGLRGAATAANMIKPDIFYALDASPANDATG--GKDAFGQLGKGALLRIFDRSMITHSGMREFILDTAESHDIPYQYFI-SQGGTDAGRVHVTGEGVPSAVIGICARYIHTSASIIHVDDYAAAKELLMKLVKATDNTT---
>tr|A0A1G8ERN0|A0A1G8ERN0_9BACI/4-351
-ETQEMFKTLTELPGAPGFEHDVRNYLKSELEKYSDNIVQDKLGSIFGVKKGTSSGPKVMVAGHMDEVGFMVKSINKKGLIRFETLGGWWSQVLLAQRVQVMTGNG-PVVGVIGSTPPHLLEEAQRKKPMPLKKMYIDIGADDKKDAENIGIKPGQQIVPICPFTPMAKKKILAKSWDNRYGVGLSIDLLKELYGKDHPNILYSGATVQEEVGLRGAATSSQMIDPDIFYALDASPANDATG--GKDAFGHLGKGALLRIFDRTMVTHHGMREFVLDTAETNDIPYQYFV-SKGGTDAGRVHMANAGVPSAVIGVCSRYIHTSASILHIDDYAAAKELIVKLVETTDTSTVE-
>tr|A0A5E4K9G4|A0A5E4K9G4_9ARCH/3-346
-ELQDLLERLSNEHGASGYEGNVRQIIEEEVKPYVDEVRTDKMGNLIATKRG--GAPAVMLAAHMDEIGLMIKYIDDKGFIHFTKSGGWFDQTLLNQRMIVHTEKG-ELYGVIGGKPPHVMTEEDKKKPVKAEDMFIDVGATSKEDAGKMGVKIGTPLTLDTEFKPLGNDRVTGKAFDNRAGCAMLIWGLREMTDVK--ATVHAVFTVQEEVGLKGAKTSAFGLNPDVALATDVSYTGDHPGIEKKQSAIEIGKGPSITVSDRGIIVPESVLRWLKEAAESNNIPYQLEVGAGGTTDASAIHLTRDGIPSGVISPPTRYIHSPVSVLSMSDLENCVKLVARAVEIVD------
>tr|A0A292YN28|A0A292YN28_9BACL/3-352
-QLMTMFKELTEASGAPGQEEEVRGLMHRYLQPLSEEILTDNLGSIIARKTGAPNGPKIMLAGHLDEIALLVTHVTSKGYIKFQPLGGWWSQVMLAQRVVIKTRKG-DIVGVIGSKPPHVLSPEERNKVVQIKDMFIDIGASSAEEVKEFGVRPGDPILPICPFQVMNEKFIMGKALDNRAGCALSVEVLRQLQGVQHPNVVYSGATVQEEVGLRGAATLPHIVEPDIFFALDVGIAGDTPGMPEDQMNSKCGKGPLVILYDYSMVPHKKLLDFVLDTAEEEGIPVQFESMPGGGTDAGKVHLFKKGVPSLVIGFPTRYIHSHASIMHRDDFENAAKLLVAVIKKLDADT---
>tr|A0A5D4KYV6|A0A5D4KYV6_BACME/4-350
-ETLSLFKTLTELPGAPGQEHQVRSFMRAQIEPLVDEVIQDGLGSLFGVKYSDNRGPKVMVAGHMDEVGFMVTSVTEKGMLRFQPLGGWWSQVLLAQRVEVITRKG-AITGVIASIPPHLLEETQRNKPMAIKNMMIDVGADTKQEVAEMGIRPGDQIVPICPFTPMAEKKVLAKAWDNRYGCGLAIELLKEVQKDTLPNILYAGATVQEEVGLRGAQSAANMIEPDLFYALDASPANDMSG--DKTAFGQLGKGVLLRILDRTMVTHKGMREFILDTAETHNIPYQYFV-SPGGTDAGRVHTSNRGVPSAVIGICSRYIHTSASMIHIDDYAAAKELLVKLVRSTDQTTL--
>tr|A0A6I1F2Z4|A0A6I1F2Z4_9BACI/4-351
-QTLDLFRTLTELPGVAGNEHDVRKFMREQLSLYTDEIVQDNLGSIFGVKRGLEAGPTVMVAGHMDEVGFMVTSITANGMIRFQPLGGWWSQVLLAQRVQIMTKNG-PITGVIGSIPPHLLDEAVRNKPMDIKNMLIDIGADDKEDAISIGIKPGQPIVPICPFTPLAPKKIMAKAWDNRYGCGLAIELLKELHSEELPNTLYSGATVQEEVGLRGARTAANLIKPDVFYALDASPANDASG--DKNQFGQLGNGALLRIFDRTMVTHRGMREFILDTAESNKIPYQYFI-SPGGTDAGQVHISNEGVPSAVIGICSRYIHTSASIIHIDDYAAAKELVTQLVRTTDKTTIE-
>tr|I8UFB9|I8UFB9_9BACI/4-346
-ETLQLFKTLTELPGAPGFEHEVRKFVKKEIQPYSDEIITDRLGSVFGVKHG--EGPKIMVAGHMDEVGFMVSKITATGLLHFETLGGWWSQVLLAQRVQVITDKG-PVTGVIGSIPPHLLQDSQKAKPMDLKNMYIDIGADDREDALAIGIRPGQQIVPICPFTPLAPKKILAKAWDNRYGVGLAIELLKELKDTKLSSTLYAGATVQEEVGLRGAKTAANMIAPDIFYALDASPANDMTG--NPNEFGHLGKGTLLRILDRTMVTHKGLREFILDTAETHRIPYQYFI-SPGGTDAGSVHLTGNGVPSAVIGICSRYIHTHGSIIHIDDYAAAKELLVKLVKTTDAS----
>tr|A0A1H9TDK1|A0A1H9TDK1_9BACI/4-348
-ETLQLFKTLTELPGAPGNERDVRQFMRQELRKYSDEIIQDRLGGVFGVKNG--EGPKVLVAGHMDEVAFMVTQITDNGMIRFQTLGGWWSQVLLSQRVEIHTETS-KVIGIVGSIPPHNLTPEERRKPMDQKNMLIDVGADDKEDAEKMGIKPGQSIIPVSPFTPMANKKIMAKAWDNRYGCGLAIELLKELEGEKLNNQLYSGATVQEEVGLRGAKVAANLIKPDIFYALDASPANDMSG--DKKEFGQLGKGALLRIFDRSMITHRGIREFVLDTATTHDIPYQYFI-SQGGTDAGAVHLANEGIPSAVIGICSRYIHTHASIIHVDDYAAAKELLVHLVRATDQTTV--
>tr|A0A2P6MGH6|A0A2P6MGH6_9BACI/4-349
-STYEMFETLTQLPGAPGFEHGVRAFMKQELKKYSDEIVQDRLGGVFGVKHG--EGPRVMAAGHMDEVGFMVTSIDEKGLLRFQPLGGWWSQVLLAQRLHVITENG-PVTGVIGSIPPHLLDEAKRSKPMEMKNMYIDIGADSKEDAENAGIRPGQQVVPVCPMERMVEKKIMSKAWDNRYGTGLSIDLLKELQNEKLPNTLYSGATVQEEVGLRGAQAAANMIQPDIFYAMDASPANDASG--EKDAFGRLGEGALLRIFDRTMITHRGMREFVLDTAETNNIPYQYFV-SQGGTDAGRVHISNNGVPSAVIGIPSRYIHTAASIMHVEDYAAAKELLVKLVKQTDASTVE-
>tr|A0A4R6U3K3|A0A4R6U3K3_9BACI/4-350
-KTKALFKTLTELRGASGFEHEVRAFMRQELEKVSDRIEQDRLGSIFGVKEGQPSEPTVMVAGHMDEVGFMVTGITETGMIRFQTLGGWWSQVLLAQRVEIVTTNG-IVPGVISSIPPHLLDDATRNKPMDIKQMLIDIGADSKTDAEAIGIVPGQQIVPTCPFTEMAPKKWMAKAFDNRYGCGLAIELMQALQNETLPNTLYAGATVQEEVGLRGAKTAANMIKPDVFFALDASPANDMPG--SKKEFGHLGQGALLRIFDRSMVTHKGIREFVLDTAESESIPYQYFV-SPGGTDAGSVHVSGSGVPSAVIGICSRYIHTSASIIHTDDYEAAKALITSLVKKMDATTV--
>tr|A0A0K9GX77|A0A0K9GX77_9BACI/4-350
-ETLALFKTLTELPGTSGNEHAVRKFMKSELEKYSDEIVQDRLGSIFGLKKGPVDGPTVLVAGHMDEVGFMVTSITDNGMVRFQPLGGWWSQVLLAQRVQIITDNG-PVIGVIGSIPPHLLEESQRSKPMDIKNMLIDIGADDKEDAMKIGIIPGQQIVPICPFTPMAEKKILAKSWDNRYGCGLSIELLKDLQGETLPNNLYSGATVQEEVGLRGAQTSAFMIKPDIFFALDASPANDMSG--NKSEFGQLGKGALLRILDRTMVTHKGMREFILDTAETHSIPYQYFV-SQGGTDAGRVHQANEGIPSGVIGICSRYIHTAASMIHVDDYAAARELIGKLVRACDKTTL--
>tr|A0A7C6LIS2|A0A7C6LIS2_9FIRM/7-351
---LVLLKEISELPGVPGYEDEVRKYIKGRMAGLAE-VYTDNLGSVICRKEGSAAAPKIMMAGHMDEIGMMVTYITKEGFLKFQTLGGWWEQVMLAQRVVVKTSSG-DVLGLIGSKPPHILKQEERKKVVEKTDMFIDIGASSKEEAESMGVRPGDPVIPVSPFAQMKPKYLVGKAWDNRIGCAIFMEAIKELRGVPHPNTIYGVGTVQEEVGLRGATTSVSLVEPDIGFALEVDIAGDTLGIHEHEAQAKLGKGPSILLYDASMVPHRRLRDFVVETAKSAGIPIQFNAMPGGGTDAGRIHVYKSGVPSLVIGVPTRYIHSHAGIIHRDDFDNAVRLIVEVIKRLDAA----
>tr|A0A1G8GNV2|A0A1G8GNV2_9BACL/4-350
-ETRELFKTLTELPGAPGNEHAVRKFMKQELKKYSDEVVQDNLGSIFGVKYGPQDGPKIMVAGHMDEVGFMVTQITDNGMLRFQPLGGWWNQVMLATRVEIIAGDK-KIQGVVGSIPPHLLSEEMRSKPMDMKNMLIDVGADDKEDALSFGIRPGQQIVPFSPFTPMADKKIMAKAWDNRYGCGLAIELLKELKDEQLPNQLYSGATVMEEVGLRGAQTAAAMIQPDLFFALDASPANDANG--DKNEFGQLGKGALLRILDRTMVTHRGMREFILDTAETHHIPYQYFV-SQGGTDAGRVHTANEGIPSSVIGICSRYIHTSASIIHTDDYAAAKELITKLVKAADRTTL--
>tr|A0A235B5W5|A0A235B5W5_9BACL/1-344
---MELLKELTEANAVPGYEGEVRRIMRREMEKSNAEITTDRMGSIFGEKRGNNPGPRVLLAGHMDEVGFMVKEIHKNGYLYFTPLGGWWEQVLLSQRVTIMTEKR-SFTGVIGSKPPHLLTPQERGKVYPMKEMFIDIGAKDAEQVKKWGIRVGDPIIPICPFEMMPHDTILAKALDNRVGCYLALETMRQLKDENHPNTVFAGATVQEEVGLRGATTAPYAVEPDIAFALDVGIAQDGPEGSGKD-KPRLGGGPLITFLDATMIPNTRLRNLVVDTAEEHQIPYQVDTMTGGGTDAGKLHLFRKGVPSLVIGVPARYIHSHVSMASKKDIDMAVKLLVEVLKKLDA-----
>tr|A0A160FDV7|A0A160FDV7_9BACI/4-351
-ETLQLFKTLTELPGAPGNERFVRQFMKKELQKYADEVVQDRLGGIFGVKRGDVNGPIVMVAGHMDEVGFMVTAITANGMIRFQPLGGWWNQVLLAQRVQIITEHG-PVIGVIGSVPPHLLGEEQRNKPMDIKNMLIDIGADDRKDAERMGIRPGQQIVPICPFTPMEPKKILAKAWDNRYGCGLAIELLKELNNEELPNVLYSGATVQEEVGMRGAQTAAQMIQPHIFFALDASPANDMTG--DRKEFGHLGKGALVRIYDRSMIMSPRMREFVLDTAETHRIPYQFFI-SPGATDAGRVHIANSGIPSAVIGICSRYIHSHASIIHVDDYAAAKQLLIELVKQCDQSTVE-
>tr|A0A544T966|A0A544T966_9BACI/4-350
-ETRSLFKTLTELPGAPGNEHAVRAFMRSELSKYSDEIVQDNLGGIFGLKKGNANGPKILVAGHMDEVGFMVSGITDNGMIRFQPLGGWWSQVLLAQRVDIVTKEK-TIPGVIGSIPPHLLSDEIRNKPMDIKNMLIDVGADDKEDVARMGIKPGDQIVPVCPFTPMADKKIMAKAWDNRYGCGLAIELLKEVQNEQLPNMLYSGANVMEEVGLRGAQASANMIKPDLFFALDASPANDASG--NKNEFGQLGKGTLLRIFDRTMVTHRGMREFVLDTAETHDIPYQYFI-SQGGTDAGRVHTSNEGIPSAVIGICSRYIHTSSSIIHTDDYAAAKELLVKLVKACDQTTL--
>tr|A6UPC6|A6UPC6_METVS/2-348
-NTIDYLKVLATEPGISGREDKIREYMKKELEKYCNSVETDKLGNLIAKKGT--IGPKIMIAAHMDEIGLMVKYIDDKGFLKFAKIGGINDQMLLNQKVIVHSDNG-DIVGVLGSKPPHKMKESEKNKLISSEHMFIDIGAKNKEDAEKMGVQIGTPISFKSEFEKLGGNAVSCKAFDNRAGCAVLLKVIEELSKTDLKCQVYAVGTVQEEVGLKGAKTSSYGINPDVAFALDVTICGDHPGIKLEDAPVELGKGPVATIIDRGIITHSQVLKMVRDVSKSKEIPVQYEVGEGGTTDATSIHLTKTGIPTGVLSVPARYIHTPVEVIDLNDLEKTAELVLECIKQVHE-----
>tr|A0A1G7SFG2|A0A1G7SFG2_9LACT/6-353
----EYLKRLTEVNGIGGNERYVRELFKEETKDQAEEYLQDGLGGIFAKHTGNADGPRVMLAAHLDEVGFMVKEITDEGFLKFVTIGGWWSQVVLAQQVTVTTREGKTFHGVTGSKPPHVLTAEARKKPMEFKDIFIDLGASSKDEVMEWGIRPGDMITPYIETRRLNTKFLLGKAWDNRIGMAVAIDVLKNLAKDGHETVLFSGANVQEEVGLRGARVAAHMINPDISFALDTGTAGDTPGMTKDESASKLGKGPQIIVFDSSMIAHRGLREFVVEVAERENIPYQFEFIPGGGTDAGSQHLALNGIPSIAITVPVRYLHSHTSVIHEDDYLNMVKLVTAVVKELSADTI--
>tr|A0A6N7B0P6|A0A6N7B0P6_9FIRM/4-351
--TSKLLKEITDAPGVSGYESEVRKVIRSYMEGYAE-MTTDRIGSIICKKSGTSDRPRIMIAGHMDEIGFMVTKVTKEGFIKFQTLGGWWSQVMLAQRVIIKTTKG-DVTGIIGSKPPHILTPEERNKVVEKDTMFIDVGAADETEATDFGIRPGDPIIPDSPFTVLKEKFLMAKAWDDRLGCALFIEVIKALQGVDHPNTVYGVGTVQEEVGLRGATTSSHVVDPDIGFALEVGIAGDTPG--AEKANEKLGKGPVVLLYDASMIPHVKLRDFVVDTAKDAGIPLQFDHMAGGGTDAGRIHVHGRGVPSLCIAVPTRYIHSHAGIIHRDDYDNAVKLVLELIKRLDEKTVR-
>tr|A0A3S0W3T6|A0A3S0W3T6_9BACI/4-350
-ETLTLFKTLTELPGAPGNEHAVRKFMRSELEKYTEEIVQDNLGGIFGVKKGDSEGPRVLVAGHMDEVGFMVTSITENGMIRFQTLGGWWSQVLLAQRVQIITNNG-PVVGVIGSTPPHLLEEAQRSKPMDIKHMLIDIGADDKQDVTKIGVKPGQQIVPVFPFTPMAKKKILAKAWDNRYGCGLAIELLKDLKDETLPNTLYSGATVQEEVGARGAETAAFMLKPDIFFALDASPANDMSG--NKSEFGQLGKGALLRILDRSMVPHNGMREFILDTAESYQIPYQYYV-SQGGTDAGKVHLANGGVPSGVIGICSRYIHTHAAMIHVDDYAAARELIGKLVRGCDKTTV--
>tr|A0A2M7T877|A0A2M7T877_9ACTN/5-351
---IKLLEELVNASGVSGFEGDVRQLIRRHLESITD-IEVDNLGSIIAQKKGTSDQPRIMIAGHMDEVGLMVSFITKEGFIKFQPLGGWWDQVMLAHRVTVKGTKG-DVPGIIGSKPPHVLSPEERKRVVEMKDMFIDIGASSDADVKDMGIKPGDPIVPESPFTRMKDNMLMGKALDNRVGCAVFMEVVKRLTDIDHPNSVFGVGTVQEEVGLRGAKSSAALINPDVAIAAEVSIAGDTPGVGENEAQAKLGKGPSIVVLDGSLIPNTKLRDLAVTTAEENNIPHQFQAGVRGGTDAGRIHLHGTGVPSLVIGVPTRYIHSHVSIMDHNDFENAVNLIVEVVKKLDMNAV--
>tr|A0A2G5WRU2|A0A2G5WRU2_9BACL/4-351
-ETLELFRTLTELPGAPGNEYRVRAFMREQLAQNSDEVIQDGLGGVFGVRHGKEDQPKIMVAGHMDEVGFMVTGITDNGMLRFQPLGGWWNQVLLAQRVQIITEDA-DIPGVIGSIPPHLLSDAERSKPMDIKNMLIDVGADDKADAMNFGIRPGQQILPICPFTPMAPKKIMAKAWDNRYGCGLAVELLQEVKNETLPNTLYSGATVMEEVGLRGAQTAARMIDPDLFFALDASPANDASG--NKKEFGQLGEGTLLRIMDRSMITHRGMREFILDTAETHNIPYQYFV-SQGGTDAGQVHVANNGVPSAVIGICSRYIHTAASIIHTDDYAAAKELITRLVKACDKTTVE-
>tr|A0A154BU74|A0A154BU74_ANASB/6-349
----AWLKQLTEAPGVSGYEQKVKDLLKIRLSDKA-EVSYDKIGSIIFKKTGSGSEPKIMLASHMDEIGFMVKYITKEGFLKFATLGGWWEQVMLGQRVTIFTSKG-EFPGVIGSKPPHILSAEERKKMVEKKDMYIDIGAQDEQEAKELGVRPGDPVVPFSEFTILGEKLLMAKAWDNRVGCAIMVEVMEKLNQINHPNTFFGVGTVQEEVGLRGATTSSNAIKPDIGFAIDTCVAGDTPGVTSDQASSKLGKGVAISIFDSSLIPHAKLRRFVTAIAEERKIPYQLEFTEGGGTDAGKIHLHDAGVPSLVLSIPTRYIHSHNSIIHWDDCQAAADLLVGVAETLDY-----
>tr|A0A3E0RBW9|A0A3E0RBW9_9BACL/14-359
---LLLMKELTETAGPPGFEVRIHEVMRKHLADLQAELITDNLGSIVGKKGD--SGPKILLAAHLDEVAFLITHITDDGFLRFLPLGGWWGHVMLAQRVKVLTGAG-DLTGVIGSKAPHVLSLEERRNVLEIDNMFIDIGASSREEAEKFGVQVGDPAVPVCPFEVLPPKLLLAKAWDNRAGCYLALKVMEQIQQENLSNTVYAGATVQEEVGLRGAETLAHKISPDIAFALDVGVAGDTPGMAQKDGRTRLGKGPLLGFLDRTMIPHLKLRNFVIETAREHNIPFQIDVMPGGGTDAGKIHTAYNGIPSMVIGVPARYIHSHVSVVHRDDLDHAVKLLVALLKKLDAAAV--
>tr|A0A150F353|A0A150F353_9BACI/4-351
-ETKALFRTLTQLPGAPGNEHQVRSFMKQELAKYADDIVQDRLGSVFGMRRGAEDAPTVMVAGHMDEVGFMVTQITDNGMLRFQTLGGWWSQVLLAQRVEVQTENG-PVIGVIASIPPHILTDAQRTKPMEIKNMMIDIGADDREDAIRLGIKPGQQIVPVCPFTPMAEKKILSKAWDNRYGCGLSIELLKELHGKELPNNLYAGATVQEEVGLRGAQTAANMIKPDLFYALDASPANDMSG--DKHQFGRLGEGVLLRILDRTTVMHRGMREFVLDMAETHNIPYQYFA-SGGGTDAGRVHISNSGVPSAVIGICSRYIHTNGAIIHVDDYAAAKEMLIKLVMASDKQTVE-
>tr|K9AZ32|K9AZ32_9STAP/3-354
-KTTQLLKQLTDLNGIAGHEYNVKKEMKSLLEPYSDELIEDNLGGIFGKKNATNGSKTLMLAGHLDEIGFMVTYIEDNGYIKFTPVGGWWNQVMLSQKLTITTDEGKTYRGVIGTKPPHILTPEERKKPVEIKDMYIDLGVKDKKEVEALGIELGNMITPYSEFETLADNYLCAKAFDNRFGCALSVDVMEALKDEDININLVSGANVQEEVGLRGAKVAANKIKPDLAIAVDVGVAYDTPGLYNEHHNGKLGDGPLVLLLDATNIGHYGFRKYIKEVAKDKGINVQWDSIPGGGTDAGSMHLANEGAPTISIGIPLRYMHSNVSVIHKDDYLNAVKLVTEIVKGLDDDKVE-
>tr|A0A662VT28|A0A662VT28_9EURY/2-344
-SVLELIKRLSNAHGISGFEDEVKEIVRAELENYVDEVKIDKMGNVVCVRNG--NDLRLMVAAHMDEIGFMVKFIDDKGFIRITPIGGWFSQIAVGQRVIVHGK--KKVYGVVGCKPPHLMKEDERKKAIEIKDMFVDVGASNKDEVLEMGIEVGNPITVDREVQILHKSRITGKAFDNRAGLAMMIEAIKTTKSD---ATIYAVGTVQEEVGLKGARTSAFAIEPHAAIATDVCVAADFPGAESSYMDVKLGSGPAITIADRGLIASKKVLDWLKSTAEENEIPYQLEVAEGGTTDATAINLTKAGIPAGVISVPARYIHSPVEVIDLQDLENGSKLIARALETAKK-----
>tr|A0A2T4MI85|A0A2T4MI85_9STAP/3-353
-ETKQLLKQLTDIDGIAGHEYDIKHEMRALLEPNSDEMIYDNLGGVFGKKQSQSGNKTIMIAGHLDEVGFMVTKIDDNGYIKFTPVGGWWNQVMLSQKVTITTDKGDKIRGVIGSKPPHVLGAEERKKPVDIDKMFIDVGAKDKKEAEAAGIEIGNMITPYSEFETLLSNYLMAKAFDNRYGCALAVDVLDELKDTSVQVNVVSGANVQEEVGLRGAKVAAHKIKPDLAIAVDVCIAYDSPGM-EQDGDVKLGEGPAVIALDGSNIGHVGFLRHVKKVAKAHNIALQFDTMPGGGTDAGNIHTSLDGIPSICISVPVRYMHSNVSVLHQEDYQKAVQLVTEIVKALDDETVE-
>tr|A0A2H9N7T1|A0A2H9N7T1_9ARCH/3-345
--LADTLEKLSNACGVAGREEEVRSLMKNFLKPYVDEVKEDKLGNIIGIKKGKKNAPKVMLAAHMDEIGLLVKIISKKGFIQFAKIGGIDDRILLAQKVIVYTEKG-PLHGIIGSKPPHIQKEEERKRVLTCDELFIDIGAENQEQAKKMGVKIGDPVGFDIKFAKVGKNIVIGRAFDDRVGCAVMVEVMKRLEKTE--CTVYAVGTVQEEVGLRGATTAAFGIYPDVGIALDVTIAGDVPGVREVEAPIKLGKGPSIEIADMGLIAHPKVVRLLVDVAEENKIPYQLETGLPGSTDAARISLTREGVPSGVISIPTRYIHSPSSLLSLEDAEKTVKLTVAAVQKIPK-----
>tr|A0A069EVA4|A0A069EVA4_9BACL/3-353
-ESLHMLKRLTDATGVPGNEGEVRSLMREYLEPHVESFEQDGLGSLFGRVTGDADGPRVMIAGHMDEVGFMVTRIEEGGFLRFQALGGWWNQVLLAQRMDVVTRSGEKIPGVIGAKPPHVLPMEARKKPVEIKDMFLDIGATSKEQVAEWGIRPGDTVVPHCEFTVMKEDFLMAKAWDNRIGCAIAIEAAKRLKEDQAPGVVFTGATVQEEVGLRGAVTAANMLKPDVAIAVDTGIPGDTPGMTAAEGLSKLGEGVQVIFFDATTITNPRLIDLIVDVAKENDIKYQLDLTPGGGTDAGRFHLSGIGMPAVALTVPVRYLHTNVSIIHKADYEAAVELVVALTKRLDDKTV--
>tr|A0A7C5UTN9|A0A7C5UTN9_9CREN/5-352
-SLYNLLKKLTEAIGPSGFEDSIRDVVIDELKGYADSLWVDALGNVIAVKKGSKGAARLMIAAHMDEIGLIISYIDDKGFLRFQPIGGISERTLLGQRVVIKTLSGNVVRGVIGSKPPHIMKPEEMKQIPEGKDLYIDIGVGSRAEAEKLGVTIGSIAVFERDFNSLNSDIVVGKALDDRVGVAAMIEAFKAIDNND--VDVYAVATVQEEVGLKGARVAAYSITPHLALAIDVTIASDVAGVPEQDWITQLGKGPAIKVVDSGLIAHPAIREKLIEIAKQYGIPYQLEVLHGGTTDATIIALNKEGVPAATISIPTRYIHSPTEVVNLNDVAMASKLTMLFASKI-------
>tr|A0A098ENA4|A0A098ENA4_9BACL/4-351
-ETKELFKTLTELPGAPGNEHAVRKFMRQELGKYSDELIQDNLGSVFGVKQGNEDSPRIMVAGHMDEVGFMVTQITDNGMIRFQPLGGWWNQVMLATRVEIIAGDR-IIPGVIGSIPPHLLSDELRSKPMEIKNMLIDIGADDREDALSFGIRPGQQIVPYSPFTPMADKKIMAKAWDNRYGCGLAIELLKELKDEKLPNQLFSGATVMEEVGLRGAQTAATMLKPDLFFALDASPANDANG--NKNEFGQLGKGTLLRITDKSMVTHRGMREFILDMAETHNIPYQYFV-SQGGTDAGRVHLTNEGVPSSVIGICSRYIHTSASIIHTDDYAAAKELLVKLVKAADQTTVD-
>tr|A0A345BYH5|A0A345BYH5_9BACI/4-351
-QTKDMFRTLTEMPGPPGHEHQVRAYVKKALDKHADEIVQDKLGSVFGVKKGQPKDPKVMVAGHMDEVGFMVTSVNKKGLIKFQPLGGWWSQVLLAQQVTVMTDNG-PIPGVIGSTPPHLLSEQVRKKPVAMDKMYIDIGADDHEDAERLGVRPGAPIVPACSFMPMAEKKIMAKAWDNRYGVGLSIELLKEVGGEELPNTLYSGATVQEEVGLRGAQTAANMIRPDIFFAVDASPANDTTV--QKGEFGQVGKGALLRIYDGTMITHRGMRDFVLDTAESGDIPYQYFV-SPGGTDAGRVHTSGDGVPSAVVGVCARYIHTGASILHVDDYAAAKELITTLVRKTDRATVD-
>tr|A0A497JQH4|A0A497JQH4_9ARCH/1-348
MSLFELLKRLSEAPGVSGFEYSVSNIIRDELKNHVNSIQTDKLGNLICVKEGLKEKPTLMIAAHMDEIGLIVKHVDEKGFLRFAKLGGISDHLLLGSRVAIHTRKG-IVYGVIGCKPIHLMREEERKQLVPYDKMFIDIGAKSREEAEEFGVRVGDPITLERNLIQLKNNLVCGKAFDDRVGCAILIEVLKNSKPKS---RVYGVFTVQEEVGLRGATVSAFSLNPDVGIAIDVTTSADHPEVSEHESPVKVGLGPAILVADGGLISNINLRNKLIELAERLKIPYQVEVAEGGTTDATAIHLTQKGIPSCVLSIPTRYVHSFSEVLSLKDAENLVKLLTAFVEE--------
>tr|A0A433RYL3|A0A433RYL3_9BACL/4-349
-QTLEMFKTLTELPGAPGNEHAVRAYMRTYLEQYSDEIVQDNLGGIFGVKHGEEGAPKILVAGHMDEVAFMVTQITENGMIRFQTLGGWSNQVMLAQRVLVYTNNG-PIPGVIASVPPHLLSAEQRNKPMEIKNMLIDIGADDREDALSMGIIPGQSIIPDSKFQVMAPKKVMAKAWDNRYGCGLALELMKEVHGEKLPNTLYAGANVMEEVGLRGAKVSANMIKPDLFFALDASPANDATG--DKTQFGQLGKGPLLRIFDRTMVTHKGMREFILDTAESNNIPYQYFV-SPGGTDAGNVHISNDGVPSSVIGICSRYIHSHASIINTDDIDAAKELIVALVRAADAST---
>tr|A0A0V8J8H2|A0A0V8J8H2_9BACI/2-347
----DLLKELTETNGAPGFEHPIRSIMKREIDKTGASLVYDHMGSIFGQKKGPSSGPKIMLAGHMDEVAFMISEVTKDGYLRFVPLGGWWDQVILSQRVHILTEKK-TFTGVVGSKPPHILTAEERKKVVPMREMFIDIGANSADQVKEWGIRVGDPIMPICPFEIMPNDTILAKALDNRAGCYLALEVLKQLKDSEHPNSVYCGATVQEEVGLRGAATAPYAIEPDLAVAMDVGIAQDGPG--DNSNKAKLGAGPLITFLDSSMVPHVPLRNLVMDIAEKNNIPYQVDVMLGGGTDAGRFHLFKKGVPSIVIGVASRYIHSHVSMVSKSDLENTVKLLVAFVKEMDENKMK-
>tr|A0A1G9L652|A0A1G9L652_9FIRM/4-354
-KTLQWLKEITEAPGISGFEQKIKELLIAKIGDQAE-LSYDKIGSVIFKKSGSSAGPRIMLASHMDEIGFMVKTITKDGFLKFLTIGGWWEQVMLGQRVTVMTAKG-AIPGVVGSKPPHILSPDERKKVVQKKDMYIDIGAADEKEAKSFGVRPGDAIIPCSEFTVMAEKLLMAKAWDNRIGCAIVADVLEAAGAELHPNTIYGVGTVQEEVGLRGAATSAGAIDPDIAFAVDTCVAGDTPGVTEDLAPAKLGKGVAITIYDASMIPHIKLRDYVITIAEQNNIPYQLAFTEGGGTDAGRIHVHSRGVPSLVLSIPTRYIHSHNSIIHRDDYAAAVKLLAAIVKNLDSKQYE-
>tr|A0A2S5GFI8|A0A2S5GFI8_9BACL/4-351
-ETLTLFKNLTELPGAPGNEHAVRAFMKKELAKYSDEIVQDGLGSIFGLKKGPQDGPVIMAAGHMDEVGFMVTGITENGMLRFQTLGGWWNQVLLAQRVEIITDNG-PVVGVIGSIPPHLLSPEKRAKPMEIKNMLIDVGADNREDAESIGIRLGQQVVPICPFTPMADKKILAKAWDNRYGCGISIELLKELEGETLNSTLYSGATVQEEVGLRGAQTAANLIKPDLFFAMDASPANDMSG--DKNEFGQLGKGTLLRILDRSMVTHRGMREFVLDTAESNNIPYQYFV-SAGGTDAGRVHTSNEGVPSAVVGICSRYIHTHASMVHIDDYAAAKELLVKLVKSCDRSTVD-
>tr|D3S2M2|D3S2M2_FERPA/1-340
--MFELIKKLSDAHGISGYEDEVREIVREELESYVDDVKVDKLGNIICVRKG--DDFKVMLAAHIDEIGFMVKHIDDKGFLRITPIGGWFSQTVLNQRVIVHGSKG-KVYGVIGCKPPHLMKEDERKKVIEIKDMFVDVGAENKEEVKEMGIDIGSPVTIDREVVKL-GKRITGKAFDNRAGLAVMIEAMKKINTD---ATVYAVGTVQEEVGLKGARVSAFSLNPDVALVLDSAPATDFPGAESAYMDVKLGRGPVITVADRGLIASKRVLEWLKDSAKKAEVEIQLEVGEGGTTDATAIHLTREGIPSGVVSVPARYIHTPVEVIDLRDVEQAVKLVAKAVEIA-------
>tr|A0A4P6UXU7|A0A4P6UXU7_9BACL/4-352
-ETLQLFKTLTELPGAPGNEHQVRAFMRKELKKYADEIVQDNLGGIFGVRKSEENAPKILVAGHMDEVAFMVTSITDNGMIRFQTLGGWNPQVLPAQRVMVYTNER-EIPGVIASTPPHLLTEEQRKKPVDIKDMLIDVGAESKEDAMQMGIRPGQSIIPVCPFTVMAPKKIMAKAWDNRYGCGLAIELLKEIKDEKVKSHIYSGANVMEEVGLRGAQVSAHMIQPDIFFALDASAANDMTG--DRNEFGQLGKGVLLRIFDPTMVTHRTLRDFILDTAESNHIPYQYFV-SNGGTDAGRVHTMNGGIPSAVIGICSRYIHTSASIMHVDDYLAAKELLVALVRKFDRTTVD-
>tr|A0A160F6J8|A0A160F6J8_9BACI/5-352
-ETLQLFKTLTELPGAPGNEHAVRQFMRKELEKYADDIVQDRLGGIFGVKLGTEGDPVVMVAGHMDEVGFMVTAITDQGMVRFQALGGWWNQVLLAQRVHIITDHG-PIIGVIGSVPPHLLSDDQRNKPMDIQHMLIDVGADDREDAKRMGIKPGQQIVPVCPFTPMEAKKILAKAWDNRYGCGLAIELLKELKGETLPNTLYSGATVQEEVGLRGAQAAAHLIQPDIFFALDASPANDMTG--SKKEFGHLGKGALVRIYDRSMVTHRGMREFVLDMAETHRIPYQFFI-SPGATDAGRVHIANSGIPSAVIGICSRYIHSHASIIHVDDYAAAKQLLIELVKACDRSTVE-
>tr|A0A524Q7S1|A0A524Q7S1_9EURY/5-349
---DENLQLFSNTHGVSGYEGNVSQLLEEKLRPYTDEIKTDKMGNLIATRKR--GSPSIMIAAHMDEIGLMVKYIDEKGFINFIKLGGWFDQTLHSQRVILHTEKG-DIYGVIGAKPPHVMKDEEKKKPVEADNMFIDIGAKDKEDAEKLGVIPGVTATIDRQFTHLANHRVTGKAFDDRAGCVMMIEVMRLIHEMDVDATVYAVGTVQEEVGLKGARTSAFGLDPDVAIVSDVTVSGDHPGIEKKHSAIELGKGPAITIVDRGIIVTEKVIKWLKETAKTENIDIQLDVADGGTTDATAIHLTKSGIPSAVISVPSRYIHSPVEVVDLDDLKKSANLIACAIKSASK-----
>tr|A0A1L8I9E3|A0A1L8I9E3_9BACI/5-347
--QLALFQRLTEAPGAPGFEGPVREIMESELKRYSDRLVADRLGGVFGVKEASPDAPNVMVAGHMDEVAFMVTQITEKGFIRFQPLGGWWEQVLLAQRVNIVTEQG-VVPGVIGSTPPHLLDEDARKKPVQIKNMFIDIGTDSKEEAEALGVKPGQPIVPDTPFTVLAGKKLLAKAWDNRYGCALAIELLRELHGDTLPVNVYSGATVQEEVGLRGAAVAAQLIRPDLFFGLDAGPAGDTPGV--KDGFGRQGEGVLIRIYDRTMILLPGLRDFLLDVAESENIPYQFFV-SQGGTDAGRVHLWGEGVPSAVISIPARYIHSHASIINRDDYEAAKRLLVALIRRLTP-----
>tr|A0A2I0NFW7|A0A2I0NFW7_9EURY/4-347
--FKEILERLSNAHGVSGYEGSVRQIIEDEIRPYVDEIKTDKMGNLIATKKG--SKPVLMLAAHMDEIGLMVKYIDENGFCRFTKTGGWFDQTLLNQRMILHTENG-PVYGVIGSKPPHVIKEEDKNKVVKAEDMFIDVGATSKEDAEKIGVKVGTPVTSDCELKQLGNDRITGKAFDNRAGCVMLIEAVKQMKNVK--ATIHAVFTVQEEVGLKGAKTSAFGLNPDVAIATDVTITGDHPGIEKKDSGNEIGKGPSVTVSDRGIIVPEPVLKWLKEAAESNNIQYQLEVGSGGTTDATAIHLARDGIPSGVVSIPTRYIHTPVSVMSIADLEKSIQLIARAAESVDK-----
>tr|A0A1C0Z0H2|A0A1C0Z0H2_9BACL/4-351
-QTLQLFKTLTELPGAPGQEHAVRAFMRSELEKYSDEIVQDNLGGIFGVRKADADAPKILVAGHMDEVGFMVTSITNNGMIRFQPLGGWWNQVMLAQRVTVYTKNG-EIPGVIASIPPHLLSDAERAKPMNMKNMLIDVGADSKEDAQQMGIRPGQQIIPICPFTPMAPNKIMAKAWDNRYGCGLAIELLQELHGKDVSSHIYSGANVMEEVGLRGAQTSANMIQPDIFFALDASPANDTSG--DATQFGQLGKGPLLRIFDRTMVTHRGMREFILDTAESNNIPYQYFV-SPGGTDAGRVHTANDGIPSAVIGICSRYIHTAASIIHVDDYAAAKELLVKLVTSCDKTTI--
>tr|A0A1V5HLF9|A0A1V5HLF9_9BACT/7-353
-----FLKKLTEIDGVSGHEKAVSQFLEKELLTFVNQVSFDGLGSIVAKKVGDANGPKIMISGHMDEIGMIVTKITDEGFIRFQTIGGWWSQVMLAQQYVITTGKGKRIFAVMGSKPPHLLTSDDFKKPANIDEMFLDIGVDNKEEVEKLGIEIGDMIAPNIAFRELAPQYLLGKAWDNRIGCAVVVETLRRLKKENHPNIVYGVGSVQEEVGLRGAKTAAQMINPDLCFALDVGIAKDTPG---TDMSVKMGKGPAILVYDSALIGHVDLRNFVIQVAKEENIPYQLDYLKRGGTDAGTAHLVHSGVPSMSLCIPTRYIHSHTSILHYDDYENAIRLLVAVIKKLDHQTVK-
>tr|A0A6N8CQV0|A0A6N8CQV0_9BACI/4-352
-NTQELFKVLTELNGASGFERDVRKFMKEQLTKYSDSIVQDGLGSIFGVKKGTSNGPKVMVAGHMDEVGFMVTQITENGMLRFQPLGGWWEQVLLAQRVHIMSDNG-PITGVVASVPPHLLDDETRKKPMAIKNMLIDIGADDQEDVKRLGVKPGQAILPICPFTPMAEKKILAKAWDNRYGCGLAIELLKEIYKEGYSNQLYSGATVQEEVGLRGAQTASNMISPDIFYALDASPANDTSG--DKSAFGQLGKGVLLRILDRTMVMHRGMREFILDTAETHNIPYQYFV-SPGGTDAGRVHMNQNGIPSAVIGICARYVHTSSSIIHVDDYAAAKSLLIELVKTTDQTTL--
>tr|A0A7C6K620|A0A7C6K620_9FIRM/4-352
-KTIELLKTLTETPGVSGFEAPIRKVLKDYLSPLATELTTDHLGSLVAVRKGNDEEPKIMVAAHMDEVGFLVTSISNNGFIRFQPLGGWWEQVLLAQRVEILTRKG-RLIGVIGAKSPHILSAEERAKPVKIKTMFIDIGSTNKEETEQAGVKQGDPVVPFSTFHLCKGKSFMARALDDRVGCALVVELFQELQDVHHQGTVYGVMTVQEEVGLRGATTSVDVVQPDLALVVDVSVATDTPGIGDTDVRTQLGKGPVIGFYDASMIPHTPFRDLVVRVAEENNIPFQVDVMPGGGTDAGKIHLFRQGVPSVVIGIPVRYIHDHTGIAHLDDYQSALRLLVALARVIDG-----
>tr|A0A265E8K7|A0A265E8K7_9STAP/3-353
-KQLQMMKSLTDAHGISGFEYDVKKVMQGYLEPVSDELVQDNLGGIFGKRNAKEGSRTLLIGGHLDEIGFMVTRIDDEGFIRFTPIGGWWNQVMLSQRMNVVTGSG-VLTGVIGSKPPHVLSQEARKKPVDMKDMFIDIGVDSKEEAEEAGVKVGDMITPHCDFTEMAKDYLLAKAWDNRFGCGVAIEVLESLKDEDVNINVVSGATVQEEVGLRGAKVAANKVKPDLAIAVDVGISWDTPGMSEKDGTGKMGDGPLVLLLDGSNIGHVGFRRHVEQLAKDKDIPVQWSAITGGGTDSGAFHVSNEGVPSISIGVPLRYMHSNVSILNRNDYNNAVRLVTEIVRSLDDSKVE-
>tr|A0A098F0T7|A0A098F0T7_9BACI/4-351
-KTLDLFKNLTELPGAPGNEHAVREYMRERLAPVSDELIQDNLGGIFGVRKGKADDPKIMVAGHMDEVGFMVTQITSNGMIRFQPLGGWWSQVLLAQRVQIITEKG-PVTGVIGSIPPHLLDETKRNKPMEIKNMLIDIGADDKEDAVKAGIRPGQQILPICPFTPMAPKKILAKAWDNRYGCGLAIELLEEVHGTELPNTLFSGATVQEEVGLRGAQTAANLIRPDLFLALDASPANDAAG--NKEEFGQLGKGTLLRILDRTMVTHRGMREFILDTAETNDIPYQFFV-SPGGTDAGRVHTSLEGIPSAVIGICARYIHTHASIMHVDDYAAAKELVIKLVKAFDKTTVE-
>tr|D5VS43|D5VS43_METIM/2-344
--VIEYLKKLSELHGISGREDSVREFMKEELEKYCE-VEIDKFGNLIAKKGE--GEKSLMLAAHMDEIGLMVKYIDDNGFLKFTKIGGIYDPTILNQKVVVHGRKG-DIIGVLGSKPPHRMKEEERNKLIKYEDMFIDIGAESREEAMEMGVRIGTWVSFLTEVHELGKHRLTGKAFDDRVGCSILLDVMRNLPD-DLDFKVYAVGTVQEEVGLKGAKVSAFKLNPDMAIALDVTISGDHPGIKKEDAPVELGKGPVVGIVDRGLIAHPRVLELIEEVSLKYNIEVQWEVGEGGTTDATAIHLAREGIPTGVISVPARYIHTPVEVIDKRDLKKTSELVLKTILEFP------
>tr|A0A410MGQ8|A0A410MGQ8_9BACI/4-349
-ETQSLFKTLTELPGAPGNEHMVRQFMKDELEKYSDEIVQDRLGGVFGMKNG--KGPTVMAAGHMDEVGFMVTQITENGMIRFQTLGGWWSQVMLAQRVQVMTDKG-PIVGVIGSIPPHNLTPEQRKKPMEIKNMLIDIGADDKEDAKAIGVKPGQAIVPICPFTPMAEKKILAKAWDNRYGCGLAIELLKELEGIDTPNKLYSGATVQEEVGLRGAQVAANMINPDIFYALDASPANDMSG--DKKEFGQLGKGALLRILDRSMVTHRGIREFILDTAETHDIPYQYFV-SQGGTDAGRVHMANDGVPSAVVGISSRYIHTSSSIIHVDDYAAAKELLIHLVKTTDQNTID-
>tr|A0A6G8KMM8|A0A6G8KMM8_STACR/3-353
-DTKTLLKQLTDIDGIAGHEYDVKQAMRELIEPNSDEMIFDNLGGVFGKKSAESGNKTVMIAGHLDEIGFMVTKIDDNGYIKFTPVGGWWNQVMLSQKVTITTENGDKIRGIIGSKPPHVLSAEERKNTVDMKAMFIDVGAKDKAEVEAAGIEIGNMITPYSEFETLLDNYMTAKAFDNRYGCALAVDVLDELKNEKVDVNVVAGANVQEEVGLRGAKVAAHKIKPDLAIAVDVCVAYDSPGM-EKDGDVKLGQGPTVMALDGSNIGHVGLFRHVKKVAKAHNIDLQFDTMPGGGTDAGNIHTALDGIPSIVISVPLRYMHSNVSVLHQDDYKKAVQLVTEVVKALNDETVE-
>tr|A0A3G1KVF0|A0A3G1KVF0_9FIRM/3-353
-KTLEILQAVTEAPGVSGYESPIRKILKDLLIPFSSEHMVDNLGSLIVAKEGKSAEPKIMIAAHMDEVGFMVTRITDEGFIKFQQLGGWWEQVLLSQRVEVLTDNK-KIIGIIGAKAPHIMSQEERKQPIKMNSLYIDVGSTSKEETEQLGIKPGDPVVPWSPFMVSSGKTILAKALDDRAGCAMVVEIFQRLKGIHHQNTIYGVMTVQEEVGLRGAATSVNVVKPDLAIVVDVTVATDTPGINDNEVATKLGKGPVIGFYDASMIPNIPLRNLVVRTAEENNIPYQVEVMAGGGTDAGKIHIYRQGVPSVVIGIPVRYIHDHIGVAHLDDYRNAVDLICRLVETINMET---
>tr|A0A2W0HU50|A0A2W0HU50_9BACI/4-351
-ETYKMFETLTQLPGAPGNEHQVRKFMKAELGKYSDEVIQDGLGGVFGVKNGDENGPKVMVAGHMDEVGFMVTQITDKGLIRFQTLGGWWSQVLLAQRLHIITENG-PVTGVIGSIPPHLLDEAKRSKPMDIKNMYIDIGADDKADAERIGIKPGQQIVPVCPMERMAEKKLLSKAWDNRYGCGLAIDLLKELKGESTPNRLYSGATVQEEVGLRGAQVAANMIEPDIFYAMDASPANDASG--EKDAFGQLGKGALLRIFDRTMVTHRGMREFILDTAESSSIPYQFFI-SQGGTDAGRVHISGSGVPSAVIGICSRYIHTSASIIHVDDYEAAKELITTLARKTDRTTVE-
>tr|A0A1H8SYT9|A0A1H8SYT9_9BACI/4-347
-ETLKMFKVLTELQGAPGDEQLVRKFMREELSKYADEVIHDNLGGVFGVKNG--TGPRVMVAGHMDEVGFMVTQITKNGMLRFQPLGGWWNQVMLAQRVQVMTDAG-PVVGVIGSIPPHNLTPELRAKPMEIKNMLIDVGADDAEDAQAMGIKPGHSIVPVTPFTPMAEKKVLAKAWDNRYGCGLAIELLKDLQGEELPNQLYSGATVQEEVGLRGAQVAANMIKPDIFFALDASPANDMSGS-E-SEFGHIGKGALLRIFDRSMITHRGMREFVLDTAESNDIPYQYFI-SQGGTDAGRVHLTHDGVPSAVVGICSRYIHTHASIIHVDDYAAARELIAKLVKQVDSNT---
>tr|B5YF96|B5YF96_DICT6/4-352
-DLLNMLKEITEAPGVSGYEKGIREVLKRYLSQIAT-LEEDRLGSLIFKKEGSNQRPKIMLAAHMDEIGFMVKSITSNGYIKFIPLGGWWDQVLLSQRVVIHTQNG-PIIGVIGSKPPHILSEEERKKVVEKKEMYIDIGASSEEEALKWGVRPGDPITPYSEFQVMHPDLLLAKAWDDRVGCALLVEIIKELINENHPNTIYGVATVQEEVGLRGATTSSFVVNPDMAIILESDIATDMPGINEEK-KIYLGKGPSLIIYDATMIPNSNLRRMFIDIAEKLNIPIQYSALERGGTDGGRIHIHAKGVPSVVIGVPARYIHSHTSIINIQDFLNAKKLIIEVIKNLNEEIVE-
>tr|A0A7C3YUW5|A0A7C3YUW5_9BACT/5-354
-RTLELLKEITDVAGVSGYEDEVRKVIKKHLKDIAE-IEYDNLGSIICKKTGKSETPKIMLAGHTDEIGFMVKFITDEGFIKFGTLGGWWNQVMLAQRVVIKTHKG-DVHGIIGSKPPHILSDDERNKVVDRKDMFIDVGAESAKQADEFGIRPGDPIIPFSPFQVMSGKSYLAKAWDDRVGCALFIDVIKNLVNEDHPNTVYGVGTVQEEVGLRGARTSAWAIQPDIGIALEVGIASDVPGGKKEESMQKLGKGPALLLYDSSMIPHIKLRDLIIDIAKEKDIPLQLDVMERGGTDAGTIHINMRGVPSVVIGVPCRYIHSHSGIINRDDYDNTVKLITEIVKKLDAETV--
>tr|M8DBR6|M8DBR6_9BACL/4-350
--ELQLMKELTEAAGPPGFEVRVHRLMKEKLSALTQEIITDNLGSIVGQHGN--AGPKILLAAHMDEVAFMVTHITKEGFLRLQPLGGWWGHVMLAQRVKVLSRKG-DLTGVIGSKAPHILSIEERKNVLEISNMFVDIGATSKEEAEEFGVEVGDPIIPICPFEVLPPKMLLAKAWDNRAGCFVTLQVFKQICQESHPNTVFCGATVQEEVGLRGAVTLSHKVSPDIAFALDVGVAGDTPGMSHKEGHSKLGAGPLLGFYDSSMIPHLNLRDFVIDTAKENKIPYQTDIMPGGGTDAGKIHMAHNGVPSMVISVPARYIHSHVSIVHRDDLDNAVKLLVSLIKKLDEETV--
>tr|A0A3M8DTN1|A0A3M8DTN1_9BACL/4-353
--RLQMFRELTEAPGAPGREGAVRRIMRGYVEPYADEILHDNLGSLIAKKTGIADGPKIAIAGHLDEVAFMVTQITEDGYIKFQPLGGWWAHVVLAQRVQIQTKDG-FVDGVIGSVPPHLMTLEARRKMVEVKDMFIDVGAFNKKEAEEFGIRPGDAIIPVCPFTVMKPKLLMAKAWDNRMGCAVVVDALKQLQTEQHPNTVYGIATVMEEVGTRGAGTAARLIQPDIAFAIDVGIAGDTPGINRNQANTKMGGGPELCLYDARMIAHQGLLQLVMDTAVEEGIPYQLTTIPGGGTDAGPMHTTGNGVPSLAISVPARYIHSHASIIHYDDYENLVKLIVAVLNRLDRETVE-
>tr|A0A1I3L597|A0A1I3L597_9BACL/4-353
--LTQMMKVLTEAEGIPGYEHEVRKVMEEYLSPLSDELLRDQLGGVVGKKAGNPDGPRILLAGHLDEIGFIVTHITDKGYLRFQQLGGWWTHTLLSQRVKVKTKKG-DYIGLVGSKPPHVLKAEERKKVLELKDLFIDVGAKSREDAEEMGIRLGDPIVPVSEFFTMRDELWVGKAIDNRAGCALAIEVLNRLQNEEHPNVVYAGATVQEEVGLRGAQTLANLVQPDIAFALDVGIANDTPGSDQDQSPNYMGEGPVITLADASMIGHPELRRLVMDVAEEKEIPVQLEVLMGGGTDGGKFHISGTGCPTVVIGFATRYIHSHNAIMSRRDFEQAATLLTEVIKRLNRETVD-
>tr|A0A0A7GDH6|A0A0A7GDH6_GEOAI/5-346
--IEELVRKLSNAHGISGYEDEIRDIIKAELEDHVDEIKVDRMGNIICVKNG--RDYSQMIAAHMDEIGFMVKYIEDNGFLRITPIGGWFSQTALNQRVILHGKKG-RIVGVLGCKPPHFMRDDERKKVIDIKDMFIDVGAESRDDVKEMGIDIGTPVTIDRECVRL-GNRITGKAFDDRAGVAIMIEALKRTESD---ATIYAVGTVQEEVGLKGARTSSFALEPDVALAIDVAPSTDYPGAESVKLDVKLDKGPVITVADRGLIAPKAVVDWLVETAEKHGIDYQLEVGEGGTTDATAIHLTKAGIPTGVVSVPARYIHTPVEVISLKDVDLSAELVARALESAEK-----
>tr|A0A1I5Q3T7|A0A1I5Q3T7_9BACI/4-348
-ETLDMFKTLTELPGAPGDESRVRAYMKEQLSQHSDELIYDKLGGVFGVRNG--NGPKVMVAGHMDEVGFMVTQITKNGMIRFQPLGGWWDQVMLAQRVQILTEQG-PIIGVIGSIPPHNLTPEQRQKPMEMKNMLIDIGADDEADAKNIGIKPGQSILPVMPFTPMAEKKILAKAWDNRYGCGLAIDLLKELKNETLPNTLYSGATVQEEVGLRGAQVAANMIDPDIFYALDASPANDMSG-DDKE-FGQLGKGALLRIFDKSMITHHGLRDFVLDTAESNDIPYQYFI-SQGGTDAGRVHLANKGVPSAVVGICSRYIHTHGSIIHVDDYAAAKELITTLVKNTDQTTI--
>tr|A0A2P8HE87|A0A2P8HE87_9BACI/4-352
-ETRQMFETLTNLPGAPGFEHEVRAYTKGMLQKYSDDVVQDRLGGVFGVKNGPSDGPKVMAAGHMDEVGFMVKSVNEKGLIKFQTLGGWWSQVLLAQRVQVLTDNG-PVMGVIGSTPPHLLEEDQRKKPMDVKKMYIDIGADDKKDAEEIGIRPGQAVVPVCPFTPMADKKIMAKAWDNRYGVGLSIELMKELHGENIPNTLYAGSTVQEEVGLRGAQVAAQMIQPDVFYAMDASPANDATG--GKDAFGHLGKGALIRIYDRTMITHRGMRDFVLDTAESNDIPYQFFV-SQGGTDAGRVHMANEGIPSAVIGICSRYIHTSASIIHTEDYEAAKELLKQLVRNTDRSAVE-
>tr|A0A1G6HIJ4|A0A1G6HIJ4_9BACI/4-349
-ETETMFKTLTELQGAPGNEHLVRQYMKQELNKYSDHLVQDNLGGVFGVKEG--EGPRVMVAGHMDEVGFMVTKITKNGMIKFQPLGGWWSQVLLAQRVQIMTDHG-PVIGVIGSIPPHNLTDAQRKQPMELKNMLIDIGADDEEDAKAIGIQPGQSIVPVMPFTKMTEKKLLAKAWDNRYGCGLSIDLLKNLQGETLPNQLYSGATVQEEVGLRGAQVAANMIKPDIFYALDASPANDMSG-DDKE-FGQIGKGALLRIFDRSMITHRGMRDFVLDTAESNEIPYQYFI-SQGGTDAGRVHLANEGIPSAVVGIASRYIHTHGSIIHVDDYEAAKELIVKLVKHTDQKTVD-
>tr|A0A7C6QPF2|A0A7C6QPF2_9FIRM/5-350
---LDLMKEITEAAGLPGYEGEIRSLMGKYLGSGAA-VETDRLGNVIACKEGTSARPRIMLAAHMDEIGFMVKSITEEGFLKFQTLGGWWEQVMLAQRVVVKGRFG-DIPGVIGSKPPHVLTEDERKKVVKKEDMYIDIGVANKAEAEAKGVTPGDPVIPVCPFTPLAEQYLMAKAWDDRFGCLVLIEVIQALKDIPHPNTVYAVGTVQEEVGLRGATTSAFGIDPDIGLALDVTIAADTPGLKGGQLQARLGGGPAVLLYDASMIPHLGLRNFVLDVAREEGLPVQLDALERGGTDAGRIHLARRGVPSLVICAPTRYIHSHASVLHRNDLENAVKLLLAIIRRLDEKA---
>tr|A0A2N5MAV9|A0A2N5MAV9_9BACI/4-350
-ETLSMFKTLTELPGAPGNEYLVRDYMRSELEKYSDEVVQDKLGSIFGVKKGNEGGPVIMVAGHMDEVGFMVTGITENGMIKFQPLGGWWSQVLLAQRVQIITKKG-PVIGVIGSIPPHLLQDAQRNTPMDMKHMLIDIGADDRDDVKRIGVMPGQQIVPICPFTPMADKKVLAKSWDNRYGCGLSIELLKELQYETLPNVLYSGATVQEEVGLRGAQTAARMIKPDLFFALDASPANDMSG--NRNEFGQLGKGVLLRILDRTMVMHRGMREYILETAEDNNIPYQYFV-SAGGTDAGNVHVSGEGVPSAVIGICSRYIHTAASMIHVDDYAAAKELLIKLVKSADKTMV--
>tr|A0A2J6NI25|A0A2J6NI25_9STAP/3-351
-KQLELLKSLTDVNGISGFEYDVKKLMKEYLTPVSDELIEDNLGSIFGKKKG-NGSRTILIGGHLDEIGFMVTQIDDKGFIKFTPIGGWWSQVILSQKMTLVTDDG-EYIGVVGSTPPHMLSPEARKKTVDIKDMYLDIGVKDKEEAESLGVKPGDMIVPYTEFTEMAKDYVLAKAFDNRFGCALAVEVLNELKDQEIDVNLVSGATVQEEVGLRGAQTAAHKVNPDLAIAIDVGIATDTPGLQTSDGVGVLGDGPLLVMLDATNIGHVGFRKHVQKLAKEKGIDVQLQAIPGGGTDAGRFHTVHDGVPSLAIGVPLRYMHSNVSIMHREDFKNAVKLVVEIVKSLNDDVV--
>tr|V5FK35|V5FK35_9VIBR/7-351
-----ELKKLTELNAVPGNEGECRKYMAQRFEGVADDVVLDNIGSIIGKKVGVENGPRIMLAGHMDEVGFMVTEINKDGFVKFTPLGGWWNQVMLAQQLTITTGAGEHIHGVIGSKPPHILKPAERAKPVEIDAMFIDIGVATKEEAEALGIKPGDMITPYIEFREMAKDYLLGKAFDNRIGCAIALDVMDNLKDVAHPNQLFSVGTVQEEVGLRGARTASNLVQPEIAIAVDVGIADDTPGCDNKGV---MGKGPQLTLKDASMVGHKGLRELCITICEELDIPFQYQVLNGGGTDAGMMHVSGNGAPSISIGIPSRYIHSHTSMIHKQDYNATTKLITELVKRLDRDTVN-
>tr|A0A7C4BSI0|A0A7C4BSI0_9BACT/5-354
-KTLKLLKDITDISGVSGYEAEVKNFIKEELKDITD-IEYDNLGSIICKKKGTSDSPKIMLAGHMDEIGFMVKLITEEGFIKFSPLGGWWNQVMLAQRVVIKTSKG-DVNGIIGSKPPHILSDDERNKVVDIKDMFIDVGASDAKQAEEFGIRLGDPIIPYSPFQILNGKAYLAKAWDDRIGCALFIEVIRNLVGDKHENTVYGVGTVQEEVGLRGAKTSSWAVQPDVGIALEVGIASDVPGGKKEESMEALGKGPAILLRDASMIPNLKLRDLAIDTAEENKIPYQLDVMERGGTDAGSMHVNMRGAPCLVMGVPCRYIHSHAGIINRDDYDNTVKLITAIVKKLNKDKV--
>tr|A0A6M2AKZ3|A0A6M2AKZ3_STASC/5-354
---VKLLKTLTDINGISGFEYNVKAKMKEYLEPVSDEIIEDNLGGIFGKKNAKNGSKTILIAGHLDEIGFMVTRIDDDGYIKFTTIGGWWNQVMLSQKVTITTDEGKEIRGIIGSKPPHVLSPEERKKPVDVKEMFIDIGVDNKEVVEGLGIEIGNMVTPYSEFETLGGNYLTAKAFDNRFGCALSVDVLNELKNDELGINLVSGATVQEEVGLRGAKVAANKIKPDLSIAVDVGIAYDTPGMKGQDHETKLGNGPLVLLMDGTNIGHVGFRKFIKNVAKEKGIDVQWDNITGGGTDAGSIHVANEGTPTISIGVPLRYMHSNVSILHKEDYLSAVKLVAEIVKALNDETVK-
>tr|A0A370GPF7|A0A370GPF7_9BACI/2-348
----DLLKELTEAYGTSGFEGAIRKIMHREIEKTGAKILTDHMGSIVGEKSGTANDVKIMLAGHMDEVGFMVKEITKDGYLYFAPLGGWWDQVLLAQRVKVITDKK-EFTGVIGSKPPHILTPEERSKVYPMKEMFIDIGAKSRDMVREWGIQVGDPVLPICPFEILPNDTILAKAMDNRAGCYLALETLKGLQGVEHPNTVYAGATVQEEVGLRGAATLPHVMDPDIAIALDMGVSKDDPSHKGEK-TVALGKGALITFLDSSMIPNTRFRNFIIETAEKNNIPYQIDLMLGGGTDAGKFHVHKSGIPSIVLGVPTRYMHSHVSMASKQDLENTVKLLIAIVQGLDKKTVQ-
>tr|A0A7C6VD45|A0A7C6VD45_9FIRM/3-350
-QTKNLLRRLTSAAGVPGFEGEIRQILREEMAPYSD-IQLDRLGCIIAKKAGTAGEPRVMLAAHMDEIGFMVKSITPDGFLRFTPLGGWTDQVLLAQRVVVKGSKG-DVPGVIGSKPPHLLDEEERKKLAKIKDMFIDVGAKDREEAEAFGIRPGDPIVPAGSFETLKENLLLAKAWDDRAGCALLVEVCEELAKRQHPNTVYAVGTVQEEVGTRGAATSVASIDPDVAIILDVSIAGDVPGLK-EGVQEKLGGGPTVCLYDASMIPNINLRNLCLETAEELGIPYQFSVMERGGTDGGRIHLHHIGVPSLVIGIPVRYIHSHAGILHLEDYRGALRLVTELIMKLDARTV--
>tr|A0A5B0DGZ0|A0A5B0DGZ0_9BACL/4-351
-DTLEMFRTLTELPGAPGNEHAVRNYMRGELGKYSDELIQDNLGGIFGIRKGPKDGPRILVAGHMDEVGFMVSQITDNGMIRFQPLGGWWNQVLLAQRVEIITENG-PVIGVIGSIPPHLLSDELRNRPMDIKNMLIDIGADDKEDAKKIGIRPGQQIVPVSQFTPMANKKILAKAWDNRYGCGLAIELLKEVHNEKLPNNLYSGANVLEEVGLRGAAASATMINPDLFFALDASPANDATG--DKNEFGQLGKGTLLRIFDRSMITHRGLREFILDMAETHNIPYQYFI-SQGGTDAGRVHTSNEGVPSAVIGICSRYIHTSGSIIHTDDYAAAKELLVKLVKACDKTTVE-
>tr|A0A5C5T3I8|A0A5C5T3I8_9BACL/4-351
-ETREMFKTLTELPGAPGNEHAVRKFMRQELEKVSDRLIQDNLGSVFGVKEGQSDGPRIMVAGHMDEVGFMVTQITDNGMIRFQPLGGWWNQVMLATRVDIVVGET-AIPGVIGSIPPHLLSEELRSKPMEIKNMLIDIGADDREDALALGIRPGQQIVPFSPFTPMADKKIMAKAWDNRYGCGLAIELLKELKDEKLPNQLYSGATVMEEVGLRGAQTAATMINPDLFFALDASPANDATG--DKNEFGQLGKGTLLRILDKSMVTHRGMREFILDTAETHHIPYQYFV-SQGGTDAGRIHTVNEGIPSSVIGICSRYIHTSASIIHTDDYAAAKELLTQLVKASDRTTFE-
>tr|A0A644VNH8|A0A644VNH8_9ZZZZ/2-340
----NLMEKLSVTPGISGFEGKIVEIIKEELKDHVDELEEDLMGNVIAIKKGEKKGTKVMLASHMDEIGLMVRHIDKKGFLRFTKIGGINDQMLLNQTVTIHGANG-DVTGVIGSKPPHVMKASERKKIVEYDSMFIDIGAFSKEEAEEL-VTVGDPISFKSEYEEFPNNLIMGKALDNRIGCYIMIETLKRVNTK---ATVFGVGTVQEEVGLKGAKTSSFKINPDMAFALDVTIAGDHPGIKEDDAPAKIGDGPAIILADRGIITPEKIKNLLISSSKEADIKYQLEVSEGGTTDASAIHLSRDGIPTGVVSVPTRYIHTTVSIASMEDVENTINLLVKAIDS--------
>tr|A0A2V3W289|A0A2V3W289_9BACI/4-349
-ETLDMFKTLTELPGAPGNEHAVRAFMKEELGRYSDKIIQDRLGGVFGVKGN--KGPKVMVAGHMDEVGFMVTQITKNGMLRFQTLGGWWNQVLLAQRVEVWTDNG-SVVGVIGSIPPHNLTPEQRQKPMEIKNMLIDIGADDKADAEHMGIKPGQSIVPVMPFTPMAEKKLLAKAWDNRYGCGLAIELLKELKDETTPNQLFSGATVQEEVGLRGSQVAANMIQPDIFYALDASPANDMTG--EDKEFGKLGKGALLRIFDRSMITHRGIKDFVLDTAESNDIPYQYFI-SQGGTDAGRVHLTNNGVPSAVVGICSRYIHTHGSIIHVDDYAAAKELIVKLVKATDQATVD-
>tr|H3NI94|H3NI94_9LACT/6-353
----DYLKRLTEANGIGGNEGQLRQLFKEETKDVAEEYLQDGLGGIFAKHTGAEDGPRVMLAGHMDEVGFMVKEITDEGFIKFVTIGAWWSQVMLAQQVTITTRDQKTYHGVTGSKPPHVLTAEARKKPMEVKDIFIDLGASSKEEVEKWGIRPGDMITPYIETRRLNTKFLLGKAWDNRIGMAVAIDVLKELAEEGHKTVLFSGANVQEEVGLRGARTAAHLLNPDISFALDTGTAGDTPGMTKDESASHLGKGPQIIVYDASMISHKGLRDFVIDIAERDNIPYQLEFIPGGGTDAGSQHLSLNGIPSLAITVPVRYLHSHTSVIHEDDYLNMVKLVKAVVKELDTETL--
>tr|H7F377|H7F377_9LIST/4-351
-ETLNMFKTLTELQGASGDEFRIRDFVKQEIEPVSDEVIQDRLGGIFGVRHGESSGPRILVAGHMDEVGFMVTQITEAGMLRFQTLGGWNPQVMQAQRVQVMTKNG-PIVGVIASVPPHLMSDAERKKPTDPKNLLIDIGADSLEEAKEFGIQPGQFIVPVSEFTPLFPKKILAKAWDNRYGVGLAIELLKELKGESLPNTLFSGANVQEEVGLRGAGVSAHMIQPDLFFALDASPANDTTG--DKTQFGQLGKGFLMRVFDRTMIMHRGMREFLLDTAESNQIPYQYFT-SPGGTDAGKVHTSLNGIPSAVIGVPSRYIHSSNSILHVDDYAAAKEMIVTIIRGLDKTTYE-
>tr|A0A2T6BG89|A0A2T6BG89_9BACL/3-349
---WKRFEKLTQLAGVPGAEEEVREALKKEIGHYTKEMVRDRLGSLFGVKRGTKESPRVMVAGHMDEVGFMVTRITDDGFLKFQTLGGWWGQVMLAQRVEVVTRTGKRIPGVIGSVPPHLLKEETRRKPVEIDDMFIDIGADDRQEVEAAGIRPGDSITPVCPLVEMEGRRLMTKAVDNRFGCAMALELLEDLSDMEHPNVVYSGATVQEEVGLRGAVTAAQTIEPDVFFAVDAGPAGDTPGV--KDGFGELGKGVVIRLFDRSMVPLSGMRRFLVETAEEEGIPYQFFV-SQGGTDAGAVHKTGTGVPSAAVGVCARYIHSHAAVVDKGDIRAVKRFLTALIRRLDSDRVE-
>tr|A0A4Z0D7Z5|A0A4Z0D7Z5_9ENTE/1-348
-----MLQELTSARGVPGNEDEVRELFVKYATPHADRMMYDGLGGVMARRNGNLEGPRVMIMGHMDEVGFMVTQITEKGFLKFQTLGGWWNQVMLAQQVEVKTAKGDIIHGVIGCKPPHVLSAEARKKPYEISDMFIDIGATSEEEVKAWGVRPGDMVTPYTEYRRLNSKYLLAKAWDNRIGTAVSLKVLENLASEGHPNILFAGSNVQEEVGLRGSRTSTHLANPDIAFALDTGTAGDTPGMTAKESMSELGKGPQILIFDASMIPHRKLRDFVIDVADELNIPYQLEVVAGGGTDAGTAHITRDGVPALAITVSTRYLHSHTSVIHEDDYLNTVKLVTEVVKRLDKETVD-
>tr|A0A3R7ED81|A0A3R7ED81_9EURY/2-341
---KELLKKLAEAHGVPGYEDEIREIVEAEIKQYVDEIKTDKLGNLIATKHG--KKPSVMIAAHLDEIGLMVKHVEDEGFIRFSTIGGWFDQTLLNQRVILHTDGS-MVFGVIGSKPPHKMKREEREKVVKSEDMFIDVGARSKKEVEQAGISIGTPITIDRHLVELKNERVTCKAFDNRSGIATMIEALKRANTK---FEVYAVGTVQEEVGLKGARTSAFELNPDVAIAIDTDIAGGHPGIEKKDTTVEMEKGPVITISDRGIITPRSVLKWLEETASHYNIEYQLSVSEGGTTDATAIILTRSGIPTGVIGVPTRYIHSPVELLSLKDLDKCAELIARAVERV-------
>tr|A0A430AQA0|A0A430AQA0_9ENTE/8-354
-----FLKELTDAKGVPGNEDQVRDVFKKYAEPYADDFVFDGLGGIHAKHAGAADGPKVLISGHMDEVGFMVTTVTEKGFLKFQTLGGWWGQVMLAQQVKVTASSGKEFHGVIGSKPPHVLSAEARKKPYEISEMFVDLGATSKEEVEAWGIRPGDMITPYIEFQRLNSKFLLAKAWDNRIGTAVSLKVLENLAKEGHPNILFAGSNVQEEVGLRGARTSTHLINPDIAFALDTGTAGDTPGMTPKEADSELGKGPQILIYDASMIPHKKLRDFVINVAEELEIPFQYTVITGGGTDAGQQHVTRNGIPSLAITVATRYLHSHTSVIHEDDYYNTVKLVTEVVKRLDADTV--
>tr|A0A2L1CD06|A0A2L1CD06_METMI/2-348
-STLNYLKILATEKGISGREDNIREYMKKELEKYCDSIETDKFGNLIAKKGS--TGPKIMIASHMDEIGLMVKYIDDKGFLKFTKIGGINDQMLLNQKVIVHGNNG-DIVGVLGSKPPHKMKESERNKLISAEHMFIDIGAKNREEAEKMGVEIGTAMSFKSEFDKLGGNVVSCKSFDNRAGCAVVLKTMELLKDMDLKCQVYAVGTVQEEVGLKGAKTSAFGINPDVAFALDVTICGDHPGIKLEDAPVELGKGPVATIVDRGIITHPTVLRMVRDVSKADEIPVQYEVGEGGTTDATAIHLTRDGIPTGVISVPSRYIHTPVEVIDTEDLEKTTELVVACIKKVHE-----
>tr|A0A1I6R842|A0A1I6R842_9BACL/3-348
--NWNRMKELTQLPGVPGAEGEVREVLSQYIANSTSEMLQDRLGGLFGVLRGKEKSPKVMVAGHMDEVGFMVTRITEKGFLKFQTLGGWWSQVMLAQRIQVVTRSGKRIPGVIGSIPTHLLKPEMRKKPIDVTEMFIDVGADSADEVEALGICPGDAVAPYFPDVEMAGTRILSKAWDNRFGCGIALELLDALKGQKHPNTVFSGATVQEEVGLRGAQVAAQMIQPDVFFAVDAGPAGDTPGVSDG--YGQLGKGVVIRLMDRSMVPLPGMREFLIETAKREGIPYQFFV-SQGGTDAGAVHTTGEGVPSAALGVCARYIHSHAAMIDKDDVEATKRFLVAAVKSLDAAT---
>tr|A0A323TI05|A0A323TI05_9BACI/4-349
-ETYQMFETLTQLPGAPGFEHEVRAYVKKQLGQYSDEVIQDGLGGVFGVKRGNEQGPKVMVAGHMDEVGFMVTSVDEKGLIRFQTLGGWWSQVLLAQRLQIITDSG-PVTGVVGSVPPHLLDEAKRSKPMEIKNMYIDIGADDHADAMKIGIKPGQQIVPICPMETLANKKVLAKAWDNRYGVGLSIELLKELKGEKTPNILFSGATVQEEVGLRGAQVAANMIQPDIFYALDASPANDASG--EKDAFGHLGKGALLRIFDRTMVTHRGMREFILDTAETNNIPYQFFI-SQGGTDAGRVHISNSGVPSAVIGICSRYIHTAASMIHIDDYAAAKELITTLVRQTDQTT---
>tr|A0A1M7ATE3|A0A1M7ATE3_9STAP/4-353
--QLTLMKSLTDAHGISGFEYDVKQVMKEYIEPVSDEIITDNLGSIYGKRRAKNGEKTLLIGGHLDEIGFMVTEIDDNGFIKFTPIGGWWNQVMLSQRMNVITDDG-ILTGVIGSKPPHALSPEERKKPVEIKNMFIDIGVADKEEALKAGVKPGDQITPYMDFTEMAKNYLLAKAWDNRMGCVVAVDVLQNLEGEDLGINVVSGATVQEEVGLRGAKTSANTVKPDLAISVDVGIAWDTPGMKPENGQGKLGDGPLVVLMDASNIGHVGFRRHIQKVAEENGIPFQFQAVPGGGTDSGGFHVANEGVPSVNIGVPLRYMHSNVSILHKEDVNNAVKLITEIVKSLDDDTVE-
>tr|A0A143HD16|A0A143HD16_9BACL/4-349
-DTLEMFKTLTELPGAPGNEHAVRAYMRAELSKYADEIVQDNLGGIFGLKKGDENGPRILVAGHMDEVGFMVTGITDNGMIRFQTLGGWWNQVMLAQRVELYTKDS-KIPGVIASVPPHLLTPEMREKPMEISNMLIDIGADNKEEAEKAGVRPGQPILPICPFTPMVPKKIMAKAWDNRYGCGLSIELLKELKGEVLPNTLYSGANVMEEVGLRGAKVAANMIKPDLFFALDASPANDATG--DKTQFGQLGKGTLLRILDRTMVTHKGMREYVLDTAESNNIPYQYFV-SQGGTDAGVVHTSNDGIPSAVIGVCSRYIHTHASIVHTDDIDAAKELLVQLVKNADRST---
>tr|Q2Y4L4|Q2Y4L4_9ARCH/40-381
-EMKELLKKLAEAHGVSGREGEIRAIVEAELKQYVDEIKTDRLGNLIATKRG--KKPSVMLAAHLDEIGLMVKHIEDEGFLRFSTIGGWFDQTLLNQRVILQVDSG-VVYGVVGSKPPHKMKKEERDKMIKCEDMFIDAGARSKEEVAQMGISIGTPVTIDRHFVELKNGIVTCKAFDNRAGVAIMIEALKRANTK---FEVYAVGTVQEEVGLKGARTAAFGLDPDVAIAIDTDIAGGHPGIEKKDTTVEIDKGPVITVSDRGIITPLSVLKWLKETAAHHNIEYQLSVSEGGMTDAAIIHLTRSGIPTGIIGVPTRYIHSPVELIGLKDIDKCADLIARAVEHV-------
>tr|Q5WEA0|Q5WEA0_BACSK/4-350
-KTKALFQTLTELPGPSGFEHEVRRFLKSELQKHTDEIVQDKLGSVFGVLRGDASGPKVMVCGHMDEVGFMVTSITDNGLIKFQTLGGWWSQVLLAQRVKIVTDQG-PIIGVVGSTPPHLLKDSQRKKPMPITEMYIDVGADDKEDCFALGIKPGQPIVPECPFTPMAEKKILAKAWDNRYGVGLSIELLEAIKGKALPNTVYSGATVQEEVGTRGAQTASNMIQPDVSYVLDASPANDATG--GKDAFGHLGKGALLRIFDRTMITHKGMRDFVLDTAESHNIPYQYFV-AAGGTDGGRIHTSGNGVPTAVIGVCARYIHTSGSILHVDDYAAAKELLTKLVLATDKTTY--
>tr|A0A1I5VY83|A0A1I5VY83_9LACT/6-355
---IDFLKELTDAKGVPGNEGQVRKVFKKYADPIADSITYDNLGSIIAKKTGDQSGPKILFASHLDEVGFMATSITDDGFIHFTPLGGWWANVMLAQQVEITTSSGKVVHGVIGCKPPHVLTKEVREKAYDIKDMFIDIGAGSKEEVASWGVKLGDMITPYTEFRRLNSKFLLAKAWDNRIGTAVTLKVLENLSQSDHPNIAYGVGNVQEEVGLRGAKTATHLVNPDIAFALDTGTAGDTPGMTAKEADSKLGEGPQIILYDASMVAHKGLRDFVIKIAEELNIPYQLTVIMGGGTDAGSQHVSHNGIPSLAVTVPVRYLHSHTSVIHEEDYMNTVKLMTEVVKRLDAETVK-
>tr|A0A1I3C8X8|A0A1I3C8X8_9LACT/5-354
--ELNFLKELTDAKGVPGNEGQVRNVFEKYARQSTENISYDGLGSVIAKHVGAQEGPKVLFASHLDEVGFMVTKISEEGFLKFTPLGGWWANVMLAQQVEITTADNTIIHGVIGCKPPHVLTKEVREKAYDIQEMFIDIGASSKEEASSWGVKPGDMVTPYTEFRRLNSKFLLAKAWDNRIGTAVTLKVLEQLVNEGHPNKIFAVGNVQEEVGLRGAKTATHLADPDIAFALDTGTAGDTPGMTEKEADSKLGKGPQIIIYDASMVAHKGLRDFVIQVAEEMNIPYQLTVIPGGGTDAGSQHVTRNGLPALAVTVATRYLHSHTSIIHEDDYLNTVKLMTEVVKRLDSETA--
>tr|A0A5Q0TL29|A0A5Q0TL29_9VIBR/5-351
---IEQLKILTELDAVPGNEAECRQYMEARLAGKVDEIQYDRLGGIIGKKIGIANGPRIMMAGHMDEVGFMVTEINEQGFIKFTPLGGWWNQVMLAQQVRITTASGEKILGVIGSKPPHILTPAERKTPVEIDKMYIDVGVSCKEEVDQAGIKPGDMITPYIEFREMIKDYLVGKAFDNRIGCAIALDVLDNLQGKSHPNEIYAVGTVQEEVGLRGARTASNVVDPEIAFAVDVGIADDTPGCDSKGV---MGKGPQITLKDASMVGHKALREFVLQICTELDIPYQYQVLNGGGTDAGAMHINGAGAPSLSIGIPSRYIHSHTSMIHKQDYLNTVKLLTALAERLDRATVD-
>tr|A0A1E5H5P7|A0A1E5H5P7_9ENTE/7-355
----QMLIELTSAKGVPGNEGEVRDLFKKYAEPFADKIIYDGLGSIIAKRVGDKEGPKVFFSGHLDEVGFMVTQITDKGFIKFQTLGGWWGQVMLAQQVQIKTAKGKLFHGVIGSKPPHVLTPEARKQPYDVAEMFIDIGAQSAEQVAEWGIRPGDMITPYIEYRRMNTKFMLAKAWDNRIGTAVSLKVLENLAEQGHPNILFAGSDVQEEVGLRGAQTSTHLVDPDIAFALDTGTAGDTPGMTPKEADSELGKGPQILIFDASMIPHKKLRDFVIQVAEENNIPFQYTVITGGGTDAGRMHLTRNGVPSLAITVPVRYLHSHTSMIHEDDYLNTVKLVTEVIKRLDQETVA-
>tr|A0A1E5TKJ4|A0A1E5TKJ4_9STAP/4-353
--SVKLLKSLTDVDGIAGHEMAVKSLMHEYLTQVSDEIIEDNLGGVFGKKTATTSNKTLMVAGHLDEIGFMVTKIDKDGFLKFTPIGGWWNQVMLSQKVTVTTDDGRKIRGIIGSKPPHVLSPEERKKNVDMKEMFIDIGVKSKKEAQQFGIELGNMITPYSEFEALANKYLTAKAFDNRYGCALAVDVLQNLKNETIDINLVSGANVQEEVGLRGAKVASNKIKPDLAIAVDVAVAYDTPGMSGQVSDTAIGNGPVVILMDGSNIGHVGFMKHIKAVAKKHNITIQLDTTAGGGTDAGSIHVANEGTPTVAIGVALRYMHSNVSVLHTDDYKNSVALVTEIIKSLNDDVV--
>tr|A0A3L7K0V6|A0A3L7K0V6_9BACI/2-348
----NLLKELTEAYGAPGFEGAVRKIIKKELEKAGASILTDRLGGIVGEKKGTESDVKILLAGHMDEVGFMVKEITKEGYLYFAPLGGWWDQVLLAQRVKVITEKK-EFTGVIGSKPPHILTAEERSKVYPMKEMFIDIGAKSDEMVKKWGIQVGDPILPICPYELLSNDTILAKAMDNRAGCYLALETLKGLQNGQHPNTVYAGATVQEEVGLRGATTLPYIIDPDIAIALDMGISKDDPSHSGSK-NVSLGKGPLITFLDSSMIPNVRFRNFIIETAEKNNIPYQVDLLLGGGTDAGKFHMHKAGIPSIVIGVATRYMHSHASMASKQDLENAVKLLVALVNALDKKTVN-
>tr|A0A6M0P8G5|A0A6M0P8G5_9BACI/4-351
-DTRELFKTLTKLPGAPGNEYAVRAFMREQLNKYTDEVIQDNLGSIFGVRRDEKEGPTVMVAGHMDEVAFMVTSITDNGMIRFQTLGGWWSQVLLAQRVHIYTEKG-PIIGVVSSIPPHLLDEQTKNKPMDIKNMLIDIGADNREDAENIGIRPGQSILPICPFTPMAEKKILAKAWDNRYGCGLAIELLKELQGVKLPNTLYSGATVQEEVGLRGAQTAANMIKPDIFFALDASPANDASG--DKNQFGQLGKGALLRIYDRTMVTHRRMREFILDTAESNQIPYQYFV-SPGGTDAGRVHTSNSGVPSAVIGVCARYIHTHASILHVDDYAAAKALIVKLVQACDQATVD-
>tr|A0A419UVW9|A0A419UVW9_9BACL/4-349
-ETMDMFKVLTELPGAPGFEHQVRDYMRTELAKYSEEVIQDNLGSVFGVKTGNPDGPKVMVAGHMDEVGFMVKSINDKGMINFQTLGGWWSQVLLAQRVQILTDNG-PVTGVIGSTPPHLLEESQRSKPMPLKSMYIDIGADDKEDASQIGIRPGQPILPICPFTPMAPKKIMAKAWDNRYGAGLSIELLKELQHAELPNRLYSGATVQEEAGLRGAATASQMIKPDIFYALDASPANDATG--GKDAFGHLGKGALLRLFDRTMITHRGMRDFVLDTAESNNIPYQFFM-SQGGTDAGRVHTTNEGVPSAVIGICSRYIHTAASIMHVDDYAAAKELIVKLVQNTDQST---
>tr|A0A7C3MKU2|A0A7C3MKU2_DICTH/3-351
-DLLQMLKEITEASGVSGYEKEIREVVKKYLRDYAS-LEEDRLGSLIFKKEGQNPYPKVMLAAHMDEIGFMVKSITTNGYIKFLPLGGWWDQVLLSQRVVIHTQKG-PVIGVIGSKPPHILTEEERKKVVEKKDMYIDVGAKSEEEALNMGIRPGDPITPKSDFTIMNPDLLIAKAWDDRVGCALMIEIIKELKSINHPNTVFGVATVQEEVGLRGAVTSSYVINPDVAIVLESDIATDMPGTEEEK-KVFLGKGPSIILYDATMIPNINLRRIFIETAEKLNISIQFSALEKGGTDGGRIHIHAKGVPSIVIGVPARYIHSHTSIINIQDFLNAKRLILEVIKRLDKEIVE-
>tr|S2XP31|S2XP31_9BACL/4-350
-ETLQLFKTLTELPAAPGNEHAMRKFMRSELEKYSDEIVQDHLGGIFGLKKGDDQGPRIMVAGHMDEVGFMVTQITKNGMLRFQPLGGWWSQVLLAQRVEIITDNG-PVVGVIGSIPPHLLSDAVRNKPMDINNMLIDIGADDLEDAKKIGIRPGQQIVPVCAFTPMANKKILAKAWDNRYGCGLAIELLKELKDEKLPNTLYSGANVMEEVGLRGAQTAASLIKPDLFFALDASPANDMSG--SKSEFGQLGKGTLLRIFDRSMITHRGMREFVLDTAETHKIPYQYFI-SQGGTDAGRVHMSNEGVPSAVVGICSRYIHTSGSIIHTDDYAAAKELIVKLVRSADKTTL--
>tr|A0A3P6LNC3|A0A3P6LNC3_LYSSH/4-350
-ETLAMFKTLTELPGAPGNEHAVRKYLRGELEKYSDEMIQDNLGGIFGVRKGPENSPKIMVAGHMDEVGFMISGITENGMLRFQTLGGWWNQVMLAQRVEIITDKG-VIPGVIGSIPPHLLTDEQRAKPMDVKNMLIDIGADDLEDAKRIGIRPGQQALPVCPFTPMAEKKIMAKAWDNRYGCGLALELLKEVKDVDLPNQLFSGATVMEEVGLRGAQTAANMINPDLFFGLDASPANDMSG--SKTEFGQLGKGTLLRILDRTMITHRGLREFILDTAETNNIPYQYFV-SQGGTDAGKVHISNDGVPSAIIGICSRYIHTSSSIIHTDDYAAAKELLVKLVTTCDKTTL--
>tr|A0A0A3J2E3|A0A0A3J2E3_9BACI/4-352
-DTLKLFKTLTELPGAPGNEHEVRKFMREQLEKYSDEIIQDHLGGIFGLKKSDDNAPKLLVAGHMDEVAFMVTNITDNGMIRFQPLGGWSNHVLLAQRVTVYTKDK-EIPGVIASIPPHLLSVQDRTKTPEIKDMLIDIGADSKEEAIEMGIQPGQSILPICPFTPMEPKKIMAKAWDNRYGCGLAIELLKELKDEKIQNHLYSGANVMEEVGLRGAQVSANMIQPDLFFALDASPANDTTG--DKTQFGQLGKGTLLRIYDRTMVTHRGIREFILDTAESNHIPYQYFV-SAGGTDAGRVHTSNNGIPSAVIGICSRYIHTAASIIHIDDYAAAKELLIKLVKSVDRTTVD-
>tr|A0A497F9L4|A0A497F9L4_9CREN/2-357
---VDALKMLAEAFGPSGHEDEVRELVVAELKKFCSKVLIDTWGNVIAVRYGRREDLKLMIAAHMDEIALMVKAIEKNGFIRFTGIGGWSDRVLPGQRVVIRTRDGRKIYGVIGAKPPHVMTEEEEKKVIEMKDLFIDVGASSAEEVRKLGIEIGCVAVMDRDFKVLGNGKVTCKAFDDRVGVAVMLTAARLLKNVDTEVSIYFVATVQEEVGLRGAMVSAYRIEPNIGIAIDVTVAGDVPGAPESEFVVRLGRGPAIKVMDLGLIAHPKVKDFLIKVAEEEKIPYQLEVLVGGTTDAAAIAFTRGGVPAGVVSIPTRYVHSPVEVISLEDAFNAAKLVAAAARRVDESLV--
>tr|W7ZPE2|W7ZPE2_9BACI/5-349
--TKALFKTLTELIGPPGFEHDVRAFVRSELTKHTDEIIQDKLGSIFGVLRGNEQGPKVMVAGHMDEVGFMVTSINEKGLIKFQTLGGWWSQVLLATRVQIVTDKG-PIIGVIGSTPPHLLQDSQRSKPMPITEMYIDIGADDKEDCISLGIKPGQPIVPECPFTPMAEKKIMAKAWDNRYGVGLSIELLEALKAEKLPNILYSGATVQEEVGLRGAATAAEMIKPDISYVLDASPANDATG--GKDAFGHLGKGALLRIHDRTMITHKGMREFILDTAESNNIPYQFFI-SPGGTDAGRIHTSGTGVPSAVIGVCARYIHTSSSILHIEDYAAAKELVTKLIKTTDKSM---
>tr|A0A662KIP9|A0A662KIP9_9EURY/4-346
-ETKKLLRRLSNAHSTSGYETSVREIIKEELEGHVDEIRIDTLGNIIAVREG--TSPAVMLAAHMDEIGLMVQSIDKNGFIRFVKLGGWYDATLLNIRVVLHGNNG-DIYGVIGSRPPHKMKEEERKQAVKAEDMFIDIGAENKRDAEKAGIAVGTTITLDMEMKVLLNNRITGKALDDRIGVAMMIEAVKRTKSN---ATIYAVGTVQEEVGLKGAKTSAYGISPDLALVCEVTIAGDHPGINEKDAAITMGKGPAITVADRGLIARPELLKWLEEVAKKEKIPYQMEVSDGGTTDATAIHLTKTGIPSTVIGIPTRYMHSGVEVASLKDLDSGIALIARALEHLE------
>tr|A0A511Z400|A0A511Z400_9BACL/4-351
-ETLTMFKTLTELPGAPGNEHMLRSYMREELGKYSDELIQDNLGGIFGVRKGPEDAPRIMVAGHMDEVGFMVSAITDNGMIRFQPLGGWWSQVLLAQRVQIITDEG-PVVGVIGSIPPHLLSDEVRNKPMDIKNMLIDIGADDKEDAKKIGIRPGQQIVPICPFTPMADKKILAKAWDNRYGCGLAIELLKEVQGEKLPNNLYSGANVMEEVGLRGAQAAARMINPDLFFALDASPANDASG--NKNEFGQLGKGTLLRIFDRSMVTHRGMREFILDTAETHKIPYQYFI-SQGGTDAGQVHISNEGVPSAVIGICSRYIHTSASIIHTDDYAAAKELLVKLVKACDKTTID-
>tr|A0A378MAR9|A0A378MAR9_LISGR/5-352
-ETLQMFQELTELQGASGDEFRIRDYVRKAIEPVSDEIIQDGLGGIFGVRRGAEDGPKILVAGHMDEVGFMVTQITSKGLLRFQTLGGWNPQVLQAQRVQVMTADG-PVIGVVASVPPHLLTEAERSKPTDPKNLLIDIGADDKEDAEKIGIKPGQFIVPVSEFTPLAPKKIMAKAWDNRYGVGLAIELLREVAGEKLPNTLVAGANVQEEVGLRGAGTSAHLVKPDIFFALDASPANDVAG--DESQFGKLGEGFLMRIFDRTMIMHRGMREFLLDTAETNKIPYQYFV-SPGGTDAGKVHTSLSGIPSAVIGVPSRYIHSTNSILHVDDYAAAKEMIVKVIRTLDKTTYE-
>tr|W4QCS0|W4QCS0_9BACI/5-351
--NLQLMKTLTETEGLPGFEERIFHVMKTEIASHTSQIESDHLGSIVGRIGE--GQSKILLAGHLDEVGFIVSGITKNGFLRFRPLGGWWGHVLLSQRVKVLTKQK-DITGVIGSKAPHVLTSEERKKVLALDKMFIDIGASSREEAESYGVAVGDPIATICPFEPLSEKMLLSRTWDNRAGCYIALKVLERLKQEKLPNILYSGATVQEEVGLRGAETLANMIQPQIAFATDVGVAGDTPGMNKEETGLELGKGPVLCFMDRSMIPHRKLRDFVVNIAKENSIPYQIDIMTGGGTDAGKFHLNHHGVPTLVVSVASRYIHSHVSIVHYDDLEHAVTLLCEVIKQLDDKTI--
>tr|A0A7C4DP47|A0A7C4DP47_9CREN/6-353
-EVLNLLKQLAEVPGPSGREDSVRAIVSEYLKPHVDRLWIDTWGNLVGLKKGSSGEGRLMIAAHMDEIGLFVSHIEDDGFLRVVPIGGVAERSLLYQRVMLKTRDGKLLRGVVGLKPLHVAKPEELQKVPELRELFVDVGASSKEEADKMGIRVGDILVFDREVVELTSDRVTGKAFDDRVGVTTLVKAAQMLERPR--VDVYFVATVQEEVGLKGARTSAFAISPDVALAIDVTIASDVPGVAKSEWYTKLGKGPAIKIADSGLIAHPKVVDFLVQVAEKYRIPYQVEIIPGGTTDASAIALNKEGVPAGTVSIPTRYIHSPVEVVDLNDVYNAALLVKHFAEEVT------
>tr|A0A177KSD4|A0A177KSD4_9BACI/4-351
-ETKDMFKTLTELPGAPGNEHAVRAFMKKEMEPYADSIIQDGLGSLFGVKEGDENGPHVMVAGHMDEVAFMVIAITDNGMIRFQTLGGWWGQTMLAQRVHIFTKKG-PVEGVISSTPPHLLTEDQRNKPMQIKNMQIDIGADDKADAEAIGIKPGQSILPVSAFTRLAPKKIMAKAWDNRYGCGLAIELLKELHGKTVPNMLYSGATVQEEVGLRGAQTAAHLINPDVFFALDASPANDTTG--DKNEFGQLGKGVLLRILDGTMVTHSGMREFVLDTAESNSIPYQYFV-SPGGTDAGRVHTTGNGVPSVVIGICSRYIHTHSSIIHTDDYDAAKELLVKLITKLDKTTVD-
>tr|A0A5E4HDW8|A0A5E4HDW8_9ARCH/22-364
-DLQHLLERLSNAHGVSGYEGSVRQIVEEEVKPYVDEIRIDRMGNLIATKYA--GSPVVMLAAHMDEVGLMTKYVDDKGFVHFTKTGGWFDQTLLNQRMIMHTENG-DIYGVIGSKPPHVMKEEDMKKPVKADEMFIDVGATSKEDADKIGVKVGTPITPDMEFKPLGNDRVTGKAFDNRAGCTMLIGALKQMKDVK--ATVHAVFTVQEEVGLKGARTSAFGLNPDVAIATDVTYTGDHPGIKKEEASIEMGKGPAVTVSDRGIIVPERVLKWLKEAAESNNIPYQLDVGIGGTTDASAIYLTREGIPSGVISPPSRYIHTPVSVLSMEDLENCVKLVARAVEIV-------
>tr|A0A7C6ZE28|A0A7C6ZE28_9FIRM/4-350
--TKDLLRKLTGATGIPGYEGEIRQILREEMAPYTQ-IQVDRLGCLIAKKTGAAVEPRVMLAAHMDEIGFMVKAITPEGFLRFTPLGGWSDQVLLAQRVVVKGSKG-DVPGIIGAKPPHLLDEEERKKLVKIKDMFIDVGARDREEAASFGIRPGDPIVPAGSFTVMKENLLLAKAWDDRAGCALLIEVCEELTQRQHPNTVYAVGTVQEEVGTRGAATSVAGIDPDVAIILDVSIAGDVPGLK-EEVQEKLGGGPTVCLYDASMIPNLNLRNLCLETAEKLGIPYQYSVMERGGTDGGRIHLHKTGVPSLVIGIPVRYIHSHAGILHLEDYLGARRLVTELIQRLDAATV--
>tr|A0A4R5XRS0|A0A4R5XRS0_9BACL/4-350
-DTLSLFKTLTELPGAPGNEHAVRAFMKKELASYSDEIVQDGLGSIFGLKKADQDAPVIMAAGHMDEVGFMVTDITKNGMIRFQTLGGWWSQVLLAQRVEVITNGE-PIVGVIGSIPPHLLSEGNRSKPMDIKNMLIDVGADDRKDAESMGIRPGQQIVPICPFTPMANKKILAKAWDNRYGCGLSIELLKELKDVNLGSTLYSGATVQEEVGLRGAQTAANLIKPDLFFAMDASPANDMSG--DKKEFGQLGKGTLLRILDRSMVTHRGLREFILDTAETNKIPYQYFV-SQGGTDAGRVHMSNEGVPSAVIGICSRYIHTHASMIHIDDYAAAKELLVKLVKSCDRSTI--
>tr|A0A0Q3T8D7|A0A0Q3T8D7_BRECH/5-351
---LQLMKELTETAGPPGFEMRVQQLMKNKLTELTSTTLEDNLGGIVGQHGE--AGPRILLAAHMDEVSFMVTHITKDGFLRMQPLGGWWGHVMLSQRVKVLSRKG-DHTGVIGSKAPHVLSIEERKNVLEISNMFVDIGASSKEEAESFGVEVGDPIVPICPFEVMPPKMLMAKAWDNRAGCYVTLKVLEQIQKETHANTVYCGATVQEEVGLRGAVTLSHKISPDIAFALDVGVAGDTPGMSHQEGHSKLGGGPLLGFYDSSMIPHLNLRDFVIDTAKEHNIPYQTDIMPRGGTDAGKFHLAHNGVPSMVVSVAARYIHSHVSMVSRDDLDLTVKLLVELIKKLDENTVN-
>tr|A0A0X8D0Z6|A0A0X8D0Z6_9BACL/4-347
--QMTLFKRLTEACGAPGFEGEVRAIIKEYISETTNEIVFDNLGSIFGVLRGDENGPKIMVAGHMDEVGFMVTRITDQGFIQFQPLGGWWSQVLLAQRVQIITNNG-PIMGVISSIPPHVLPESRKNKPMDIKDMFIDIGADNKEDAEEIGVRPGQPILPVCPFTVMGPKKMMAKAWDNRYGCALAVEMMQEMKDAKHPNIIYGGATVQEEVGLRGAGTAANMIEPDVFFALDASPAGDIPGLK--EGMGKLGKGLLMRIMDRTMVTLPGLRDFMIDTAEELGIRYQFFV-SPGGTDAGRVHLTGKGVPSAVIGIPARYIHSHAAIIHRDDYEAAKQLLLALLKRLDHA----
>tr|A0A062VAZ3|A0A062VAZ3_9EURY/4-346
--LRDLLERLSNAHGVSGYEGNVRQIIENEVRPYVDEIKTDKMGNLIATRRG--DSPTVMLAAHMDEIGLMVKYVDDKGFVRFTKTGGWFDQTLLNQRMILHTEHG-PVYGVIGSKPPHAMKEEDRKKPVNAEDMFIDVGAKSKDDAEKLGVRTGTPITPDMELKPLGNDRVTGKAFDNRAGCAMLIGALEQMRDVR--ATIHAVFTVQEEVGLKGARISAFGLSPDVALATDVTITGDHPGIEKKHSAIEMGKGPSITVSDRGIIVPEPVLKWLKEAAGSNNIPYQLEVGTGGTTDASAIHLSREGVPSGVISMPTRYIHTPVSVLSMSDLEKSAELIARAVEIVD------
>tr|A0A521CCF0|A0A521CCF0_9BACL/6-347
------FGALTQLPGVPGAEGEVRGALRQELSQYTEEKVQDRLGSLFGVKRGTKDHPRVMVAGHMDEVGFMVTRITEQGFLKFQPLGGWWGQVMLAQRVQVVTRAGKRIPGVIGSTPPHLLNEESRKKPVDIKEMFIDIGVDHEDEAYAIGVRPGDMIVPVCPVVEMEGKRLMTKAVDNRFGCAMALELLDDLTTMNHPNTVYAGATVQEEVGLRGAVTSAQTVNPDVFFAVDAGPAGDTPGV--KDGFGALGKGVVIRLFDRSMVPLPGMRRFLVETAEEEGIPYQFFV-SQGGTDAGAVHKTGRGVPSAAIGVCARYIHSHAAVVDKDDILATKRFLASLVQRLDQDR---
>tr|A0A2N6SLG2|A0A2N6SLG2_9LACT/4-354
--NMDLLKRITEVNGIAGHEGQVRELFKEETKDYVDDFLQDGLGGIFGHSVGNEEGPRLMLAAHMDEVGFMVQQITKEGFLHFIPIGGWWNQVLLSQQVEVTTREGKTYRGVIGSKPPHILKPDERKQPMDISNMFIDLGASSKEEVEAWGIRQGDMITPYIKTERLNTPYLLGKAWDDRIGVAVAIEVLKYAHAHGHDNILYAGANVQEEVGLRGAKGATYSINPDISLALDTGIAGDTPGITEKEAASHLGKGVQILFFDSSMIPHRGLRDFVIDLAEKENIPYQLDSVVGGGTDAGSQHQSLGGVPSLAIGIPVRYLHTHGSVIHEDDFKSYVRLATAIVKHLDKKAYE-
>tr|W7CZU5|W7CZU5_9LIST/3-351
KETLELFKTLTELPGTSGSEQFVRDFVRQEITPLSDEVIQDGLGGIFGVRHGAEGGPRILVAGHLDEVGFMVTRITDNGMIAFQTIGGWNPQVLQAQRVQVITANG-PVIGVVASVPPHLLTEAERSKPTDPKNLLIDIGADDKEDALAIGVKPGQQIVPVTEFTPLAPKKIMAKAWDNRYGVGLAIELLKAVKDEQLPNTLYAGANVQEEVGLRGAGVSAHMVQPDIFFALDASPANDTTG--DKTQFGQIGNGFLMRIFDRTMIMHRGMREFLLDTAESNQIPYQYFT-SPGGTDAGKVHTSNSGIPSAVIGVPARYIHSSNTILHVDDYAAAKEMITTVIRKLDKTTYE-
>tr|A0A6G3LF52|A0A6G3LF52_9CREN/8-355
-EYFSLLKKYSDANGPSGYEDEVRELVIEDLRDVSDKLWIDSMGNVIAMKRG-ETDRKLMVAAHMDEIGLIVKHIDDNGFLRFSPIGGWNERILPGSRVRIRSKEGKWFRGVIGVKPPHLITPEEEKKVIEMNKLFIDVGASSKEEVLSRGIEKGSVIVLDQELEALSDYRVTGKALDDRAGLVVALKSFIETEPKD--VTLYLVATVQEEVGLKGARTSAFQISPHLAIALDTTTANDVPDVEEHEAVAKLGKGPAIKVVDSGLLTHPKVLEKLISVAKERNIPYQAEVLTGGTTDSSAIQLTKEGVPAGTISIPTRYIHSQVELLDLRDLHNSVELLKGFYESLTA-----
>tr|A0A6M1UAB8|A0A6M1UAB8_9BACL/5-351
---LALMKELTEAAGPAGFEVQIHEVMKQHLTRLSTEVLSDNLGGIAGRRGT--HGPKIMLAAHMDEVAFMVTQVTKDGFLRFQPLGGWWGHVMLAQRVTVLTKKG-ALTGVIGSKAPHVLSIEERRNVLEPETMFVDIGAASREEAERFGVDVGDPVVPVCPFEILPPKMLLAKAWDNRAGCYMALKALESLQQESHPNIVYAGATVQEEVGLRGAETLAHTIAPDIAFALDVGVAEDTPGMSGKEEHIRLGAGPLLGFYDRSMIPHLHLRDFVIETARENGIPYQIEIMPGGGTDAGKFHTVNRGIPSMVIGVAARYIHSHVSVVHRDDLDNAVRLLVALIKRLDETAVQ-
>tr|A0A498R969|A0A498R969_9FIRM/3-351
-KTLQWLQEISEAPGVSGFEGKVKALLTAKLGNIAE-VSHDKIGSVIFRKAGSQPGPKIMLASHMDEIGFMVKSITKEGFLKFATLGGWWEQVMLGQRVTVFTSRG-ELPGVIGSKPPHILTPEERKKVVQKREMFIDVGAAGEAEAESFGIRPGDPIVPSSTFAVMAEKYLMSKAWDNRIGCAVMADVMEKLQYELHPNVVFGVGTVQEEVGLRGAQTSVSTVNPDIAFAVDTCIAGDTPGITEDQAASKLGKGVAISIYDSSMVPHTKLRNFVIRVAEENHIPFQLDFMEGGGTDAGKIHVHSQGVPSLVLSIPTRYIHSHNSVIHRDDYEAAVQLLLGVVKKVDESV---
>tr|A0A6M1U8A9|A0A6M1U8A9_9BACL/2-349
----QMFRDLTEAPGAPGRESAVREVMRTYIAPYADQIEYDGLGSLIARKTGEEQGPRVVIAAHLDEVGFMVTQITEDGFLKFRPLGGWWAQVMLAQRVQVQTRSG-MIDGVIGSVPPHLLSLEARRKMVEIDDMFIDVGAASRKEAEEFGIRPGDAVLPVCPFTVMKPKLLMAKAWDNRLGCAVVIEALKRLQEGSHPNTVYAVGTVMEEVGRRGGRTVGQHLQPDIAFSIDVGIAADTPGIARVQMPTRLGAGPEICIYDAALIPHAGLRDFVIAVAEEEQIPYQLTAIPGGATDAASLHLVGSGVPSLALSVPARYIHSHAALIHYDDYEHLVKLVVALLRRLDRKQVE-
>tr|A0A1T4KHC0|A0A1T4KHC0_9ENTE/8-357
----QLLIDLTSARAVPGNEEEVREIFKEVASPLADEILFDGLGSVVAKRKGGEDAPSIYFASHMDEVGFMVTNITEKGFIKFQTLGGWWGQVMLAQQVSIKTREGKIIHGVTGCKPPHVLTAEARKKPYEISDMFIDIGATSKEEVESWGIALGDMITPYIEYKRMNSKYLLAKAWDNRIGTAVTLKVLENLAKEGHPNTIFAGANVQEEVGLRGAQTSSHLVQPDIAFALDTGTAGDTPGMTEKESTSVLGNGPQILIFDASMIPHKALRDFVIDVANEQEIPYQLEVIAGGGTDAGRMHLSGNGVPSLAITVPVRYLHSHTSVIHEDDYLNMVKLVTEVVKRLDKEKVA-
>tr|A0A365KLT2|A0A365KLT2_9BACL/4-351
-ETRELFKTLTELPGAPGNEHAVRKFMKKELGAVSDELIQDNLGSIFGVKHGEQDGPRIMVAGHMDEVGFMVTQITDNGMIRFQPLGGWWNQVMLATRVEIIAGDK-VIPGVIGSIPPHLLSEELRSKPMDIKNMLIDIGADDREDALSFGVRPGQQIIPYSPFTAMADKKIMAKAWDNRYGCGLAIELLRELKDEKLPNELFSGATVMEEVGLRGSQTAANMINPDIFFALDASPANDADG--NKNEFGQLGKGTLLRILDKSMVTHRGMREFVLDTAESNNIPYQYFI-SQGGTDAGRVHTANEGVPSSVIGICSRYIHTSSSIIHTDDYAAAKELLVKLVKSADRTTVE-
>tr|A0A1Q2KX32|A0A1Q2KX32_9BACL/4-351
-ETLDLFKTLTELPGAPGNEHAVRTFMKMHLSKYADEVIQDNLGSVFGVKTGQEDGPRIMVAGHMDEVGFIVKSITDNGMIRFQPAGGWWSQVMLAQRVEVVTNSG-KIQGVIGSIPPHLLSDEVRNKPMDIKNMLIDIGADDKEQAESFGIRPGQQIVPVCSFTPMAPKKIMAKAWDNRYGCGLAIELLKELQGETLPNKLFSGATVMEEVGLRGAQTAANLIDPDLFFALDASPANDASG--DKNEFGQLGEGALLRILDRSMVTHRGMREFILDMAETNNIPYQYFV-SAGGTDAGRVHLSNDGVPSSVIGICSRYIHTAASVIHTDDYAAAKELLVKLVKAADRTTVE-
>tr|A0A662KZ23|A0A662KZ23_9EURY/16-357
--VKKLLMKLCNAHGISGYEDGIRQIIREELENYVDEIRIDALGNIIAIKDG--DSPPIMLAAHMDEIGLMVKSIDSKGFIRFVKFGGWYDSTLLNSRVVLHGEKG-DVYGVIGSKPPHLMKEEEKKKAIKAEDMFIDIGARSKEEVEKAGIKVGTTITLDMEMKELLNNRITGKALDDRVGIAMMIEALKRTRSN---ATIYAVGTAQEEVGLKGARTSAFGLSPDMAIVCEVATAGDHPGIDEKNSNIKLDKGAVITIADRGLIAQPFMLRWLEKVAKKEKIKYQLEVSEGGTTDAAVIHITKEGIPSAVISVPTRYMHSGVEVISIEDLEAGINLIAKALENID------
>tr|A0A5D4KU68|A0A5D4KU68_BACME/5-351
---VELLKKLTEEHGAPGFEHAIRAIMRDEIEKIGATIVTDRLGSIFGKVDGSSQNVTVMLAGHMDEVAFMVSEITKEGYLRFVPLGGWWSQVLLSQRLAIITDKK-TYTGVIGSKPPHILQPEERNAVYPMREMFIDVGAKSKEQVKNWGIKVGDPIVPICPFEILPHDTILAKALDNRIGCWLAVEVLKALKEQEHPNTVFAGATVQEEVGLRGASTSPYVVEPDVAFALDVGVAEDGPGGN--SNKAKLGHGPLITFLDSSMVPNTKLRNFVIEVAEEHNIPYQVDVMLGGGTDGGKFHLHKKGVPTLVIGAASRYIHSHTSMVSKQDLENGVKLLTAVIKRLDEQTFK-
>tr|A0A7C4XJI3|A0A7C4XJI3_9EURY/2-343
---IELIKRLSNAHGISGFEDEIREIIRAELEGHADEIKLDSMGNLIATRNG--SEFELMIAAHMDEIGFVVKKIDEKGFIRVAPIGGWFSQIALAQRVVLYGK--QKVYGVIGCKPPHLMKDEERKKAIEISDMFIDVGAKSKEEVLSLGIDVGTPVAVDREVAMLASRRITGKAFDNRVGVAVAIEAFRRSKSD---ATLHFVATVQEEVGLKGAKISAFALDPDVAIAIDSCVAADFPGSESAHMDISLGKGAVIAVIDRGIIVSQPVLRWLKETAEKYKIPYQLEVAEGGTTDATAINLTKSGIPAGVVSVPARYIHSPVEVVDLGDVESAVELVARASENVKEY----
>tr|A0A430AFK8|A0A430AFK8_9ENTE/8-354
-----LLKKLTAAKAVPGNEEEVRQLFVSYARPFADEVLYDGLGSVMAKSSGKPDEPAILIAGHMDEVGFMVTNITEQGFIKFQTLGGWWGQVMLAQQVEIKTSAGEIIHGVIGSKPPHVLSVEARKKPYDIADMFIDIGATSKNEAAKWGIKPGDMITPSIEYRRLNSKYLLAKAWDNRIGTAISLRVLENLAKEGHPNTLYAGSNVQEEVGLRGARTSTHMVNPDIAFALDTGTAGDTPVMTQKEADSILGKGPQILIYDASMIPHRKLRDFVIGVAEELNIPFQYTVITGGGTDAGQQHLSRNGIPSLAITVATRYLHSHTSVIHEEDYLNTVRLVTEVVKRLNKEVV--
>tr|A0A6J4I537|A0A6J4I537_9CHLR/3-351
-ETLTMLRELVEAPGVPGQESAVRDVMRRYLEPLGE-VRTDNLGSIVGRKVGQEGGPKIMLAGHMDEVGFMVTRITDEGYLKFQTLGGWWEQVMLAQRVEVWTRNG-PIVGVTGVKPPHLLDAEKRKKMVEMKTIFIDIGASSRDEAESWGVRPGDAIVPVSPFTVMRDRLLLAKAWDNRFGCALGIEVLRRLRDMAHPNEVYAVGTVQEEVGLRGATTSTNLVEPDIGLALDVVIAGDTPGVEPDEALGKLGKGPAILLYDASLIPHTGLRDLIIDIAQEERIPLQFDTIPQGGTDAGRMHVFGAGVPSIAFGVPVRYIHSHVSIMHRDDFDQAAKLLVALVRRLDADTV--
>tr|I0JPU9|I0JPU9_HALH3/4-350
-ETKDLFKTLTELPGAPANEHLVRQFMKSELEKYSDEIVQDRLGGVFGLRDA-KKGPTVMVAGHMDEVGFMVTQITDNGMLRFQPLGGWWNQVMLAQRVQVITDNG-PIVGVIGSIPPHNLTPEQRKKPMEIKNMMIDIGADDRDNAKLIGIKPGQPIVPICPFTPMAEKKILAKAWDNRYGCGLSIELLKELQGTKLPNKLYSGATVQEEVGLRGAQASANKINPDIFYALDASPANDMSG--DKKEFGQLGKGALLRIVDKSMVTHRGIRDFILDTAETHSIPYQYFV-SQGGTDAGRVHIANNGIPSAVVGICSRYIHTSSSIIHVDDYAAAKELLVHLVKTTDQQAVD-
>tr|A0A368W6U2|A0A368W6U2_9BACL/3-353
-EMTQMMKQLTETDGVPGHEREVRTIMQEYLQPLSDEIVKDRLGGVLGKKTGRADGPKVLLAGHLDEIGFMVTQITSKGFLRFHPLGGWWPHNVLSQRVKVKTRKG-EYTGIIGSKAPHVLKKEEREKVMELKDLYIDIGAKDEEDAKEMGVRLGDWIVPVSDFTTMRGELWVGKALDNRAGCALAVEVLKRLKNADHPNIVYAGATVQEEVGLRGAGTVANLVEPDIAFALDVGIAYDTPGNESQHMTCNVGDGPLVLLFDATMVPHAGLRDFVMDTAEEIGIKVQVDALSGGGTDAGKFHTSGVGCPSLVVGFATRYIHSHNAIMSKSDFDQAAALLTAVINKLDRDKVN-
>tr|U6S3X4|U6S3X4_ENTFL/7-355
----KMLIDLTSAKGISGNEDEVRSLFKKYAAPYADKFLYDGLGSIIAKNVGDKEGPKVYISGHMDEVGFMVTQITEKGFLKFQTVGGWWGQVMLAQQVQIKTTTGKVYHGVIGSKPPHVLTAEVRNKPYEIADMFIDIGASSDQQVAEWGIHPGDMVTPYIDYRRMNTKFLLAKAWDNRIGTAVSLKVLENLATEGHPNILFAGSDVQEEVGLRGAQTSTHLVNPDIAFALDTGTAGDTPGMTPKEADSVLGEGPQILIYDASMIPHKKLRDFVIQVAEENNIPFQYTVITGGGTDAGRMHLTRNGIPSLAITVPVRYLHSHTSVIHEDDYFNTVKLVTEVVKRLDKETVA-
>tr|A0A520K184|A0A520K184_9EURY/2-346
---QDLLQRLSDAHGISGYEDSVREITRQELAPYGD-LRVDAPGNLIFTKKGDDTSPSIMLAAHLDEIGLVVKHIDDEGFLRFVKVGGWFDPTLLNQRVIVHSE--KPCIGVIGSKPPHVMKEADRKKPVDSKDMFVDVGASSADDAAKMGIETGTAISIDRNFTPLANDKITGKALDNRAGVALLIEAMKQISKTDIKSTVHAVFTVQEEVGLKGAKTSAFGLDPDVAIALDVCVAGDHPGINKTDSAVAAGKGAVITVMDRGVITHPTVLKWLRETADTNKIPYQLDVSDGGTTDATAISLTRAGIPSGVLSMATRYIHSPVEVLSLDDMKACADLIVHAVGTA-------
>tr|A0A7C3AML2|A0A7C3AML2_9EURY/3-343
-ELKDLLARLSNAHGIAGYEDEVRQIVAEELEGYVDETKVDKLGNLIATRRG--GSPSVMLAAHMDEIGLMVKYIEDDGYIRFTKIGGWFDQTLLSQRVVLHGRKG-KVVGVVGAKPPHLMKEEERKKVVEAKDMFIDVGASSREEVEDMGIAPGTPITIDRELTTLANDRVTGKALDDRAGIAMMIEALRRTDAK---CTVYAVATVQEEVGLKGARTSAFELNPDVAVATEIAVAR-QLGVEKKDAAIELDKGPVITVSDRGIITPPPVLRWLTETAEKHKIEYQLSVSEGGTTDATAILLTRSGIPAGVVSVPTRYIHSPVEVLSLKDLDKCAELLARALETA-------
>tr|A0A240A6T9|A0A240A6T9_9STAP/5-354
---VKLLKTLTDINGISGFEFFVKEKMREYLEPVSDEIIEDNLGGIFGKRNADNGSKTLLIAGHLDEIGFIVTRIDDDGFIKFTPIGGWWNQVMLSQKMTITTDEGKTYRGIIGSKPPHVLGQEERKKQVEMKDMFIDLGVDNKEAVEALGIEIGNMITPYSEFEELGGNYLTAKAFDNRFGCALSVDVLNQLKDESLGINLVSGATVQEEVGLRGAKVAANKIKPDLSIAVDVGIAYDTPGMKGQDHDTKLGDGPLVLLMDGTNIGHVGFRKFIKKLAKEKNIDLQWDNITGGGTDAGSIHVANEGTPTISIGIPLRYMHSNVSVIHKQDYLKTVNLVAEIVKALNDDTVK-
>tr|Q8TYB9|Q8TYB9_METKA/6-350
-TLTEHLRELVGRVAPPGWEDEVREYVEATLEKYCDDVHVDTLGNVIGTIEG--SEYEVMVAAHMDEVGFIVKSIDKNGFIRFAKLGGIDDRILPGSRVIIVNSEGEKVPGVVGTKPPHIQEPKDRRKVPKHKDLFIDIGASDREEAEEL-VSVGDVGVLAGEFVELVGSRVNGRGLDDKIGVAVLLALAERLADLDGDPTFYLVGTVQEEVGLKGAKTSAFEVYPDGAVVLDTAVAGDVPGVKEAE--LKLGKGPAITVVDRGLITHPKVRKLLIDTAEELDIPYQLEVGEGGTTDATAIHLTRGGVPTGVVGIPTRYLHSPAEVLDLEDAKHALELVVEVVQRFP------
>tr|A0A1E8GFJ3|A0A1E8GFJ3_9LACT/7-354
----QFLYNLSNVDGIAGHEQEVREIFKEEAKKYTSDIEFDGLGSVVARYGE--KGPKVLMASHMDEVGFMVTNITDKGFIEFQTVGGWWAQVMLAQQVTITTRKGDKIQGVTGSKPPHVLTAEVRNKVYDIKDMFIDLGMSSKEEVEALGIRPGDMITPRIEATRLNGKFLLGKAWDNRIGTAIVLKVLENLAQENVENQLYLGANVQEEVGLRGAQTLTHKVNPAIAFAVDTGTAGDTPGMTPKEADSVLGKGPQILIFDATMIPHQKLINFVTDIADELNIPYQYTVIAGGGTDAGRMHLSHDGIPSLAVTVPVRYLHSHTSMIHEDDYLNTVKLLTEVARRLDDEAVK-
>tr|A0A151YYR7|A0A151YYR7_9BACL/2-347
----QLLKELTEANGVSGFEKEVREVMKRELSKENVEIQTDGLGGIFGIKKGTSDRPRILLAGHLDEVGFMVTEITKSGYLRFTPLGGWWSQVLLSQRVLIITEQR-TFTGVIGSRPPHVLTPEEKGKLIPIREMFIDIGAHSDEQVKEWGIRVGDPIVPVCPFEILPRDTILAKALDNRAGCYLALEVLKQLSMADHPNTVIAGATVQEEVGLRGATTAPRLLKPDVAIALDVGVAEDSPGS-EGQNKAKLGKGPLITFLDATMIPNLSLRNYVVKVAEKHGIPFQIDTMTGGGTDAGQFHLYGKGVPSIVIGVAARYIHSHVSMISKSDLDHAVRLLVEVVKGLNQDQY--
>tr|A0A0A5G971|A0A0A5G971_9BACI/2-345
----DLLKELTEANGAPGYEGAIRQIMEREIRKHDGKVVHDHLGSIFGEKKGSTSGPSVMLAGHMDEVAFMVQEVTKEGYLRFTPLGGWWSQVLLAQRVSIVTEHK-TFTGVVGSKPPHVLTPAEKNQVYPIKEMFIDVGASSNDQIKEWGIRVGDPIIPVCPYEILPHDTILAKALDNRFGCYLALEVMRQLRDVDHPNTVYAGATVQEEVGLRGAATSPYEVKPDIAIALDVGVAQDGPAGK---GHPSLGSGPLVTFLDATMIPNTRLRNLVIDTADKNNIPYQIDVMTGGGTDAGKFHLFKQGVPSIVIGVPARYIHSNVSMVSKKDIENCAKLVTELLKKLDEQQL--
>tr|A0A7C6WCJ8|A0A7C6WCJ8_9FIRM/4-348
--TKDLLCRLTGATGVPGFEGEVRQILREEMAPHTH-IQLDRLGCIIAKKTGAVEEPKVMLAAHMDEIGFMVKSITPEGFLRFTPLGGWSDQVLLAQRVTIKGSKG-DIPGVIGSKPPHLQDEEERKKLVKRKDMFIDVGARDKNEAESFGIRPGDPIVPAGNFATMRENLLLAKAWDDRAGCALLIEVCEELSKRQHPNTVYAVGTVQEEVGTRGAATSVASIDPDVAIILDVSIAGDVPGLK-EEVQEKLGEGPTVCLYDASMIPNINLRNICLQTAEELGIPYQYSVMERGGTDGGRIHLHNIGVPSLVIGIPVRYIHSHAGILHLEDYCRARRLITELILRLDAG----
>tr|A0A1H8DEU1|A0A1H8DEU1_9BACL/2-348
----RLLQELTEARGVPGYEREVREIMHRELKKQDVTIVTDNLGSIFGEKQGTSPRPRVMLAGHLDEVGFMVTEITKGGYLRFTPLGGWWNQVLLSQRVSVMAESR-VFTGVIGSKPPHILTAEERNRVYPMNEMFIDVGAKSDEQVKEWGIKVGDPVVPICPFEIMPNDTILAKALDNRVGCYLALEVLQQLRVDNHPNTVICGATVQEEVGLRGADTAPFQVEPDIAFALDVGVAEDGPG-SEGTNKAKLGKGPLITFLDATMIPNIQLRNLVIQIAEKHQIPYQVDTMTGGGTDAGRFHLFRRGVPSLVIGVAARYIHSHVSMVSKKDLENAVRLLVEVVKILDEEKVK-
>tr|A0A4Q7QP07|A0A4Q7QP07_9BACI/2-346
----DLLKELTETNGAPGFEKAIRTIMKREIEKTGANLVTDNLGSVFGEKKGADDGPKILLAGHMDEVGFMVSEITENGYLRFVPLGGWWSQVLLAQRVHVQTKEK-IFTGVVGSKAPHILQPEERSKVYPMKEMFIDIGANDKDQVKEWGIKVGDPILPICPFELLPNDTILAKALDNRAGCYIALHVLKQLQEADHPNTVYSGATVQEEVGLRGAITAPYIMEPDVAIALDVGVAEDGPGGNAN--KAKLGKGPLITFLDSSMIPHTAFRDLIIEVAEKNNIPYQVDVMLGGGTDAGKFHLFKKGIPSIVVGVAARYIHSHTSMISKSDLENSAKLVVELVKVLDKDK---
>tr|F2L4K4|F2L4K4_THEU7/5-353
---KPLLKRLSEAFGPSGFEDEVREIVIAEMEPYVDELFVDRWGNVYGVKHG-KSDYRAMVAAHMDEIGLMVDHVEKNGFLRVKPIGGWNEVTLVGQRVVVRTRDGRKIPGVVGTRPPHITQPGKEREAPEMKDIFVDIGASSAEEVEKLGVGVGSVAVLDREFAELANGAVTGKAFDDRVGLAVMLWALRRLRE--LPVTLYAVATVQEEVGLRGAAVAAERVAPHYAVALDTTIAADVPGTSEREYVVRLGGGPAIKVMDGLFIAHPRLRDFVAEVARKEGIPHQMEVLYGGTTDAMAIAFRREGVPAVAISIPARYVHSPVEVLRVDDAVNAARLLVAVLENASPQFV--
>tr|A0A7C4HD97|A0A7C4HD97_STAMA/8-353
--VYILLKKLCEAIGPSGYEDDVRSIVIEEFKKTADELRLDALGNVIAIKKG-SGEARLMLAAHMDEIGFFVSHIDDNGFIRFVPIGGIVERASIFQRVLIKTRDGRLIRGVIGMKPPHVAKKEELEKIPEFKDLYIDIGVSSKDEAEKMGVRIGDIIVYERDLVRYGNDNITGKALDDRSGLAVLIKAFELIEKPS--VDVYAVATVQEEVGLKGARTAAYSITPDAAIALDVTIASDVPDTPKYMWFTQLGKGPAIKIVDSGLIASRKLNDKLIEIAEAEKIPYQIEVAAGGTTDASIINLNKEGVPATTISIPSRYIHSPVEVVNLNDMINAIKLTKAFCERVD------
>tr|A0A240C8B9|A0A240C8B9_9STAP/3-352
-ETKKLLKHLTDLDGIAGHEYDVKKAMKELLEPNSDEMIYDNLGGVFGKKASQKGQRTLMIAGHLDEIGFMVTKIDENGFIKFTPIGGWWNQVMLSQKVTITTEEGKKIRGIIGSKPPHVLEEAERKQPVAIKNMFIDVGARDKAEVEAAGIDIGDMVTPYSEFETLLDDYMTAKAFDNRYGCALAVDVLRALKDESVDINLVAGANVQEEVGLRGAQVAAHKIKPDLAIAVDVGVAYDTPGMT-NDGDVKVGGGPLILNMDASNIGHVGLIRHIKKVAKDQGIEVQWDSLPGGGTDAGNIHKSLDGIPSIALSVPLRYMHSNVSVMSQSDYEQAVKLVVEVVKSLSDDIV--
>tr|A7I7K8|A7I7K8_METB6/2-341
--VKELLRKLSNAHGVSGSEGSVFALIKKELKGCVDEITEDPMGNLIAVRHG--NKSKVMLAAHMDEIGLMVKYIDDKGFLRFITLGGWYGPTLYNQRVIVHGTKG-DRIGVIGGKPPHMMDEDERKKGVKTDDMFIDIGAKNKDDVAELGIEVGTPVTIDREFTELANNRVTGKAFDNRAGVAMLIKTMQKMKSP---FTVYAVFTVQEEVGLKGAKTSAYTIDPDWAIATDVTIPGDHPGIDMKDAAVEMGKGPVITIVDRGLIASRKVVQWLKNAAETNAIPVQYEVGTGGTTDATSIHLSRGGVPSTTISPPTRYIHSPVEVLDTGDIEAGVNLLVAALKT--------
>tr|A0A4V1NYT2|A0A4V1NYT2_9BACL/2-345
----DLFKALTEAPGPSGFEGPVRQIMKQYLTPYSEEIVQDNLGSIFGKKIGNPEGPTIMVAGHMDEVGFMVTRIADNGFIQFQTLGGWWSQVLLAQRVEIITDNG-SVTGVISSIPPHVLSDEARNKPMQIKNMFIDVGADDKADAERIGIKPGQPIVPVCPFTIMADQKLMAKAWDNRYGCALSIELLKEIGSEVHPNILYSGATVQEEVGLRGAATAAQMIEPDLFFALDASPAGDIPGVQ--DGMGKLGGGLLMRILDRTMVTHPGLRDYVIDVCDAEDIKYQFFV-SQGGTDAGRVHTSGKGVPSIVIGIPARYIHSHAAIIHREDYEAAKKLLISLVKKMDRATL--
>tr|A0A1Y3PFJ3|A0A1Y3PFJ3_9BACI/4-347
-EQLALFQELTEANGAPGFEGPVREIMKSHLQRYSDRIVSDRLGGVFGVKEGPPDAPKVLVAGHMDEVAMMVTQITEKGFVKFQPLGGWWNQVLLAQRVQIITERG-VVPGVIGSTPPHLLDENARKKPVQISEMFIDVGADSREEAETIGIKPGQPILPATPFTVMAGKKLLAKAWDNRYGCALAIELMQALKDESLQVSLYSGATVQEEVGLRGAAVAANLVEPDLFFALDAGPAGDTPGV--RDGFGRLGEGVLIRIYDRSMILLPGLRDLILDVAETEKIPYQFFV-SQGGTDAGRVHLSGRGVPSAVISIPARYIHSHVSVIHRDDYQAAKRLLIALLRRMNP-----
>tr|A0A0R2I1G9|A0A0R2I1G9_CARDV/5-355
--ELQLLKDLTDAKGVPGNEGAVRNVFVNYAEKYADKINFDGLGSVIAKKVGDASGPKILFAGHLDEVGFMVTGITEEGFLKFQTLGGWWSQVMLAQQVEITTGKNKTIHGVIGCKPPHVLTAEVRNKAYEIADMFIDIGATSKEEVLNWGVKPGDMVTPYIEFKRLNSKFLLAKAWDNRIGLAVTLRILENLKASSHPNIAFGAGNVQEEVGLRGAKTATHMVDPDIAFALDTGTAGDTPGMTSKEADSKLGKGPQIIIYDASMVAHKGLRDFVVGVAEELEIPFQYTVIAGGGTDAGSQHVSKNGIPALAITVATRYLHSHTSVIHEDDYLNTVKLMTEVIKRLDSETVK-
>tr|A0A5E4KD08|A0A5E4KD08_9ARCH/3-346
-DMKNLLEQLSNAHGVSGYEGNIRQIIEEEVKQYVDEIKTDMMGNLIATKRG--GSPTVMLAAHMDEIGLMIKYVDDKGFARFTKTGGWFDQTLLNQRMILHTENG-QIYGVLGSKPPHAIKEEEKNKVIKAEDMFIDFGATSKEDADKIGVKAGTPVTSDIDFKPLGNDRVTGKAFDNRAGCVMLIDALRQMKEVK--ATVYAVFTVQEEVGLKGAKTSAFRLNPDVALATDVTITGDHPGIDKKDSAIEMGKGPSVTVSDRGIIVPEPVLNWLKEAAGANNIPYQLEVGSGGTTDASAIHLTKEGIPTGVISMPTRYIHTPVSVLSMSDLEKSAELIARAVEIVD------
>tr|A0A496SMW7|A0A496SMW7_9BACT/5-346
--TYSLLKKLANAHGTSGYEEKIREIIREELEDYVDEFRTDSMGNLIAIKKG--KKPSVMLAAHMDEIGLVVKNIDKNGFIRFVKFGGWYDPTLLNSRVILHGEKG-KIYGVIGSKPPHMMKDDGKKSAIKAEDMFIDIGAKSGEEVERKGIKVGTPITLDMDIRKLANNRVTGKSLDDRVGITMMIEAVKRYRGN---ATIYAVGTVQEEVGLKGARTSAFSLNPDVAIVCEVAVAGDHPGVEERNSQIKLDEGAVITVADRGLISHPSVVRWLENVAKKRKIKYQMEVSEGGTTDAAVIHITREGIPSGVISVPTRYMHSGVEVISMNDLEESIKLLTEALENLD------
>tr|A0A347WI30|A0A347WI30_9LACT/5-352
---RDMLIDLTEARGIAGNEGAVRDVFRKWADPYAEEFVQDGLGGIFAKATGDASGPRILMAAHLDEVGFMVSQITEKGFLKFVPIGGWWSQVVLAQQVEITTREGKVYHGVTGSKPPHVLTQAARKKPIDMKDVFIDIGASSAEEVEAMGIRPGDMITPYIETRRMNTKFLLGKAWDNRIGLAVAIEVLKHAHEVGHSSVLYAGANAQEEVGLRGAKTATHMLKPDIALALDTGTAGDTPGMTKQEADSELGKGPQVIVYDASMIAHRGLRQFVTDIAEDLDIPFQYTFIPGGGTDAGSMHQTLDGIPSLAITVPVRYLHTHTSVIHEDDFKNTVRLVNAILERLDRDA---
>tr|A0A5A7RM31|A0A5A7RM31_9EURY/2-342
---KELLKRLCNAHGISGYEDEIREIIKEELAGYVNEIKTDSMGNIIAIKDG--DKPAIMLAAHMDEIGLMVKSIDKNGFIRFIKFGGWFDQTLLNSRVVLHGEKG-KRYGVIGSKPPHIMKEEERKKAVSVENMFIDIGAKSKEEVEAEGIKLGTPITLDMEMRELINDRITGKALDDRVGIAMMIEAVKRTKSN---ATIYAVGTVQEEVGLKGARTSAYRLSPDVAIVCEVAVAGDHPGIEEKDSQIKVDRGAVITVADRGLIAQKNVLRWLEETAKKEGIKYQLEVAEGGTTDAAVIHITKAGIPSGVVSVPTRYMHSGVEVISLRDLEESAKLVAKAMENID------
>tr|A0A0U3P7F9|A0A0U3P7F9_9LACT/7-356
---LRMLKRLTDAKGVPGNEKQVRDIFVEYAGKSADSIVFDGLGSVIAKHVGDKSGPKILFAGHLDEVGFMVTTITEEGFIKFQPLGGWWAQVMLAQQVEITTSKNAVLHGVIGCKPPHVLTAEVRNKAYDIKDMFIDIGASSKEEANSWGVKPGDMITPYIEFKRLNSKFLLAKAWDNRIGTAVTLKVLENLQKEGHPNKAFAVGNVQEEVGLRGAKTATHLVDPDIAFALDTGTAGDTPGMTPKEADSKLGQGPQIIIYDASMVAHKGLRDFVVNVAEELAIPFQYTVIAGGGTDAGSQHVTRNGVPALAITVATRYLHSHTSVIHEDDYLNTVKLVTEVVKRLDNETVK-
>tr|L0HFA4|L0HFA4_METFS/3-341
---RELLAKLSNAHGVSGSEGSVFAIVKKELKGHVDDIREDAMGNLIATKKG--GKFSVMLAAHMDEIGLMVKYVDEKGFIRFVALGGWYDPVLYTQRVVLHSTKG-PVYGVVGGKPVHMMNDEERKKGVKIDDMFIDVGASNRQEVELLGIDVGTPVTIDRQFAELANNRVTGKAFDNRAGVAMLIKAMQEVKSP---HTIYAVFTVQEEVGLKGARTSAYSLDPDCAIATDVTIPGDHPGIDMKDAPVEMGKGPVVTIVDRGLIANRKVVSWLKAAADAENIPVQLEVGSGGTTDATAIHLTKGGIPSTTISVPSRYIHSPVEVIDLSDLENSVKLLVAALKK--------
>tr|A0A6V8F073|A0A6V8F073_9EURY/2-341
--VKELLRKLSNAHGVSGSESGVFAIIKKELKGYVDEIQEDPMGNLIAIKRG--NIFKVMLAAHMDEIGLMVKYIDEKGFIRFVALGGWYGPTLYNQRVILHGAKG-KYRGVIGGKPPHMMDDEERKKGVKVDDMFIDIGAKNREEVEYLGIEVGTPVTVDRDFTELAYNRVSGKAFDNRAGVAMLIKVLKEMDSP---LTVFGVFTVQEEVGLKGARTSAYSLDPDCAIATDVTIPGDHPGIEMKDAPVEMGKGPVITLVDRGLIASRKVVKWLKDAADNQGIPVQLEVGSGGTTDATAIHLTKSGIPSTTVSIPSRYIHSPVEVLDIEDIEAGVKLLVAALKH--------
>tr|A0A125RCX1|A0A125RCX1_9EURY/1-342
--MMELMKELSLAPGVSGSEEEVAKIIARELEGVADKIETDSLGNLIVTKKGEKKAPSVMLAAHMDEIGLMIRYIDDNGFIKFSKIGGINDQMLMNQTVTVHSSIGEPLIGVIGSKPPHVTTAEEKNKVVKYDDMFIDIGAKDKEDAEKM-VRIGDKMTFNSLFAEYPNDLVMGKALDNRAGCYVMIEVLKRVKTR---ATVYVVGTVQEEVGLKGARTSAFKLNPDMAIALDVTLSGDHPGIKPDEAPVVIGKGPAVILSDRGILTHQSIKDMLINAGDENDIPYQLEVSDGGTTDGSAIHLVREGIPTGVLSVPTRYIHTPVSVCSMEDVESTIQLITEAINK--------
>tr|A0A1N7ISN8|A0A1N7ISN8_9BACL/4-347
----NRFGELTQLPGVPGAEGEVREYLQREIGKSTDEKVQDRLGSLFGVQRGESESPRVMVAGHMDEVGFMVTRITDQGFIKFQTLGGWWGQVMLAQRVEVITEDRKRIPGVIGSMPPHLLNDERRKKPVEVTEMFIDVGADHREEVEKWGIQPGDAIVPVCPVVEMEGNRLMTKAVDNRFGCALSLELLEDLKDHAHPNTVYAGATVQEEVGLRGAVTAAQRVNPDVFFAVDVGPAGDTPGV--KDGFGEVGKGVVIRLVDRSMVPLSGMRRFLVETAEEEGIPYQFFV-SQGGTDAGAVHKTGTGVPSAAVGICARYIHSHAAVVDREDIVQAKRFLTAVVRRLDEKQ---
>tr|A0A4V2UV05|A0A4V2UV05_9BACL/4-349
---WKMYKDLTQTPGAPGFEKEVRQLMRNYLAPYSEKIVQDRLGGIFGIKTGDAKGPKVLVAGHMDEVAFMVTKVTSEGFLKFQTLGGWWSQVLLAQRVDIITSSGKWIPGVIGSIPPHILSDERRKKPVDVSQMFIDIGATSDEQVKEWGIRPGDSIVPHCPFVEMEGNRLMSKAWDNRFGCGIAVELLKELQDVSHPNILYSGATVQEEVGLRGAATAATMIDPDVFFAVDSGPAGDIPGVK--ESFGQIGKGVVIRLFDRSMIPLPSMREFLIDVAEQENIPYQFFV-SQGGTDAGRVHTINEGVPSAAIGICARYIHSHASIVDKDDIEATKAFAVALLKRLDHTAY--
>tr|A0A1I5R6J9|A0A1I5R6J9_9BACI/4-349
-ETKQMFQTLTELPGAPGFEKPVRDYMKKELQPLSDEVVQDKLGSIFGKKTGDAGGPKVMAAGHMDEVGFMVTNIDKKGMIQFEPLGGWWSQVLLAQRVEVMTDKG-AVPGVVGSIPPHLLEESQRQKPMPMKKMYIDIGADDKEDAENIGVKPGQPILPAGAFTPMAKKKILAKAWDNRYGAGLSIELMKELQHTDHPNIVYSGATVQEEVGLRGAATASRMIQPDVFYAMDASPANDAAG--GNDAFGHLGKGALLRIFDQTMITHRGMRDFVLDTAESNDIPYQYFV-SQGGTDAGRVHTSNEGVPSAVVGVCSRYIHTSGSILHVDDYAAAKELLVKLVQMTDNSA---
>tr|A0A1X7NPT0|A0A1X7NPT0_9LACT/5-355
--ELKMLKELTDAKGVPGNEKEVREVFVRYAEKSASSIIYDGLGSVIAKHVGDETGPKVLFASHLDEVGFMVTAITKEGFIKFQTLGGWWSQVMLAQQVQVTTSKGNVLHGVIGCKPPHVLTAEVRNKAYDIQDMFIDVGATTKEEVSSWGIKPGDMVTPYIEFKRLNSKFLLAKAWDNRIGTAVTLRVLENIAREGHPNKAFAVGNVQEEVGLRGAKTSTYLVNPDIAFAFDTGTAGDTPGMTEKEADSKLGKGPQIIIYDASMVAHKGLRDFVVEIAEELNIPFQYTVIAGGGTDAGSQHVTRNGVPSLAITVATRYLHSHTSVIHEDDYLNTVTLMTEVIKRLDSKTIE-
>tr|A0A6V7RF74|A0A6V7RF74_9STAP/6-353
-KTLERMKTLTELHGAPGFEDQVRNYMKESLSEYADEVIQDGLGGVFAVKKSKKNAPKVMVAAHMDEVGFMVTELTDNGFIKFTPLGGWSTDVLLSQRFSVRTSTNEEITGVIGSVPVHFRRGESK--ETKISDMMLDVGADSKEELLEMGIQEGDSIVPKVEFQVLKDKKLLAKAWDNRYGCLIAIEVLEALKDTDLDCDLYIGANVQEEVGLRGAKASANMIDPDIAFVVDCSPANDMMG--KKEDIGKIGEGTLLRLFDRTMILAPKMRNFLLETAEKENIKYQYYH-SPGGTDAGSIHVSNNGVMTAVVGICSRYIHTANSIINYEDYLNAHKLLKTLIVNTNKETVD-
>tr|A0A662W6F0|A0A662W6F0_9EURY/6-348
--AKELLRKLSDSHGVSGFEDEIREIIKEELEDFVDEIRVDSMGNVICVKNG--SDLELMIASHIDEIGFIVKYIDEKGFIRFSTLGGWFDQTALNQRAVLHGEKG-KVYGVLGCKPPHLMKDDERKKVIELKDMFIDVGASSKDEVIEMGINVGTPITLDRELRELAGDRVTGKAFDNRAGVAMMIEAIKQTKSD---ATIYAVGTVQEEVGLKGARISAFAIEPDAAIATDVCVAADFPGAETAYMDVKLGAGPAITVVDRGLIASRKVITWLKASAEKYEIPYQMEVADGGTTDATAIHLTKAGIPAGVVSVPARYIHSPVEVLDLNDLVNGSKLIAASLETAKE-----
>tr|A0A5E4L5M3|A0A5E4L5M3_9ARCH/6-348
-ELKNLLEKLSNAHGVSGYEGSVRQIIEEEVRPYVDDIRTDKMGNLIATKRG--GSPVIMLAAHMDEVGLMVKYVDDKGFIYFTKTGGWFDQTLLNQRMILHAENG-IVYGVIGSKPPHAIKEEDKNKVIKAEDMFIDIGATSREDAEKLGVKVGTPMTPDMEFRSLGNDRVTGKAFDNRAGCTMLIEGLRRIKDVK--ATVHAVFTVQEEVGLKGARTSAFGLNPDVAVATDVNYTGDHPGIEKKQSSIEMGKGPSITVSDQGIIVPEQVLKWLKEAAESGNIPYQLEVGEGGTTDASAIHLAREGIPSGVISPPSRYIHTPVSVLSLSDLENSAQLVAKAVEIA-------
>tr|A0A482UZC8|A0A482UZC8_9EURY/3-349
-ELKKLLERLSNAHGLSGCEESIKNIVYEELESYVDEIRTDTMGNVIATKKG--SKPSVMIAAHMDEIGLMCKYIDDKGFIRFVRIGGWFDQTLHSQRVVLHTDKS-DIYGVIGAKPPHVIKEEDKNKLLKADDMFIDIGAKNRKEAEARGVRVGTPITIDRECKSMTEKVMTGKAFDNRAGVCVMIHAMKRISELGSNVTVHAVGTVQEEVGLKGAKTSAFSLNPDVAIATDGTIPGDHPGIEKKDSAIEVGKGTAITIVDRGLIAHPTVVRWLEETAKEKNIPYQLDVGDGGTTDGTAIHLTKSGIPTGVVSVPIRYMHSPVETLDIDDLEATAELVAQAITTVDR-----
>tr|N4WRF5|N4WRF5_9BACI/4-349
-ETLNMFQTLTELPGAPGNEHQVRDYMKTQLHKHSDEVIQDRLGGVFGVKHG--EGPKVLVAGHMDEVAFMVTQITDTGMIRFQPLGGWWSQVLLSQRVEIYTEDG-PVIGVIGSIPPHNLTEEQRKQPMEQKNMLIDVGADDKSDAQGMGIRPGQSILPVSPFTPMKDKKIMAKAWDNRYGCGLAIDLLKEVQHELLPNQLYSGATVQEEVGLRGAKVAANMIQPDIFYALDASPANDMSG--EDQAFGHLGKGALLRIFDRSMITDHGMRDFVLDTAEKYDIPYQYFI-SQGGTDAGSVHISNQGIPSAVIGICSRYIHTHASIIHVDDYEAAKELLVKLVKSTDQTTVD-
>tr|A0A4Y7WR94|A0A4Y7WR94_9BACI/4-350
-KTKQMFKTLTELVGPPGFEHDVRAYVKQELLKHTDEIVQDKLGSIFGVLRGNSAGPKVMVAGHMDEVGFLVTSINEKGLIKFQTLGGWWSQVLLAQRVQIITDKG-PIVGVIGSTPPHLLQDAQRSKPMPIEEMYIDIGADDREDCLALGIKPGQPIALECPFTPMAPKKIMAKAWDNRYGVGLAIELLEELKGESLPNTLFSGATVQEEVGLRGAATAAHLIEPDLSYVLDASPANDATG--GKDAFGQLGKGALVRIHDRTMITHKGMRDFVLDTAESNNIPYQYFI-SPGGTDAGRIHTSGDGVPSAVIGVCARYIHTSSSILHVDDYAAAKELLVKLVRSTDQSTY--
>tr|A0A3D8TVJ5|A0A3D8TVJ5_9LIST/4-351
-ETLALFRRLTELQGASGDEFRVRDFVRQEIEPISDEVIQDRLGGIFGVRHGEAKGPRVLVAGHMDEVGFMVTSVTEKGLLRFQTLGGWNPQVLQASRVQIMTDAG-PVIGVIASVPPHLMSEKERSKPTDPKHLLIDIGADSKEDAEKIGIRPGQFAVPVSEFTPLAPKKIMAKAWDNRYGVGLAIELLKELHGESLPNTLFSGANVQEEVGLRGAGVSAHMIQPDIFFALDASPANDLTG--DKTEFGQLGEGFLMRIYDRTMVMHRGLREFLLDTAETNKIPYQYFI-SPGGTDAGKVHTSLSGIPSAVIGVPSRYIHSSNSILHIDDYSAAKEMITTLIRTLDQSTFE-
>tr|A0A2S1H3Y5|A0A2S1H3Y5_9BACI/4-351
-DTLALFKTLTELPGAPGNERAVRNFMRSELEKYSDEMIQDNLGGVFGVRKADANAPKILVAGHMDEVAFMVTSITDNGMIRFQTLGGWWNQVMLAQRVTVYAKDR-EIPGVIASIPPHLLTDAERSKPMDIKNMLIDIGADSKEDAMNLGIRPGQSIIPVCPFTPMAPKKIMAKAWDNRYGCGLAIELLKELHGKEVKSHIYSGANVMEEVGLRGAAVSANMIKPDLFFALDASPANDTSG--DKSQFGQLGNGPLLRIFDRTMVTHRGMREFILDTAETNNIPYQYFV-SPGGTDAGRVHTQNDGIPSAVIGICSRYIHTAASMIHVDDYAAAKELLVKLIQSADQSTI--
>tr|A0A235BB99|A0A235BB99_9BACL/4-349
---WKRFEELTQTPGVPGDEGEVRRILRRYIDQCTDKSVQDNLGSLFGVLRGDPDGPRVLVAGHMDEVGFIVTRVTDRGFLKFQPLGGWWSQVMMAQRVQIVTQSGRRIPGVIGSTPPHLLKEESRKKPVDVSEMFIDIGADSEDEVKQLGIVPGDSVTPSFPFIEMAGRRLMSKAWDNRFGCGLALELLEDLKGIDHPNILYSGATVQEEVGLRGAVTAANRVRPDVFFAVDAGPAGDTPGVT--DGFGELGKGVVIRLFDRSMIPLPGMRQFLIETAEKEGIPYQFFV-SQGGTDAGAVHRSGTGVPSAAVGICARYIHSHATVVDKEDIEAAKRFLSAVVRRLDRETL--
>tr|A0A366MA98|A0A366MA98_9EURY/2-340
----DLMKKLSLTPGISGFEGKIVDIIKDELNDHADEIEEDLMGNVIALKKGEKNGTKVMLASHMDEIGLMIRHVDKEGFIRFSKIGGINDQMLLNQTVTIHGKNG-NVTGVIGSKPPHIMKAADRKKIVEHDSMFIDIGVFSREEAEKY-VTVGDPISFKSEYEEFSNDLIMGKALDNRVGCYIMIETMKRVNTK---ATVYGVGTVQEEVGLKGAKTSSFKIDPDMAFALDVTIAGDHPGIKEDDAPAKIGKGPAIILADRGIITPEKIKNLLVSSSEKANVPYQLEVGEGGTTDASAIHLTREGIPTGIVSVPARYIHTTVSIASMEDVENTINLLVKAIDS--------
>tr|A0A396S4W2|A0A396S4W2_9BACI/4-352
-ETLELFKTLTELPGAPGNEHAVRKFMRSELEKYSDEIIQDRLGGIFGVRKAEDNAPKILVAGHMDEVSFMVKNITDNGMIQFQPLGGWSNQVLQAQRVTVYAKEK-EIPGVIASIPPHLLKGTDKKGAMDIKDMLIDVGADSKEDAMEMGIRPGQSILPICPFTPMAPKKIMAKAWDNRYGCGLALELLKELKDEKVVNHLYSGANVMEEVGLRGAQVSANMIKPDIFFALDASAANDTTG--DKTQFGQLGKGTLLRIYDPTMVTHHGLRDFILDTAETNNIPYQYFV-SNGGTDAGKVHIANEGIPSTVIGICSRYIHTSASIIHVDDYMAAKELLVKLVRTMDRSTVD-
>tr|A0A165YWP2|A0A165YWP2_9EURY/1-341
---MELMKELSLAPGVSGSEDEIAKIIERELKDVADKIERDSMGNIIATKKGEKKAPSVMLASHMDEIGLMVRYIDDNGFVKFSNIGGINDQMLMNQTVTIHSSIGEDIVGVIGSKPPHVTKAEERNKVVKADDMFIDIGAKDKEDAEKM-IRIGDKMTFNSLFEFYPNNLIMGKALDNRVGCYVMMEVLKRVNTR---ATVYGVGTVQEEVGLKGAKTSAFKLNPDLAIALDVTLSGDHPGIKSEEAPVVIGKGPAIILADRGILTQQSIKDLLVKSGDENEIPYQLEVSDGGTTDGTAIHLTREGIPTGVLSVPTRYIHTPVSVCSMEDIESTIQLITAAINS--------
>tr|A0A3N9UKX3|A0A3N9UKX3_9BACI/4-352
-ETLQLFKTLTELPGAPGNEHAVRKFMRGELEKYSDEIIQDNLGGIFGLRKADSNAPKILVAGHMDEVAFMVTNITDNGMLRFQTLGGWSNQVLLAQRVTVYAKDK-EIPGVIASIPPHLLSDAEKSKPMEIKNMLIDVGADSKEDAEKMGIQPGQSIIPICPFTPMEPKKIMAKAWDNRYGCGLAIELLKELQNEKVVNHLYSGANVMEEVGLRGAQVSAYMIKPDLFFALDASPANDTTG--DKNQFGQLGKGTLLRIFDRTMVTHRGMREFILDTAESNKIPYQYFV-SPGGTDAGKVHIANEGIPSAVIGICSRYIHTAASIIHIDDYAAAKELLVKLVKSADRSTVE-
>tr|A0A432LFT6|A0A432LFT6_9BACI/4-352
-ETLQLFKTLTELPGAPGDEGVVRQFMRRELEKYSDEIIQDNLGGIFGVRKADANAPKILVAGHMDEVSFMVSNITENGMIRFQTLGGWSNQVLQAQRVTVYAKEQ-EISGVIASIPPHLLRGTDKNKTTEIKDMLIDVGADSKEDALKMGIRPGQSIIPICPFTIMAPKKIMAKAWDNRYGCGLAIELLKELKDEEVVNHLYSGANVMEEVGLRGAQVSANMIKPDIFFALDASAANDTTG--DKTQFGQLGKGPLLRIYDPTMVTHRGLREFVLDIAESNDIPYQYFV-SQGGTDAGRVHVSNEGIPSTVIGICSRYIHTAASIIHVDDYAAAKELLVKLIKSLDRTTVE-
>tr|A0A1G6J6T4|A0A1G6J6T4_9BACL/4-346
----NRFRELTQMPGVPGAEGTVRKAMRTEIARYTEDIVQDRLGSLFGVKWGTAMQPRVMIAGHMDEVGFMVTRITEKGFIKFQALGGWWNQVLLAQRVDVVTRSGKRIPGVIGSVPPHLLNNERRKKPVEISDMFIDVGADSREEAEKAGIYPGDPITPVCPMVEMEGKRLMSKAIDNRFGCAMALELLEDLTKVDHPNTVYAGATVQEEVGTRGAVTAAHTVKPDVFFAVDAGPAGDTPGVE--NGFGEVGKGVVIRLFDRSMVPLAGMRRFLIETAEEEGIPYQFFV-SQGGTDAGAVHKTGIGVPSAAVGVCARYIHSHASVVDKEDIRSVKRFLTALVRRLDVH----
>tr|A0A496ZYN0|A0A496ZYN0_9CHLR/4-346
--IEEILKKLSNAHGISGNEGEIREVIRGELENHVDEIRVDNLGNIIAIKNG--SEPSVMVAAHMDEIGLMVKYVDEKGFIRFIKCGGWFDQTLLNERVILHTPEG-KFFGVIGSKPPHVMKDEERKKVVKADDMFIDIGAKNREEVEEKGILPGTPVTLDRNFKNLLNGRVTGKALDDRVGIAMMIEGVRQSKTD---ATIYAVGTVQEEVGLKGARTSAFGLEPSIAIVSEVSIAGDHPGIESKQSPLKLGKGPSITVADRGLITPAPVLKWITETAKEENIPYQLDVSESGTTDAAAIHISRAGIPCGVISVPTRYMHSGVEVIDMDDVKNGAALIAKSLERVKD-----
>tr|A0A0K1A4V3|A0A0K1A4V3_9STAP/3-352
-NTKDLLKKLTDLNGIAGHEHQVKKAMIELLEPNSDEMIYDNLGGVFGKKKSQSGQRTIMIAGHLDEIGFMVTKIEAQGFIRFTPIGGWWNQVMLSQKVTITTDEGREIRGIIGSKPPHVLGAEERNKPVDMKHMFIDVGAKDKAEVEAAGIEVGNMITPYSEFETLLEDYVTAKAFDNRFGCALAVDVLDELKNEALDINLVAGANVQEEVGLRGAKVAAHKVKPDLAIAVDVGVAYDTPGL-ESDGDVKIGQGPIVLTLDATNIGHVGLIRHVKKVAKAHNIELQWDSMPGGGTDAGNMHTALDGIPSIALSIPLRYMHSNVSVIDQKDYQKAVQLVTEIIRALNDDVV--
>tr|A0A1L8WPH2|A0A1L8WPH2_9ENTE/7-353
----QLLIDLTSARGIAGNEDEVREVFKSYAQDFADDIFFDGLGSVIAKHGG-GGGPKVFISGHLDEVGFMVTKITEKGFLEFQTIGGWWNQVMLAQQVEIKTRKGKIIHGVIGSKPPHVLTPEARKRPFEIKDMFIDIGASSAEEAKEWGIRPGDMVTPYIHYQRMNSKFLLAKAWDNRIGTAVALRVLENLSKREHHNVLFAGSDVQEEVGLRGARTSSHIVNPDIAFALDTGTAGDTPGMTPKEADSVLGKGPQILIYDASMVPHKKLLDFVIDVAEELNIPFQYTVIAGGGTDAGQMHLTRDGVPSLAITVPVRYLHSHTSVIHEEDYFNTVKLVTEVVARLDYETV--
>tr|A0A1V6B6E1|A0A1V6B6E1_9BACT/4-351
--KLTLLKKLTEVPGISGYEKPVRLLMKEEFERLGLPVRYDNLGSIVATINEQPSGPKIALAGHMDEIGFVITKITEKGYLKFQTVGGWWSQVMLAQQYDVHTADGKKYRAVMGSKPPHLLSNEERNKTVDIERMYLDLGVKDKAEVEALGIKVGDMVTPAIDFQIMAPDFLLAKAFDDRIGCAIVIDVLKELKDKKLANTVYGIGTVQEEVGLRGARTSAQMLNPDIVFALDVTVATDTPDLEERSA---LGKGPAILIIDGALVGHAELRKFVTGVADELKIPYQLDYLARGGTDAGSMHLAHSGAPAMSLCIPARYIHSHTSIISRSDYENAVKLLVAVIERLDKATVK-
>tr|A0A7C4BB59|A0A7C4BB59_9CREN/10-359
---FNLLKKLCEIVAPSGFEDGVRAIVIQEIERYVDKAWIDSMGNLIALKKG-EGSGKIMVAAHMDEIGLMINAITSDGFLKFVPVGGWNERVLPGQRVLIRTLDGRIVRGVIGVKPPHIMKLEEAKQVIPMSELFVDVGASSREEVEKLGIGIGSVAVFERTIERLGPNVVTGKGFDDRAGLTVLLLIARMLEGIRIEADLFLVATVQEEVGLKGARTAAFAIAPDLGIAIDVTIAADVPGVPEHEQVTKLGKGPAIKVMDSGVIVNPAVLKLLMDVAREEGIPYQVEVLSGGTTDASAIQLVREGVPVGVVSIPTRYVHSAVEVLNLDDLVNAAKLVVGAIKRINSK----
>tr|A0A497S2D7|A0A497S2D7_9ARCH/1-342
---MELLRELCNAHAVSGFEDEVREIMRREFEKSCDSVEIDSFGNVIATKGD--GEKGIMLAAHMDEIGFMVKFINEKGFINFIKIGGIDDRLLINQRVVIRSKSG-KIPGVIGSKPPHLQKEEEKKKIIRHDELFIDIGARNKKDAEKI-VEVGDPIVFEPNFQKLNDKIFYGKAIDDRLGCYVLLRVMERIPS-DIPIKIFAVGTTQEEVGLKGARVAAFRINPDCAFAIDTTIAGDTPMIKETESRLKIGNGPAITITERGVVTHPKLREFMIRTAKRYKIPYQVDVLEGGMTDGAIIYLTREGVPTGVISIPCRYIHSPTGIFSIDDVNNAIKLLEKTIMDLN------
>tr|A0A374JJH7|A0A374JJH7_9ENTE/9-356
-----FLKELTDAKGVPGNETQVTELFKKYAEPYADKLLFDGLGGINARHIGEKEGPRVLISGHMDEVGFMVTKVTDKGFIEFQTLGGWWGQVMLAQQVTITTSNGKEIHGVIGSKPPHVLSAEARKQPYDIADMFIDIGATSKEEANEWGIKPGDMVTPYIEYKRLNSKYLLAKAWDNRIGTAVSLKVLENLAKEGHPNILFAGSNVQEEVGLRGARTSTHLVNPDIAFALDTGTAGDTPGMTPKEADSVLGEGPQILIFDASMIPHRKLRDFVIDVAEELDIPFQYTVITGGGTDAGMQHLTRNGVPSLAITVATRYLHSHTSIIHEDDYLNTVKLVTEVVKRLDADKVK-
>tr|A0A0P9EAY9|A0A0P9EAY9_9ARCH/2-345
-KLIDVLEKLSNACGVAGREEEIRDLMKKMLEPNVDEIREDKLGNVIGIKKGKKDAPTVMLAAHMDEIGLMVKNITKEGFLQFAKIGGIDDRILIAQRIIVHTDKG-PIAGIVGSKPPHILKEEEKKKVIEADDLFIDVGASDQKDAQKMGARVGDAVSFDIKFAKVGKDAVLGKAFDDRVGCAALIETMRRLPKVE--CTIYATGTVQEEVGLRGATIAAFQIYPDVGIALDVTVAGDTPGVKEVEAPVKMRKGPALTVADLGLITHPKVLKLFIDSAEENKIPYQLETGMRGTTDASKIALTKEGVPSGVISIPSRYIHSPASMLSLEDVENAVKLAVASIKNAPK-----
>tr|A0A2U3AP14|A0A2U3AP14_9BACL/4-351
-DTLDMFKTLTELPGAPGNEKAVRDFMRQELSKYADEIVQDNLGGIFGVKKGDDQGPRILVAGHMDEVAFMVTQITENGLIRFQTLGGWSNQVMLAQRVNVYGDHG-IVPGVISSVPPHLLTPEMAKKPTEIKSMLIDVGADDRDDVLSMGIKPGQSIIPASEFVRMAPKKIMAKAWDNRYGCGLAIELLKELKDEKLPNTLYSGANVMEEVGLRGAKVSANMIKPDLFFALDASPANDITG--DKNQFGQLGGGALLRIFDRTMVTHKGMREYILDTAESNNIPYQYFV-SPGGTDAGNVHISNDGVPSSVIGICSRYIHTHASIIHTDDIDAAKELIVKLVRNADRTTVE-
>tr|B8D484|B8D484_DESA1/10-356
--YIELIKKLTSLHAPSGREDPVKDLVAELMKSHVDKLWIDVWGNVVGYRKGSKGSGKIMIAAHMDEIGLFISHIEDDGFLRVIPIGGVLERTLLYQRVVVRTRDGRLYRGVIGLKPPHVIKPEEAQKVPELRELFIDVGASSKEEVEKMGIRVGDIAVFDREVAELGWNRITGKAFDDRVGVVVMLKALEMLEKHD--VDVYFVATVQEEVGLKGAKTSAYGISPDVALAIDVTIASDVPGVAKSEWFTRLGYGPAIKIVDGGLIAHPKVVEFLVSIAEKKRIPYQLDVISGGTTDASTIALNKEGVAAGTISIPSRYIHSPVEVVDLRDLYNASLLAKAFIEEAT------
>tr|A8MDC6|A8MDC6_CALMQ/17-364
-EFINLLKELSEAFGPSGFEDEVRELVIKEMEPYVDELEVDKWGNVIGVRYGSRRDLKVMIAAHMDEIGLLIDSIDKNGFLRFRGIGGWNEVTLVGQRVIIKTQDGGKIKGVVGSRPPHVTPPGKEREAPEMKELFIDIGASDSSEVEKLGVRVGSVAVLDRSFEVLNNDTVTGKAFDDRVGLAVMLWMLRQLKNHE--VTVYTVATVQEEVGLKGAQVAADRVYPDFAIALDTTIAADVPGVSEREYVSRLGAGPALKIMDGLFIAHPGLTNYIINIAKANNVPYQLEVLIGGTTDAAGIALRRDGIPAATISIPTRYVHSPVEVLKVSDAVNASRLLTLVVQGAN------
>tr|A0A1V4ZSX5|A0A1V4ZSX5_9EURY/2-340
--TLDLLKKLSNAHGVSGSEGSIYAVIRKELKGCVDEIYEDTMGNLIAIKKG--NKFKVMIAAHMDEIGLVVKYVDDKGFIRFAALGGWYAPTLYNQRVVLHGTKG-PCYGVIGGKPPHMMDEEERKKGVKTDDMFIDVGACNRDDVENIGITVGTPVTIDREFAKIANDRVTGKAFDNRAGVAVLIKTLQQIDSP---FTIYGVFTVQEEVGLKGARTSAYALDPDIAIATDVTVPGDHPGIEMKDAPVEMGKGPVITILDRGLIAHKSVVNWLKEVAEKHRIPVQLEVGTGGTTDATAIHLTKGGIPSTTVSIASRYIHSPVEVLDMKDIDAAVELLVEALK---------
>tr|A0A1I1TFQ8|A0A1I1TFQ8_9BACI/4-347
-ETLELFRTLTELPGAPGFEHEVRKFVRREIEPLSDEIIQDGLGSIFGVKHG--EGPRVMVAGHMDEVGFMVTRITKTGMIHFETLGGWWSQVLLAQRVQIITDQG-PVVGVIGSVPPHLLLEEQRKKPMDIKHMYIDIGADNKQDAEKIGIRPGQQVVPICPFTPMAPKKILAKAWDNRYGVGLAIELLKEVKDTKLPNQLYSGATVQEEAGLRGSKTAANLIEPDIFYALDASPANDMTG--NENEFGHLGKGTLLRILDRTMITHKGLRDFILDTAETNKIPYQYFV-SPGGTDAGSVHLSGKGVPSAVVGICSRYIHTHGSIVHIDDYAAAKELLIKLVKSTDQTT---
>tr|A0A7C4DD41|A0A7C4DD41_9ARCH/2-349
---KELLKRLVEACAPSGYEEDVRRLMREELKDYVDEVREDRLGNLICVKKGGKGSGRVMVAAHMDEIGMLVKYIEKEGFIRFSYLGGFLDQTVLSQRVLVHTEKE-TIPGVIGSTPPHLLPEEKRKKPVEREDMFIDIGATSREEAESWGVRTGCPITWVGDLVELKNGFVCGKAFDDRVGCLVLAEVMKSVDPE---VTVYGVASVMEEVGLRGARTSTFAVDPDMGIAVDVAAAGDYPGIDERKAPVKLGKGPAITIADGGLISHPLPRSLLIETAERNGIPYQLDVFEGGTTDATEIALAREGVPAAVLSVPTRYIHTPVEVLNLKDVENAVKLLKLTLERAHE-----
>tr|E8R828|E8R828_DESM0/6-355
-EYLELVRKLTSLHGTSGREDSVRDLVVDLMKPHVDKLWVDVWGNVVGYRKGSKGAGRIMLAAHMDEIGLFISHIEDDGFLRVIPVGGVLERTLLYQRVVVKTRDGRLYRGVIGLKPPHVIKPEEAQKVPEIRELFIDVGASSREEVEKMGIRVGDIAVFDRDVAELSGDRITGKAFDDRVGVAVMLKALESLGEHQ--VDVYFVATVQEEVGLKGARTSSYGISPDVALAIDVTIASDVPGVAKSEWFTRLGYGPAIKVVDSGLIAHPKVVDFLVSVAEKRKIPYQLDVISGGTTDASIIALNKEGVAAGTISIPSRYIHSPVEVVDLKDLYNASLLAKAFLEEATPE----
>tr|A0A359LIC1|A0A359LIC1_9BACT/2-344
----DLLKKLCETPGISGYEERIQKVIKEELEKVTDEVKVDKLGNVIGMKKGKSSPKKVMIAAHMDEIGFMVSFIDKEGFLRFVPVGGFDPKTLIAQRVVVHGRKD--IGGVIGSKPIHILEEEERKKVPKIKDLFIDVGL-KKDEVSKI-VKPGDFVTLDRNFKEFNNKIITAKALDDRAGVYVMIESLKRVKDCE--VDIYAVATVQEEVGLRGAIVSSFSVEPDAGIALDVTIASDLPGTKEEEMVTNLGGGTAISLMDSHTISNKKLVDFLRNIAEENKIKYQTDILLGGGTDAGAIQRSKSGVPVCTVSIPTRYIHSVVEMCNKEDIENSIKLMVKFLENAPK-----
>tr|A0A7C7DFT0|A0A7C7DFT0_9FIRM/4-352
--IAKMLKELSEAPGVSGYEREVRKIIRRYVEPYAA-IEQDRLGSLVARRTGTGDRPRVMLAAHMDEIGFMVKSITPEGFLRFLPLGGWFDQVMLAQRVVVKTASG-DVPGIIGSKPPHLLTEEERKKVVEKKEMFIDVGATSFDQANEFGIRPGDPVIPESGFQILKEKVYMGKAWDDRVGCAILIDVLRNLHAATHPNTVYAVATVQEEVGLRGAETSSDVVDPDVAFALEVGIANDTPGGDKEKVQERMGAGPVILIYDRSLVPNIKLRDLVIDTAKAHDIPYQIDFMEGGAADTGRIHLHGRGVPSVVIGVPSRYIHSHASLINRDDYDRTVALVTEVIKRLDAATV--
>tr|A0A078MGV2|A0A078MGV2_9BACL/4-352
-ATLQMFKTLTELPGAPGDEGAVRKFMRGELEPYTDEIIQDKLGSIFGVRKSNADAPTIMVAGHMDEVAFMVTSITDNGMIRFQPLGGWWNQVMLAQRVDVFAKNG-KIPGVIASIPPHLLTEAERSKPMDIKNMLIDVGADSKEHAQQLGIRPGQSIIPVCPFTPMAPKKIMAKAWDNRYGCGLALDLAKALHGQEVSNHLYVGATVQEEVGLRGAQTAANMIKPDLFFALDASPANDANG--DKTQFGQLGQGPLLRIVDRTMVTHHGIREYILDTAESNNIPYQYFA-SQGGTDAGRVHQSQEGVPSAVIGICSRYIHTAASVMHVDDYAAAKELLIKLVQGADRSTVD-
>tr|A0A430AMW5|A0A430AMW5_9ENTE/8-355
-----MLKELTSARGVPGNEEEVRQVFKKYAVPYADKLMFDGLGGIVARRAGDKEGPKVMIMGHMDEVGFMVTQVTDKGFLKFQTLGGWWGQVMLAQQVEIKARTGKIFHGVIGCKPPHVLTAEARKKPYEISDMFIDIGAADEAEVKEWGIRPGDMVTPYIEYRRMNTKFMLAKAWDNRIGTAVSLKVLENLAKEGHPNILFAGSNVQEEVGLRGSRTSTHLVNPDIALALDTGTAGDTPGMTPKESMSELGKGPQILIYDASMIPNKKLRDFVIDVAEEMEIPYQLEVIAGGGTDAGTQHITRDGIPAIAITVATRYLHSHTSIIHEDDYLNTVALVTEVVKRLDKETVE-
>tr|E6SJV3|E6SJV3_THEM7/5-355
---WALLRELTEAPGVSGYEAPVREVLSRYLGTLAPRLGTDNLGSLIAERPGAAARPRVMLAAHMDEIGFMVSHIDDGGFVRFQPIGGWWSQVMLAQRVRIYTARG-PVTGIIAAKPPHILPADERSRPVDIRDMFVDVGATSRQEAEALGIRPGDPVVPASAFEPLGPGAFLAKAWDNRAGCVVLVEVLRRLAAVQHPNAVYAVATVQEEVGLRGATTSVRAVAPDVALVIDTTVATDTPGIDRSRLSCRLGGGPAVSLYDASMIPHLRLRDLVVDTARDHGIPLQFDVMPGGGTDAGKIHTASTGVPTLSIGIPVRYIHSHGSILRLSDLEHAARLIVAVIQRLDAATVD-
>tr|A0A484F6Z0|A0A484F6Z0_9EURY/14-364
--VASLLEKYSNAHGISGNEDEIRRLLKEDLKDCTDEIKFDALGSLIAVRKGSPNGPTIMLAAHMDEIGLMVKYIEDSGFIRFAKFGGWFDPTLLNQRVILHGTKG-DLYGVIGSKPPHVMTPEDAKSPVKHKDLFIDIGAKNAEDVKNLGIEVGTWITPDRQFAKLANDRVTGKCFDNRAGVALMVEVMRRLKGKDIKATVCAVGTVQEEVGLKGAKTAAYAVDADVAIALDTTVPGDHPGITKLDSPLEIGAGPIVSISDRGLIAHPQVVKWLRESADKIEIDVQLSVGEGGTTDASAIHLTKEGIPTGTIQIATRYIHSPVEVVDLNDIEESVELTVAAIERAHKYF---
>tr|A0A4U2Y4Q3|A0A4U2Y4Q3_9BACL/4-354
--WVKVLKELTEASGVPGQEQEVRELMHTYLEPLTEEVFTDNLGSIIGRKTGMANGPKIMMMGHMDEVGFMVTRVMKDGFIAFQPLGGWWSQVMLAQRVNIKTRKG-DIVGVIGSKPPHLLSSEERKKVVEIERMFIDIGASSAEQAKELGIRPGDPIVPICPFTVMADKMYMAKALDNRGGCLTAIEVMKQLQETDHPNIVFSGATAQEEVGARGAFTSTYMVQPDLFIALETGITFDTPGSADSPNDIKCGGGPTIGLFDGSLVPNRKLRDLLFDTAEEEGIPYQYAAIPGAGTDAGAAHMVGKGAPSIVIAIPARYIHSHASILHHDDVENTVKLLTALVKKLDQKTV--
>tr|A0A6G8APH0|A0A6G8APH0_9ENTE/8-355
-----FLKELTDARAVPGNEDEVRDLFKKYAEPHADKMMFDGLGSVVARHDGDKEGPRVLIMGHMDEVGFMVTQITEKGFLKFQNLGGWWSQVLLAQQVVIKTSEGKLFHGVIGCKPPHVLSADVRNKPYDRDEMFIDIGATSDEEVKSWGIRPGDMVTPHTEFRRLNSKYMMAKAWDNRIGTAVSLKVLETLATEGHPNILFAGSNTQEEVGLRGAKTSTHLTKPDIAFALDTGTAGDTPGMTAKESTSILGEGPQIIIYDASMIPHKKLRDFVLEVADELEIPYQLEVIAGGGTDAGSQHVSNDGVPALAITVATRYLHSHTSVIHEDDYLNTVKLVTEVVRRLDKDTVA-
>tr|A0A1V4ZMS6|A0A1V4ZMS6_9EURY/2-341
--VKELLRKLSNAHGVSGSEGSVFSVIKKELKGHVDEIHEDSMGNLIAVKKG--NAFRVMLAAHMDEIGLMVKYIDDKGFIRFVALGGWYDPVLFTQRVIIHAAEG-PVYGVIGGKPVHMMNDEERKKGVKIDDMFIDVGAINRDEVANLGIDVGTPITIDREFCELANSRVTGKAFDNRAGVAMLIKTLQTVKSP---LTIYGVFTVQEEVGLKGARTSAYTIEPDIAIATDVTIPGDHPGIEMKDAPVEMGKGPVITIVDRGLIADRRVVRWLKDAAEANNITVQTEVGTGGTTDATAIHLTKGGIPSTTISPPTRYIHSPVEVLDIRDVEAGVDLLVAALKK--------
>tr|W4EQW6|W4EQW6_9BACL/4-350
-ETLDMFKTLTELPGAPGDERAVRAFMRQELSKYADEIVQDNLGGIFGLKKGDENGPRILVAGHMDEVALMVTSITDNGMLRFQPLGGWWNQVMLAQRVEVYATNG-PIPGVIASVPKHLLTPEMQSKPMEISNMLIDVGADDKVDAEKMGIIPGQSIIPVCPFTPMAPKKIMAKAWDNRYGCGLAIELLKELKDEKLPNTLYSGANVMEEVGLRGAKVSANLIKPDLFFALDASPANDTSG--DKTQFGQLGKGPLLRILDRTMITHRGMREYILDTAESNNIPYQYFV-SPGGTDAGNVHISNDGVPSSVIGICSRYIHTHASIIHTDDLDAAKELIVKLVKNADRTTL--
>tr|A0A7C0Z3C8|A0A7C0Z3C8_9ARCH/2-348
---TKTLEKLSNACGVTGREEEVRNLMKELLKSYVDEVKEDKLGNVIGIKRAKKKPLTVMLAAHMDEIGLMVKTVTKEGFLQFAKIGGIDDRILLAQRVIVHTQKK-PLPGIIGSKPPHIQKEEERKKIVSANEMFIDIGAKNKEEAKKMGVQIGDPVSFDSKFAKVGRNVVIGKAFDDRAGCALMIETMKELGEVD--CNVYAVGTVQEEVGLRGATVAAFGIYPDVAIAFDVTVAGDVPGVKEVEAPIKMGKGPSFTVADAGLIAHPKVLRLLVETAEENKIPYQLETGLPGSTDAARIALTREGVPSGVISIPTRYIHSPTAMLNLSDLRNAVKLSVAAIHKIPK-----
>tr|R3U603|R3U603_9ENTE/7-355
----ELLIELTSARGVPGNEEEVREVFKKYAKPFAEDIFFDGLGSVIAKHSGTGGGPKIFISAHMDEVGFMVTKITEKGFLEFQTLGGWWGQVMLAQQVEVKTQDGKIIHGVIGSKPPHVLTPEVRNKPYDIKDMFIDIGASSLEQAKEWGIRPGDMVTPYIEYKRLNSKFLLAKAWDNRIGTAVSLRVLENLSKEEHPNVLFAGSDVQEEVGLRGARTSTHLVNPDIAFALDTGTAGDTPGMTPKEADSVLGEGPQILIFDASMIPHKKLLNFVIRVAEELEIPFQYTVITGGGTDAGQMHLTRDGVPSLAITVPVRYLHSHTSVIHEDDYFNTVKLVTEVVRRLDRETVE-
>tr|A0A662RUN2|A0A662RUN2_9EURY/3-350
-ELKELLARLAEAGGISGYEGAIREIVEEELKEYVDEIRTDRLGNLIARKGG--KSPSVMIAAHLDEIGLMVKQIEPEGFLRFSTIGGWFDQTLLNQRVVLQGEGGDIVYGVIGSKPPHRMKKEEREKVIKAEDMFIDIGAKSEEEVSKLGITIGTPVIIDGYFTSLINDRVTCKAFDNRSGVAVMIEALRRVNTE---FELYAVGTVQEEVGLKGARTSAFELNPDVAIAIDTDIAGGHPGIEKKETTVELDKGPVITVSDRGIITPPAVLKWLKDTASRYNIQYQLSVSEGGTTDATAIHLTRGGIPTGVIGVPTRYIHSPVELLSLNDLDKCAELIARALEHVG------
>tr|A0A430A8L2|A0A430A8L2_9ENTE/8-354
-----FLKELTDARGVPGNEEEVRQIFNKYATPLADKMLYDGLGGVVAKHTGDKEGPRVLIMGHMDEVGFMVTQITEKGFLKFQTLGGWWGQVMLAQQVQIKTDSGKIIHGVIGCKPPHVLSAAVRNKPYDVAEMFIDIGATSADEVKEWGVKPGNMVTPSTEFRRLNSKFMMAKAWDNRIGTAVSLKVLENLVEEGHPNILFAGSNAQEEVGLRGSKTSTHLTKPDIAFALDTGTAGDTPGMTPKESLSELGKGPQILIYDASMIPHRKLRDFVIDVADELGIPYQLEVIAGGGTDAGSQHVSNDGVPSLAITVATRYLHSHTSVIHEDDYLNTVKLVTEVVKRLDKKTV--
>tr|A0A7C6ZLK3|A0A7C6ZLK3_9FIRM/4-353
-KTVELLKTLTETPGVSGFEGPIRKVLKEYLAPLSTELTTDHLGSLVAVKRGTDEHPRVMVAAHMDEIGFLITRVTDDGFIKFQPLGGWWEQVLLAQRVEILTGSG-RVVGVIGAKSPHILTAEERAKPVKLKTMYIDIGSTSKEETEKAGVKQGDPAVPFSSFHICEGKSFMAKALDDRVGCALVVQLFQELQQIQHPSTFYGVMTVQEEVGLRGAATSVDVVRPDLALVVDVSVATDTPGCGDIEVRTFLGKGPVIGFYDASMIPHTAFRNLVVKVAEENNIPYQVDVMAGGGTDAGKIHLFRQGVPSVVIGIPVRYIHDHTGVAHVDDYNNALRLLVALARIVDKQ----
>tr|A0A061P6C4|A0A061P6C4_9BACL/6-353
-DTKEMFKTLTELAGPPGFEHDVRAFMKEELNKFSDEIVQDRLGSTFGFKKGPEDGPKVLVAGHMDEVGFMVTSITKEGLIRFQTLGGWWSQVLLAQPVVVLTDHG-KIPGVVGSTPPHLLDDAMRNKPMPISEMYIDVGADDEDDAKRLGVRPGLAIVPDFPFTPMAENKIMAKAWDNRYGVGLAIELLKEVQGETLPNNLYSGATVQEEVGLRGAKTAANLIQPDIFFALDASPANDTSG--KKGEFGKMGEGALLRIYDRTMITHRGMREFILDTAESENIPYQYFI-SPGGTDAGSVHTANEGVPSAVVGVCARYIHTGASILNVKDYEAAKALITTLVRKTDRSTVE-
>tr|A0A2W0HPG5|A0A2W0HPG5_9BACI/4-352
-KTRDFMKELTDAEGIPGFEDRAYEVMKNHLEPLSEEIVTDNFGSITGRIGQ--SGPKILLAGHLDEVGFIVSNITKAGFIKFKPLGGWWGHVMLSQRVKVMTAKG-DLTGVIGSKAPHVLAPEERKKVLEIDKMFIDIGASSDEEAREFGVEVGDPICPSGDFEVLPGKMLLARNWDNRAGCYVAAKVLEKLQNKQLPNTLYSGATVQEEVGLRGAQTLIQTIQPDISFATDVGVAGDTPGMNQEAANLELGKGPIIGFLDRSMIPHRKLRDFVVNLAKENNIPFQRELMSGGATDGGKFHIEGSGIPTLVVSVPSRYIHSHVSIVHLDDLNHAVDLLVHTISALNEQTVQ-
>tr|A0A1D2X2L2|A0A1D2X2L2_9EURY/2-341
---KDLLKKLSEACGISGFEGNIREILKDELKDHVDEMETDTMGNLITTHKGKEGKPSVMLASHMDEIGLMVSYIDDNGFIKFVKIGGINDQMLLNQKVFIQTEDG-EVPGVIGSKPPHITSASEAKKIVPYTDMFIDIGAKDKEQAEEL-VSIGDAIVFHTEFEEYLNDLVMGKALDNRVGCTVMAEVMKQT---DCDATVYGVGTVQEEVGLKGAKTSAFKLNPDLAIALDTTIAGDHPGVKPENAPAKAGEGPVIVFADRGLLSHPMMKKLLIEAAEAAEIDYQVEVGDGGTTDATAIHLTREGIPTTTLSVATRYIHTPVSVVSVKDIEDTVKLILEFLKR--------
>tr|A0A2J2H9E4|A0A2J2H9E4_9CREN/5-356
-EFIQLLKKLSEAFGPSGFEDEVRDLVIDELNPYVDELFIDRWGNVIGIKYGKQRDLKAMVAAHMDEIGLLIDNIDKNGFLRFRAIGGWNEVTLVGQRVIIKASNGKKVKGVIGSRPPHVTPPGKEREAPELKDLFIDVGASSDEEVRKLGINVGSVAVLDREFEVLNENVVTGKAFDDRVGLAVMLWAARQLRETE--VTAYFVATVQEEVGLRGAQVAADRVYPDLAIALDTTIAADVPGVGEREYVTRIGKGPAIKVMDNVFIAHPKLTGFLVSVAEELKIPYQLEVLIGGTTDALGIAFRKDGIPATTISIPTRYVHSPVELLNINDALNAARLLAETLSRINETFI--
>tr|A0A2W4L517|A0A2W4L517_9FIRM/7-356
--VVRLLEELTQAPGVPGFEDPVRDIMRRYLEPVAE-VSTDHLGSLIARLPGRSQRPRILLAGHLDEVGFMVSRITDEGFLKFQPLGGWWSQVLLAQRVVVHTRRG-PLPGIIGSKPPHLLPADERDKVVKIKDMFIDIGASSRQEAEEWGVRPGDPVVPDGPFTRLHDRLVLAKALDNRAGCAIVVRVLEELAAGDHPNTVYGVATVHEEISLGGARTSAFAVDPDIAFAVDVGIAGDVPGVEADEAQSKLGKGPTILLYDRTMLPHRRLRDLVADTAEAEGIPYQFDLMPGGGTDAAFFHVHGRGVPSLVVGPPTRYVHSHGAILHLDDLENAVRLLVAVIRRLDAVTV--
>tr|A0A1N7LYJ8|A0A1N7LYJ8_9BACL/18-364
---KQLLKELTEVPGPPGHEGPVRKLMARWTAPVADEVTSDHLGALIARKGA--DGPRIMVAGHLDEIGFMVTRITEEGFLRFQPLGGWWSQVVSAQRVEVMTDQG-SVLGVVGSKPPHLLPPDQRRKAVSLEELFIDVGASDKEEVEAMGIRPGDVAVPWSPFTVMGSKHWLGKAMDNRMGCAVAVEVLRRLSQTDHPNTVYGVGTVMEEVGRRGAHTATAAVRPDIGIAVDVGIAGDTPGINKDQAPCRLGDGPQLVLYDAGHLPHRGLVRLVQDVAKKEGIPLQYEWIARGATDASHIHLFDKGVPAISLGVPARYIHSHTSIIHQDDVERLIHLLVAVIHRLDRETVD-
>tr|F3YCH2|F3YCH2_MELPT/7-355
----EMLIQLTYARGIAGNEDEVRELFKNYANPYADEIVYDGLGSIIAKHEGDTTGPKIFISGHLDEVGFMVTRVTDSGFIKFQPIGGWWGQVMLAQQVEIKTGQGKIFHGVIGSKPPHILSPKSRNEPYKIEDMFIDIGASTNDEVMAWGIRPGDMITPYIEYRRMNTKFLLAKAWDNRIGTAVSLEVLKNLAKTGHPNILFAGSDVQEEVGLRGAQTSTHLINPDLAFALDTGTAGDTPGIKPEEADSKLGKGPQIIIYDASMVPHKKLRDFVISIAEEKQIPFQYTTISGGGTDAGKMHLTKDGIPSLAITIPTRYLHSHTSMIHEDDYLNTVKLVTEVIKQLDKKTVN-
>tr|A0A5E4KF68|A0A5E4KF68_9ARCH/4-345
--LKDLLERLSNAHGVSGYEGSVRQIIEEEVRPYVDEIRTDKMGNLIATKHG--GSPVVMLAAHMDEIGLMIKYVDDKGFARFTKTGGWFDQTLLNQRMILHTENG-PVYGVLGSKPPHAMKEEDKNKVIKAEDMFIDFGATSKEDADRLAVKIGTPVTSDAEFKSLGNDRVTGKAFDNRAGCAMLIGALSEMKDIK--ATVHAVFTVQEEVGLKGAKTSAFGLNPDVALATDVTITGDHPGIEKKDSAIEMGKGPAVTVSDRGIIVPEPVLKWLKEAAESNGIPYQLDVGSGGTTDASAIHLTKEGIPTGVISPPSRYIHTPVSVLSMSDLENAVKLVARAVEIV-------
>tr|A0A662I041|A0A662I041_9CREN/28-369
---IEILKELSNVPGPPGFEDKVRELIAKYIKDYVDELSVDNLGNLIAVKYGKEKDFKVMIAAHMDEVGLLIRFIDNNGFAKFMALGGIDPRILPGQRVVILTEKE-PVRGVIGFKPPHITSSEERSKAIPIKDLYIDFGARSAEEAKEMGVREGCVAVFDRDFQIFSPKIVTGKAFDDRVGCFVLIETLKRLKETV--PTIYAVFTVQEEVGLRGAGVAAYAINPSLAIVLEGTVAADTPEVPQSDVITRVGKGPAIRLIDPTMIAQRKLFEFIVKVAEEEKIPYQIQISYAGGTDAGRIHLTRKGIPSVVISVPVRYIHTPCCLLNLEDVENTIRLVTKTVEKLKS-----
>tr|A0A4R1Q354|A0A4R1Q354_9FIRM/3-348
-KTMEWLKQISEAPGVSGFEKPVKQLLLNRLSGCTE-TTYDKLGSVIFKKQGSQQEPRIMIASHMDEIGFMVKFITKEGYLKFTTLGGWWEQVMLGQRVTVITAKG-DIPGVIGSKPPHILTPEERKKIVPKREMYIDIGACDEKEAREFGVRPGDAVVPFSTFTVMAENFLMGKAWDNRIGCAIMADVMQALGNELHANTVYGVGTVQEEVGLRGAKTSAAVIDPHIAFAIDTCVAGDTPGVSNDQASSKLGKGVAISIYDSSLIPHTALRNYVINLAEQHHIPHQLEFTEGGGTDAGRIHLHAQGVPSLVLSIPTRYIHSHNSIIHRDDYESAVRLLVTVAKNLD------
>tr|A0A502IBG9|A0A502IBG9_BRELA/7-349
---LELWEKLTEAPGASGFEGPVRSIMKEYISSYTEEVTYDNMGSIFGVKRGDEHGPRIMVAGHMDEVGFMVTQISDKGFISFQALGGWWSQVLLAQRVQIITENG-PIIGVISSIPPHVLSDDMRNRPMDIKKMYIDIGCDSKEDVLKVGVKPGHPIVPICPFTQMAPKKFMAKAWDNRYGCALSLELLKELHENPQHNVIYAGATVQEEVGLRGAKTAAHMIDPDMFIALDASPAGDIPGVT--DGMGKLGDGLLLRILDRTMIMQPGLRDLLIDTCEELGIKYQYFI-SQGGTDAGAVHMHGKGVPSVVIGIPSRYIHSHASIMHEDDYQNAKKLLFALVKKLDW-----
>tr|A0A2P8GAW4|A0A2P8GAW4_9BACL/4-351
-ETINLFKTLTELPGTPGNEHAVRKFMKHELGKYSDEIIQDKLGSVFGVKRGKEDGPRIMVAGHMDEVGFMVSSITDNGLLRFQPLGGWWNQVMLATRVEVIAGDK-SIPGVIGSIPPHLLSEELRKKPMDIKNMLIDIGADNKDDALAIGIRPGQQIVPFSPFTPMAEKKIMAKAWDNRYGCGLAIELLKELNGETLPNQLFSGATVMEEVGLRGAQTAANMIDPDMFFALDASPANDANG--NKNEFGQLGKGTLIRILDKSMVTHRGMREFILDTAATHKIPHQFFV-SPGGTDAGRVHISNQGVPSSVIGICSRYIHTAASIVHTDDYAAAKELLKQLVKTADRSTVE-
>tr|A0A354FG44|A0A354FG44_9FIRM/4-353
-KTIELLKTITETPGVSGFEAPIRKVLKNYLSPLATEVTADHLGSLVTIKKGTDEDVKIMAAAHMDEVGFLVTSITQDGFIKFQPLGGWWEQVLLAQRVEILTQKG-RLIGVIGAKSPHILSAEERAKPIKISAMYIDIGSTSKAETEEAGVGQGDPVVPFSSFHLQEGKSILARALDNRVGCALVVELFRELQQLQHPNAFYGVMTVQEEVGLRGATTSVDVVRPDLAIVMDVTVATDTPGISDNDIRTYLGKGPVIGFYDASMIPHTPFRDLVVKVAKDNNIPYQVDIMSGGGTDAGKIHLFRQGVPSIVIGIPVRYIHDHTGIAHLDDYQNALRLLVALARRIDRS----
>tr|W7C6N5|W7C6N5_9LIST/4-351
-ETLALFKELTEIPGASGDEFRVREFVRKQIEPVSDEIIQDGLGGIFGVRRGANGGPRILVAGHMDEVGFMVTEITAKGMIRFQTLGGWNPQVLQAQRVEVMTPDR-AIVGVVASVPPHLMSEAERSKPTEPKRLLIDIGADSKADAEAIGIKPGQFIVPVSEFTPLAPKKIMAKAWDNRYGVGLAIELLKEVAGEQLPNTLYSGANVQEEVGLRGAGVSAHMIQPDLFFALDASPANDTTG--DKTQFGQLGEGFLMRIYDRTMVMHRGLREFLLDTAETGKIPYQYFV-SPGGTDAGKVHTSLNGIPSAVIGVPSRYIHSTNSILHVDDYAAAKEMITTIVRTLDQTTFE-
>tr|A0A150W5F5|A0A150W5F5_PLAMR/4-351
-DTRAMFKTLTELPGAPGNEYAVRKFMRSELEKYSDELIQDNLGSIFGVKKGPEGSPRVMVAGHMDEVGFMVTQITDNGMLRFQPLGGWWNQVMLAMRVDVITSER-TIPGVVGSIPPHLLDEATRQKPMDIKNMLIDIGADDKDDALSMGIRPGQQIIPFSPFTPMADKKIMAKAWDNRYGCGLSIELLKELQGESLPNQLFSGATVMEEVGLRGAQTAANLIQPDIFYALDASPANDATG--DKNEFGQLGQGALLRILDRTMVTHRGMREFILDTAETHNIPYQYFV-SQGGTDAGKVHIANEGIPSSVIGICSRYIHTSASVIHTDDYAAAKELLVKLVKATDQSTMD-
>tr|A0A1G6HJP7|A0A1G6HJP7_9BACL/1-347
---MELLKELTEANGVPGYEGRIRQIMHRELEAMGTSVITDGLGGIFGRKSGASDKPRILLAGHMDEVGFMVKEIHKDGYLYFTPLGGWWSQVLLSQRVAVMTEKK-NFTGVIGSKPPHLLTPEERKKVYPMKEMFVDIGARNAEQVKKWGIRVGDPIVPICPFEILPHDTILAKALDNRFGCYLALEVMRRLQETDHPNTVFGGATVQEEVGLRGAATAPDVVEPDIAFAFDVGVAQDDPKG-NPETKPHLGGGPLITFLDATMIPNIRLRNLVTETAEEHQIPYQVETMTGGGTDAGKFHLHGRGVPSLVVGVAARYIHSHVSMISKNDVEHAIRLMVEVMKKLDNQAL--
>tr|A0A1H9KM22|A0A1H9KM22_9LACT/7-355
----QLLIDLTRANGIAGNEEQVRQVFKEYTKDVAEEYVSDGLGSLFGVKTGNDAGPTIMFAGHLDEVGFMVTQITDKGFIKFQTIGGWWNQVMLAQQVTITTREGKEISGVIGSKPPHILSAEARKHPVEIKDMFIDVCATSKEEVENWGIRPGDMITPFIEYKRMNTKYLAAKAWDNRVGTAVCAQLLHELQSEKHENIIYSGANVQEEVGLRGAKVSTRKINPAISFAIDTGIPGDTPGIAATEADSVLGEGPQIVIYDASMVPHRGLRDFVIDTAEELNIPFQFASIAGGGTDAGSQHISLDGIPSLAICIPVRYLHTHATIIHEDDYMNTVKLVKALATRLDKETVE-
>tr|A0A1U9K4T7|A0A1U9K4T7_9BACL/5-348
---LTILKELTEADGAPGFEGEVRDVMKRHIESVTTEIYTDHLGGIVGKLGE--SGPKVLLAGHLDEVAFMVSKMMDNGFLRLQPLGGWWGHVMLSQRVKIKGRDR-DVIGVIGSKPPHVLPPDARSQVVKTEHMFIDIGVGSREEAENAGVQVGDPVIPICPFEEMAPKYLLGKAMDNRTGCYMALQLLKQLKDQPTPNQIYAGATVQEEVGLRGATTLVRTVQPDIAIALDVGIAEDTPGME-SESKIALGKGPLITFYDATIIPHRTLRDRIVQIAREQHIPYQVELMGGGGTDAGKFHLYGEGVPSIVIGVPSRYIHSHVSVVHRDDLENGIKLVKAFLQQLDEEM---
>tr|A0A523AT76|A0A523AT76_9EURY/6-345
----ELLERLSNAVGVSGREEEVAELVRAELQPLVDEIRRDAMGNLIGIKRG--SEPSCMLAAHMDEIGLMVKHIDEKGFIRFVPLGGWFDQSLLNERVVFKTKKG-PVYGVIGSKPPHLLEEEERKKPVKIENMFIDIGAKSEAEVKEAGIGIGSVAALDRQVRILLNGRVTGKAFDNRAGLAVMIEALRNTKTTS---TVYAVGTVQEEVGLKGAKTSAFGLEPTVAIALDVSLPGDYPGMEKKDSALEMGKGPSITVTDRGIIVSEKVLRWLTETAEKYEIPYQLDVAKGGTTDATAISLTKAGIPTGVISVPTRYLHSGVETLDLSDLKHASELVARALETAK------
>tr|A0A1L8RF78|A0A1L8RF78_9ENTE/7-353
-----FLKELTDARGVPGNEEEVRAVFKKYAEPYANDIFYDGLGSIIAKHVGTGGGPKIFISGHMDEVGFMVTQITPEGFIKFQTLGGWWGQVMLAQQVEIKTAAGELIHGVIGSKPPHVLSAEARKQPYEVSEMFIDIGATSADEVKKWGIKPGDMVTPYIEYRRLNSKFLLAKAWDNRIGTAVSLKVLENLAKDGHPNVLFAGSDVQEEVGLRGAQTSSHLVNPDIAFALDTGTAGDTPGMTPKEADSKLGEGPQILIFDASMIPHKKLLDFVVSVAEELSIPFQYTVITGGGTDAGKMHLTRDGVPSLAITVPTRYLHSHTSVIHEDDYHNTVRLVTEVIKRLDHDKV--
>tr|A0A7C4NPE2|A0A7C4NPE2_STAMA/6-353
-ELYTLLKKLCDAVGPSGYEDDVRGILVDEFKKSADRVWIDTLGNVVAYKKG--GGSKLMLAAHMDEIGFFVSHIDDNGFLRIVPIGGVIERTVLYQRVVIKTRKGGLVRGVVGLKPPHILKKEETEKIPEFKDLFVDVGLSSKKEVEDTGISIGDIAVFDREMVRLGEYRVTGKAIDDRVGVAALVKVFESLEKPG--VDVYAVATVQEEVGLKGARTSAFAISPDLAIALDVTIASDVPDTPVHQWFTKLGQGPAIKVVDSGLITPRKLIDKLIEIAEKYKIPYQIEVAAGGTTDASIINLNKEGVPAGTISIPARYIHSPVEIIDLRDLANAALLTKYFVENISPE----
>tr|A0A4R3L937|A0A4R3L937_9BACL/2-347
----KLLQELTEAKGVPGYEQEVRQIIYRELQKANTNILTDQMGGIFGEKKGESGNPRILIAGHLDEVGFMVTEITKGGYLRFAPLGGWWSQVLLSQRVSIVTEKR-VYTGVIGSRPPHVLTPEERNKIVPIREMFIDIGAHSDEQVKEWGIRIGDPIVPICPFEIMPGDTILAKALDNRVGCYLAMEVLHQLAYENHPNTLIAGTTVQEEVGLRGANTAPYVVEPDVSFALDVGIAQDSPG-SESSNKPKLGQGALITFLDASMIPNIRLRDFVIETAEKNNIPYQVDTMLGGGTDAGKFHLFKSGVPSLVVGVAARYIHSHVSMISKSDLENTVRLLVEVIKGLNQQKV--
>tr|B1YCH2|B1YCH2_PYRNV/4-353
--FVALLKTLSEARGPSGFEDEVREIVIKEMEPYVDEVLVDRWGNVIGVKRG-ASEVRAMVAAHMDEIGLVVDHVEKEGFLRFRPIGGWNEVTLLGQRVWVRTQDGRWVRGVVGVTPPHVTPSGHEREAPEMKDLYIDVGARSREEAEKMGISVGSVAVLERELAVLNGRVATGKAFDDRVGLAVMLYTLRQLGD--LPVTLYAVATVQEEVGLRGAQIAADRIAPHYAVALDTTIAADVPGVGERLHVTKLGAGPAIKVIDGLFIAHPGLRDHIVKIAREAGIPHQLEVLYGGTTDAMAIAFRREGVPAAAISIPTRYVHSPVELVDLSDALNASRLLKQVLEKTTPAAV--
>tr|A0A550GT64|A0A550GT64_9ARCH/2-343
---SENLEKLSNACGVTGREEEVRNLLIKLMKPYADEITVDKLENVIAIKKGRKGSPRVMIAAHMDEIGLMVKTITKEGFLQFAKMGGIDDRILLAQKVIVHTQKG-SLLGVIGSKPPHIQKEEERKKVITYDQLFIDVGAENLEDAKKLGVRVGDPVSFDVKYAKLTSDVVTGKAFDDRVGCAIIIETLKQLKSTD--CTLYAVGTVQEEVGLRGAATATFGIDPDVGIALDVTVAGDVPGVREFETNMKMGKGPVLTVADAGLITHPKVLRLLRDTAEEIKIDYQIETGLPGSTDAARMSMTRQGVPSGTISVATRYIHSPAGILSLKDVEKSAELMVAAIHQIQK-----
>tr|A0A662Z3W1|A0A662Z3W1_9STAP/3-352
-KQLQLLKEITDVNGIAGFETAVKDVMREYLTPVSDELVFDNLGGIFGKKKAKNGERTVLIGGHMDEVGFMVTRIDDKGYIKFNPVGGWWGQVMLSQRMNLTTDKG-VLHGVIGSKPPHILSPEDRKKPVDIKNMFLDIGVASKEEAEEAGVKVGDMITPHCDFMEMTKDFLLAKAWDNRFGCAAAIEVLQKLDGEDVNVNVVSGATVQEEVGLRGAKVAAHKVKPDLAISIDVGLAYDSPGMSEADGVGKMGDGPLVFLMDSSVIAHVGFRRHFQKVAAEKNIDVQLTALRGGGTDSGSFHVANDGVPSINIGVPTRYIHSNVSIMHRQDYNKVVELVTEVVKSLSDDVV--
>tr|A0A497KA94|A0A497KA94_9ARCH/1-345
MELIDILEKLSNAPGVAGREDEVRNLIKEMLRPYVDELREDKLWTVIAIKRGAENAPTLMLAAHMDEIGLYVKNITEKGFLYFTKIGGIDDRILMAQKVVVYTSKG-PVPGVIGSKPPHIMKEEERKKVIEADKLFIDVGASSKKEAEEMGIRVGDPVCFDIKFAKAGDDTVIGKAFDDRVGCAVMIEAMRRISEVD--CTVYAVGTIQEEVGLRGATIAAFEIYPDVGLALDVTVAGDVPGVTEVEAPIKMGAGPSFTVADRGLITHPKVLRLLVETAEKLGIPYQLETGLPGTTDAARIALTREGVPAGVISIPTRYIHSPASLLSLKDVENAVKITVAAIENLP------
>tr|A0A2I1K550|A0A2I1K550_9LACT/6-351
----KLLVKLTEANAIAGNEGQVRKLFKEEAQPYAEEFLEDGLGGIFARHTGDKEGPRILMAAHMDEVGFMVNRITDKGFLHFITIGGWWSQVVLAHQVTVTTSDGKEYIGVTGSKPPHVLTPEVRNKPIDIKDVFIDVGASSKEEVEEMGIRPGDMVTPYIKTRRMNTPFWLGKAWDNRIGCAVAIDVLQHAHENKHPNILFSGANVQEEIGLRGAKVSPNLVRPDIAIALDTGTAGDTPGMTAQEADSELGKGPQVIVYDASMVGHKGLRDFVIEVAEKHDIPFQYTFIPGGGTDAGSFHTLQTGIPSIAITVPVRYLHSETSVIHEDDYKNTVRLVNAILDELDAD----
>tr|A0A2I7SSP9|A0A2I7SSP9_LACSH/6-352
---WERYEVLTQTPGAPGFEQAMRKVMRTYISEVTEEIVQDRLGGIYGVKRGAEEGPKILFAGHMDEVAFMITRITTDGFLKFQPLGGWWSQVLLAQRVDVITRDGKRIPGVIGSVPPHLLSDERRNKVVDVNQMFIDIGATSEEDVKEWGIRLGDVAVPHCPFVEMEGKRVMSKAWDNRFGCGLVLEVLEELARTDHPNTVYAGATVQEEVGLRGAGVAAEMIQPDVFLAVDSGPAGDTPGVS--DGFGKIGGGVVIRIYDRSMITSPGMRDFLLDTAESEQIPYQFFV-SQGGTDAGRVHQSGIGIPSAAIGICARYIHSHASIVDKEDVEAAKAFALALIKRLDQTTFK-
>tr|A0A3R7G7V9|A0A3R7G7V9_9ARCH/1-345
--MFELLKKFSEASGVPGFEHNVANLIQDELKNYVDSMYTDQLGNLITVKGS--GGKSILIAAHMDEVGLIVKHIDEKGFIRFAKLGGVADHVLLGSRVVIHTSKG-PLYGVIGCKPIHLMREDERKQLVPYDKMFIDIGAKSLEEAKNFGVKVGDPISLDKNLIQLKNNLVCGKAFDDRVGCTILVEVLKRSKPK---NKIYGVFTVQEEVGLRGATVSAYSINPNLGIAVDTTTSADHPEVAEHESPVKLGLGPAILVADGGLISNLKLRNMLVDLAEKLRIPYQIEVMEGGTTDATAIQLTQKGIPACVISIPTRYVHSFSEVLNLDDVENLIKLLIAFVEQE-------
>tr|A0A2T0LFR0|A0A2T0LFR0_9BACL/2-351
-SDMELLKELTLAWGVSGYEWEVRHIMMRELKRTTAKIVTDRIGSIFGEKEGTASSPRILLAGHMDEVGFMVKEITKNGYLRFATLGGWWDQVLLSQRVSVVTEKR-TFTGVIGSKPPHILTAEERNKVYPIREMFVDIGAKSDEQVKEWGVRVGDPIVPVCPFEILPGDTILAKALDNRVGCYMALQVLKELGKADHPNTVIAGATVQEEVGLRGATTSPHAVEPDIAFVLDVGIAEDGPGS-EGGSKPRLGGGPLITFLDATMIPHLRLRDRVMEIAEDLNIPIQADTTPGGGTDAGKIHLFRRGVPSLVVGVAARYIHSHVSMVSKSDVDQAVRLLVEVIRRMDRQAVE-
>tr|A0A6M0LCD2|A0A6M0LCD2_9LACT/23-371
----ELLVQLTQANGIGGNEGQIRQLFKDATKDVAETFLEDGLGGVFAQHTGKADGPRVMIAGHMDEVGFMVSQITDKGFLKFVPIGGWWSQVVLAQQVTITTRDGKTFHGVTGSKPPHVLSAEARKQPVDLQDVFVDLGASSKEEVLSWGIRPGDMITPYIETRRLNTPFLLGKAWDNRIGVAVAIEVLRELVVSGHDTVLFSGANVQEEVGLRGAKAATHLLRPDITIALDTGTAGDTPGMTPKEADSELGKGPQVIIYDASMIAHKGLREFVIDIAEEENIPFQYTFITGGGTDAGAQHQSLDGIPSIAITIPVRYLHSHTSMIHEDDYKNTIRLVTAIIKRLNHESVQ-
>tr|A0A483CSD8|A0A483CSD8_9EURY/2-341
--VKELLKKLSDAHGISGSEGSVAAVIRAEVEPYVDEITEDRMGNLIAVKRG--DDFSVLLAAHMDEIGMMTKYIDEKGFVRFVTVGGWFDPTLYAQRVVLHGAKG-PVYGVIGGKPPHVMKEEERKKPLKVDDMFIDVGAESAEEAEALGIEVGTPISLDREFRELSGHRVTGKAFDNRAGCAMLIKMLQTVSSP---HTIYGVFTVQEEVGLKGARTVAYRLKPDCAIATDTTIPGDHPGVERKDVSLLMGAGPAITILDRGLIANRRMVAWLREAARTTDISVQLEVGKGGTTDATSIHLERGGIPSTTLSIPTRYIHSPVEVVDLRDIEGGVALLVEALKT--------
>tr|D3E358|D3E358_METRM/11-354
--KIKLVEELCMTPGISGFEEKIAEIIKRELKDVADKIEVDKMGNLIATKKGSKKGPTVMLASHMDEIGLMVSYIDDNGYLKFATIGGINDQMLMNQTVVIHSKNG-DVTGVIGSKPPHVTKPEEKKKVVPYDEMFIDIGAKDKEQAEEM-VSIGDPITFKTWFEAFPNNLVMCKALDNRLGCYVMMEVLKRVDSK---ATVYGVGTTQEEVGLKGAKVTSYKLNPDMAFALDVTLSGDHPGIKPEEAPVVIGKGPAVILIDRGIITPKYIRELLINTGEKEEIPYQLEVSSGGTTDGTAIHLTKEGIPTGVLSVPTRYIHTTVSVASMDDVENTIQLIVAAINSLE------
>tr|A0A497KUB2|A0A497KUB2_9ARCH/3-346
--LVDLLKKLSETYGVPGFESKISSVIREEIENFVDSIKVDDLGNLITTKGS--GEKSIMIAAHMDEIGLIVKHIDEKGFIRFAKLGGIADHLLLGSRVLVHTEKG-PIPGVIGCKPIHLMKDEERKQLVTYEKMFIDIGARSLTEAKEFGVKIGNPITLDRNFVELKNNFVCGKAFDDRVGCAVLIEVLKKSKPK---NKLFGVFTVQEEVGLRGATVSAFSLNPNVGIAVDTTTSADHPEVAEHEAPIKLGLGPALLVADGGLISNFNLRNKIINLAEKLKIPYQLEVMEGGTTDATAIQLTQRGIPTCVISIPTRYVHSFSEVLNLKDVENTIKLLTAFVEQ--------
>tr|A0A4U2ZD60|A0A4U2ZD60_9BACI/4-351
-ETLQLFKTLTELPGAPGNEHAVRAFMRSELQKYSDEVIQDHLGGIFGVKHSVADAPKILVAGHMDEVAFMVTSITDNGLIRFQTLGGWWNQVMLAQRVEVYTKNG-AIPGVISSIPPHLLTDAERAKPMEIKNMLIDVGADNKEDAIALGVRPGQSIIPVCPFTPMAPKKIMAKAWDNRYGCGLAIELMKEVKDEKLASHLYSGANVMEEVGLRGAQVSANMIQPDLFFALDASPANDMSG--DKKQFGQLGKGTLLRILDRTMVTHRGMREFILDTAESNHIPYQYFV-SQGGTDAGRVHTSNDGVPSAVIGVCSRYIHTSASIIHIDDYAAAKALIVELVKKADRSTL--
>tr|A0A0F2Q0I8|A0A0F2Q0I8_9CLOT/4-352
--RLQLIKELTELHGVSGFEEEVRHYIKERLENITE-ITYDNLGSIICKKVGAEENPKIMLPGHIDEIGFLINAITKEGFLKFIPLGGWWDQVLLAHRVIVKTSKG-NIPGIIGSTPPHLLDTKEREKVVEKKTMFIDIGAESKEEAEKFGVRPGDVVAPESNFSLMHPNYIMAKALDDRLGVALFIEVIEELAKIKHPNTIYGVGTVQEEVGLRGAQTSTDMIKPDLTFVLDVGIAGDTPGLEGLHIDVKLGKGPILLLADASMIPNRSLRDFVIDTANSHNIPLQFATMMGGGTDGGAIHKHGSGVPTVSFGIPTRYIHSHTSTFHREDYENLFRLLIELTKKLDASTV--
>tr|A0A2Z4L7M2|A0A2Z4L7M2_9EURY/2-341
---KELLKKLSEACGISGFEDDIREILKEELSDCVDEMETDLMGNLITTHKGNQDKPSVMLASHMDEIGLMVSYIDEDGFLRFVKIGGINDQMLLNQKVYVKTEKG-DIPGIIGSKPPHITSASEAKKIITYKNMFIDIGAKDRKQAKEL-VSIGDPIVFHTEFEECLNDLVMGKALDNRVGCAVMAQVMKEYDGD---VTVYGVGTVQEEVGLKGAKTSAFKLNPDMAIALDVTIAGDHPGVKEEEAYIKAGKGTVISLTDRGLITHPMMKKLLVEAAEEAGIDYQVEVGDGGTTDATAIHLTREGIATATLSSGSRYIHTPISVVSLKDMDDTVKLIIAFLNK--------
>tr|A0A6N9PZR1|A0A6N9PZR1_9BACL/4-351
-ETLELFKTLTEMTAAPGFEKEIRTYVRSELEKYTNEVIQDHLGSIFGVVRGNENGPRVMVAGHLDEVGFMVTKITDNGMIRFQPLGGWWSQVLLAQRVQIITKNG-PVIGVIGSTPPHLLNEIQRKKPADINQMFIDVGADDRQDAENMGILPGLQIVPICPFTVLSPKKILAKAWDNRYGVGLAIELLKEVHNEQLPNILFTGATVQEEVGLRGAVTASNLVKPDIFYALDASPANDTTG--DKSEFGQLGKGTLLRILDRSMVTHQGLKEFVLDTAESNQIPYQYFI-SAGGTDAGNVHLNGIGVPSAVIGVCSRYIHTSSSILHVDDYEAAKELLVKLVKTTNQSTFE-
>tr|A0A429ZHB2|A0A429ZHB2_9ENTE/8-355
-----FLKELTDARGVPGNEDEVRDIFKKYAEPHADKLLFDGLGGIMARHNGDKEGPRVLIMGHMDEVGFMVTQITDKGFIKFQTLGGWWGQVMLAQQVQIKTAKGKIIHGVIGCKPPHVLSADARKKPYEVADMFIDIGATSADEVKEWGIRQGDMVTPYTEYRRLNSKYLLAKAWDNRIGTAVSLKVLENLATAGHPNILFAGSNVQEEVGLRGSRVSTHLSDPEIAFALDTGTAGDTPGMTPKESMSELGKGPQILIYDASMIPHKKLRDFVIDVADELGIPYQLEVITGGGTDAGTQHIAKDGIPALAITVATRYLHSHTSVIHEDDYLNTVKLVTEVVRRLDKETVA-
>tr|A0A117LG75|A0A117LG75_9EURY/3-346
-EIQRLLERLSNAHGISGREGSIQEIVREEIGPLVDEIRVDNLGNLVATKKG--ERPSVMVAAHMDEIGLMTKYVDEKGFIRFVTIGGWFDQTLLNQRVIVHADSG-PVCGVIGSKPPHVMTPEDRKKPIEIKDMFVDAGCVDQDEAKALGIKPGTPMSIDRTFTTLAGDRVTGKALDNRAGVVMMIEALKRTRSKS---TIYAVGTVQEEVGLKGAKTSAFDLRPDVALATDVTIPGDHPGIEKKDSALEIGKGAVITIADRGLIASEKVVDWLAETAREFEIAVQMDVSGGGTTDATAIQLTREGIHTGLISVATRYIHSPVEVLSIKDLEASAELIARALETAPR-----
>tr|A0A117SPP5|A0A117SPP5_9CREN/5-356
-EFVTLLKSLSEAFGPSGFEDEVRELVIKEMEPYVDELEVDKWGNVIGVKYGGRRDLKAMVAAHMDEIGLLIDSIDKNGFLRFRGIGGWNEVTLIGQRVRIKTQDGKVIKGVIGSRPPHVTPPGKEREAPEMKDLFIDIGAGDLGEVEKLGVRVGSVAVLDGEFNTLNSDAVTGKAFDDRVGLAVMLWSLRQLRESE--ATVYAVATVQEEVGLRGAQVAAERIYPDFAIALDTTIAADVPGVPERESVTKLGAGPAIKIMDGLFIAHPALTSYLIDIAKANNIPYQLEVLIGGTTDALGIAFRRDGIPATTISIPTRYVHSPVEVLKISDALNASKLLTLALQKADEKLV--
>tr|A0A1W9RXP7|A0A1W9RXP7_9BACT/5-356
---EKLLKEITEIPGPSGFEMKVADFVVDKMKGYYDEFIQDGLGSVILKKRGTSDSPRIMIAGHMDEVGFMVKGITKQGFIKFNPLGGWWSHNLLGQRVKIITSAGKEIIGVIGSKPPHALQPDERKKVIELDQLYIDIGVSEADPKEKSGIKVGDPIIPVSDFQIMAKKVYLAKAWDDRIGVAAMMETLRALKGREHPNVVFGVGTVQEEVGLRGATTAAYTIEPDIAIAVDVTLCNDTPGMPDAEYAEKMGKGPSISVMDGSIISNPFFKQLIVETAEELKIPYQLGSLTKGGTDSGRIHISKQGVPSNTLSIATRYIHSHNSILHRDDFDNLVKLIVGVVMKLDKDTVE-
>tr|A0A1I2PI42|A0A1I2PI42_9BACL/55-397
---WSLFQQLTQAPGAPGFEGEVRRILRTHLEKHSDELVQDRLGGVFGILRG-KSGPRVMVAGHMDEVSFMVTRITEEGFLRFQPLGGWWNQVMPAQRVEVVTRAGKRIPGVIGSVPPHLLKPEARNKPLEIEEMFIDVGARNREEVDRMGIRPGDPAVPVCPFVEMEGRRLMAKAWDNRFGCGMAVELLKEMKKDRPPNTLIAGATVQEELGLRGAEAAANLIQPDIFFAVDASPAGDIPGV--KEGFGRLGGGVLIRIYDRTMVTLPGMRDYLLDTAEKENIPYQFFV-SQGGTDAGAVHRSGTGVPSAAIGVCARYIHSHAAIVDKDDIEAAKAFLIALVKGLDDA----
>tr|A0A5E4L1E7|A0A5E4L1E7_9ARCH/4-346
--LKALLERLSNAHGVSGYEGSVRQIIEEEVRPYVDDIRTDKMGNLITTKRG--GSPAVMLAAHMDEIGLMVKYVDEKGFARFTKTGGWFDQTLLNQRMILHTESG-PIYGVLGSKPPHAIKEEEKNKIIKAEDMFIDFGATSKDDADRMGVRAGTPVTSDAEFKPLGNDRVTGKAFDNRAGCAMLIMALRQMKDVK--ATVHAVFTVQEEVGLKGAKTSAFGLNPDVALATDVTITGDHPGIEKKDSAIEMGKGPSVTVSDRGIIVPEPVLKWLKEAAESGNIPYQLEVGTGGTTDASAIHLTKEGIPTGVISMPTRYIHTPVSVLSMSDLEKSAELIARAVEIVD------
>tr|A0A2T6C9B8|A0A2T6C9B8_9BACL/4-349
---MELLKELTEANGVPGYEGEIRSILRRELEQQNTRILTDGVGSIFGEKTGTSGQPRILLAGHMDEVGFMVTKIHKDGYLYFTPLGGWWDQVLLSQRVTVMTEKR-NFTGVIGSKPPHLLKSDERSKVYPMREMFIDVGARDADQVKKWGIKVGDPVVPICPFEVLPYDTILAKALDNRFGCYLALEVLKKLKDEPHPNTVVAGATVQEEVGLRGAATTPYVAEPDIAFALDVGIAQDGPGSD-RANKPHLGGGPLITFLDATMIPNIRLRNLVIDTAEEHQIPYQVETMTGGGTDAGKFHLHRRGVPSLVVGVAARYIHSHVSMISKKDVEHAVRLLVEVVKRLDSQA---
>tr|A0A1X6WP99|A0A1X6WP99_9ENTE/9-356
-----FLKELTDAKGVPGNEEQVRNIFKKYAEPHSDKIFYDGLGGINARHIGDKEGPKVLISGHMDEVGFMVTKITEKGFLEFQTLGGWWGQVMLAQQVTITTGSGQEIHGVIGSKPPHVLTAEARKKPYEITDMFIDIGAASEKEASEWGIKPGDMVTPYIEYQRLNSKYLLAKAWDNRIGTAVSLKVLENLAKEGHPNILFAGSNVQEEVGLRGARTSTHLVNPDIAFALDTGTAGDTPGMTPKEADSVLGKGPQIIIFDASMIPHKKLRDFVIGIAEELEIPFQYTVITGGGTDAGMQHLTRDGIPSLAITVSTRYLHSHTSVIHEDDYLNTVKLVTEVVKRLDADKVK-
>tr|A0A1H8FJ69|A0A1H8FJ69_9BACL/69-414
---WKMFEDLTQTPGAPGFEGQVRKVMHAYLSRYTEEIVHDRLGSIFGVKTGDDQGPKVMVAGHMDEVGFMVTKITAEGFLKFQTLGGWWSQVLLAQRVDVITRQGKRIPGVIGSIPPHLLNEDRRRKPVDLDQMFIDIGAKNEEQVIEWGIRPGDFAVPHCPFVEMEGTRLMSKAWDNRFGCGIAIELLEGLQRVPHPNIVYSGATVQEEVGLRGAGTAANLINPDIFLAVDCGPAGDIPG--VYDGFGRIGKGVLIRIYDRTMITLPGMRDFLLDTAESENIPYQFFV-SQGGTDAGRVHVIGNGIPSATIGICGRYIHSHATIVDKEDIEATKVFAVALVKRLDRSVV--
>tr|A0A364K2D7|A0A364K2D7_9BACL/5-349
----LMFEQLTQAPGAPGFEGEVRRIMHTYMKPHAEEIIQDRLGGIFAKKVGNVEGPKVLVAGHMDEVAFMVTNITEQGFIKFQPLGGWWSQVLLSQRVDIYTDEGKSITGMIGSLPPHLLNPEKRNKPVKITEMFIDIGAESKEQVEAWGVQLGDPIIPYGPFTEMEGKRLMSKAWDNRLGCGLALEALNGLQDEYHPNILYAGATVQEEVGLRGAAATANLIQPDIFFGIDVGPAGDTPGV--RDGFGKIGKGVLIRLVDRSMITHPGMREFLIETAESENIPYQFFV-SQGGTDAGRVHQSGDGVLSAAIGVCGRYIHSHLSIVDKEDVEAAKAFTIALIKRLDQSTY--
>tr|A0A3A4TW42|A0A3A4TW42_9FIRM/6-355
-ERLELLRRLSEAPGISGYEDEVRRVVREEVKGLAE-VSTDKLGSLICMKKGSSAEPRIMLAGHMDEIGFIVVSVTKEGFLKFLPIGGWWEQVMLAQRVVVKTKKG-DVYGVVGSKPPHILSDDERNKVVKKKDMFIDIGAADEREAEDLGVTPGDQIVPESPFRVMGGKLVMGKAWDDRVGIALFIEVMRELRGTAHPNTIYGVATVQEEVGLRGAETSVDLVEPHVGFALEVDIPGDTPGVSESEATVKLGKGPSILIKDASMIPNRRLCEFVAQTAKEEKLPFQYSAMDRGGTDAGRIHMHAAGVPSLVISVPTRYIHSHTSILNLEDYDNAVKLVTAVVKRLDARTV--
>tr|A0A521BSL1|A0A521BSL1_9BACL/1-348
---MELLQELTEAGGVPGYEGEIRKIMRRELEQEGTPVLTDDVGSIFAEKKGSSDHPRILLAGHMDEVGFMITQIHKNGYLYFTPLGGWWSQVLLSQRVTIMTEKR-KFTGIIGSKPPHLLTAEERNKVYPMKEMYIDVGAKSAEQVKKWGIKVGDPVIPVCPFEILPHDTILAKALDNRFGCYAALEVLKQLKNVDHPNTVMAGATVQEEVGLRGASTTPYAVNPDIAFALDVGIAQDGPTG-NRDDKPHLGGGPLITFLDATMIPNTRFRNLVVETAEEQQIPYQVETMTGGGTDAGKFHLYRRGVPSLVVGVAARYIHSHVSMISKRDVELAIRLLVEVLRKLDRSTVE-
>tr|A0A5R8Q7R5|A0A5R8Q7R5_9FIRM/7-356
--QWQLMYDLTMADAPSGNEKEARDVMQRFVKPLADKVEVDRLGSLIAVQNGAENGPKIMVAGHLDEIGFMVTRITDGGYIKFQTLGGWWGQNMLSQRVTVTNRDGKKFVGVIGSKPPHILPADERNKPADIKDMYIDLGVDSKEEVAALGIRPGDTITPYCESMKMAEKYLLAKAWDNRVGCAVAALVLEQLKDKKVDGTVYGVGTVQEEVGCRGAQTSSYKIQPDIGFAVDVCISQ-SLGVTEENVLSKLGGGPALGLFDAGMIGHKALREFVENIADELNIPYQYDSMAGGATDGAKIHMIHEGTPTINVSIPSRYIHSNVSIIHQDDIDNAVKLIVAAIERLDNKTVE-
>tr|A0A2N2BDE4|A0A2N2BDE4_9FIRM/6-354
---KQIIKVLTESPGISGFEKPVREKIVEYLSPLSCEIQTDNLGSLIVSKQRKDDSPKIMMVSHMDEVGFMVTRITDDGFIKFQPIGGWWGQVLLSQKVEILTSTS-KILGVIGAKSPHILTTEEMKQPVKISSMFIDIGAASKEEVEKTGIKVGDPITPYSEFEMCTNKSFMSKALDDRIGCAMIIEIFQELNNYNYPGTIFGVLTVQEEVGLRGAATSVSVVKPDIAIILDVTVATDTPNISDTDVITKIGKGPIVGFYDASMIPHIPFRNLVTETALEHNIPFQIEIMREGGTDAGKIHVFCQGVPSIVIGIPVRYIHGHIGIAHMDDYHQAIKLVLALIKKLDVNV---
>tr|A0A640W869|A0A640W869_9EURY/2-340
---KDILIKLANAHGISGYEDNIREILKDEMKEYVDELRIDKLGNVIGIKHG--EEPSIMIAAHMDEIGLMVKSIDENGFIKFTKIGGWYDATLLNSRVIIHGKED--VYGVIGSKPPHLMKEEEKKKSIESKDMFIDIGAKSKEDVIKYGIKVGSPISLDVEVKELINDRITGKALDDRVGLAVMLHALKNFNGD---ATIYAVGTVQEEVGLKGARTSAFGLSPDIAIVCEVAIADDHPG--TKNGNIKLDGGAVITVADRGLITHPSVLKWLENVAIENNIPYQLEVAEGGTTDAAVIHLTKEGIPTGVISVPTRYMHSGVELISIKDVENAAKLLKLAIENVEE-----
>tr|A0A165NVK2|A0A165NVK2_9BACI/3-350
--KVDLLKELTETNGAPGFERAIREIMKREIGQTGASLVTDNLGSVFGEKKGMNEGPKILLAGHMDEVGFMVSEITQDGYLRFVPLGGWWSQVLLAQRVHVQTKNK-TFTGVVGSKAPHILTMDERNRVYPMKEMFIDIGANDKDQVKEWGIKVGDPILPICPFELMPEDTILAKALDNRAGCYTAIKVLQQLQSIDHPNTVYCGATVQEEVGLRGAMTAPAIMEPDVAIALDVGVAEDGPGGN--QNKAKLGKGPLLTFLDSSMIPHTGFRDLIIEVAEKNNIPYQVDVMLGGGTDAGKFHLFKKGIPSLVVGVAARYIHSHTSMVSKSDLENSAKLLVELLKVLDKEKL--
>tr|R9SKR5|R9SKR5_9EURY/15-355
---MDLMKELCETNGISGFEDDIADIFERELTGVADTIERDNMGNIICTKKGKKGKPTVMLASHMDEIGLMVRFIDDDGFLRFTKIGGINDQMLQNQTVTIHTDHG-DVTGVIGSKPPHITTAEERKKVVPFDKMFIDIGAKDKEEAESM-VSVGDPIYINTIFAEYPHNCFMGKAIDNRAGCYVVMEVLKRVNTD---ATVYGVGTVQEEVGLKGARTSAFKLNPDWAFALDTTLSGDHPGIKPDEAPGKMGDGPVIVLIDRGIITPKKVRDLLIKTGDENDIPYQLEVGDGGTTDGSVISLTREGIPTGVFSVPTRYIHTPCSVASAEDIENTIELIVKAIESL-------
>tr|A0A2J6XJI1|A0A2J6XJI1_9CREN/7-358
-EIFEILKKLTYDVGISGYEDNIRGMVIDELENYADSLEVDSLGNVIAVKKGSKSSKKLMIAAHMDEIGLMISYIDERGFLKFAPVGGITERTLLGQKVKIITKDNKIIKGVIGLKPPHIMKPEEAKQVPDFSDLYIDIGFFSKDEVLKNGIDIGSIVSFDRELERIGGDIVTGKSLDDRAGLAAMIQAFKNIDNNE--VNIYAVATVQEEVGLKGAKVSAFRVEPDIAIALDVTIASDVPSIPEGSWVCKLNQGPAIKLIDTGLIANKKLVDFVTNVANKYNVPYQLEVLTGGTTDASAMNLNKEGVPSIAISIPARYIHSPVEVVSLNDLENTSILATKVAKEMNEKT---
>tr|A0A1V8W519|A0A1V8W519_ENTHR/7-354
----QLLIDLTSAKGVPGNEEEVRQVYKKYAKDFAEDIFYDGLGSIIAKHGS-DGGPKIFISGHMDEVGFMVTKITDKGFLEFQTLGGWWGQVMLAQQVEIKTQAGKVIHGVIGSKPPHVLTPQVRNKPYDIKDMFIDIGATSDKEAKEWGIRPGDMVTPYIEYKRLNGKFLLAKAWDNRIGTAVSLRVLENLAKEGHPNVLFAGSDVQEEVGLRGARTSTHLVNPDIAFALDTGTAGDTPGMTPKEADSILGKGPQILIFDASMIPHKKLLNFVIDVAEEMDIPFQYTVITGGGTDAGQMHLTRDGVPSVAITVPVRYLHSHTSVIHEDDYLNTVKLVTELVKRLDHKTVE-
>tr|B8GEI8|B8GEI8_METPE/3-341
---KKLLQQLSDAHGTSGNEESIYALIKKEITPYVDEILEDTMGNLIAVKHG--DDFKVMLAAHMDEIGLMVSYVDEKGFIRFVPIGGWYAPTLYNQRVLIHGKNG-MIAGVVGGKPPHMMKDEERKRGVKIEEMFVDVGAASVEEVAALGIEIGDPVTVDRSFAELSNNRVSGKAFDNRAGVVMLIKAMQRMKSPS---TVYAVFTVQEEVGCKGAKTSAFGIDPDCAIATDVTIPGDHPGIEQKDAPVKMGKGPVVAIVERGVVAHKRMISWLRDAAEKAQIPVQFEVGSGGVTDASSIYLTRAGIPCTSFSIPTRYIHSPVEVLDIADLEAAVDLLVEALKT--------
>tr|N0BIB0|N0BIB0_9EURY/3-347
-DVKELLRKLSNAHGVSGFEDDVREVVKAELEDHVDEIRIDSMGNIICVKNG--NEFTEMIASHIDEIGFIVKYIDDRGYIRFAALGGWFDQTALNQRVVLHGSKG-NVYGVIGCKPPHLMRDDERKKVIQIKDMFIDVGAGSKEEVQELGIDIGTPITIDREFRELGNNKVTGKAFDNRAGTAVMIEALKNTESK---ATIFAVGTVQEEVGLKGARISAFAIEPDVAIATDVCVAVDFPGTESAYMDVKLGNGPAITVVDRGLIASKRVIEWLKGTAERYEIPYQMEVAEGGTTDATAIHLTKSGIPTGVVSVPARYIHSPVEVIDVNDVVNSAKLVARSLETAEEY----
>tr|A0A0M0L973|A0A0M0L973_9BACI/17-364
-ENMELLKRLTEEVGAPGFEHRIRDILRKEFEASGADVLTDRLGSIFGKKQGKGGNVKVMLAGHMDEVSFMISEITSEGYLRFVPLGGWWDQVLLAQRVTIITDKK-SYTGVIGSKPPHILRPEERNTVYPMREMFIDVGAKDATQVKSWGIKVGDPIMPICPFEILPHDTILAKALDNRIGCWLAVELLKALQNEQHPNTVFSGATVQEEVGLRGAKTAPYVIDPDVAIALDVGVAEDGPGGN--PNKAKLGEGVLITFLDSSMVPNTAFRNFVIQTAEEHNIPYQVDVMLGGGTDGGEFHLHKQGVPTIVIGVASRYIHSHTSMISKKDLENTLKLLVAIVKKLDNDTY--
>tr|A0A2T4M9V1|A0A2T4M9V1_9STAP/5-354
---IDLLKSLSQTDGIAGHEHDVKALMHDYLSPVSDEIVEDQLGGIYGKRNATNGSRSLMVTGHLDEVGFIITYIDENGFIRFTTAGGWWSQVMLSQKVTITTEDGKKIRGIIGSKPPHVLSQKERNQTVDIKEMFIDIGAKDKAEVEALGIEVGNMVTPYSEFETLADQYITSKAFDNRYGCALAVDVLNNLKDESIDINLYSGADVQEEVGLRGAKVAAQTVKPDLALAIDVAISYDTPGLSGQLSDTKLGDGPVGIIMDSSNIGHTGLIKQIKKVAKAHNIPVQWDSTIGGGTDAGSIHVANEGIPTLSLGIALRYMHSNVSVIHTEDYQRSVDLVTEFVKSLNDEVVE-
>tr|A0A0R2IB84|A0A0R2IB84_CARML/5-355
--ELQLLKNLTDAKGVPGNEGQVRDVFVKYAEKNADKVFYDGLGSVIAKQVGDKEGPKVLFAGHLDEVGFMVTGITEEGFLKFQTLGGWWSQVMLAQQVEITTGKNKVIHGVIGCKPPHVLTVEVRNKAYDIQDMFIDIGATSKDEAMEWGVKPGDMVTPYIEFKRLNSKFLLAKAWDNRIGLAVTLRVLENLKASGHPNIAFGAGNVQEEVGLRGAKTATYLVDPDIAFALDTGTAGDTPGMTAKEADSKLGQGPQIIIYDASMVAHKELRDFVVSVAEELDIPFQYTVIARGGTDAGSQHVTRNGMPALAITVATRYLHSHTSVIHEDDYLNTVKLVTEVVKRLDRKTVE-
>tr|A0A497M5W7|A0A497M5W7_9ARCH/1-346
MELVEALEKLSNAHGVAGREDEVRNLMKEMMRPYVDELWEDKLGNIIGVKKARENAPSIMLAAHMDEIGLYVRHITEKGFLYFTKIGGIDDRILLAQKVVVQTSKG-VIPGVIGAKPVHIMKEEERKKIVEADSLFVDVGASSRKEAEEMGIRVGDPICFDIKFAKAGGDTVIGKAFDDRVGCAVMIEALKRLGDVD--CTVYAVGTIQEEVGLRGAATAAFKIYPDVGIALDVTVAGDVPGVKEVEAPIKMRAGPSFTVSDRGLITHPKILRLLVETAEKIGVSYQLDAGLPGSTDAARIALTREGVPAGTISIPTRYVHNPASLLSLKDVEDSVKVLVAAIENLPN-----
>tr|A0A7C6Y7F5|A0A7C6Y7F5_9MOLU/3-353
--DLNLLKELSELNGISSREGEVRRYIKNKFFEMGNEILQDGLGSVVGKLEGDKNGPSIMLAGHMDEIGMIVTKITDEGYLKFQTIGGWWSQVMLAQEFTVTTSTGKKYRAVTGSKPPHLLSPEERNKTVEIDEMYLDIGVKDKAEAESLGIQVGDMVTPAISFSPLAPKYLLGKAWDDRIGVAIFLEVMKRLKKEGHPNIVYGAGTVQEEVGLRGAKTSGFMLNPDICFALDVTIAKDTPKTD---NSLKLGEGPAILLYDSSLVGHIGLREKVIEIAKEEGIPYQVDYLKRGGTDAGAVSLVHAGVPAMSFCIPARYIHSHTSIIHQDDYENAVKLLVAVIKKLDRKTVD-
>tr|A0A1F9B133|A0A1F9B133_9DELT/3-351
-KTFELLRELTEAPGISGYEHDVREIIRRRLEKLTV-IEQDRLGSIVCRKRGSSETPRIMIAGHMDEIGFIVKLITDEGFIRFSPLGGWWGHVLLSQRVVIKGKKG-DVPGLIGSKPPHILTDEERKKVLDPKDMYIDIGATSGEEVKEAGIRPGDPIVPVFPFTLSAGKTYMGKAFDDRVGCALVIAITENLVKESHPNTVYGVGTVQEEVGLRGARTSAWVVEPDVGLTMEVTVAGDVPDVKKEDAQAKLGKGPAIVIRDGSMIPNLRLRDLFIETAEELQIPFQFDLLERGGTDSGAIHLHRQGVPNLVVAVPTRHIHSHAGVIHRDDYDMTVRLVTAVIRKLDSETV--
>tr|A0A7C1I763|A0A7C1I763_9EURY/3-344
-ELKELLRKLAEAHALSGYENEVRVIVEEELEDYADEISIDKLGNLIATHHG--KKPSVMLAAHLDEIGLMVKHINDEGFITFSPIGGWFDQSLLNQRVILQARGG-GLYGVIGSKPPHGMKQEEREKVIKLEDMFIDVGARTRDEVEQMGISVGTPVILDRHLADLGNERVTCKAFDNRAGVAVMIEALKRTTTD---CEVYAVGTVQEEVGLKGARTSAYALTPDVALAIDVEVAGGHPGIEKKDRPVELGKGPVITVSDRGIITPPAVLNWLKETAAQYTIAYQLSVADGGNTDASVIHLTKCGIPTGIVSIPTRYIHSPVELLSLQDLTNCADLIARALERV-------
>tr|A0A0P9ENU8|A0A0P9ENU8_9BACL/5-351
--RVEIIKELCEAYGVSGQEAEVRKLYETYLAPVSEELEHDNFGGVVGKKTGDANGPRVLISGHLDEIGMMVTYITDEGFIYFQTVGGWWNQVMLAQRVVIQTRKG-NITGIIGSKPPHVLPAEERKKTVPFTSMFIDIGVTSKAEAEEVGVRPGDPILPWSPFVQLAPKFYMGKALDNRLGCATALEVLRSLQGVSHPNILYAGATTQEEVGLRGAQTMVQHVKPDIAIALDVGIAGDTPEMKKSEALSKCGDGPILLLYDSSMIPNPKFRDFVMDTASDAGIPLQVEVVAGGGTDAGRFQTFGSGVPSVAIGYPTRYIHSHAAVYHQDDFDNGVALLTELVKRLDFA----
>tr|A0A1T4MYU8|A0A1T4MYU8_9ENTE/5-353
--LFQRIKTLTELQAPSGCEDEVREYLRKELTPLVDRVELDGLGGIFGIREHESDAPRVMVAAHMDEVGFMVSRIEENGMFHVVALGGWNPYVVSAQRFTLITRTGEKIPVVSGSVPPHLLRGTNGQQALKIEDVLFDAGFYSKEEAESFGVRMGDYIVPQTETIYTAKKNIISKAWDNRYGVTMVLEALETLKNEQLNHTLIAGANVQEEVGLRGAQVSTTKFAPDLFFAVDASPANDTDK--DPLAQGRLGQGTLMRIFDPGHIMLKRMREFLLDTAQTHNIPVQYYV-SKGGTDAGAAHLKGNGIPSAVIGVPARYIHSHETMFAIADFEAAQELLLQVLRSLDKSTVQ-
>tr|A0A4V6P6C4|A0A4V6P6C4_9BACL/4-353
--VTVMMKELTELDGISGFEQEVHDKLKQLLEPVSDEIIKDRLGSIIGVKKGLEHGPRVLVAGHLDEIGFMVTHITDKGFLRFEQVGGWWSHTVLAQRLRIKSRKG-DYVGIVGSKPPHVITAEERTKVVPLKELFIDVGASSKEEVKEMGIQIGDPVVPISDFFTMRGELWAGKAIDNRVGCALAAETLRRLQAEEHPNIVFAGATVQEEVGLRGAATTANLVQPDIAIAIDVGVAQDTPGLENLHGSSNVGEGPLIMLFDSSTIAHMKLRNLVLDTAEELGIPVQLNVQLGGGTDAGKFHLQGIGCPSIAIGFATRYIHSHQAIMAKQDFEYAVSLVTALIKKLDKETVE-
>tr|A0A7C0ZS66|A0A7C0ZS66_9EURY/2-341
---YDLLKRLSDAHGISGYEGNVRAIVEQELSSYGD-VRVDMPGNLIVTKKGTTSSPSIMLAAHIDEIGLAVKHIDDNGFLKFVKVGGWFDQTLLNQRVIVHSK--DPCFGVIGSKPPHVMKEDERKKPVEAKDMFIDVGASSADEVSEMGIEIGTAISTDQNLVRLTGDRVTGKALDNRAGAALLIEVMKRIGDIK--PTVHAVFTVQEEVGLKGARTAAFGLDPDVAIAIDTCIAGDHPGITKDESAMEVGKGAAITVMDRGVITHPKVLEWLRETAKKNKIAYQLDVSDGGTTDATAISLTRAGIPAGVISVATRYLHSPVEVLSLADMESCADLIAHAVGS--------
>tr|A0A7C6Y480|A0A7C6Y480_9MOLU/3-347
---KELLKKLSEVNGVPGNEYLVANTILEEVKPLVDVVNKDNLGSLIAVKGN--NGPNVMIGGHMDEVGLMVTSITKEGFIKFQTLGGWYSQVMLAQEWTITTEKG-EVIGVTGSKPPHILSAEERSKAANIDDMFLDIGVSNREEAEALGIKPGDMITPVQQFRELGKNYLLGKAWDNRIGSAVVIEVLRALENEKLSNNLHGVFTVQEEVGLRGAKTSSYMVEPKIAFAIDTGLGNDVPGSK--SEEQSLGKGPQILLYDGGLIAHKGLRNFVIEVAKEEGIPYQEGLIKGGRTDAGMMHLSHHGAAALSICIPTRYMHSHTSIIHYEDYLNTIKLMVAVIKKLDEKTVD-
>tr|A0A1G6GHE4|A0A1G6GHE4_9BACI/4-349
-QTKALFKTLTELPGPSGFEHDVRAFVRKEILKHTNEVMQDKLGGIFGVLRGDPSGPKVMVAGHMDEVGFMVTKINEQGLVKFQTLGGWWSQVLLAQRVQIMTDNG-PVIGVIGSTPPHLLQESQRSKPMPIEEMYIDVGADDKGNCIALGIKQGQAIVPECPFTPMAEKKILAKAWDNRYGVGLALELLAHLKDTQLPNTVFAGATVQEEVGLRGAATASNLIEPDLCYVLDASPANDATG--GKDAFGHLGKGALVRIFDRTMITHKGMRDFVLDTAETHNIPYQFFL-SPGGTDAGRIHTSGAGVPSVVVGVCARYIHTSSSILHVDDYAAAKELLIKLVQTSDRAM---
>tr|A0A166CJP9|A0A166CJP9_9EURY/1-341
---MELIKKLSLTSGISGFEEKIATIIKEELIDHVDEIQEDLMGNIIAIKKGDKKGSSVMLASHMDEIGLIVRYIDKKGFIRFSKIGGINDQMLLNQTVIIHGKNG-DVTGVIGSKPPHVMKAAERKKIIESDKMFLDIGASSKKEAEEM-VSIGDPISFKSDFEEFPNDLIMGKALDNRIGCYVMIETLKRVDSK---ATVFGVGTVQEEVGLKGAKTSAFKLNPDMAFALDVTISGDHPGITLEDSPVEIGKGPAIILIDRGIITPKKIKNILIDSAEKADIDYQLEVSDGGTTDATAIHLTREGIPTGVLSVPTRYIHTTVSIASMNDVEKTIDLLVEAINSL-------
>tr|A0A078M3S3|A0A078M3S3_9STAP/6-353
-KTMERMKALTELHGAPGFEDKVREYMRKELSEHADEIIQDGLGGIFAVKKSKENAPKVLVAAHMDEVGFMVTELTDNGFIKFTPLGGWPTDVLLSQRFSVRTSSNEEITGVIGSVPVHFRRGDNKE--TKISDMLLDVGADSKDELLEMGINLGDSIVPKVDFQMLKEKKLLAKAWDNRYGCLIAIEALESLKDTDLDCDLYIGANVQEEVGLRGAKASANMIQPDLAFVVDCSPANDMMG--KKEDLGKLGEGTLLRLFDRTMILAPKMRQFLLDTAKESDVKYQYYH-SPGGTDAGSIHVSGNGVPSAVVGICSRYIHTANSIINYEDYFHAHNLLTSLIKKVNNETVE-
>tr|A0A497S7I0|A0A497S7I0_9ARCH/3-344
--KMELLKKLCNAHGVSGFEGEVTRMMKEEFKKSCESVEVDSFGNVIARKGR--GKKKIMLAAHMDEIGLMVKHINEKGFINFVKIGGIDDRVLMNQRVIIKTKEG-DIPGVIGSKPPHLQKEEEKKNVIKHEELFIDIGARDQKDAKKR-VRIGDPIIFESNFGQFTKDVFYGKAIDDRLGCYILQRVMEKIPG-DIDATIYAVGTVQEEVGLKGARVAAFRLDPDYAFAIDTTIAGDTPQIKETESSLKIGKGPAITITERGVVTHPRLRELMIKTAEKYRIPYQVDVLEGGMTDGAIIYLTREGVPTGVISIACRYIHGPTGVFSMKDVDNAIKLLTKILLEL-------
>tr|A0A1E5KXB5|A0A1E5KXB5_9ENTE/7-355
----KLLIDLTSANGVPGNEGEVRELFKNYATPFADKMMFDGLGSVIAKRSGDKEGPKVFIAGHLDEVGFMVTQITEKGFIKFQTLGGWWGQVMLAQQVQITTGKGKVYHGVIGSKPPHVLTQEVRNKPYELSDMFIDIGASSDEEVAEWGIKPGDMITPYIEYRRMNTKFMLAKAWDNRVGTAVSLRVLENLAAEGHPNILFAGSNVQEEVGLRGAQTSTNLVNPDISFALDTGTAGDTPGMTPKEADSVLGKGPQILIYDASMIPHKKLRDFVISVAEELEIPFQYTVIAGGGTDAGRMHLAQNGVPSLAITVPVRYLHSHTSIIHEDDYLNTVKLVTEVVKRLDKNTVE-
>tr|A0A364K972|A0A364K972_9BACL/3-353
-QITQLMKEFTEADGVSGFEDEMGQVMENHLAPLSEELLRDRLGGIVGRKTGDTDGPRILLAGHLDEIGFMVTNITDKGYIRFQQLGGWWTHTLLSQRVKIKTAKG-DYIGLIGSKPPHVLKAEERKKVLDLKDLFIDVGAKSREEAEEMGISLGDAIVPVSDFFTMRGELWVGKAIDNRAGCAVAVEVLRRLQNEEHPNTVFAGATVQEEVGLRGAQTMGHLIQPDIAFALDVGISNDIPGTDQEQPPNIVGEGPLITLVDATMIGHPGLRRIIREVAKEKEINLQFDTMMGGGTDGGKFHLSGNGCPTIVVGFATRYIHSHNAIMSRRDFEQAVTLLTEVIKRLDRETVD-
>tr|A0A426UA21|A0A426UA21_9CHLR/3-351
-STLQMLKDLAEAPGVPGQERAVRAVMRRYLEPLST-VTTDNIGSIIGCKDGDAAGPKIMLSGHLDEIGFMVTRITDEGYLKFQTLGGWWEQVMLAQRVEVYTRQG-AILGLIGSKPPHILTPEERKKIVDKQKMFIDIGASSRKEAEEWGVRPGDPIVPVGPFAQMRPDLLMAKAWDNRFGCALAIETLRLLQQQNHPNRVYAVGTVQEEVGLRGALTTSNVIQPDIGIALDTGIAGDMPDVNADQAAGKVGGGPVLLLYDGSMIAHTGLRDLVIDVAAAADIPLQFDTMPGGGTDAGRIHIVGAGVPSVVIGIPVRYIHTHSAIMHRRDFAQAAQLLVGLIQRLDAATV--
>tr|G4RQ26|G4RQ26_THETK/4-352
--FKALLKRLSEAFGPSGFEDEVRDLVIEEMRPYVDQIFVDKWGNVYGVKKG-RTEYRAMVAAHMDEIGLVVDHVEKSGFLRVKPVGGWNEVTLVGQRVIIKARDGRKIRGVVGTRPPHITPPGKEREAPEMKDLFIDIGASSAEEVAKLGVEVGSVAVLDREFVDLAYDVVTGKAFDDRVGLAVMLYTLRQLDD--IPVTLYAVATVQEEVGLRGASIAAERVNPHYAIALDTTVASDVPGASERDYVARVGKGPAIKVLDGLFIAHPRLRDFIVEVARREGIPHQLEVLYGGTTDALAIAFRREGVPAATISIPTRYIHSPVEVLKVDDAVNASKLLAATIRNSDSNF---
>tr|A0A3D0YZD7|A0A3D0YZD7_9FIRM/44-391
--RVELLKRLTDAPGIPGAEEAVWEVMREELSGTAE-IISDRLGSLIGRLQGASERPRVMLAGHMDEIGFLVSHVTAEGFLKFQQLGGWWDQVLLAQRVVVKTRKG-DVPGIIGSRPPHILPPDDRKKMVEKKDMYIDVGAANEAEARKLGIRPGDPVVPDSRFQLMAPRLAMAKAWDDRVGCALVVDTLRQLKSLGHPNTVYGVGTVQEEVGLRGARTSVDVVKPDVAFALEVAIAGDTPGVKSEEAAEKLGKGPSILVYDGSMIPNRRLRDLVVDTAETEGIPYQFGMVSGGGTDAGAIHVHAGGVPSLVIGVPCRYIHSHTGIIHLDDYDNAVRLLTAVIRRLDQAS---
>tr|A0A1M4U6C6|A0A1M4U6C6_9BACL/11-357
---QNLLKELTEVAGPSGYEGPVREVMRKHISPWADHVTTDKLGSLIAQRGS--SGPKVMIAGHLDEVGFLVTKITKEGFIKFQPLGGWWSQVLPAQRVRIVTRKE-EFIGIIGSKPPHLMKIDERKKGVTLEDLFIDVGAESQEEVQQMGISPGDPIVPDSDFITMSANRWMGKAMDNRLGCAVVVEVFKRLAQRKGLNQLFGVGTVMEEVGLRGARTSTATIQPDVAFAIDVGISGDTPGIGELPADVRLGKGPALTLYDAGHIAHGALADLAKDVAEREEIPIQFEFIRGGATDASAIHMYNQGVPTISLCIPARYIHSHATIVDQRDVMHLVDWLVAMIERLDQQMI--
>tr|A0A3E0IRD9|A0A3E0IRD9_9STAP/3-353
-NTKQLLKQLTDIDGIAGHEYDVKKEMTSLLEPNSDEMIYDNLGGVFGKKNTQTGQRTVMVAGHLDEIGFIVTKITDQGYIRFTPIGGWWNQVMLSQKMTITTDEGQKIRGIIGSTPPHVLSQEARQKPVQIKNMYIDIGAKDKAEVEAAGIEIGNMITPYSEFETLLDNYITAKAIDNRYGCALVVDLLEEVKDEQLDIHLVAGANVQEEVGLRGAKVAAHQIKPDLAIAVDVGLAYDSPGL-ENEGDVTIGKGPIILNMDATNIGHVGLIRHIKKVAKANNIDIQFDSMSGGGTDAGSIHTALDGIPSVVISIPLRYMHSNVSVMSIEDYQNAVKLVTEVVRSLNDETVD-
>tr|A0A4R6ADC5|A0A4R6ADC5_9BACI/9-355
--DLQLLKQLTETAGPSGFEARIHKVLEENISQITPEILKDHLGSIVGITGK--KGPKILIAGHMDEVGLMVKAITNDGFLKFQTLGGWWGHVMLAQRVKVLTKNG-DLTGVIGSKAPHVLSIEERKNVLKPETMFIDIGASSKEEAERFGVQVGDPIATVCPFEVLPPKFLLARNWDNRAGCYVALKTLEKVAADKKSNILYAGATVQEEVGLRGAQTLVNKVNPDISFALDVGVAGDTPGMKEKEGHTELGKGPLLGFFDASMIPHPKLRDFVVGVAKELSIPYQVDIMPGGGTDGGKFHLGYQGVPTLVVSVPARYIHSHVSIVHKDDLDHSVELLYQVIKRLDEKT---
>tr|A0A323TCL6|A0A323TCL6_9BACI/6-350
---YQLMQGLTETEGLPGFEDRIYRFMKKEIVTYTDDIYSDNLGSIVGKIGS--GEPKVLLAGHMDEVGFIVSSITKDGFLRFRPLGGWWGHVLLSQRVKVLTKEK-DLTGIIGSKAPHVLSPEERKKVLDIDKMFIDIGASSRKEAESFGVAVGDPIATICPFEPLPEKMLLSRTWDNRAGCYIALKVLARLKDEALPNSLYSGATVQEEVGLRGAETLVNMVEPSIAFATDVGVAGDIPGMNQEETGLSLGKGPILSFMDRSMIPHRKLRDFVVETAKENRIPYQTDIMAGGGTDAGKFHIAYKGVPTMVVSVPARYIHSHVSIVHHDDLDHAIDLLCEVIKKLDKDT---
>tr|A0A0F7IEN4|A0A0F7IEN4_9EURY/5-346
--LENLIKRLSDAHGISGYEDEVREVIRAELEDHVDEIRVDKFGNIICIKNG--NEFTEMLAAHMDEIGFMVKYIEDNGYLRITPIGGWFSQTAVNQRVVLHGRKG-KVVGVLGCKPPHFMKEDERRKVIEIRDMFIDVGASSRDEVKELGIEVGTPVTVDRECVRL-GNMVTGKAMDNRAGVAAMIEAVKRTESR---ATIYAVGTVQEEVGLKGARISAYAITPDVALALDVAPSTDYPGAESVKIDVKLDKGPVITVADRGLIAPKRVLDWLVETAEGSKIEYQLEVGEGGTTDATAIHLTKSGIPTGVVSVPARYIHTPVEVISLKDLDQSAELVARALETAEK-----
>tr|A0A1F2P9F7|A0A1F2P9F7_9EURY/8-347
---RNLLEKLSNARGISGFERDIQKIVKAEVEPFVDEVIIDGIGNLIASRDG--NGPKVMLAAHMDEIGLMTKFIDENGYIRFVKVGGWFDQILLGQRIVIHGSKG-PVYGVIGSKPPHLMDPEERKKPVKAEDMFIDIGCTSKEEVESLGITEGLPVTPDRSLRKLANDCVTSKAFDNRAGLAMVIEALKRIKQD---VTVTVVGTVQEEVGLKGARTSAYRVKPDLAIATDVCISGDHPGCEKTYSTVKMGKGPAITVLDRGIITPEPVLRWLKETAEKHEIPYQVDVSDGGTTDATAISLTRDGVPSSVISVPARYIHSPVEVVSLGDIDKGAELIARSVESA-------
>tr|A0A7C5X772|A0A7C5X772_9CREN/6-352
--VFQLLKRLTEVVGPSGFEDSVREVVIEELKPYADSLWVDSLGNVIAVKKGSRGSGRLMLAGHMDEIGLIVSFVDQRGFIRFQPIGGVSERVLLGQRVLIRTRDGKVVRGVIGSKPPHIMKPEELKQVPEIKDMYIDVGASSREEVERLGIGVGCVAVFERDLAFLGSDVVTGKAIDDRVGVVAMVEGFKAIDGNE--VDVYAVATVQEEVGLKGARVAAYSITPDVAVALDVTIASDVAGVPEQEWITQLGKGPAIKVVDTGLIAHPAVRDKLIEIARQYGIPHQVEVAPGGTTDASIIALNKEGVPAATISIPSRYIHSPVEVVNLVDVVNAAKLTALFSSKI-------
>tr|A0A1D2WIH4|A0A1D2WIH4_9EURY/2-341
---KSLLKKLSEACGISGFEDEVREILKDELKDHVDDMETDIMGNLITTHKGKEGKPSVMLASHMDEIGLMVSFIDDDGYLRFVKIGGINDQMLLNQKVYVQTENG-EVPGIIGSKPPHITSAAEAKKIIPYKNMFIDIGAKDKEQAESL-VSIGDAVVFHTEFEECLNDLVMGKALDNRVGCAVMAEVMKQT---DCDATVYGVGTVQEEVGLKGAKTSAFKLNPDMAIALDVTIAGDHPGVKPEDAPVKAGKGPVISFADRGLLTHPMMKKLLVEAAEAADIDYQIEVGDGGTTDATAIHLTREGIATATLSSGSRYIHTPISVVNVKDLEDTVKLILEFLKR--------
>tr|A0A2J6N482|A0A2J6N482_9CREN/8-356
-EYKKYLRKYSQANGPSGMEDEVRDLLIEDLKPYADRIWIDSMGNVISLKKG-VSGKKLMIAAHMDEISLIVKYIDDNGFLRFSPVGGWNERILPATRVKVRTNKGDWIPGVIGVKPPHLITPEEEKKVIEMNKLFIDVGASSRQEALSMGIEHGSRVLLDYDFADLIGNRVTGKAFDDRAGLVVALKTFMEVEPND--IDLYFVATVQEEVGLKGARTSAYQISPDVAIALDVTTANDVPDVDEQDQVAKLGKGPAIKIIDSGLITNTAVLEKMISVAKERGIPYQAEVLTGGTTDSSAIQLTKEGVPAGTISIPARYIHSPVEVIDLVDIHYSVELLKAFYESLKPE----
>tr|A0A497MW82|A0A497MW82_9ARCH/1-344
--MFNLLKKLSEASGVAGFEVNIRNIIMEELKGYVDSMHVDSMGNLITVKGS--AEKSIMIAAHMDEVGLIVKHVDDKGFVRFAKLGGIADHVLLGNRVIIHTSKG-PVPGVIGCKPIHLMKEDERRQLVSYEKMFIDIGARRLEEAKELGVKVGDPITIDKSLIRLKNNFVSGKAFDDRAGCAVLIEVLRRSKPK---NKVYGVFTVQEEVGLRGATVSAFSLNPNVGLAIDTTLAADHPEVAEHEAPVKIGLGPAILVADGGLISNVNLRNKLLDIAEKLKIPYQVEVVEGGTTDATAIQLSRQGIPTCVVSIPSRYTHSFSEVVSLDDMENLTKLLTAFVEE--------
>tr|S3FLX7|S3FLX7_9BACL/4-351
-KTRELFKTLTELPGAPGFESEVRQFVRDRITPHVDEVMTDGIGSIFGKRVGDESGPRIMVAGHMDEVAFMVTRITENGMLYIQPLGGWWSQVLMAQRFDIITSNG-KIPGVVASTPPHLLSPEAQNKPMEIKQMFIDIGADSKEEAESWGVRPGVPAVPTSEFTPLHPKKIMAKAWDNRYGVGLAVELLEETTKADHPNILFSGATVQEEVGLRGAQTAAEMIQPDVALVLDASPANDASG--NKTEFGQLGEGALIRILDRVMVMSPEMRDFLLDTASDENIKTQYFV-SQGGTDAGRIHMSGQGVPTAVIGVPARYIHTHASILHTDDYDAAKALLKALVKRLDRSTME-
>tr|A0A6A2FY13|A0A6A2FY13_9EURY/6-346
----ALLERLSNAHGVSGYEGNIRQIIEEEVKPYVDQISIDKMGNLTATKKG--KKPVVMLAAHMDEIGLMVKYVDDKGFARFTKTGGWFDQTLLNQRMIMHTENG-PVYGVLGSKPPHMIKEEEKKKIIKADDMFIDVGATSKEDADKIGVKTGTPVTSDIDFKSLGNDFVTGKAFDNRAGCVMLIEALSMMKDVK--ATVHAVFTVQEEVGLKGAKTSAFRLNPDVALATDVTITGDHPGIDKKDSSIEMGKGPSVTVSDRGIIVPESVLKWLKEAAGANSIPYQLEVGSGGTTDATAIHLTKEGIPTGVISIPTRYIHTPVSVMSMADLEKSAELIARAVEIVD------
>tr|T0BVV3|T0BVV3_ALIAG/5-353
---IQVIQELCDVHGISGYESNVRKVYEKLLAPLSDRIERDNMGGIVGVKEGDANGPRVLIAGHLDEIGMMVTSVTDEGFLKFQTVGGWWSQVMLSQRVVVQTRKG-DIIGVTGSKPPHILPAEERKKVVEIKDMFVDIGAFSREEAEAMGVRPGDAIVPWSPFTQMGSKMFVAKALDNRLGCATAVEVLRELQGTQHPNILFAGATAQEEVGLRGARTLIHRVQPDIAIALDVGIAGDTPGTDERAHLADVGKGPLLMLFDGSMIPNNRFRDFVLDTASDAKIPVQYETLSGGGTDAGAFHLHASGVPSVAIGLATRYIHSHNAIFHEDDFEHGVQLLTELVKRLDSTV---
>tr|A0A0W8EHL9|A0A0W8EHL9_9ZZZZ/2-341
--VKELLKKLSNAHGVSGSENSVMGIARREIKKHVDELHEDAMGNLVAVKKG--NRFKIMIAAHADEIGLMVKSIDEKGFLRFVTLGGWYPPTLYNQRVILHGTKG-AVPGVLGGKPPHKMDEEERKKGVKADDLFIDIGAKDRDGVASLGVEIGTPGTMDREVVELANGRLTGKAFDNRVGVAMLISVLQQVKSP---FTIYGVFTVQEEVGLKGAKTSAYTIDPDCAIATDVTVPGDHPGIDTKDVPVEMGKGPVITIVDRGLIASRAMVQWLKNTAEACDIPVQMEVGAGGTTDATAIHLERGGIPSTTISIATRYIHSPVEVVDPDDIEAGIRLLVEALKT--------
>tr|A0A1D2WLL3|A0A1D2WLL3_9EURY/1-342
--MMELMRELSLTPGVSGSEEKIAEIITRELKDVADKIETDSMGNIIATKKGEKKAPTVMLASHMDEIGLMVRYIDDDGFIKFSNIGGINDQMLMNQTVTVHSSVGEPIVGVIGSKPPHVTTAEEKNKVVKSTDMFIDIGAKDKEEAEKM-VRIGDKMTFNSLFAEYPNNLIMGKALDNRVGCYVMMEVLKRVDTR---ATVYGVGTVQEEVGLKGAKTSAFRLNPDLAIALDVTLSGDHPGIKPEEAPVVMGKGPAIILADRGILTQQSVKDLLINAGDENEIPYQLEVSDGGTTDGTAIHLTREGIPTGVLSVPTRYIHTPVSVCSMDDVEATIQLITEAINN--------
>tr|A0A1V4V5J6|A0A1V4V5J6_9EURY/4-346
--IKSLLEKLSNAHGISGWEGSVQKIVREEISPYVDEVRVDKLGNLIATKKG--DRPSIMIDAHADEIGLMVKQIDEKGFIRFIRIGGWFDQTLLNQRVIIHTSSG-PVVGVIGSKPPHVMKDEDRKKVVEARDMFIDIGCSNQAEVEELGILPGTPISIDREFVPMHGDTVTGKAFDNRAGLVIMIEALKRTKSKS---TIYAVAAVQEEVGLKGAKVAAFGLDPDIAIASDVTIPGDHPGIEKKDAPIEMGKGPVLVVADRGLIATPQVIEWLVGTAKEFEIPVQLEASDGGTTDATSIYLTRSGIPTGVISVATRYIHSPVEVLNLNDIERAADLMARSLETASR-----
>tr|A0A3C0FCQ4|A0A3C0FCQ4_9FIRM/3-350
-ERLRLLKEITDAPGVPGFEGAVARVMEKHLSGLAE-LSRDRLGSIIAKKPGTATSPRIMLAGHMDEIGFMVTYITKEGYVKFQTLGGWWEQVLLAQRVTVKTKDG-DVPGIIGSKPPHILDPEARKKPVEKRDMFIDIGAFSQEEAEGFGVRPGDPVVPDSAFGTMKANLLMAKAWDDRLGCALIIDVMREIGPG-HPNTLYGVGTVQEEVGLRGAITSAHLIQPDVGFALEVDIAGDMPGVKEHEAQGKLGKGPAVLLYDSSLIPNPRLRDLVMDTARRENIPLQFDSMAGGGTDAGRIHVTGGGAPSLVLGVPCRYIHSHTGIIHREDYDRMVQLLVAVIKRLDQSTV--
>tr|A0A1J5GIV9|A0A1J5GIV9_9BACT/1-344
---MELLKKLCETPGISGYEERIQKVIKEELGKVTDEVKIDKLGNIIGIKKTKKAMKKVMLAAHMDEIGFMISFIDKDGFLRFAPVGGFDPRTLIAQRVVVHGVK--DIGGVIGSKPIHILEEEEKKKATKIKDLFIDVGL-KKEEVSKI-VKPGDFVTLDRDFKELNNKIITAKALDDRVGVYVMIEALKRIKSCY--VDIYAVATVQEEVGLRGATVSSFSVEPDLGIALDVTIASDLPGTKEEEMVTNLGGGTAISLMDSHTISNKKLVDFLRKIAEENKIKYQTDILLGGGTDAGAIQRSKSGVPACTISIPTRYVHSVVEMCHKEDIESSIKLICKFLENAHQ-----
>tr|A0A7C6SZF1|A0A7C6SZF1_9FIRM/3-352
-ERLQLLKEISELPGVSGFEDEVRKYIRTKMAGLCE-ISRDNIGSIICRKAGSSETPRLMLAGHMDEIGMMVTYITKEGFLKFQTLGGWWEQVMLAQRVTVKTSSG-DVLGIIGSKPPHILTSEELEKVYKKSDMFIDIGASSREDAQSMGVRPGDPVIPVSDFAEMKPKYLVGKAWDNRIGCAVFMEVIKNLQGKDHPNTVFGVGTVQEEIGLRGATTSVSVVEPDIGFAIETDIAGDTPGVKEHEAQSKLGNGPSVLLYDSSMIGHRRLRDFVIDTAESIGLKPQFNTMQGGGTNAGRMHIYKAGVPSLVVGVPTRYIHSHSGIIHRDDFDALVSLMTEVAMRLDRSAVE-
>tr|A0A135L5P7|A0A135L5P7_9BACI/3-350
-ERLQMFKELTEAHGAPGFERQVRDLMRKYMSQYTNEIIQDNLGGIFGVRRDDPAGPTVMVAGHLDEVGFMVTQITEKGFIKFQPLGGWWSQVLLAQRVRILTLTG-EVMGVIGSLPPHLLSDEDKKKTVDIKKMFIDVGADNREDALEMGIRPGQPIVPATPFSVLSPKKLMAKAWDNRFGCAMAVDLLASLKDVKLPNTLFAGANVQEEVGLRGAETAANMIKPDIFFALDAGPAGDVPGAPEDAM-GNIGDGVLIRIYDRSYITHQGMREYILDTVQTLGVKHQYFV-SQGGTDAGRVHTHGRGVPSIVVSIPSRYIHSHASIIHYDDYIAAKETLTALVKNLDKSTY--
>tr|A0A1M6NP52|A0A1M6NP52_9BACL/5-354
--MLKVVQSLTEADGVPGFEKEVRSLMEQYLNPLSNRLIKDGMGGVVGEKVGQADGPRVLLAGHLDEIGMMVTYLTDEGFVKFQTLGGWWSQVMLSQRVTIHTRKG-KLTGVIGSKPPHILKPEERKQAVDIKDLFIDLGVKNKAEAEELGVRPGDAIVPWSPFTRLGGHFYCAKALDNRLGCATAVGVLDALQNTEHPNILYAGATVQEEVGLRGAVTLANEIQPDIAIALDVGIAGDTPGLTKSDALSKCGQGPLLVIFDASMIPNPVFRDFVLDTAAEVGIPCQVESISGGGTDAGRFHISGSGVPSVAIGYPTRYIHSHTSIYCHDDFEQGVKLCTELVKRLDKETVE-
>tr|A0A7C4NP73|A0A7C4NP73_9CREN/3-352
-EVFNYLKKLSEATGTSGREHNVRGVVVELVKEYADKVWLDSLGNIIALKRGKGDGSKLMLAAHMDEIGLFISHIEENGFLRVQPIGGIQERALAYQRVSIITRDGRVYRGIIGLKPPHAVKPEEAKQIPELRELFVDIGATSKDEVKGMGIDVGDIVVFDRDVIRLNTTRVTGKAFDDRVGLVVAIKAFQLLEKNE--VDVYLVATVQEEVGLKGARTAAFSINPHVALALDVTVANDLPGTPPHEWCTSLGKGPAIKIADSGIIVHKEIVDKLVEVAKQLGIPYQLELLPGGTTDASVIQLNREGVPAGTVSIPTRYLHSSVEVLDLNDVVNAVKLVNGFTETISSE----
>tr|A0A1V2UJX2|A0A1V2UJX2_ENTMU/7-354
----QLLIDLTTARGVPGNEEEVRKVYKKYAEQFTDDIFYDGLGSIIAKHDS-GKGPKVFISGHMDEVGFMVTKITDKGFIEFQTLGGWWGQVMLAQQVEIKTQEGKIIHGVIGSKPPHVLTAEVRNKPYDIKDMFIDIGATSKEEATEWGIRPGDMVTPYIEYRRMNGKFLLAKAWDNRIGTAVSLRVLENLAKEGHPNVLFAGSDVQEEVGLRGARTSTHLVDPDIAIALDTGTAGDTPGMTPKEADSVLGKGPQILIFDASMIPHKKLLNFVIQVAEEMAIPFQYTVITGGGTDAGQMHVSRNGVPSIAITVPVRYLHSHTSIIHEEDYFNTVKLVTEVVKRLDSEKVA-
>tr|A0A7C6WWL2|A0A7C6WWL2_9FIRM/5-353
---ATMLKRLSEAHGVSGYEGEIREVIKEYIEPYATTIQRDKLGSIIAERVGVSDGPRIMLTGHMDEIGFMVKSITPGGFIRFIPLGGWFDQVLLSQRVVVKGSRG-DVPGVIGSKPPHLLTDEERKKVVEKKDMFIDVGASSFEEAREFGIQPGDPIVPASSFEILRGKSYLSKAWDDRVGCAIFIEVLKNLSLTSHPNIVYGVGTVQEEVGLRGAETSVDAICPDVAFALEAGIANDVPGADKDTVLEKIGKGPVILIYDRSLVPNIKLRNLVTDTAKSLGIPYQLDVMERGATDAGRIHLHDQGVPSLVIAVPARYVHSHASLIHRDDYDHTVALVTEVVRKLDAEAV--
>tr|A0A1V5IJE8|A0A1V5IJE8_9EURY/3-341
---KDLLIKLSNAHGLSGSEGSVLSIVRKELKNHVDELHEDAMGNLIAVKKG--NDFKVMIAAHSDEIGLMVKSIDDKGFIRFVTLGGWYAPTLYNQRVILHGTSG-KIPGVLGGKPPHKMDEEERKKGVKTDDMFIDIGATSREDAEALGIEVGTPGTIDREVAELGNGRLTGKAFDNRVGVALLISVLQKVKSP---FTICGVFTVQEEVGLKGAKTSAYTLDPDCAIATDVTIPGDHPGIDKNDVPVEMGKGPVITIVDRGLIASRAMVQWLKKTAKARDIPVQVEVGSGGTTDATAIHLERGGIPSTTLSITTRYVHSPVEVVDPRDIEAGVELLVEALKT--------
>tr|A0A497RRI8|A0A497RRI8_9ARCH/1-341
---MELLKELCTMDGISGFEKNIAKIMQREFRKTCDSVEVDNFGNVIGRKGN--GKRKIMLAAHMDEVGLMVKHINEKGFVSFVKIGGIDDRILLGKRVVIKSKKG-DVQGVIGSKPPHLQKKKEREKIIRHEELFIDIGAKNEKEAKKK-IEVGDPIIFEPNFGKLTDDLLYGKAIDDRIGCYTLIKIMEKIPKN-IKATIYAVGTAQEEVGLKGARVSAFKLNPDYAFAIDTTIAGDTPQIKETESSLKIGKGPAITITERGVVTHPRLRELLIKTAKKYKIPYQIDVLEGGMTDGAIIYLTREGIPTGVISIPTRYIHGPTGIFSMRDLNNSVRLLTKVLVEF-------
>tr|A0A172ZJN8|A0A172ZJN8_9BACL/3-349
-EMTQMMKELTETDGVSGFERSVRDKMAGYLEPLSDELLKDRLGSIAGKKTGREGGPKVLIAGHLDEIGFLVTSITSKGFLKFQQLGGWWPHSVMSQRVKVKTRKG-DYIGIVGSKPPHILEASEREKVVPLKNMYIDIGAKDAEDAKAMGVRPGDWVVPVSEFTTMRDELWVGKAIDNRAGCALAVEVMKRLQEQEHPNVLYAGATVQEEVGLRGAITLANLVEPDIAFALDVGVASDMPGLESQPTQTSVGDGPLILLFDASMIPHNGLRDLVMDTAEELHIPLQVDSIPGGGTDGGKFHLSGKGCPTLSVGFPTRYIHTHNAIMAKKDFDQAATLLTAVIQKLDW-----
>tr|A0A7C4LL35|A0A7C4LL35_9CREN/9-356
-EVFSLLKKLSESIGPSGNEGSIRELVIDEVKKVADELRIDTLGNVIAVKKGSRGSGKLMLAAHMDEIGLFVSHIDDRGFLRILPIGGVPERSLVYQRVVIKTRDGRIYRGVLGLKPPHVIKPEELRQIPEMKEFFVDIGASSREEVLNMGVRVGDIAVFDRELTLLTGDRVTGKAIDDRVGLAVMLKSFEIIESPE--LDVYAVATVQEEVGLKGAEVAAYSITPDVALALDVTVASDFPGVSEHEWCTQLGKGPAIKVADSGLIAHPEIVKMLMKVAEESGIPYQVEVLAGGTTDASVIALNKEGVPAGVISIPSRYIHSPVEVIDLKDVLNAIKLTKAFAEKTT------
>tr|A0A256ZLA2|A0A256ZLA2_9ARCH/2-341
----NLIEELCRASGVSGFEKDVASVMKKQLQESCEKVEEDSFGNVIARKGK--GEKKIMLAAHMDEIGLMVKHINEKGFISFIKIGGIDDRILLNQRVIIKSREG-DVPGIIGSKPPHLQKDDERKKVIKHGDMFIDIGAKDRKDADKK-IAVGDPILFEANYGSLNKKLFYGKAIDNRIGCYVMLKVMEKLPR-DIKSTIYAVATAQEEVGLKGARVSAFKLEPDYAFAIDTTIAGDTPQIKENESDLKVGEGPAITITERGVVTHPKLRDLLIKTAKKHKIPYQVDVLEGGMTDAAIIYMTRAGVPSGVISIPCRYIHSSSGVFSIDDVNNSIKLLVNALKEF-------
>tr|A0A2I7SU64|A0A2I7SU64_LACSH/2-348
----RLLQELTEAKGVPGYEQEVRAIMERELKRQDVNLITDGLGGIFGEKKGTSDQPRILLAGHLDEVGFMVTEVTKSGYLRFAPLGGWWSQVLLSQRVSIVTEKR-VFTGVIGSRPPHVLTLEERNKLVPIREMFIDVGAHSDEQVKEWGIRVGDPIVPICPFEIMPHDTILAKALDNRIGCYLSIEVLKRLQMESHPNTVIAGATVQEEVGLRGAATAPYVVEPDIAFALDVGVAEDSPG-NEGSGKAKLGKGPLITFLDASMIPNIQLRNLVIDIAEQKQIPYQVDTMTGGGTDAGKFHLHKKGVPSLVIGVAARYIHSHVSMISKSDLEHAAELLVEVIKTLDAAKMK-
>tr|A0A3R7AZS4|A0A3R7AZS4_9EURY/2-340
---YELLQRLSDAHGISGYEGDVRAIVEQELESYGG-IRVDAPGNLIFTKKG--TTPAIMLAAHLDEIGLAVRYIDDDGFLRFVKVGGWFDQTLLNQRVIVHSK--EPCFGVIGSKPPHVMKEEDRKKPVDARDMFVDVGASSAEEAGDMGIEIGTSISTDRNLERLANNRVTGKALDDRVGVAILIEAMKRISDIE--PTVHAVFTVQEEVGLKGARTSAFGLNPDVAIAIDTGIAGDHPGITKSESATAVGKGAVITVMDRGVITHPRVLEWLRETAKANKIAYQLDVSDGGTTDASAISLTREGIPSGVISVATRYIHSPVEVLSLDDMESCIDLIVHAVGSA-------
>tr|A0A383TH45|A0A383TH45_9LACT/5-355
--ELQMLIELTDARGVPGNEGEVREVFRRYAEPFAESFSQDGLGGLFAKHTGAEEGPTILLAGHLDEVGFMVTSITEKGFIKFQTLGGWWNQVMLAQQVEITNSKGERCHGVIGCKPPHVLTPEARKKPYEIKDMFIDIGASSKEQVAEWGIKPGDMITPYISFKRMNSKFLLAKAWDNRIGLAVALKVLENVAKSGHPNVIFSGGNVQEEVGLRGAKTATHMIRPDIAFALDTGTAGDTPGMTPQEADSELGKGPQLLIYDASMIPHRGLRDFIVGVAEECEIPFQYTVITGGGTDAGAQHQSLDGIPSFAITVPVRYLHSHTSMIHEDDYLNAVKLVTELVKRLDADTVK-
>tr|A0A6N8BMH0|A0A6N8BMH0_9FIRM/5-354
--SLEILKTLTETPGVSGFESPIRKVLANYLSPLSSEIKTDKLGSLVAIKEGTSVGPKIMLASHMDEVGFMVTQITGEGFIKFQALGGWWNQVLLDQRLEILTSGD-RVIGVIGAKAPHILTSEELRQPVKMKSMFIDVGSTSKEETEKIGIKPGDPVVPYSPFMLCKSKTFMAKAIDDRAGCAMVVELFQRISRGEHPNTVYGVMTVQEEVGLRGANTSVDVVKPDLALVVDVTVATDTPGISDNEAKTYLGRGPVIGFYDASMIPHIPFRDLVIKTAQENNIPFQVEVMAGGGTDAGKIHVFREGVPSVVIGIPVRYIHDHIGLAHLDDYQHAVELLFALVKKMNAET---
>tr|A0A429ZYV3|A0A429ZYV3_9ENTE/9-354
-----FLKELTDANGVPGNEDQVRSVFKKYAEPYADKILYDGLGGINARHIGDKDGPRVLISGHMDEVGFMVTKITDKGFIEFQTLGGWWGQVMLAQQVTITTGKNDKIHGVIGSKPPHVLSADARKQPYDIKDMFVDIGASSVEEATSWGIKPGDMITPYIEYQRLNSKYLLAKAWDNRIGTAVSLKVLENLAKDGHPNILFAGSNVQEEVGLRGARTSTHLVNPDIAFALDTGTAGDTPGMTPKEADSVLGKGPQIIVFDASMIPHKKLRDFVIGIAEELDIPFQYTVITGGGTDAGMQHLTRNGVPALAITVSTRYLHSHTSVIHEDDYLNTVKLVTEVVRRLDQKT---
>tr|A0A7C5GTS7|A0A7C5GTS7_9BACT/5-354
---EKLLKALTELPGISGQEHEVAQFMEMELKGIVE-AKYDGLGSFIGIKKGKSERPRIMIAGHMDEIGFMVRGITKEGFIKFNTVGGWWEHQVLGQRVIIYTKKG-PVYGVIGSESVHKLDPKEREKVIEFDKMFIDIGVTADDLPKKLGIRPGDPIVPASEFRILSKKMYLAKAWDDRIGVAVVIEVLRELSKREHPNTVYGVGTVQEEVGLRGATTSSFAVEPDIGFAVDVTIAGDFPGSKDAEISEKCGAGPSLSVIDGSLIPNPRLRDFVIDVAEELKIPYQLGSLARGGTDGGRIQLARSGVPTMTLSIATRYIHTHQGILHRDDFDNLVKLLVEVIARLDKKAVD-
>tr|A0A2A4H048|A0A2A4H048_9STAP/3-353
-DTKALLQQLTDLNGIAGHEYNVKKVMSDLLEPNSDEMIYDNLGGVFGKKHSKSGQRTIMIAGHMDEIGFMITKIDDNGFIRFTQVGSWWNQVMLSQKVTITTDEGRQIRGIIGSKPPHVLTPEERKRPVEMKNMFIDVGAKDKAEVEAAGIEIGNMITPYSEFETLLEDYMTAKAFDNRFGCAVAVDVMDELKDEDINVNLVAGANVQEEVGLRGAKVAAHKVKPDLAIAVDVGVAYDTPGL-ESNGDTKVGNGPIVLNLDATNIGHIGLIRHVKKVAQANGIDLQWDSIPGGGTDAGSFHTALDGIPSIALSLPLRYMHSNVSILSRKDYQAVVKLVTEIIRALNDEVVD-
>tr|A0A1Q1G280|A0A1Q1G280_9STAP/4-353
--ELQLLKDLTDAHGVSGYEHDVKKVLQSYLEPNSDELIHDKLGGIFGKKNAKNGSKTILIGGHLDEVGFMVTDITKEGFLKFTPIGGWWSQVMLSQRMNVITDQG-VLTGIIGSKPPHVLTPEDRKKTVEIKDMFIDIGVKDKEEAESFGVQIGDQITPYMEFTEMAKNYLLAKAWDNRFGCAVASQVLADLSGEDVNVNVASGATVQEEVGLRGAKTAAAKVKPDLAIAVDVGLALDTPDMPKNEGEGNLGDGPLLLLLDATNIGHVGFRKHVQKVIKDKDLPVQLAMVTKGGTDSGSFHVANEGVPSLSIGVPLRYMHSNASIMHREDFQNTVKLIVEIVKSLDDEAVD-
>tr|A0A2V2BT65|A0A2V2BT65_9EURY/2-342
--MVDLLRKLSEACGISGYEDEVRDIIKEELDGNVDSIETDIMGNLISTHEGKEGKPSVMLASHMDEIGLMVSYIDDDGFLRFVKIGGINDQMLLNQEVYVQTPDG-EIPGIIGSKPPHITSAAEAKKIISYKDMFIDIGANSKEQAEEL-VSIGDPIVFHTDFEECLNDLVMGKALDNRVGCAVMVEVMKQT---DCDATVYGVGTVQEEVGLKGAKTSAFKLNPDMAIALDVTIAGDHPGVKPEDAPVKAGDGPVISFADRGLLTHPMMKKLLVEAAEAAGVDYQIEVGDGGTTDATAIHLTREGIATATLSSGSRYIHTPISVVSMKDVEDTVKLILEFLKR--------
>tr|A0A1G6K3K1|A0A1G6K3K1_9BACL/4-353
--LTDLMKELTELDGVPGQEKEVHDKMKGMLQPLSDDILKDRLGSVVGKKTGQAGGPKILLAGHLDEIGFMVTHITDKGFLRFQQLGGWWPHNVLSQRVRVHTRKG-AYTGIIGSKAPHVLTREEAGKVLKLKQMFIDVGAKDREDAERMGIRPGDWITPVSDFFTMRGELWAGKALDNRAGCALALEVLRRLQGEEHPNVVYAGATVQEEVGLRGAQTVANLVQPDVAFALDVGIAYDTPGFESHPGTCEVGGGPLVLLLDATMVPHTGLRDLVLDTAEEKGISLQYDALMGGGTDGGKFHLHGIGCPTLVVGFPTRYVHSHNSVMSKRDFEQAADLLTAVVKKLDGKTVE-
>tr|I3TEB7|I3TEB7_THEC1/10-356
-EMYGLLQKLTSVHAPSGFEYLIHDTVISELERHADKVWVDSLGNVIALKKGSKGGASLMLAAHMDEIGLFVSYIEDDGFLRVTPIGGVLERTLLHQRVVIVTRSGRTVKGVIGLKPPHVVKPEEAQKIPEIKELFVDIGASSRDDVEKMGVRVGDVAVFDRAMERLAGDRVTGKAFDDRAGLAVMLKAFQLIENNE--ADVYAVATVQEEVGLKGARTAAFAISPSVAIALDVTIASDFPGVAKSEQFTRLGRGPAIKIADSGLITHPEILNFMVKVAEEEKIPYQLEVIPGGTTDASIIALNKEGVPAGVVSVPARYIHSPTEVIDLNDLAYAVLLTEKIAEKA-------
>tr|A0A2R7Y863|A0A2R7Y863_9CREN/11-360
-EVFTLLKKLSEPVGPSGYEGEVRGIVVDFLKNVADSVWIDTLGNVIAVKKASSSDGKMMFAAHMDEIGLFVSHIDEKGYLRVLPIGGVTERSLIYQRVLVKTRDGRYVRGVVGLKPPHIAKPEEARQVPELKELFVDVGASSRDEVMKLGVRVGDVVVFDRDLVMLSRDRVSGKALDDRVGLTVMLKAFELIEPKE--VDVYAIATVQEEVGLKGAKTSAFSISPDVAIALDVTIASDVPGVSEHEWCTQLGKGPAIKIADSGLIANPEVVNMLVKVAEESGIPYQMEVLAGGTTDASEIALNKEGVPAGVISIPSRYIHSPVEVVDLLDVINAVKLSKAFAEKITTS----
>tr|A0A0D6XTB1|A0A0D6XTB1_9STAP/3-352
-ETKKLLKHLTDLDGIAGHEYDVKKAMTALLEPNSDEMIYDNLGGVFGKKISQKGQRTLMIAGHLDEIGFIVTKIDDNGFIKFTPIGGWWNQVMLSQKVTVTTDEGKKIRGIIGSKPPHVLGDEERNKPVDIKSMFIDVGARDKAEVEAAGIEIGNMITPYSEFETLLEDYMTAKAFDNRFGCALAVDVLAALKDEDLAVNLVAGANVQEEVGLRGAKVATHKIKPDLAIAVDVGVAYDTPGMT-SDGDVKLGKGPLILNMDASNIGHVGLIRHIKKVAKEHDITLQWDSLPGGGTDAGNIHTTLDGVPSIALSVPLRYMHSNVSVMSQSDYEQAVKLVAEVVKALTDDVV--
>tr|A0A661B1N5|A0A661B1N5_9BACT/12-361
-KVIAFLKRLTDAFGPSSFEGDVRKVFRDEIKGYADKVWTAGLGSIIARKKGTSNSPKIMIAGHMDEVGFIVRGITSKGFIKFSPIGGWWGHVVLGQKVLIRTRSGKEIVGLVGAKAPHVLTADERKKVMDIDKMFIDVGTHDDYNAEKLGIKPGDPIIPLSEFYQLGGKMLMAKAWDNRIGVATAIEVIRQLKGKTHPNTVFGVGTVEEEVGLRGAGTSAFEVAPDVAFAVDVTIAADTPGSDDSDFAEHCGKGPSISIMDGSLLPNTVLRDFVVETAEKEKIPYQFGALTKGGTDGGRIAMTRSGVPTITLSVATRYIHSHNSILHIDDYLNLVKLLVAVIKKLDSR----
>tr|A0A7C3G7Y6|A0A7C3G7Y6_9CHLR/3-351
-KTITLLQHLTEAHGVPGFEAPVRALIRQYLEPLGE-VSQDKLGSLICYKPGAAEAPKIMLAAHMDEVGFMVKHITKEGFIKFLPLGGWFDQVLLGQRVIIKTNKG-DVVGVIGAKPPHLLPPDERNKVVQKKDMYIDIGATSREEVEEAGVRPGDPVVPRADFVVLAGKAYLSKAFDDRVGVAVMIQALEALQQESHPNSVYAVATVQEEVGVRGAHTGVWAVDPDLAIVLEADIAGDVPGVKGEQAPAKMGQGPSLLIYDRSMIPNLGLRDLFLETAKEIGVNLQISFVEGGATDGAVIHLHRTGVPTIVLSIPARHIHSHSAIIHRDDFDQAVQLLVAVLRRLDADTV--
>tr|A0A3M7TU78|A0A3M7TU78_9BACI/5-353
-KTYELMRQLTSAEGVPGFEDRAYDVMKKHIEPLSDEIVIDNFGGITGRIGK--SGPKVLLAGHLDEVGFIVSSITKSGFIKFKALGGWWGHVMLSQRVKVLTSKG-DLTGVIGSKAPHVLAPEERKKVLEIDKMFIDIGASSDEEARDFGVEVGDAICPVGEFEVLPPKMLLARNWDNRAGCYVALKVLEKLQGTSLGNTLYSGATVQEEVGLRGAQTLVQTIQPDIAFATDVGVAGDTPGMNQEAANLELGKGPIIGFLDRSMIPHRKLRDFAVYIAKENNIPFQRELMSGGATDGGKFHLEGLGIPTLVVSVPSRYIHSHVSIVHQDDLDNAVKLLVKMISALDEQTVQ-
>tr|A0A661BDZ2|A0A661BDZ2_9BACT/14-366
-KTVTFLKKFTQAFGPSSFEDDVRKVFEDEVKNYADDICTCGLGSIIASKTGSAKSPRIMIAGHMDEIGFMVRGITKNGYIKFNPIGGWWGHVVLGQKVLIRTRKGKEIVGVIGSKAPHILSPEERKKVMQVDKMYIDVGSNDYNAPEKLGIKPGDPIIPISEFYELAGRMLMAKAWDNRVGVAVAVDVIRKLKGIKHPNTVFGVGTVQEEVGLRGAGTSAFQVEPDVAFAIDVTIAADTPGSDDAEFAEQCGEGPSISVMDGSLLPNPILRDLVVETAEEKNIPYQFGSLTRGGTDGGRIAMSKTGVPTLTLSVPSRYIHSHNSIIHIEDYINLVKLLTEVIKKLDTKAVK-
>tr|A0A544UJG0|A0A544UJG0_9BACI/4-354
-DLTKLIKDLTETDGVPGHEREVRVKMEKYLQPLCDELVKDRLGGVLGKKTGAENGPKILLAGHLDEVGFMVTHITPKGYLRFIQLGGWWTHNMLSHRVKVKTRKG-EYLGLIGSKAPHALEKEEREKVMKLKELYIDIGAKDEADAKEMGVRPGDWIVPDSNFTTMHGELWVAKALDNRAGCAMAIEVLKRLQTEEHPNVVYAGATVQEEVGTRGAGTIARLVEPDIAFAVDVGLAYDTPGNESYPMTCNVGDGPLVMLFDATMIPHTGLRDLVFDTAEELGINIQVDALAGGGTDAAKFHLSGIGCPSIVVGFATRYIHSHNAIMSKSDFEQAAQLLTAVIKKLDKETIQ-
>tr|A0A1H2R130|A0A1H2R130_9BACL/1-348
---MELLKELTEAKAVSGYEENVRHIMRRELESSGDSIFTDGMGSIFGEKVGVGDGPRIMLASHMDEVGFMVTEIHKTGYLYFTPLGGWWDQVLLSQRVTIMSTSR-NFTGVIGSKPPHLLKPDERNRVYPMGEMYIDVGAKDAEQVKKWGIKVGDPIVPICPFEMMPHDTILAKALDDRLGCYIVLEAFKQLKNEDHPNRLFAGATVQEEVGLRGAKTAPRAVEPDVAIAVDVGIAQDGPTSDGTK--PRLGGGALITFLDATMIPNVGLRNLVIDTAEEHQIPYQVDTMMGGGTDAGQFHLFHRGVPSLVIGVPARYIHSHVSMVSKKDTEAAIKLLAETIKKLDDETVK-
>tr|A0A1V4TZP5|A0A1V4TZP5_9EURY/3-343
---RDLLTRLSNAHGISGSEGSITGIVRKELKNYVDEIREDRMGNLIAEKKG--NNFKVMLAAHADEIGLMVKSVDEKGFIRFVALGGWYAPTLYNQRVILHGSRG-RVFGVLGGKPPHKMDEEERKKGVKVDEMFIDVGACSREEVEQMGVGVGTPISVDREVAPLANGRLTGKAFDNRVGVAMLIKTMQEVKSP---FTIYAVFTVQEEVGLKGAKTSAYSLQPDCAIATDVTIPGDHPGIDQKDVPVEMGKGPIITIVDRGLIASRAMVRWLCDAAKDHDIPVQLEVGSGGTTDATAIHLERGGIPSTTLSIASRYIHSPVEVVDVRDIEDGVRLLVHALEKKP------
>tr|A0A1G9M2N0|A0A1G9M2N0_9FIRM/4-354
--NLEMLKILTEADGTCGNEKEVRKIMKEYIKDYVDEIYTDKLGSLIAKKSFDKNFPRIMIAGHMDEIGFMVTGIDENGFLSFQPLGGWSTNVMGAQRVTVTTSRGRKIIGVINSRPFFTLPIEQRSKLPDMKDMYIDIGVNCKGEAELLGIMPGDMVTPYFEFNTMAPNYLLAKAWDNRVGCAIAIDVMKSLKDEKLPNELYSVGTVQEEVGCRGSKTASYMVNPDIGFSIDVGVSSDTPGVNKRDAVGELGKGPLINIYDGSMVGHSDLRNFVIKVAHELNIPYQFSYIPFGGTDAGSMHINLEGAPCLYLGIATRYIHSHAGIIHKDDYINTVKLLTEVIKRLDENAVK-
>tr|A0A267HP04|A0A267HP04_9ENTE/7-355
----QLLIELTSARGVPGNEDEVREVFKKYAAPFAEDISFDGLGSVIAKHVGEGGGPKIFISGHMDEVGFMVTKITEQGFIEFQTLGGWWSQVMLAQQVEIKTQAGKLIRGVIGCKPPHVLTPEARKQPYEIKDMFIDIGATSQKEAQEWGIRPGDMITPYIEYERLNGKFLLAKAWDNRVGTAVSLRVLENLAKEGHPNCLFAGSDVMEEVGLRGARTSTHLVNPDIALALDTGTAGDTPGMTPKEADSKLGAGPQVLIFDASMVPHKKLLNFVVNVAEELEIPFQYTVITGGGTDAGQMHLTRDGVPSLAITVPVRYLHSHTSIIHEDDYLNTVKLVTEVVRRLDDEAVK-
>tr|A0A4Y3FXX3|A0A4Y3FXX3_9ARCH/3-342
---KKLIAGLCNAHSAPGYEDEIREIMKKELANVCDVISVDKLGNLIAKKGD--GGKKIMLDAHMDEIGLIIKNIDKEGFIKFTTLGGFSNQTLLNQKVVIHTDKG-RVHGVVGSKPPHLMEEEERKKIVKAENMFIDIGAESNSDAGDIGVAVGDFITMDMNFRELGGDFITGKAFDDRLGCYVMIEVMKRIDASD--VEVYAVGSVQEEVGLKGARTAAYKINPDYALVLDVTTTGDYPGVKEDKSTNKLGKGAVISLADRGLITHPKVKKILLNTAREENIMYQLEVGEGGTTNATVIHLTREGVPSGVISVPTRYIHSPVEVARLRDIESVIDLTAKAINR--------
>tr|A0A0K1DZX9|A0A0K1DZX9_9CREN/4-348
--FIRLFKTLSEARGPSGFEDDVREVVIKEMEPYVDEVVVDRWGNVIGVKRG-SSNHRAMVAAHMDEIALIIDYIDKDGFLRIRPIGGWSEVTLAGQRVWVRAADGRWVRGVVGVTPPHVTPSGKKRKVPEIKDMYVDVGARSREEVERMGIAVGSVAVLDREFAVLNGGVVTGKASDDRVGVAVMLYALRQLKEV--PVTLYAVATVQEEVGLRGAQIAAERINPHHAVALDTTIAADVPGVEERQHVTKMGRGVAIKVLDGLFIAHPALRDHIVDIAREVGIPYQLEVLYGGTTDAMAIAFRREGVPAVAISIPTRYVHSPVELLDVRDAVNAATLLRHVTEKT-------
>tr|A0A1V5B015|A0A1V5B015_9EURY/4-344
--IKSLLEKLSNAHGISGWEGSVQQMVKEEIEPYVDEVRLDKLGNLIAIRKG--TGPSIMIEAHADEIGLMVKHIDEKGFLRFIRIGGWFDQTLLNQRVVIHTRSG-PIIGVIGCKPPHVMKEDERKKIIEAKDMFIDIGCTNQKEVEDLGILPGTPISIDRTFSPLQGDRVTGKAFDNRAGLIIIIEALKRTKSKS---TIYAVATVQEEVGLKGAKVAAFNLDPDVAIAADVTIPGDHPGIEKKDASVEMGKGPVVVAADRGLIATPQIIEWMVGTAREFEIPMQLEASDGGTTDATSIYLTKSGIPTGVISVATRYIHSPVEVLCISDIDRAAELVARCLETA-------
>tr|A0A1I3S2S3|A0A1I3S2S3_9BACL/3-346
---WSLFEQLTQAPGAPGYEREVRKIMHAHLSEVADEIIQDRLGGIFGQKIGNPKGPKVLVAGHMDEVAFMVKHITEQGFIKFEPLGGWWSQVMPAQRVHVYTYDGKSIPGIIGSIPPHLLSPEKRKKPIEQSEMFIDVGAESKEQVEEWGIRLGDPIIPYGPFTEMEGKRIMSKAWDNRFGCGLVVETLQALRYESHPNILYAGATVQEEVGLRGAAAAANLIEPDVFFAVDAGPAGDIPGV--RDGFGKIGKGVVIRLFDRSMIPLPRMREFLLDTAESEQIPYQFFV-SQGGTDAGRVHISGNGVPSAAIGICARYIHSHTAVVDKEDIEAAKAFVVALVKRLSRS----
>tr|A2BLY0|A2BLY0_HYPBU/12-361
-EFFKLLKKLSDAFGVSGYEDEVRGIIIDEVREAADHVEVDRFGNVIAIKRGGRGTIKIVWDAHMDEIGFLVKHIDDKGFIYLSPVGGWTDHVLPGQRVRILTDNGTLVRGVIGIKPPHLMKQEERSQVIPLDKLFVDIGASSREEVEKLGIRIGSPVDLDRETIRLVGDRVTGKAFDDRVGVAVLIKAFKEFNPAE--QTVYLVIATQEEVGLKGARVAAQKIQPEAAIAVDVTTANDVPGVEAKDRVAEVGKGPALTVADSGLIAHPKLLKLLMETAKAEGIPYQLFILPGGTTDATAIALAGEGVPSAVVSVPTRYIHSPVELLSLRDAVYAAKLVAAATSRITRE----
>tr|A0A662F5Q1|A0A662F5Q1_9BACT/2-347
-EWIDSLKRLSDAFGVSGFEDEVRAEIEALVSPYVDSVRVDTLGNLFAVRKG-KGNFTVMLDAHMDEVGFMVKWIDEKGYLRFTPIGGWDARIVPGHRVEILTRSGKKQNGVIGSAPPHILTEEERKQPIPLEKMFIDVGATSREEAVEMGIRIGDPLTIHYPFIELSDGYVTGKAFDDRAGCAVMIETARRLADDDLDVDLVLAFVVGEEVGLRGARTAAYQIDPDLAIALEGTIGADMPGVPAESQPVRLGRGPAITVADRSIIVSRQLIAALEEVADAAAIPYQYKLPTYGGTDAGAIHLTREGILSGVVSVPCRFIHSPTSTIRLNDFENTVRLMRNFISRLPE-----
>tr|A0A7C6YV44|A0A7C6YV44_9FIRM/6-352
--SLQLLEDLSNAPGVSGFERDIQDILREELTKLNTEIVTDNLGSIIAKDGD--KGPKILVAGHMDEIGFMVRLITKEGFIRFSALGGWWAQVLLSQRVAVYGRKG-PVIGVIGSKPPHILSKEERQKPVEKNDMFIDVGAFSAEEVEELGIRPGDPIVPVSPFTCMGEDMYIGKALDNRVGCAIAVETLKLQKNEGHPNQLYVVGTVQEEVGLRGAQTAGTLVDPDIALAFEVAIAGDTPGVDENKAQAKLGKGPVIFILDRSLIPNLKLRDLAFETAEELDINYQVDIMEGGSTDAGKLSLVHRGVPSLCIGVPVRYIHSHTGVVNIQDYYKAIELTSAIVSKLDAETV--
>tr|A0A5E4IWJ7|A0A5E4IWJ7_9ARCH/3-346
-DIKSLLEKLSNAHGISGWEGSVQQIVKDEIGSYVDEIRVDSLGNLIATKNG--QKPSIMIEAHADEIGLLVKYVDEKGFISFIRIGGWFDQTLLNQRVVIHTRSG-PVIGVIGSKPVHVMREEERKKAVEAKDMFIDIGCSSRKEVEDLGVRIGTPISIDRTFASLQGDKVTGKAFDNRAGLIVMIEALKRTKAES---AIYAVATVQEEVGLKGARVSAFDLNPDIAIAADVTVPGDHPGIEKKDAPVEMGKGPVVVVADRGIIATPMIIEWLVGTAKEFDIPVQLEASDGGTTDASAIYLTRSGIPTGVISVATRYIHSPVEVLSINDIDKAADLMARALETAPR-----
>tr|A0A2T6BG43|A0A2T6BG43_9BACL/10-356
---KQLLKELTEVAGPPGHEGPVRELMGRWASTVADEVTSDRLGAMIARKGN--TGPRIMLAGHLDEIGFMVTRITDEGFLKFRPLGGWWSQVVSAQRVEVMTRKG-KVLGVVGSKPPHLLSLEQRKKAVPLDELFIDVGAAGKEEAEEMGILPGDVVVPYSPFTEMAPKHWLAKAMDNRMGCAVAVEVLRRLEDLDHPNTVYGVGTVMEEVGRRGAFTASAVVRPDIGFAIDVGIAGDTPGVNRDQAPCRLGEGPLLVLFDAGHVPHRGLVRMVQEVAEEKGIPLQHEWITRGATDASHIHLHGEGVPTVSVGVPSRYIHSHTSIIHQDDVDALIRLLVAVIRRLDTRKVE-
>tr|A0A4R8LRY6|A0A4R8LRY6_9BACL/5-354
---IDVLRELCDAYGISGYESGVRKLFEQHLSPLSEQVLRDRSGGIVGVKTGDAEGPKVLVAGHLDEIGFMVTHITPDGFLKFQTIGGWWSQVVLSQRVIVQTRKG-NLLGVTGSKPPHILPAEERKKVVELKDVFIDIGATSKEHAEELGVRPGDAIVPYSPFTQMGPKMYMSKALDNRLGCATAIGVLKELQGQSHPNTLYAGATVQEEVGLRGARTLAHLVNPDIAISVDVGIAGDTPGIDGDQRLADAGKGPLLMIYDGSMIPNNRFRDFVLDTAATENIPVQVESMSGGGTDAGAFHLHGIGVPSVNIGFATRYIHSHNAIVHEDDYLQAIQLITALVKALDKSVV--
>tr|A0A6I4VTZ5|A0A6I4VTZ5_9BACL/2-346
----RLLQRLTEANGVSGYEHEVRNLVKQELQQFDVSIIGDGLGSIFGEKKGTSDKPRILIAGHLDEVGFMVTEITKTGYLRFAQLGGWWSQVLLSQRVLIMSGNR-KFTGVIGSKAPHILAPEERNKVYPIKEMYIDVGAHSDTQIKEWGIRIGDPIVPVCPFEILPQDTILAKALDNRFGCYVALEILRRLQVEEHPNTVIAGATVQEEVGLRGAQTAAHLVNPDVSFAIDVGIAEDSPG-QEHSNHPKMGKGPLVTFMDATMIPNIGLRNLVMDTAEENGIPIQHETMLGGGTDAGKFHMNNNGVPSIVIGVAARYIHSHVSMVSKKDVENVVDLMVKVIQKIDEDK---
>tr|A0A1W6BL21|A0A1W6BL21_9STAP/3-353
-ETKQLLQRLTDLHGIAGHEYNVKKVMKDLLEPASDEMIYDNLGGVFGKKLSRTGKRTIMISGHLDEVGFMVTKIDEKGFIRFTPVGSWWNQVMLSQKVTITTAEGRQIRGIIGSKPPHLLSAEARQKTVDIKTMFIDVGARDKAEVEAAGIEAGNMITPYSEFETLLDNYMTAKAFDNRFGCALAVDVMDELQNEALQVHLVAGANVQEEVGLRGAKVAAHKIKPDLAIAVDVGIAYDTPGLE-NEGTAQLGNGPIVLNLDATHIGHVGLIRHMKNIAKAHDIAIQWDVIPGGGTDAGSIHTALDGVPSISIAIPLRYMHSNVSVLHQKDYQAAVKLVTEVVRSLDDETVE-
>tr|A0A498BCE6|A0A498BCE6_9BACL/4-350
-ETLELFRTLTEMRAVPGHEKELRNYVESQLAAFTDELVRDRLGSIFGVLRGDEQGPRIMVAGHMDEVGLMVSAITDNGMIKFVTLGGWNAQTMLAQRMEIVSDNG-PVIGVIGSTPPHLLDDASRSKVVDVKSMFIDIGADSREEAFSYGIRPGQAIVPVCPFTPMAPKKIMAKAWDNRYGVGLAIELARELKGKKHPNVIYAGATVQEEVGLRGARTAANLVQPDLFLALDASPAADATG--DRNAMGQLGKGALLRIQDPGMITHRGLAEFIRETAEEGNIRYQYYF-SQGGTDAGQVHLSGIGVPSAVIGLPARYIHTAASIMHIDDYAAAKELLFALVQKLDKSAF--
>tr|A0A2T4ZAF8|A0A2T4ZAF8_9BACL/4-347
----KRFEDLTQLPGVPGAESLVSRELEKMIAPVADEVVRDRLGSLFGKKSGDEKGPRVMVAGHMDEVGFMVTRITDQGFLRFQPLGGWWSQVLLAQRVEVVTMKGKRIPGVVGSVPPHILKEEERNRPVSIDRMFIDIGLDSEEEVRKAGVGPGDYIVPVCPPVEMEGKRLMVKAVDNRFGCALAVELLEDLKKTSHPNVVFSGATVQEEVGLRGAATAANRIKPDVFFAVDAGPAGDIPGVT--NGFGELGRGVLIRLMDRSMIALPGMRRFLVETAEEEGIPYQFFI-SPGGTDAGAVHQTGEGVPSAALGVCARYIHSHAAVVDRGDVEAAKAFLSALVRRLDQER---
>tr|A0A7C5P4V8|A0A7C5P4V8_9BACT/2-350
---VALLKKFTTAFGPSSFEDDIRKLFKEEVKDIADEVKICGLGSIIARKSGTNETPRIMIAGHMDEVGFMVRGITKQGYIKFNTIGGWWGHVLLGQKVLIRTRDGKEIVGVIGAKAPHILTPDERKKVIEPDKMFIDIGSYEGHNAEKLGVKPGDPIVPLSEFYELGGKMLMSKAWDNRIGVATAIEVIRALKGDEHPNTVFAVGTTQEEVGLRGAGTSAFEVKPDIAFAVDVTIAADTPGSEDTDFAEKCGKGPSISVMDASLLPNPRLRDFVISVAEEEGIPYQLGSLTRGGTDGGMIARTRSGVPTLTISVATRYIHSHNSILHLDDFINLVRLLVATIKKLDGKA---
>tr|A0A7C4H8T3|A0A7C4H8T3_9CREN/5-352
-EIFNYVKILSEAVGPSGREYDVRRIVIDMIKDFADKVWIDSIGNLIAVKKGNSSGSKLMVTAHMDEIGMFVTHIEDSGFLRVQPIGGVSERALVFQRVVVKTKNGKTYRGVVGLKPPHTIKPEEARQIPEIRELFIDVGASSRDEVKNMGIDIGDIVTLDRDVIKIGSNRITGKAFDDRVGMVVAIKAFQSIENSN--IDVYLVLTVQEEVGLKGARTAAFAIDPHIALAIDTTVANDIPGVPPNEWCTALGKGPAIKVADSGIIVHKEIVDKLIEVASILNIPYQLEILAGGTTDASIIQLNREGVPTGVVSIPTRYLHSSVEVADLNDIANAIKLIKGFTESIS------
>tr|A0A1H8ZF91|A0A1H8ZF91_9LACT/5-353
---MDMLKDLTQVRGIAGNEGQVRKVFKQYAEDYSEEFLEDGLGGIFAKHVGKEDGPRLLIAGHLDEVGFMVKRITDEGFLTFQTIGGWWSQVVLAQQVEITTRKGKVFHGVTGSKPPHVLTPEARKKPIDMDDIFIDIGATSKDQVLEWGIRQGDMITPYIETRRMNSPFLLAKAWDNRIGMAVAIEALKFGKEQGHQSVLFSGANAQEEIGLRGAKVAPNLIKPDIAIAVDTGAAGDTPGMTAKEADSKLGKGPQIMVYDATMVGHKGLREFITDIADEANIPYQFAFMPGGGTDAGSFHIAQTGIPSICIAVPVRYLHCHTTVIHEDDYKYTVQLVNKIIEKLDAAT---
>tr|A0A5C0SG82|A0A5C0SG82_9CLOT/2-338
-----LLKKLTELPGVSGNEKEVRDFILSEIKPYVDEIKIDRLGNLIAVKKGKEGFPRIMLSAHMDEVGMMVKSIDDNGFIKFLPVGGMDDRIFVSKVVEIGKN---RVKGVIGAKAIHLQEPDERNKALKHKQLYIDIGASSKAEAEKL-VSKGDYITFASKYVEFGNNLVKAKALDDRAGCAIIMETLKKEYN----STIYAVFSVQEEVGLRGAGVAAYALNPDIAIVLEGTTCYDITDIKEPDYATRLGNGPALSIVDMVSYFDKNLVKKFVEIAKQHNIKIQFKQTIKGGNDAGKIHLTRDGIPTAAISIPCRYIHAPNSVMHKDDFENAIKLITLFLENVKKEE---
>tr|A0A523AQL3|A0A523AQL3_9EURY/2-342
---RELLERLSNAVGVSGREDEVAEVVRAELQGHVDEIRRDAMGNLIAVRKG--SDPSCMVAAHLDEIGLMVKHIDEKGFIRFVPLGGWFEQTLLNERVVFRTKRG-PVYGVIGSKPPHLLEEEERKKPVKVENMFIDVGARSEAEVKEAGIGVGSVACLDRQVRPLLNERVTGKAFDNRAGLAVMIEAIKNTKSK---HTLYAVGTVQEEVGLKGAKTSAFGLQPSVALALDVSLPGDYPGMEKKDSSLELGKGPSLTVTDRGIIVSEAVLRWLTETAEAHGIPYQLDVARGGTTDATAISLTRAGIPTGVISIPTRYLHSGVEVLDLSDLKAASELVARALERVG------
>tr|A0A2J6XUT8|A0A2J6XUT8_9BACT/4-352
-EFLTMLKEITETFGVSGYENEIREVIKKYASPYGD-VLEDRLGSLIIKKKGSSESPKIMLSAHMDEIGFMVKSITKDGYIKFLPLGGWFDQVLLSQRVIIKSRKG-DFIGVIGSKPPHILTEEERKKVVEKKDMYIDIGAKSDEEVYELGIRPGDPIVPYSEFTPMAPKFLLGKAWDDRVGCALAIEILKDLTSISHPNTVFASFTVQEEVGLRGATTSSYIVNPDVGIVLESDIAVDMPGVNQDN-IISLGKGPSIILYDATMIPNSNLRSLFIEVAEKLNIPVQFSALERGGTDGGRIHINAKGVPSIVIGVPARYIHSHNGIINVDDFVLAKNLILEVIKRLDEETVS-
>tr|A0A1G6MQR9|A0A1G6MQR9_9BACL/10-356
---KQLLRELTEVAGPPGHEGPVRELMGSWARGAADEVTSDRLGAMIARKGE--TGPRVMVAGHLDEVGFMVTRITEEGFLRFQPLGGWWSQVVSAQRVEVVTDKG-PLVGVIGSKPPHLLSPEQRKKAVPMDELFIDVGAEDREDAEQMGIQPGDVVVPYSPFTEMAPKHWLAKGMDNRMGCAVAVEVLRRLRDVDHPNTVYGVGTVMEEVGRRGAFTATAAVQPDIGFAVDVGIAGDTPGGNKDQAPGRLGEGPQLVLYDAGHIPHRGLARLIQDTAADEGIPLQHEWIARGATDASHIHLYDQGVPTVSVGVPARYIHSHTSIIHQDDVEGLVNLLVAVIRRLDQEKVD-
>tr|G7WPP1|G7WPP1_METH6/9-352
-EIQRLLERLSNAHGISGREGSIQEILREEMGHLVDDVRIDNLGNLVATRRG--RRPSVMIAAHIDEIGLMTKYVDEKGFIRFVTIGGWFDQTLLNQRVIIHADSG-PIWGVIGSKPPHVMTPEDRKKPIEVKDMFVDAGCESQEEALGLGIKPGTPMSIDRTFARLAGDRVTGKAFDNRAGVVMMIEALKRTRTES---TIFAVGTVQEEVGLKGARTSAFGLSPDVALATDVTIPGDHPGIDKKDSPLEIGKGPVVIIADRGIITTSKVVSWLAETAKEFEIPVQMEVSGGGTTDATAIQLTREGIHTGVISVATRYIHSPVEVLSLKDVDACAELIARALETAER-----
>tr|A0A2I0PCY6|A0A2I0PCY6_9EURY/2-341
--VKELLAKLSNAHGVSGSEGSVVSVIKKELKGHVDEIREDAMGNLIATKKG--NSFKVMLAAHMDEIGLMVKYIDDKGYIRFVALGGWYGPTLYNQRVILHGVNG-PCVGVIGGKPPHMMDDDERKKGVKVDDLFIDVGAVNREEVVYLGIDVGTPVTVDREFTALANSRVTGKAFDNRAGVAMLIKTLKEVRSP---LTIYGVFTVQEEVGLKGARTSAYSLDPDCAIATDVTIPGDHPGIEMKDAPVAMGKGPVVTVVDRGLIASRKVVGWLKDAADANNIPVQLEVGSGGTTDATAIHLTKGGIPSTTVSIPSRYIHSPVEVIDLNDLEAGVNLLKAALKK--------
>tr|A0A3D3DA96|A0A3D3DA96_9BACT/2-344
----NLLKKLCETPGIAGYEERIQKVIKEELEKVTDEVKIDKLGNLIGIKKGKPTPKKVMIAAHMDEIGFMVSFIDKEGFIRFAPVGGFDPKTLIAQRVVVHGTK--DIGGVIGTKPIHILSEEERKKLPKIKDLFIDVGM-KKEKVSKI-VRPGDFVTLDRNFMELDNKIITAKALDDRAGVYVMIEALKRIKDCY--VDIYAVATVQEEVGLRGATVSSFSVEPDIGIALDVTIASDIPGTKEEEVATSLDGGTAISLMDSHTISNKKLVDFLRKIAEENKIKYQTDILLGGGTDAGAIQRNKSGVPVCTLSIPTRYVHSVVEMCHKEDIENSIKLMCKFLENAHK-----
>tr|A0A074LGB3|A0A074LGB3_9BACL/4-353
--VVKMMKELTEVDGVPGFEREVREKVQAYLEPLSDEIVRDRLGGILGKKVGQADGPKVLVAGHLDEVGWMVTYITEKGYLKFQSLGGWWPAVMLSQRVRIKTSKG-DVIGIIGSKAPHVLTPEERNKVTEIKTMFIDIGARDKADAENMGIRVGDPIIPVSDFFEMRGELWAAKALDNRAGCGVAIEVLKHLQNEEHPNVVYSGASVQEEVGLRGAQVMGNLVQPDIAFAVDVGLAYDTPGFELYPAECSVGGGPLMMIFDASMVPHVGLRNLVMDTAKELGINLQTDALAGGGTDAGKFHLSGIGCPSIVIGFATRYIHSHTAIMSRKDFEQAAELIAAVIKKLDKKTVE-
>tr|A0A4Y3PT01|A0A4Y3PT01_BREPA/3-352
-DITKLIKELTEVDGVPGHEREVRKKMEEHLAPLSEQLVKDRLGGVLGAKTGDAGGPKILLAGHLDEIGFMITQITPKGYLRFMQLGGWWPHNLLSQRVKVKTRKG-EYVGIIGSKPPHSLEKEEREKVMKLKDLYIDIGAKNEEEAKAMGVRPGDWAVPASEFTTMRGELWVAKALDNRAGCALAIEVLKRLQTEEHPNVVYAGATVQEEVGSRGAGTVAHLVQPDIAFALDVGVAYDTPGSESHPFTCNMGDGPLIFLYDATMIPHTGLRDLVMDTAEELGIHVQVDAMAGGGTDADKFHTSGVGCPSLVVGFATRYIHSHNSIMSKKDFEQAAELLTAVIKKLDHDTV--
>tr|A0A1X7DHR2|A0A1X7DHR2_9BACI/2-346
----DLLKKLTETPGAPGFEKHVRNIMEEELTSCGAELVYDDLGSIFGGKEGKENKVKVMIAGHMDEVAFMVSEITKDGYLRFSPLGGWWDQVLLSQRVQIVTEKR-TFTGVIGSKPPHILQPEERSKVYPIREMFIDIGAKNKEQVKEWGIHQGDPIIPICPFEMLPEDTILAKALDNRAGCYLALQSLKELGE-DHPNMVFAGATVQEEVGLRGAGTSPYMIDPDVAIVLDVGIAEDGPGMGGED-KPKLGGGPLISFLDASMIPNIPFRNLVIQTAEEQNISYQTEIMTGGGTDAGKIHLYKQGVPTIVISVAARYIHSHVSMVSKRDLEDATKLIVEVVRKLDESTV--
>tr|A0A1D2WR55|A0A1D2WR55_9EURY/1-342
--MMELMKELSLTPGVSGSEEKIANIIKRELKDVADSIEEDSMGNVIATKKGEKKAPTVMLASHMDEIGLMVRYIDEKGYVKFSTIGGINDQMLMNQSVIIHSSIGEDVPGVIGSKPPHVTKPEERNKVVKADDMFIDIGAKDQEDAEKM-IRIGDKISFRAWFEEYPNDLIMGKALDNRVGCYVMMEVLKRVNTR---ATVYGVGTVQEEVGLKGAKTSAFKLNPDMAIALDVTLSGDHPGIKPEEAPVVMGKGPAIILADRGILTQQSIKDLLIKAGDENEIDYQLEVSDGGTTDGTAIHLTREGIPTGVLSVPTRYIHTTVSVCSMKDVESTIQLITEAINS--------
>tr|A0A1W9UXP9|A0A1W9UXP9_9CHLR/4-352
--TEQFLKELTETPGVSGYESQVRALMRRYLEPVAT-IAQDRIGSIIGKRVGQSKSPRVMLVGHMDEIGFMVRHITKEGFIKFQPLGGWWDQVLLGQRVTLKTCQG-DVTGIIGAKPPHLLPKDERDKVVEKKDMYIDIGATSKEEVAEAGVRVGDPIIPVSEFTVLAPQTYMAKALDNRVGCALAVQALERLAQDQHPNTLYAVGTVMEEVGLRGAKTTAHVVEPDVAIVLEVDICGDVPGIKDEESAVKLGAGPSMLVFDARMIPNLKLRDLVIATAEELEIPLQFSSMSGGATDGGMVHLHNEGVPAVVIGVPTRHIHSHAAIMHRQDYDRALDLIVALVKKLDESTVK-
>tr|A0A3R7E066|A0A3R7E066_9EURY/7-347
--IRDLLERLSNAHGISGFEERIREIVISEVEPLVDEILVDKVGNLIASRTG--DGPRVMLAAHMDEIGLMTKYIDEKGYIRFIKVGGWFDQILLGQRVVIQTGERKYVYGVIGSKPPHLMDEEERKKPLKVKDMFIDIGCGSREEVESLGVTEGQAVILDRELRGLAGDRVTSKAFDNRAGLVMAIEAMRRIKEN---AAVTFVGTVQEEVGLKGARTSAFRVRPDVAIATEVCISGDHPGAEKEYSTVKMGEGPAITIVDRGIITPEAVLRWLKETAQKHGIPYQVDVSDGGTTDATAIFLTREGVPSGVVSIPARYIHSPVEVISLGDLDKGAELIARAVET--------
>tr|A0A1G9DX36|A0A1G9DX36_9STAP/6-353
-KTLDRMKTLTELHGAPGFENLVREYLRKELEPLSDEIITDGLGGIFAVKRSRENAPKVMIAAHMDEVGFMVTELKKNGLIKFVPLGGWSSDVLLSQKLKLRTRDDKEITGIVGSVPIHFRKGGKDKK-TEIKDMLFDVGADSEDDLREMGIEVGDSIVPDVQFEVMEDNRLLAKAWDNRYGCLIAVEVLESLKNVDLDCDLYVGANVQEEVGLRGAKVSSNMVKPDVAFVVDCSPANDMMG--KKDDTGKIGEGTLLRIMDRSMILSKPMREYMIDTAEENNIKYQYYT-SPGGTDAGSIHVSNEGVISGVVGICARYIHTSHSIIDYNDYKEAHKFLSELVKGVDSEVV--
>tr|A0A256YD06|A0A256YD06_9CREN/9-355
-ELYELLKKLSTPVSPSGNEDFIRGIVVEEFKKTADQLWIDSLGNVVAVKKG-SSEGKLMLAAHMDEIGLFISHIDDNGFLRVLPIGGLPPRSLILQRLLIKTREGKIIRGVIGLKPPHILKPEEMQKIPDIKDLFVDIGVSSKDEVEKLGVRIGDVAVFDREIVKLGEKRVTGRAIDDRSGLTVLLKAFELIEKPE--VDIYAVATVQEEVGLKGARTAAYSISPDAALALDVTIASDIPDTPSHQWYTRLGKGPAIKIADTGLIAHKGITDKLIEVAEKEKIPYQVEVAAGGTTDASIIALNKEGVPAGVLSIPARYIHSPVEVIDLEDLLNTIKLTKSFAEQAS------
>tr|A0A0S7WKT5|A0A0S7WKT5_9BACT/15-361
----LLLQELTDAHGVPGHEDEVARIMAERLKGVAD-IEHDRLGSFIAKKAGTSSKPKVMIAGHMDEVGFIVREITKEGFIKFLPLGGWWGHVVLAQRVIIKTSKG-DVPGIIGSKPPHLLTEEERKKVLDIKDLYIDVGAQKGVNTKRLGIRPGDSIVPDSKFSVMGKNLYLAKAWDNRIGCAVVIDVLQRLSKIKHPNTVYGVGTVQEEVGLRGAKTAATYVDPDVGFAVDVSIAMDTPG-EAAEHPEKLGSGPSIAVYDGSLVPNRRLRDLVIDTAEKRKIPYHFTALARGGTDAGRIHLNRIGVPALYLGVPTRYIHGHVGILHRKDYDNLVKLLVEVIRALDQKTVN-
>tr|A0A7C1E589|A0A7C1E589_9EURY/3-344
-ELTSFLQRLSQAPGISGHEDSVRAIVSEALEEHVDDIRFDKLGNLIATRNG--SESAVMVAAHLDEIGLMVKHVDDKGFIRFVKFGGWFDQTLLNNRVVVHAPRG-DVYGVIGSKPPHIMKSEEKKKTVKAEDMFIDVGIQDRQEADALGIRPGTPITLDRSLVTLQGHRVCGKALDDRAGVAMMVEAVRQTAAE---VTVYAVGTVQEEVGLKGARTSAFGLDPDAALVSETAVAGDHPGIEEKDAALKLGEGPALTVTDRGLIASPSIMRWLEDTARQHDIPYQLEVSSGGTTDATAIHLTRAGVPCGVVSVPTRYLHSGVEVLDLRDLQSGARLMARALEAV-------
>tr|A0A1F5V203|A0A1F5V203_9BACT/2-350
-TSVELLKKLSEADGPSGYEKEVKDLLFEYMKNNGE-VSNDKLGSLICKKKGTQSKPAVMLTAHMDEIGFMVKHIAENGFINFLPLGGWAAQVLPAKRVKIKTVKG-DVIGIIGSKPPHLMTAEEENKPLMLESLFIDIGASTKAEALEFGVKIGDPVVPVTEFFQMQKNILLGKAFDDRVGCAVMVKVMNNLKNEKHYNCVYGVAAVQEEVGHRGGTTSTFMVDPDVAIVLECRIANDFPGVEKNDLYSSLGKGALITFYDPGMIPNLKLRNLVVETAREEKIPYQAYTVNTGNTDAAVIHKNRSGVPTIVIGVPTRYFHSHAAIINLDDFEAAVKLVTAVIIKMDAKTV--
>tr|E1QSB9|E1QSB9_VULDI/5-356
-EFIDLLRRLSEAFGPSGFEDEVRDLVIKELEPYVDDLMVDKWGNVIGVRYGSRRDLKAMVAAHIDEIGLLIDNIDKNGFLRFRAIGGWNEVTLVGQRVIIKTVDGKKIKGVIGSRPPHVTPPGKEREAPELKDLFIDIGASSDDEVRKLGVRVGSVAVLDRDFEVLNGGIVTGKAFDDRVGVAVMLWAARQLRGSE--VTVYFVATVQEEVGLRGAQIAADRVYPDFAIALDTTIAADVPGVNEREFVTRVGKGPAIKVMDNVFIAHPALTNFLVSVAEDLKIPYQLEVLIGGTTDALGIAFRRDGIPATTISIPTRYVHSPVELLSINDALNASRLLAEALARADEKLV--
>tr|A0A1V5YDV2|A0A1V5YDV2_9EURY/4-345
--IKSLLEKLSNAHGISGWEGSVQQIVKEEIAPYVDEVRIDKLGNLIAVKKG--ERPSVMIEAHADEIGLMVKQVDEKGFLRFIRIGGWFDQTLLNQRVVIHTRSG-PIKGVIGCKPPHVMKEEERKKIVEGRDMFIDVGCCSDKEAEALGILPGTPVSIDRTFAILQGDRVTGKAFDNRAGLVAMIEALKRSKSRS---TIYAVATVQEEVGLKGAKVAAYGLDPDVAIASDVTVPGDHPGIEKKDAPIEMGKGPVVVVADRGIMATPQVLEWMVGTAREFEIPVQMEASEGGTTDATSIYLTKSGIPTGVISVATRYIHSPVEVLSLSDVERSAELMARCMETAE------
>tr|A0A1G8YMD2|A0A1G8YMD2_9EURY/2-341
--VKELLKKLSDAHGVTSREGNIRDIVRAELAGVVDEFREDKMGNLIAIKRG--DGFSIMLAAHMDEIGLMVQYIDEKGFIRVVPLGGWFGPVLYCQRVILHGTKG-PVPGVIGAKPPHVMKEEERRKEIKIEDMFIDVGAASAEEVKNLGIEIGTPITIDREYRELAGTRVTGKALDNRVGVAMLIRALQQADSP---HTLYAVFTVQEELGLKGAKVSAYSLNPDCAIATDVTIPGDHPGIDKKDASVEMGKGPVLVLVSRGLMADPRMTAWLRETAEKNNIPYQLEVGTGGNTDATIIHLERGGIPSIPFSIPARYIHSPVEVVDTADIEAGVRLLVEALKS--------
>tr|A0A1V4UJU9|A0A1V4UJU9_9EURY/3-341
---KDLLTRLSNAHGVSGSEGSVTGIVRKELKKYVDEIREDRMGNLVAIKKG--NSFKVMLAAHADEIGLMVKSVDEKGFIRFVAMGGWYAPTLYNQRVILHGEKG-RIYGVLGGKPVHKMDEEERKKGVKVDDMFIDIGASTRDEVTELGVGIGTPITVDRELAALANGRVTGKAFDNRVGVTMLVKTMQEMKSP---NTIYAVFTVQEEVGLKGAKTSAYSLEPDCAIATDVTIPGDHPGIDLKDVPVEMGKGPVITIVDRGLIASRSVIKWLCDAAEKNDIPVQLEVGSGGTTDATAIHLERGGIPSTTISIASRYIHSPVEVVDISDIEEGVRLLVQALKT--------
>tr|A0A662JQQ2|A0A662JQQ2_9CREN/4-347
--LVRALEELSNAFGVAGHEDEVRDILRRYIEPYVDEIRVDKLGNLICTKRR-EGKVKIMLAAHMDEVGLIVKAIEKEGVIRFAPIGGLDPRVLVSQRVIIHTREGKRIPGVISSIPPHIQEPQEREKAFKLEHLFIDIGATSDKEVEELGIRIGDPISFDVKFTRLHGKYVSGKAFDDRIGCAELIAIAEHLDEVD--AEIYLVGTVQEEVGLRGAATAAYGIYPDYAIALDVTVGGGIPGVKITQVTARPGQGPVVTVADGGLLAHPKVLRALIEAARRLGIKYQLETFYGGTTDAARITLTREGVPSGVITVATRYIHAPVSVANLEDMENAVRLAIETCKELS------
>tr|A0A1E8YT56|A0A1E8YT56_9LACT/6-353
----TLLVKLTEANAIGGNEGQVRSIFKEATKSVAEDYLEDGLGGIFAQHTGNEKGPRVMIAGHMDEVGFMVSQITEKGFLKFVPIGGWWSQVVLAQQVTVTTRDGKTFHGVTGSKPPHVLTPEARKQPVEMKDVFVDLGASSKEQVLEWGIRPGDMITPYIKTQRMNTPFLLGKAWDNRIGVAVAIEVLKELAASGHETVLFSGANVQEEVGLRGAKVATHLLNPDLSIALDTGTAGDTPGMTEKEADSILGKGPQVIIYDASMIAHKGFREFVIDVAEAEDIPFQYTFITGGGTDAGSQHQSLNGVPSIAITVPVRYLHSHTSIIHEDDFKNTVRLVVAIIKKLNQDTL--
>tr|A0A1F2QK37|A0A1F2QK37_9BACT/2-345
---VALLARLSDAHGLSGYEDDIAALLKSELDPLVDEVTIDKMGNVVGVRHG--EGPTVMIAAHMDEIGLMVSHIDDEGFLRFVAVGGWFDQTILGQRVLIRTKDGTRIPGVVGSRPPHLMDAEDRKKLIKLKDMFVDCGAGTADEAAAMGVEVGCSVTIDRDLRLLGGDLVTGKALDNRAGCVMMVAALALLQGEKVQATVQAVGTVQEEVGLKGARTSAYGLSPDVAIATDVTIPGDHPGVTKADSHVALGKGPAITIIDRGVIAPRAVVKWLRETAEKASIPHQLEVGNRGSTDATAISITKTGIPCSVVSVPTRYIHSPVEVLSLKDLEQGAALIAAAIRSA-------
>tr|A0A075LLD8|A0A075LLD8_9BACI/4-348
-KTLDLFKQLTELQAAPGNEQLMRAFMKERLKPYSDEIIQDKLGGIFGVKKG--SGPKVMAAGHMDEVGFMVTGITPNGLLRFQTLGGWWSQVLLAQRVQVMTDEG-PIPGVISSTPPHLLTPEQRSKPASIDSMLIDIGADDERDAYELGVKLGQQILPYMPFTPMAEKKILAKAWDNRYGCGLALELMEEVAGETLPNQLYAGATVQEEVGLRGAQVAANMIKPDIFYAMDASPANDVSG--DKQAFGHLGQGALLRIFDGTMIMNRNMREFILDTAESNNINYQYYV-GKGGTDAGRVHLAHEGVPSAVIGIVSRYVHTSASIIHVDDYAAAKELLVKLVRTTDQSTV--
>tr|K1LDN1|K1LDN1_9LACT/5-352
---KDLLIRLTEANGIAANEGQLRQIFREETKEAAQEYLQDGLGSIFARHTGDEEGPRVMLAAHMDEVGFMVKEITDEGFIKFVTIGGWWSQVVLAQQVTITTREGKTFHGVTGSKPPHVLTAEARKKPIAMKDIFIDLGASSKEEVLSWGIRPGDMITPYIKTQRLNTPFLLGKAWDNRIGMAVAIDVINRLAKEGHHTVLFSGANVQEEVGLRGAKSSAHLLNPDISFALDTGTAGDTPGMTKDESLSTLGKGPQIIVYDASMVAHTGLRNFVIDIAEKNHIPYQLEFIPGGGTDAGSQHTSLNGIPSLAITVPVRYLHSHTSVIHEDDYLNMVELLVAVVKELDNHS---
>tr|A0A285UC72|A0A285UC72_9STAP/6-350
-KTLDRMKTLTELHGAPGFEDLVRNYLRKELEPLSDEIITDGLGGIFAVKKSKTDAPKVMIAAHMDEVGFMVTEIKKNGMLKFVPLGGWSSDVLLSQKLKVRTKDNKEITGIVGSVPVHFRKGGKDKK-TEIKDMLLDVGADSREEIEAMGIAAGDSIVPDVEFEVMEEEKLLAKAWDNRYGCLIAVEVLESLKDAKLDCDLYVGATVQEEVGLRGAKVSSNMIEPDIAFVVDCSPANDMMG--KSDDVGRLGEGTLLRLMDRSMILSKPMRDYMIEIAEDNGIKYQYYT-SPGGTDAGSIHISGEGVISGVVGICARYIHTSHSIINYNDYLEAHKFLKELIQGIDS-----
>tr|A0A7C2M226|A0A7C2M226_9BACT/2-346
----NLFKKLCETPGISGYEERIREVIKEELEKVTDVVKIDKLGNIIGIKKGKPTPKKVMLAAHMDEIGFMVSFIDKDGFLRFAPVGGFDPKTLIAQRVVVHGAKD--IGGVIGTRPIHILSEEERKKLPQIKDLFIDVGM-KKDEVSKI-VKKGDFITLDRNFMELNKKIITAKALDDRAGVYVMIEALKRIKDCY--VDIYAVATVQEEVGVRGATVSSFAVEPDVGIALDVTIASDIPGTKEEEVATTLGGGTAISLMDSYTISNKKLVDFLRKLADENKIKYQTDILLGGGTDAGAIQRSKSGVPACTLSIPTRYIHSVVEMCHKEDVESSINLICKFLENVHKEE---
>tr|A0A0U5AUD3|A0A0U5AUD3_9BACL/4-345
--QLTLFKRLTEGCGAPGFEGDIRAIMKEYISDTTDEIVYDNLGSIFGVLRGDENGPTIMVAGHMDEVAFMVTRITDKGFLQFQPLGGWWSQVLLAQRVQIMTANG-PVYGVISSIPPHVLPDSVKNKPMDIKNMFIDIGADDKEDAERIGIRPGQPVLPICPFTVMGPKKLMAKAWDNRYGCALAIEMMQEMQAKTHPNVIYGGATVQEEVGLRGAGTAANMIKPDLFLALDASPAGDIPGVT--DGMGKLGDGLLMRIMDRTMVTLPGLRDFMIDTAEELGIPYQFFV-SPGGTDAGKVHLTGNGVPSAVIGIPARYIHSHAAIIHRDDYEAAKKLLLALLTRID------
>tr|A0A2I0P5G8|A0A2I0P5G8_9EURY/2-341
--VKELLRKLSDAHGVSSSEGNIREIIRAELAGSVDEIREDTMGNLIATKRG--DDFSIMLAAHMDEIGLMVQYVDEKGFIRVVPIGGWFGPVLYCQRVVLHGTKG-SVPGVIGAKPPHVMKEDERKKEIKIENMFIDVGAASEEEVKNLGIEIGTPITLDREFMELAGNRVTGKALDNRVGVAMLIRALQQAKSP---HTIHAVFTVQEELGLKGARVSAYSLNPDCAIATDVTIPGDHPGIEKKDASVEMGKGPVLVLVSRGLMADPRMTAWLRETAEKNGIPCQLEVGTGGNTDATIIHLERGGIPSIPFSIPARYIHSPVEVIDIDDLEAGIRLLVEALKS--------
>tr|A0A1Y4R180|A0A1Y4R180_9ENTE/8-356
----QLLIDLTSARGVPGNEEEVREVFKTYAKDYADEIIFDGLGSVIAKHGQDENSPRIFISGHMDEVGFMVTKITEKGFIEFQTLGGWWSQVMLAQQVEIKTREGKLIHGVIGCKPPHVLSVEARNKPYDIKDMFIDVGGSSEEEVKSWGVRPGDMITPYIEYKRLNSKFLLAKAWDNRVGTAVALRVLENLAKDGHPNQLFAGSDVMEEVGLRGARTSTYLANPEIAFALDTGTAGDTPGMTPKEADSVLGKGPQILIFDASMVPHKKLLNFVTDVAEELEIPFQYTVIAGGGTDAGQMHLTRQGIPSLAITVPVRYLHSHTSVIHEDDYLNTVKLVTEVVRRLDRTTVD-
>tr|A0A7C2UJZ5|A0A7C2UJZ5_9CREN/8-355
-EYLSFLKKYSDANGPSGFEDEVRSLVIEDLREASDKLWIDSMGNVIALKRG-ATDRKLMVAAHMDEIGLIVKHIDEKGFIRFSPIGGWNERILPGSRVRIRASGGKWVRGVIGVKPPHLMTPEEEKKVIEMNKLFIDVGASSKDEVTSMGIEKGSPIVFDQEFVSLTGFRATGKALDNRVGLVVSLKAFIEAEPRD--ASFYFVATVQEEVGLKGARTSAFQISPHVALALDTTTANDVADVEEHEAVAKLGMGPAIKIVDTGLLTHPKVFEKLLSVAKERGIPYQAEVLTGGTTDSSAIQLTKEGVPAGTISIPTRYIHSQVELLDLRDVHGAVELLKGFYESLSV-----
>tr|A0A5E4J765|A0A5E4J765_9ARCH/4-345
--IKSLLEKLSNAHGISGWEGSIQQIVKEEISPYVDEVRVDNLGNLIATRKG--EKPSIMIEAHADEIGLMVKQVDELGFIRFIRIGGWFDQTLLNQRVIIHTRSG-PIVGVIGSKPPHVMKEEERKKIVEARDMFIDIGCSSEKEVTDLGIQPGTPISIDRTFAALQGDKVTGKAFDNRAGLIIMIEALKRTKSRS---AIYAVATVQEEVGLKGAKVAAFSLEPDVAIAADVTIPGDHPGIEKKDAPIAMGKGPVVVMADRGIIATPSIIEWIVGTAREFEIPVQLEASDGGTTDATSIYLTKSGIPTGVISVATRYIHSPVEVLSISDIEKAANLMARCLETAE------
>tr|A0A5E4KD82|A0A5E4KD82_9ARCH/4-347
--LKDLLSKLSNAHGVSGYENNVRRMIEDEIRPYVDEIRTDKLGNLIATKRG--GSPRIMLAAHMDEIGLMAKYVDDKGFIYFTTAGGWFDQTILNQRMILHTENG-QVYGVIGSKPPHAMKEEETKKPVKAENMFIDIGATSREEAQKMGVRAGTPITSDMEFRSLGGDMVTGKALDDRGGCAVLIETLRQIKDVK--ATVHAVFTVQEEVGLKGGRTSAFGLEPDVALVSEVTFTGDHPGIEMKDQALEIGKGPVITVSDDGIIVPERVLRWLKNAAEANGIPYQLKVGTKGQTDASIIHLSREGIPTGVISTPSRYIHTPVTVMSMNDLEKSVELLVKAVESVDR-----
>tr|A0A662JBI0|A0A662JBI0_9CREN/2-345
---KTLLKRLSEACGAPGFEHSVQNVIRAELEGYVDSITSDPMGNLIAVKGE--GDRSLMLAAHMDELGLIIKHIDDKGFLRFAKLGGVPDHVLLGKRVQIHTFKG-VVEGVIGCKAIHVMKEEERKQLVTYDKMFIDIGARSADEAKSMGVKVGDPVTIKVDLFELGGGLVCGKAFDDRAGCAVLIELLRRIERPS--FKLYAVFTVQEEVGLKGATVSAFALNPTVGVAVDTTIAADHPGTQDHEAPVKLGKGPVILVADGGLIANAKVREWLIEAAERAKVPYQLEVLEGGTTDATAIHLSQRGVPAGVVSIPSRYTHSFSEVISLDDLENCVKLLVEAVKS--------
>tr|A0A523QY56|A0A523QY56_9CHLR/3-351
-KTIELLKNLTEAHGIPGYEAPVRAVVRETLKDLGD-LSQDKLGSVICRKAGAKETPRVMLAGHMDEIGLMVKFITKEGFIKFLPLGGWFSQVLLGQRVVIKTRKD-DVVGIIGAKPPHLVPPDERKKVVELKDMFIDIGATSKEEVEKAGVHQGDPVIPRADFVELAGKTYMSKAFDDRVGVAVMVAAMRELKKKKHPNTIFGVATVQEEVGLRGARTSTFAIDPEVAIVLESDIAGDVPGISDEQSSVKLGKGPSILIYDRSLVPNLKLRDLVRDTADELEIPLQFSYIEGGSTDGGVIHLHSTGVPTVVLGVAARHIHSDSSIIHRDDFDNAVTLLVALIMKLDADQV--
>tr|A0A3M1RGX1|A0A3M1RGX1_9EURY/3-339
----GLIKRLSEAHGVPGSEDEIRSIMREELEGCCE-IEEDVMGNLIAKKEG--DGKTVMLAAHMDEIGLMVRHIDENGFIRFITLGGFFDQTLLNQRVVVHTRKG-RLPGVIGSKPPHLMEEKEREKVIKTKDMFIDVGAENGESASKMGLSVGDYITFDVPFRELKGGLFTGKAFDNRLGCAVMMEVMKKVDTP---HRVYAVGTAQEEVGLKGARTSAYRIEPDVALALDVAPAGDFPGTKPEEASIKLNKGPVITVVDRGIITHPRVREGLVKAAKRLKTPYQLEVGEGGTTDATAIQLTRGGVLSGVVSVPTRYIHTPVEVASLSDVKNAVKLVLSYIEG--------
>tr|A0A1H9RK28|A0A1H9RK28_9LACT/5-354
---LNMLKALTDAKGVPGNEKAVSDVFKKYATPYAEEIVYDGLGSIIARHTGDAAGPKVLIAGHLDEVGFMVTKISKEGFLSFQTLGGWWSQVLLAQEVDITTGSGKVVHGVIGCKPPHVLSQAARNKPYEINQMFIDIGATSNQEVADWGIKPGDMVTPHISFRELNSKFLLAKAWDNRIGLAVALRVLENVNQTGHPNILFSAGNVQEEVHLRGAKTATHLVDPQIAFALDTGTAGDTPGMTPQEADSKLGAGPQIIIYDASMIAHKKLRDFVVGVAEELEIPFQYTVITGGGTDAGSQHLTKNGIPALAITVATRYLHSHTSIIHRDDYENTVKLVTEVVKRLDAKTVE-
>tr|A0A662JQJ4|A0A662JQJ4_9CREN/4-348
-ELLELLKRLSQAHGPPGQEDEVADIVISELKGHVDEVFRDSFGNVIARKGS--GEKSLMIAAHMDEIALIVKSIDGKGFIRFAKLGGIWDQLLVGQHVVIHGSKG-RVRGVIGSKAVHVMKEDERRQLLTYDKMFIDVGAKSASEVKEMGVEIGDFITIDKPFIQLANSLVAGKAFDDRAGCAALIQAVKQAEPN---CKVYAVFTVQEEVGLRGATVSGYAVKPTVGIAVDVTIAGDHPGMEAHEAPVKVGGGPVILAADGGLIPNPKVKRWIMSVAEKLKIPFQLEVLEGGTTDATAIHLSREGVPSGVISIPTRYIHTFQEILSMEDLERLTSLLKGLMES--------
>tr|A0A1I5XJJ9|A0A1I5XJJ9_9FIRM/2-338
---AELLKMLTEVGGVSGDEGRVRQLIRQEISSFVDDIYTDRMGNLIAYKKGTNSDKKVMLCAHMDEVGFIITGIGEDGMLRFKMVGGIDPRVLVSKRVLVGEK---ACPGVLGIKAIHLQEPEEREHAVKVKQMYIDIGATSKEDASQV-VKPGDYAVFDSRYVEFGDNKVKAKALDDRAGCAVLIELIKQKQRYD--FDLYACFSVQEEVGLRGAEVLGYSINPDIAIVVEATTCSDVPGVEEHLYTTLMGKGPAITIMDSSSYANKELVEMLINTAQKEGIPFQLKKGASGGNDAGRIHLAREGVRTATVSIPCRYIHSPSSVMDLTDYKNTIRLISAFLKGC-------
>tr|A0A143YNE6|A0A143YNE6_9LACT/5-353
--ELQMLIDLTDARGVPGNEGEVRDVFKRYAEPFAEEFVQDGLGGVFAKHTGDVEGPVVLLAGHLDEVGFMVTAITDKGFIKFQTLGGWWGQVMLAQQVEITSSKGERFHGVIGCKPPHVLTAEARKKPYEVKDMFIDIGASSKEQVQEWGIRPGDMITPYIGFKRMNSKYLLAKAWDNRVGTAVAIKVLEKLAQEGHPNVLFAGANVQEEVGLRGAKTATHMIRPDIAFALDTGTAGDTPGMTPQEADSELGKGPQLLIFDASMIPHRGLRDFIVAVAEECKIPFQYTVIAGGGTDAGSQHQSLDGIPSFAITVPVRYLHSHTSVIHEDDYLNAVKLVTEVVKRLDTAA---
>tr|A0A2P5K2A0|A0A2P5K2A0_9EURY/6-350
--LDEILKQFSNAHGVSGYESNVRELLQEYLRPYVDEIKTDKMGNLIATRKG--SSPSVMIAAHMDEIGLMCKYVDDKGFIRFVKLGGWFDQTLHSQRVIVHTEKG-DIYGVIGAKPPHAMKDEDRKKPVEAEEMFIDIGAKDPADAMAHGVIPGVTVTMDRQYAHLANNRITGKCLDDRAGIVMMIEAMRLLNEWNVDSTVYAVGTVQEEVGLKGAKISAFDLDPDVALVTDVTVSGDHPGIEKKHSAIEMSKGPAVTIIDRGLIATEKVIKWTKETAKEYNIDIQLDVAEGGTTDATAIHLTKSGIPTSVINIPSRYIHSPVEVIDLEDLKAGAQLLARSVETAS------
>tr|A0A6V7RBF8|A0A6V7RBF8_9STAP/6-353
-KTLERMKTLTELHGAPGFEDLVRDYLRKEFEALGAEIISDGLGGIFAVKKSNEDAPVTMIAAHMDEVGFMVTDIQDNGLIKFIPLGGWSTDVLLSQKMKLRTKENKEITGVIGSVPVHFRRGDNK--TTEIKDMLFDVGADSKEEVLEMGIELGDSIVPDVKFEIMESKKLLAKAWDNRYGCLIALEVLEELKDTELDCHLYVGANVQEEVGLRGAKVSSNLIKPDVAFVVDCSPANDMMG--KKNDTGQLGKGTLIRIMDRTMILRKNMRDFLLETANKHKVNYQYYT-SPGGTDAGSIHVSNDGVPSAVVGICSRYIHTSHSIINYEDYLNAKTLLIELVKDVDSKKVE-
>tr|A0A2U1S8C5|A0A2U1S8C5_9EURY/1-340
---MELMKELSLTPGVSGSEEKIAEIIERELKDTVDSIERDTMGNLIATKKGEKKAPTIMLAAHMDEIGLMVSYIDDKGYLKFTTIGGINDQMLMNQTVVVHGSKG-DVVGVIGSKPPHVTKPEERNKVIKASDMFIDIGACSKEDAEEM-VSVGDVITFKSWFEEFPNDLIMGKALDNRVGCYVMMEVLKRVDTR---ATVYGVGTVQEEVGLKGAKTSAFKLDPDMAIALDVTLSGDHPGIKPEEAPVVMGKGPALVLADRGILTAKSIKEMLMKAGDENDIDYQLEVSDGGTTDGTAIHLTKEGIATGVLSVPTRYIHTTVSVCSMKDIESTIQLITTAINN--------
>tr|A0A084GIW2|A0A084GIW2_METID/4-351
--DLQLLKDVTDPEGPSGFEARIHKVLEEKIKVFTPDLVKDKLGSITGVSGK--KGPKILIAGHMDEVGLMVKAITKDGFLKFQTLGGWWGHVMLAQRVKVMTKKG-DLTGVIGSKAPHVLSIEERKNVLETKNMFIDIGASSKEEAESFGVQVGDPIATICPFEVFPQKLLLARNWDNRAGCYVALKTLEKAADKKHPNILYAGATVQEEVGLRGAQTLVNTVKPDISFALDVGVAGDTPGMKD-EGHTELGKGPLIGFFDASMIPHLKLRNFVTDIAGKHGIPYQVDIMPGGGTDGGKFHLGYEGVPTLVVSVPARYIHSHVSVVHRDDLDHAAELLYQVIKQLDEKTVR-
>tr|A0A256YWE6|A0A256YWE6_9CREN/2-343
---------LSEAVGASGYEFEVRDLVIDMLKDYADELRTDPLGNVIAVKKGSRGSGKVMIAAHMDEIALVVSHIDKKGFIKVRPVGGWNSIVLPGQRVLVVNDEGKKFRGVVGIKPPHIMKPEEAKQVPEIKDLFIDLGVRSKEGVEKLGITVGSIVVPERTVERLAPDIASGKAFDDRVGVTALIHAFKEAPDI--EPSFYAVITVQEEVGLKGARTVAYSISPDVALAIDVTIAADVPGTDEAEKVVELGKGPAIKIIDSGLIAHPEVRKLLVRAAKEEGIPYQLEVLPSGTTDATIIALNKEGVPTGAVSIPTRYVHSPVEVISLIDVVNTVKLINAFLKRVSN-----
>tr|A0A2N5K1R3|A0A2N5K1R3_9CHLR/3-351
-DTLEMMRALTDAPGVPGQERAVRDVMRGYLEPLGE-VLVDHLGSIIGRKVGNADGPKIMLAGHLDEIGFMVTRVTDEGFLKFQTLGGWWSQVMLAQRVNVYTRNG-PIIGVIGSKPPHILQEEEKKKPADKKAMFIDVGAASRSEAEAWGIRPGDMVVPSSPWTPMHPRLIMAKAWDNRFGCALAIEVLRRLQGVDHPNVAYGVGTVQEEVGLRGATTSANLIGPDIGFAFDTGIAGDMPGVGPDEAAGKLGKGPVILIYDGSLVPHTGLRDLVIEVAEREGIPIQYDHIAGGGTDAGHIQLYGAGVPSLVVGIAVRYIHTHAAIIHRDDFDHAARLMTAVVRRLDMDTV--
>tr|A0A2J6NIA1|A0A2J6NIA1_9STAP/6-354
-KTLQRMKELTELHGAPGFEDLVRNYLRENFEAFGVEYINDGLGGIFAVKKSNENAPNVLVAGHMDEVGFMVTEITDNGFLKFTPLGGWSEDVLLSQKMSVRTNDNKELTGVIGSVPIHFRRGESKDLGTKIKDMLLDIGADSKEEALEMGVNIGDSIVPNVQFEQLTENKLLAKAWDNRYGCLIALEVLEALKDVELDCNLYIGANVQEEVGLRGAKASANLIQPDVAFVVDCSPANDMLG--KKDDLGKLGEGTLLRIKDGTMILGKPMRDYLLQTADKHDVKYQYYL-SPGGTDAGSIHVSNDGVPSAVVGICSRYIHTNHSIIHKNDYLEAKKFLIELVKGINSEKVK-
>tr|A0A6V7RAH0|A0A6V7RAH0_9STAP/6-353
-KTLDRMKTLTGLHGAPGFEDKVREYMKKELSEYADEIIQDGLGGIFAVKKSKENAPKVLVAAHMDEVGFMVTALMDNGFIKFTPLGGWASDVLLSQRFSVRTSQDEEITGVIGSVPVHFRRGGSK--ETKIEDMLLDVGADSKEELLEMGINLGDSIVPEVDFKVLKDKKLLAKAWDNRYGCLIAIEALESLKDTELDCDLYIGANVQEEVGLRGAKASTHMIDPDIAFVVDCSPANDMMG--KKDDLGKIGEGTLIRLFDRTMILAPRMREFLLETAKESDAKYQYYH-SPGGTDAGSIHTSNNGVPSAVVGICSRYIHTANSIINYEDYLHAHNLLTSLIKKVNTDTVD-
>tr|A0A2T4ZC55|A0A2T4ZC55_9BACL/2-347
---MDLLKDLTLARGVPGYEKEVRQLMERTLKQVGSRVITDETGSIFGEKEGNSPSPRILLAGHMDEVGFMVTEIDKSGMLYFTPLGGWWSQVLLSQRVTILTE-GKSFTGVIGSKPPHLLTPEERGKVYPMREMYIDVGAKDEEQVKKWGICIGDPVIPICSFEIMPHDTILAKALDNRLGCYLALEVLRRLKEEDHPNTVIAGATVQEEVGLRGAKTAPYVVEPDIAFALDVGIAQDGPG--GKKDKPRLGGGPLITFLDATMIPNIGLRNLVLETADEFQIPYQVDTMMGGGTDAGQFHLHHKGVPSLVIGTAARYIHSHVSMISKTDVELTVKLLVEVIKKLDRHRV--
>tr|A0A4R2RN12|A0A4R2RN12_9BACL/1-351
--MMDLLKELTEARGVSGYEQEVRRIMERELRQMNSKIKTDNTGSIFGEKQGSSGGPRILLAGHLDEVGFMVSEITSSGYLRFVPLGGWWSQVLLAQRVQIVTENR-TFTGVIGSKAPHVLTPEERNKVYPMREMFIDVGAHSDEQLKEWGIKIGDPIIPICPFEILPDDTILAKALDNRMGCYVALEVLRQMEQESHPNTILAGATVQEEVGLRGATTAPFALEPDVAFAIDVGIAQDGPGMESLT-KAKIGKGPLITFLDASMIPNIRLRDLVIETAEKEGIPYQVDTMLGGGTDAGRFHLYKRGLPSLSIGVASRYIHSHASMVSKKDVQDLIRLLVAVTKRLDTEQVK-
>tr|A0A4U9Z7B7|A0A4U9Z7B7_ENTCA/7-355
----QLLIDLTTARGVPGNEEEVREVFKEYAKDFAEDIFFDGLGSVIAKHVGDGGGPKIFISGHMDEVGFMVTKITEKGFIEFQTLGGWWGQVMLAQQVEIKTNDGKVIHGVVGSKPPHVLSPETRNKPYDIKDMFIDIGASSEEEAKGWGIRPGDMITPYIQYKRMNSKFLLAKAWDNRIGTAVSLRVLETLAAEGHPNCLFAGSDVMEEVGLRGARTSTHLVNPDIAIALDTGTAGDTPGMTPKEADSVLGKGPQVLIFDASMIPHKKLLNFVIDIAEEMEIPFQYTVITGGGTDAGQMHLTRDGVPSIAITVPVRYLHSHTSVIHEDDYFNTVKLVTEVVRRLDDKTVK-
>tr|A0A7C0XS77|A0A7C0XS77_9ARCH/2-344
----NLLKSLCLASGISGFEDEVAKLIKSSLQKSCKEVRVDALGNVIGIKGK--GKKKIMLAAHMDEIGLMVKHIDDNGFISFVKIGGIDDRTLLNQRVIIKTKKG-DVRGVIGAKPPHLQKEEERNKVIKHNELFIDIGAKNKKDAEKK-VSVGDPIIFEPNFGKLSNNVFYGKAIDNRLGCYIMLEVMNRLPA-DIGLKIYAVATSQEEIGLKGARVSAFGIDPDYAFVIDTTISGDTPHIKPQESSLRIGKGPAITITERGVVTHPKLRELLIRVAKKNRIPYQIDVLEGGMTDAAIIYITKSGIPSAVISVACRYIHSATGVFDMRDVNYAIKLLTKTILELEQM----
>tr|A0A0Q0VSU6|A0A0Q0VSU6_9EURY/3-340
---RELLKKLADAHGVSGFEGSLNRIIRDELQGHVDELREDSMGNLIAVKKG--DDFSIMIASHMDEIGLMVQYIDENGFLKFVPIGGWFGPVLFTQRVILHGTKG-RISGVIGAKPPHVMDPEERKKEIKIEDMFIDIGATSADDAASMGIEIGTPVTLDRECAELANGRLTGKAFDNRVGVALLIRTLKTVRSP---HTIYGVFTVQEEVGLKGAKVSAFSLNPDCAIATDVTIPGDHPGVTKKEASVEMGKGPVLVLVSRGLLAHQKMIAWLRETAEQNGIPYQLEVGTGGNTDATIIHLVRGGIPSIPLSVATRYIHSPVEVVDTADIEAGIRLLVEALK---------
>tr|A0A357B8A5|A0A357B8A5_9BACT/2-346
-NTSEILRTLSDSFGVAGFETEVQEKIKELIEPYVDDIKVDRLGNLIARRRG-KGKMRLLLDAHMDEVGFIVKYIEESGYLRFAPLGGWDNRIIPAQRVTILLRSGEKICGVIGTAPPHILDDKERTKVIPIDEMFIDVGATSRKEIRDIGIHIGDPLVIHYPFTELTTGYVTGKAFDDRAGCAVLIEVARNIAKVSLDIDLVFAFVIGEEVGLRGARTAAYQIDPDIALAIEGTIGADMPGIPEARQPVRLGKGPAITVADRSIIVNPRMVKALERVAEEAMIPYQYKLPTYGGTDAGAIHLTKAGVISGVVSVPCRYIHSPISILRLNDLEHTIHFVTEFVGKCH------
>tr|A0A0K9Z1B5|A0A0K9Z1B5_9BACL/4-354
--WVQILKELSEASGVPGQEQEVRELMRTYLEPYTEELSTDNLGSIVGRKTGIAGGPKVMLMGHMDEVGFMVSRVTKTGFILFQTLGGWSPQVLLAQRVMIKTRKG-DIVGVIGSKPPHVSTASDKAKVVEIMEMYIDIGAASADHVKELGIRPGDPIVPICPFTVMADQMYMGKAFDNRGGCLAAIELVKSLQAVEHPNVVFAGATVQEEVGLRGSGTSTTMIGPDLFIALETGMALDTPGLADSPYEIKCGGGPVIALYDKTLVPNTKLRDLLFDTAEEEGIPYQYGAAPGAGTDAGAAHLTGIGVPSIVIAIPARYIHSHASILHHDDVEYTVKLLVALIKKLDQKTV--
>tr|A0A101IRB5|A0A101IRB5_9EURY/2-338
--VKELLRKLSDAHGVSGCEGSIRDIIRAEVAGSVDEIREDSMGNLIAVKRG--DDFSIMLAAHMDEIGLMVQYIDEKGFIRVVPIGGWFGPVLYTQRVILHGKNG-PVMGVLGAKPPHMLKEEERKKEIKIEDMFVDVGAASEDEVKSLGIEIGTPITIDREFTDLAGNRVTGKALDNRVGVAMLIRALQRMESP---HTVYAVFTVQEEVGLKGAKVSAYSLNPDCAIATDVTIPGDHPGIEKKDASVEMGRGPVVSIVNRGLISDPRMVAWLRETAERKKIPCQVEVGTGGNTDATIIHLERGGIPSVPLSIAARYIHSPVEVVDIGDIEAAINLLVEA-----------
>tr|A0A0P0N4C7|A0A0P0N4C7_9CREN/7-356
-EFFRLLKRLSDAFGVSGYEDEVRGIVIDELREAADELRVDKLGNVIAVKKGERGGIKVLWDSHMDEIGFFVKSIDDRGFIYLSPVGGWSERVLPGQRVRILTDDGRIVRGVIGIKPPHLMKPEERNQVVPLDKLFVDIGASSREEVERAGIRVGSPVDLDREAMMLLGDRVTGKAFDDRVGVAVLIKAFKEIDGFE--PTVYLVVAVQEEVGLKGARVAAQQISPDAAIAVDVTTANDVPGVEPKDQVAKLGEGPVIKVADSGLIAHPKMLRLLLETARSEGIPHQLSILPGGTTDATAIALTGEGVPSAVVAVPTRYIHSPVELLSLNDAVNAAKLVKAATRRMTRE----
>tr|A0A242K608|A0A242K608_9ENTE/7-355
----ELLVELVSANGVPGNEDEVRAIFKKHAEPFADKIMYDGLGSIIAKRVGAKEGPKIYFSGHMDEVGFMVTQITEKGFIKFQTLGGWWGQVMLAQQVQITTTEGKIFHGVIGSKPPHVLTPEVRNKPYEMSDMFIDVGASSDEMVKAWGIRPGDMITPYIEYRRMNTKFMLAKAWDNRVGTAVSLKVLENLAASGHPNVVFAGSDAQEEVGLRGARTSANLVDADISFALDTGTAGDTPGMTPEEADSVLGEGPQILIYDASMIPHKKLKEFVIKVAEENNIPFQYTVIAGGGTDAGQMHLARNGVPSLAITVPVRYLHSHTSIIHEDDYLNTVKLVTEVVKRLDEETVR-
>tr|A0A1V4UT71|A0A1V4UT71_9EURY/4-345
--IKSLLEKLSNAHGISGWEGSVQQIVRDEIAPFVDEMRVDSLGNLIATKKG--ERPSIMIEAHADEIGLMVKQVDEKGFIRFIRIGGWFDQTLLNQRVIVHTRSG-SVVGVIGSKPPHVMKEEERKKVVEARDMFIDIGCTSQRQVEDLGIQIGMPISIDRTFANLLGDRVTGKAFDNRAGLIVMIEALKRTKAKS---TIYAVATVQEEVGLKGAKVSAFDLNPDLAIAADVTISGDHPGIEKKDSPIEMGKGPVLVVADRGLIATPQVLEWLVGTAREFEIPVQLEASDGGTTDASSIYLTRSGIPTGVISVATRYIHSPVEVLCISDIDKAADLMARCLETAP------
>tr|E6SL40|E6SL40_THEM7/7-357
--TARLLEELAEAPGVPGAEDAVRQVMRRYLEPVAE-LEQDHLGSLIARRRGTADRPRILLAAHMDEVGFMVRRITDEGYLKFQPLGGWWGQVLLAQRVTVYTRRG-PILGVIGSKPPHVLPPDERKKTVEIKDMFIDVGASGRQQAEEWGIRPGDPVVPYGPFTRLHPDLVLAKALDDRAGCAVIVRVLEELAGTEHPNTVYGVATVHEEVARGGARTSAFAVDPDVAVAVDVGIAGDVPGVQPDEAQSRLGRGPTVLLFDSSMVPHRRLRDLVADTAEAEGIPYQFDMMPGGATDAGFFHVHGRGVPSVVVGPPARYVHSHGAIVHLDDVENTVRLLVALVRRLDAATVD-
>tr|A0A524JP91|A0A524JP91_9BACT/3-351
-KTENLLKELTEAHGIPGYEAEVRKVIRNHFKPIGD-IEEDNMGSLICKKVGKDTSPKIMLAGHMDEVGFMVKHISSGGFIRFTTLGGWWDQVLLSQRVAIKTGKG-DVIGVIGAKPPHLLSPEEKNKVVIRKNMYIDIGATSEKDVEKAGVRIGDPIVPVSEFTILAPKTYMSKAFDDRVGCGVVISALSSLKKS-HPNTLYGVATVQEEVGVRGATTSVEMVDPDIAIILESDIAGDVPGIKPDESSTKFAGGPSLLLYDARMIPNLKLRDLVIDTAKRNKIPLQFTTMEGGATDGSVIHLYKTGVPTVVLGVPSRHIHSHNSIIHRDDFDYTVKLLKALIQKLDKKTVQ-
>tr|E4KRG0|E4KRG0_9LACT/4-352
---DKMLVDLTEVRGIAGNEGQVRQLFKDLVADYSQDFVQDGLGSIYAKHEGQADGPTLMLGAHMDEVGFMVQSITDKGFIKFTTIGGWWSQVVLAQEVEITTRKGDVYHGVTGSKPPHVLNAEARKKPIDMDDIFIDVGATSKKQVEAWGIRPGDMITPFIKTRRMNSPFLLAKAWDNRIGMAVAVEVLKFTHSHDHPNVIFAGANVQEEIGLRGAKTAAHLVNPQIGIALDTGTAGDTPGMTEKEADSILGKGPQVIIKDGSMIGHKGLREFVTDLAERRNIPFQYTFIPGGGTDAGSFHQTRDGIPSIAITVPVRYLHSHTSVIHEDDFKYTVQLVQAIVEELDQAA---
>tr|A0A662Z1Q1|A0A662Z1Q1_9STAP/6-352
-KTMTRMKTLTELHGAPGFEDQVRKYMREELEKLSDEVIQDGLGGIFAVKRSKENAPKVMVAGHMDEVGFMITQITKQGLLKFQPLGGWPTDVLLAQRFKVRTSENKEITGVIGSVPVHFRKGDTSKT--EIKDMLLDVGASSKEEVEEMGIQVGDSMVPAVNFEVLEPKKILAKAWDNRYGCLIAIETLEALKDVELDCDLYIGATVQEEVGLRGAKTAANMIEPDVAFAVDCSPANDLTGSD-QD-IGKLGEGTLVRIIDRTMILSKPMRDYLLETAKTHDIKHQYFQ-SPGGTDAGSIHLSGNGVVSAVVGVVARYIHTSHSVLNTDDYLAAKSMLEQLIRGINEDKL--
>tr|A9B352|A9B352_HERA2/3-351
-ERLALMKALTDASGVPGNEGPVRAVMAEALAPYGE-LINDQLGSVAARKAGPEGSPTILLAGHLDEVGFMVTRITDDGFIKFQALGGWWELVMLAQRVQIETRNG-PIAGLIGSKPPHVLSPEARKKLVEKKDMFIDIGASSAAEAREWGVRPGDSILPVCPFTPLHPKIVMAKAWDNRFGCAAAVEVLHELANESLPNTVVAGATVQEEVGLRGAATLANVVKPDIAFAIDVCIAGDTPGISKDEAQAKMGAGPVLLLMDSSVIPNPRLRDLVVDTAEELGIPYQFDTMPGGGTDAGRFHLNNAGVPSLALGVATRYIHTHASLLHRDDFDQVVTLLAAVVRKLDQATV--
>tr|A0A3S0GF70|A0A3S0GF70_9ENTE/4-351
-KTFQLIKRLTEAQGVSGFEDNVRTIMKEELSPYVDKIEFDGLGGVFGIKKSNPDAPTVMLASHMDEVGFMVTQIQENGLLRIQPLGGWNPYVVSAQRFTLQTKKG-NYPVISSSVPPHLLRGKDGNKNVSVTDILFDAGFESKEEAEKYGVRPGDSIVPVSETVKTAGKNIICKAWDNRYGCTVILEVLEEIKDMDLPFNLVVGANVQEEVGLRGAKVSTHKFNPDLFFAVDCSPANDLEG--KKDTFAHLGEGFLVRIFDPGMVMLRRMREFVVDLAEEKDINHQYFV-SQGGTDAGAAHITRDGIPSAVIGVPGRYIHTHQTMFNISDYEAAKSMVLAILETLTPEKI--
>tr|A0A520KQG5|A0A520KQG5_9EURY/4-350
--VRETLEKLSNACGISGRECNIREILEDEMKDCVDEIKEDALGNLIAIKYGKETRKKVMLAAHMDEIGLMVKYIDDDGFIRFIGIGGWFYPSLLNTQVILHGSNG-PIKGVIGSKPPHILSEEERKKQIRLEDLFIDIGAKNREEVRNAGIREGTPVTIDVSLKDLLNDRVTGKSLDNRAGLTVLIEFMRRIDHL--DCDIYAVGTVQEEVGLKGAKTSSFEINPDFALVIDTTIPQDHPGIDPKRSMIEIDKGPVITIADRGLIAPEKIIDWLINVAKDKDIPYQLEVSEGGTTDATSIHLSRAGIPTGVISIPTRYIHSPVEVLSIKDIDNTVELIVQALKDV-------
>tr|A0A151YZ46|A0A151YZ46_9BACL/4-352
--LQNLMEELVNAKGVPGNERGVRQVFQKHLEPLSEEILTDRLGGLAGKKTGDAAGPKILLAGHLDEIGFMVTYITEKGFLKFQPLGGWWAHNMLSHRVVVQSRKG-EYLGVIGSKPPHALKAEERKKVMNIKEMFIDIGAKSRAEAEEMGIRPGDSVVPVSDFFTMQDGKIGGKALDNRAGCALALEVLRQLKDEAHPNVVYGGATVQEEVGVRGAGTLAELVKPDIAFALDVGMAYDIPGFEGHPGEAAMGEGPLMFIMDYTMIPHTGLRNLVMDTAEELEIPLQVDALMGGGTDGAKFHLHGTGCPTVVIGFPTRYVHSHNSLMSRHDFEQAARLLTAVIKKLDQNTL--
>tr|A0A1I3ZYY2|A0A1I3ZYY2_9BACL/4-351
--QTAMMKKLSEVDGVAGDEYAVREVMHQYLEGISEEIVTDHLGSVLGVKKGVENGPKILLAGHMDEVGFMVSRITKQGFLKFQQLGGWWPHTLLSQRVKIRTKNG-DVVGIIGSKPPHILTPEEREKVIPLKDLYIDIGAKDKEEAEEMGVLPGDSIVPCSEFFTMGGDLWVGKAIDNRIGCALAIEVLADLQDKAHPNVIYAGATVQEEVGLRGAATMANLVEPDIAFALDVGVAYDTPGLESHEG-PRVGEGPTVVLLDSSMVSHVGLRRLVVETAKEIGVPLQFEISMGGGTDAGKFHVNGKGCPSLAIGFATRYIHSHQAVASRSDFMAAKKLLLAVIEKLDWETV--
>tr|D7DSE0|D7DSE0_METV3/2-359
-STLDYLKDLATEKGISGNEDNVRNYMRKELEKYADEIYEDNFGNLIAKKGT--KGPKIMIATHMDEIGLMVKYIDDKGFLKFVKIGGINDQMLLNQKVVVHTTKG-DIIGVLGSKPPHKMDESERNKLIKSDLMFIDVGASNREEAEAMGVEIGTPMSFRTDFDTLGDKRITCKSFDNRAGCAVLLEAMKQISESNEKCQFYAVGTVQEEVGLKGAKTSAFGINPDVAFALDVTICGDHPGIKLEDAPVEMGKGPVITIADKVLKMMREINKKVVEGKTETEIPVQYEVGDGGTTDATAIHLTRDGIPTGVVSVPSRYIHTPVEVIEIEDLENTTKLIIKCLENVHN-----
>tr|A0A7C5GPA8|A0A7C5GPA8_9EURY/21-339
------------------------------ISGYEDEIKVDKLGNVIGILHGKSERPKIMIAAHMDQIGFLVKHIDDKGFLRLTPVGGWDARTLLNKRVKILTKDGKFVRGIIGSKPPHILKEEERNKPVTIENLFVDVGATKKEDVEKLGIRVGSPVILDFSFAELSNDRVTGLAFDDRSGVAVMLGALKLLNKEKDKGTVYAVATVQEEVGLRGARTSAFSINPDVGIAIDVTISADVPGVGDQDKITELGKGPAITIMDATVIANRRLNELFEKVAEEMKIPIQYNVLARGGTDAGAIHLTREGVPSTTLSIPSRYIHSGVEVVDLKDVENASKLLAEVIKRIK------
>tr|A0A653I7V2|A0A653I7V2_9BACL/4-349
-KTKDLFKTLTELNGAPGFEHEVRQFVRERITPVTDEIVTDGIGSIFGKRTGQADGPKVMVAGHMDEVAFMVTQITKNGMLRIQPLGGWWSQVLLAQRFSICGDHG-IIPGIIASTPPHLLTEEVRNKPMAIKDMFIDIGADSKEEAESFGVRPGIPAVPFFPFTPMAPKKIMAKAWDNRYGVGMAIELLEETKAADHPNVLFSGATVQEEVGLRGAQTATNMIDPDVAFVVDASPANDASG--DKTEFGQLGQGPLLRIKDSVMILSKEMTDYVLDTAESNKIPYQYYV-GAGGTDGGVIHRSNNGIPTTVVGLPARYIHTHASIMHTDDYDAAKELLKKLVTQLDATT---
>tr|A0A1D2QUI9|A0A1D2QUI9_9ARCH/1-336
---MELLEKLCMASGIPGFEDEIREIMQKELKKSCDSVEVDNFGNVIAIKGR--GKKKIMIAAHMDEIGLMIKHIDERGFLNFVKIGGIDDRILMQQRVIIKTKKG-DVRGIIGAKPPHLQKEEEKKKVIKHGELFIDIGAKDGTEAKKM-VEVGDPVILEPNFGKLNGNTYYGKAIDNRVGCYALVKIMRQIKIKD--ATVYAVATAQEEVGLKGARVSAFKIDPDYAIAVDTTIAGDTPYIKENESSLKLGHGPAITITERGVVTHPKIREILMKTAEKKEINYQVDVLEGGMTDSAIIYITRAGVPSGVVSIPTRYIHGPSGVFSMDDVKNAIKLVVCA-----------
>tr|H1Z0Z6|H1Z0Z6_9EURY/2-341
--VKELLKRLSDAHGVSSYEGNIREIIKKELAGHVDDIYTDKMGNLIAVKSG--DDFKFMIASHMDEIGLMVQHIDEKGFIKFVHVGGWFNPVLYTQRVIIHGKKG-PVTGVTGAKPPHKMSPEDRKKEIKTEDMFIDAGAVSEEEVKELGIEIGSPVTIDREFTDLANSRVTGKAMDNRVGVAVLIEALKKTDSP---HTIYGVFTVQEELGLKGAKVSAFALAPDCAIATDVTIPGDHPGITKKDATVEMGKGPVLVLASRGLMADWRVSDWLRKTAEENEIPYQLEVGEGGNTDATIIHLVRDGIPSIPLSVPARYIHSPVEVVDMKDVEASVKLLVKALKT--------
>tr|A0A419SP54|A0A419SP54_9BACL/2-345
----DLFKTLTEAPGAPGFEGPVREIMEEHLTQYSEKLIYDNLGSVFGVKTGDASGPRIMVAGHMDEVAFMVKRINEQGFIQFQTLGGWWSQVLLAQRVEVMTDNG-PLPGVIGSIPPHVLDEQARRKPMQINKMFIDIGADSKEHAEQLGVKPGQPIIPVCPFTVMADQKLLAKAWDNRYGCALSIELLREIQNVPHPNLIFSGATVQEEVGLRGAATSANLLDPDLFIGLDASAAGDIPGLTEG--MGKLGGGLLMRIYDRTMITHPGLRDYVIDLCEAEGIKYQFFV-SMGGTDAGRVHTSGQGVPSIVIGIPARYIHSHTSIIHKDDYEAAKKLLLSLVKKMDQTTL--
>tr|A0A2I0PWE7|A0A2I0PWE7_9EURY/2-341
--VKELLRKLSNAHGVSGSEGSVSALIKKELKGHVDEIREDAMGNLIAIKHG--NKFKVMLAAHMDEIGLMVKYVEEKGFIRFVALGGWYGPTLYNQRVVLHGANG-PVIGVIGGKPPHMMDEEERKKGVKVDDLFIDIGATNPDEVDYLGIEVGTPVTIDREFCELANSRVTGKAFDNRAGVVMLIKTLKETDS---PLTIFGVFTVQEEVGLKGARTSAFALDPDCAIATDVTIPGDHPGIDLKDAPVLMSKGPVITIVDRGLIANRKVVKWLKEAADSNSIPVQMEVGSGGTTDATAIHLTKGGIPSTTVSIPSRYIHSPVEVVDCNDIEAGVKMLVAALKK--------
>tr|V4K441|V4K441_9CREN/14-361
-YLLSLLRSLSESFGPSGFEDAVREIVVKEVESVADSVWVDSMGNLFALKRGRKGGASLMLTAHMDEIGFIVTHVDNRGFLRVAPIGGQSPRVIQGQRVLVRARDGSLVKGVIGSKPPHVMRPDEAKQCPEVRDVYVDVGAASAQEVERMGITVGSPVAFERGLERLNEDTVVGKAFDDRAGLAAVIGAFKAVEDQA--VDVYLVATVQEEVGLRGAQVAAYKISPSAAIGVDTTIAADVPGNEERDWVTRLGAGPAIKVADYGLMANRSLRERLEEVARSHGIPYQLEVLQGGTTDASAIALTKEGIPAAVVSVPTRYVHSPSEVLRLSDLEGVTKLLALFTEEV-------
>tr|H5SVR6|H5SVR6_ACEAU/1-340
---MELLKKLCEAHGVPGREEAVRALVAQELQKVCDEIRTDALGNVIALKKGSGRGPKVMLAAHMDEIGFLVSHVDEKGFLRIDPVGGFDPRVLMAQRVVVHTDSG-DLVGIIGSKPPHILTEEERKKPLELKDLFIDLGL-PAEDVKKR-VNIGDFVTLQQDFTEV-GHLVSCKALDDRVGVYVMIEAVKKAKKHA--CDIYAVATTQEEVGVRGARVSSFNVAPDIGVALDVTVASDVPGVGEHEHVTKLGAGVAIKIKDSLSISNPKLVRAMRQLAEQRKIKYQLEILPRGGTDAGAIQMTREGVAAITLSIPTRYLHSVVEAAHKDDIHAAIDLLAAFLETAHE-----
>tr|A0A7C1HPS7|A0A7C1HPS7_9EURY/3-341
---QSLLKELSNLHGVSGREGNVTAFIRAQLEGHVDEFRTDSMGNLVAVKRG--DAFKIMIASHMDEIGLMVQYIDDDGFLRFVTLGGWFNPTLYNQRVAVHGSKG-MVYGVIGGKPPHVMDPEERKKEIKIEDMFIDIGAGSADEVAEMGIEIGTPVTIDREAVELANNRVTGKALDNRVGVAMLIKALKEVNSP---HTIYGVFTVQEELGLKGAKVSAFSLDPDCAIATDVTIPGDHPGIKKKDSTVVMGKGPVLVLVSRGLMASEAMTAWLRTTAEAHDIPYQLEVGTGGNTDATIIHLVRDGIPSIPLSIASRYIHSPVEVVDCGDIEQGVRLLVEALKS--------
>tr|A0A1D2R1C1|A0A1D2R1C1_9ARCH/1-337
---MELLEKLCRASGISGFETEVQEIMKKEFEKSCDKVEIDNFGNVIAKKGK--GKKKIMLAAHMDEIGLMVKHIDKRGFLNFVKIGGIDDRILMQQRVIIKTKKG-DVKGVIGAKPPHLQKAEEKKEVIKHGKLFIDIGAKDDKEAKKM-VEVGDPVTLEPNFGKLNKSIYYGKALDDRLGCYALIKIMRQIKVKD--VTIYAVATAQEELGLKGARVSAFKIDPDYALAIDTLVAGDTPYIEESESSLELRKGPAITIMERGAVTHPKIRKILINVAKEKKIPYQIDVLEGGMTDAAVIYISKEGIPTGVVSIPTRYIHGPSGIFSMDDVNNSIKLVMEAL----------
>tr|A0A2M7KRG3|A0A2M7KRG3_9BACT/4-352
-ETEQLLRALTEADGVPGFEQEVRKLMRAHLEPLGE-IEVDRLGSIVGKKTGTADSPRIMLPAHMDEIGFMVKLITDKGFVKFSPLGGWWSQVLLAQRLRIKTRKG-DVVGVLGAKPPHLLKNDERNKVAEMKDMYLDIGAKDKKAAEAMGVRPGDPIVPVSTYERLNTKCLMAKAWDDRAGCAVIIEALRQLQRVKHPNTVYGAGTIQEEVGLKGAKTAAAVIEPDVALVLDVGIAADTPGINDDETQGALGKGPQICVRDGGMIPNVRLRDLAIRICEEKKIPYQFQLLEGGTTDGSAIQVHSQGVACLYLGIATRHIHSHCGILHETDFDNTVKLVVELVKALDAETV--
>tr|U1YEI9|U1YEI9_ANEAE/14-357
--QMTLFRRLTEACGAPGFEEDIRGIMREYISKTTEEIIYDNLGGIFGVLRGNESGPKIMVAGHMDEVAFMVTRITDKGFIQFQPLGGWWSQVLLAQRVQIVTADG-IVMGIISSIPPHVLPQGRRNKPMEIKDMFIDVGADNKEDAERMGIRQGQPILPVCPLTVMGPKKLMAKAWDNRYGCALAIEMMQEMKEEEHPNIIYGGATVQEEVGLRGAGVAANMIEPDLFFALDASPAGDIPGVQ--DGVGKLGDGLLMRIMDRTMVTLPGLRDFMIDTAEELGIRYQFFV-SPGGTDAGRVHLTGKGVPSAVIGIPARYIHSHAAIIHHDDYEAAKQLLLALLKRIDTD----
>tr|A0A1V5SK67|A0A1V5SK67_9EURY/3-342
---YDLLKKLSDAHGLSGFEGNIKSIIRKELEGYVDEISEDRLGNLIAVKKG--TGLSVMIASHMDEIGLMVQYIDEKGFIKFVGIGGWFNPTLHTQRVVLHGTKG-PVFGVIGSKPPHVMTPEDRKKEIKMEDMFIDIGASSAEEVAELGIEIGTPVTIEQELIHLANNRITGKALDNRVGVLVLIETLKKMKTS---MTVYAVFTVQEEIGLKGAKVSAFALHPDFAIATDVTIPGDHPGVTKKEASVEMGKGPVLVLASRGLLADNRLVAWLRSAGDKMKIPYQLEVGDGGNTDASIINLVRDGIPSIPLSVPSRYIHSPVEVVDLKDVEATIDLLVEALKKK-------
>tr|I8UJW9|I8UJW9_9BACI/2-345
----KLLKELTEANGAPGYEGAIRKIMKREMEQAKATIVTDHIGSVFAQKIGDENGPKVMLAGHLDEVAFMVSEITNNGYLRFVPLGGWWDQVLLSQRVHVMAKTK-TYTGVIGSKPPHILRPEERNKVYPMREMFIDIGAHSDQEVEEWGVRVGDPIMPICPFEILPGDTILAKALDNRVGCYLALSVLANLQKCDHPNVVFCGATVQEEVGLRGAATAPSIIEPEVAIAMDVGIAQDGPSD--NGNKAKLGSGPLITFLDSSMIPHIGLRDFVIEVANAEQIPYQVDVLLGGGTDAGRFHLFKKGVPSLVVGVAARYIHSHVSMISKRDLEQASALLTAVVKRLNKKE---
>tr|A0A3S9SWW6|A0A3S9SWW6_9FIRM/2-335
-----LLKRLTEAAGLPGMEDEVRNLIKEEVKDLVDDMRTDALGNLITYKKGKVDGPVVMLAAHMDEIGLMITHINKNGLLRFKPLGGIDPRVLVSKKVLIGPK---KVPGVIGSKPIHLQNNDERKHAIPLDKLYIDIGAKNKEEAEKL-VKIGDGAVFDTKFAEVGEGCVKGKAFDDRVGCSILIELLKRKYD----VSIYAVFTVQEEVGLRGASVVAYDLDPDLALVFEGTTASDVPDMSEHQYSTSLGEGPAISLMDRSVIADRRIVQGLVETARENGLKYQFRRTNFGGTDAGRIHLTKEGIPSAVISVPCRYIHSPVSLMNLNDYNTLIELVDKYLHKIA------
>tr|A0A0U1EM83|A0A0U1EM83_STACP/7-351
-KTLERIKQLTELHGAPGFEDEVRDYMKQEMNPYVDEFVQNNMGGIYGVKKSQSNAPKVMIAAHMDEIGFMITHVTDNGMIQFTNLGGVANDIWQGQRLKVKNRNGNEIVGVVANIPKHFRT--GNEAAPEIKDLMLDIGASSQEEVRERGIEIGDTIVPDTSFTQLSEYRYIAKAWDNRYGCVLAIEILELLKDIELDVDLYVGANVQEEVGLRGAKAAAEQIKPDIAFVVDCSPANDIKG--KQQLSGALGEGTLIRIKDGTMILKPRFRDYLLKLATENDIKHQYYI-SPGGTDGGEIHKANEGIPTAVIGVCARYIHSTDAVFDIRDYYSARQLLKECITHLNHHQ---
>tr|A0A4R3L4J7|A0A4R3L4J7_9BACL/3-352
-STTQLMKDLLEVDGVPGFEGDVRQKVKGYLEPLSDEILYDRLGSVVGKKVGQADGPRVLLAGHLDEIGFMVTQITDKGFLRFQQLGGWWSHNVLSHRVKIKTKNG-DILGIIGSKAPHVLAPEERTKLLQLKDMFIDVGAKNKEEVAEMGIRLGDPVTPVSDFFTMRGELWGGKALDNRAGCGVAIEVLKRLQNEEHPNIVFSGATVQEEVGLRGAMTAANLVKPDIAFAVDVGIAYDTPGMESIPFTCNLGEGPIVLLMDATMIAHTGLRNLVIDTAEELDIPLQFDALMGGGTDAGRFHLHGIGCPTVSIGLATRYIHSHNGIMSSKDFEQTVELLTAVIKKLDQQKL--
>tr|A0A1F2WMR1|A0A1F2WMR1_9ACTN/4-348
--IAALLSRFSNAHGLSGYEDEVASLLRAEMEPLVDEVTIDKMGNVIGIRTG--QGPAVMVAAHMDEIGAMVSHIDDDGYLRMVPVGGWTDQTILGQRVMIQTRDGKRIPGVVGSRPPHMMDADERKRMIKAKEMFVDCGATGVDSAAELGVEIGSLITIDREFSLLGNGFVTGKALDNRAGVVMMISALKLLKKKQVRATIQAVGTVQEEVGLKGARTSAYGLTPDVAIATDVTIPGDNPGVSKSESTVAAGKGPSITIIDRGVITPRPVLRWLRESADKAGIAYQLQVGNGGNTDATVISITKSGIPCSVVAVPTRYIHSPVEVLSLKDLEQGAALIAAAIESA-------
>tr|A0A662J0A2|A0A662J0A2_9CREN/2-344
---KELLKNLSEACGASGFEYSVQNVIKKELEGHVSSLTSDSMGNLIAVKGE--GDLSLMVAAHMDELGLIVKHIDDKGFIRFAKLGGVPDHVLLGKRVRIHTSKG-MVEGVIGCKAIHVMKEDERKQLVTYDKMFIDIGAHSLNEAQALGVKVGDPITIYMDMFELGGDLVCGKAFDDRAGCAVLIELLRRIEDPP--FKLYGVFTVQEEVGLKGATVSAFALNPTVGVAVDTTIAADHPGAQDHEAPVKLGKGPVILVADGGLIANAKVREWLVNAAERASIPYQLEVLEGGTTDATAIHLSQRGIPAGVLSIPSRYTHSFSEVVSLNDLENCVKLLVEAVK---------
>tr|K6PP63|K6PP63_9FIRM/7-356
--TARLLEELAEAPGVPGEEDAVRQVLRRYLAPVAK-LEQDHLGSLIARRQGSALRPRVLLAAHMDEVGFMVRRITDEGFIKFQPLGGWWGQVLLAQRVVIHTRKG-PILGVIGSKPPHLLPADERKKPVELKAMFIDIGARSRQEAEEWGIRPGDPVVPYGPFTRLRPELVLAKALDDRAGCAIIVRVMEELAAGGHPNTVYGVATVHEEVARGGARTSAFAVDPDVAIAVDVGIAGDMPGVEPDEAQSRLGRGPTVLLYDSSMVPHRRLRDLVAETAEAEGIPYQFDMMPGGATDAGFFHVHGRGVPSVVVGPPARYVHSHGAIVHLADVEHTVRLLVALVKRLDEATV--
>tr|A0A497N6N6|A0A497N6N6_9ARCH/2-345
-KFVKVLERLSNACGVAGREDEVRVLMKDLLKPNVDEVQEDRLGNVIGVRRGRNDSPKVMVAAHMDEIGLMVKNVTAEGFVQFVKIGGIDDRILIAQKVIIHTANR-PLTGIIGSKPPHILKAEEKKKVIEADALFIDVGASSNKEAVKMGVRVGNPISFDINFTRIGDDVVVGKAFDDRVGCAVLATVMERLSDVD--CTIYAVGTIQEEVGLRGAATAAFSLFPDVGIALDATVAGGVPGVKEVETSIKMRRGPAITVADRGLITHPRVLQLLVDAAEKNRIPYQLEAGLPGSTDAARIALTREGIPSGVISIPTRYIHSPISMLSLDDAENAAKLAVAAIKNVSQ-----
>tr|M8D7E2|M8D7E2_9BACL/7-353
---WNLWKRLTEAPGVSGFEGPVRAIMREYIGAYTDEIVHDRLGSMFGVMRGNENGPKIMVAGHMDEVGFMVTRISEKGFLSFQTVGGWWGQVLLAQRVQVITPQG-AIEGVISSIPPHVLSDDQRNRPMDVRNMYIDIGADSREEAEKAGVRPGQQIVPVCPLTQMAPRRIMAKAWDNRYGCSLAVELAKELHEHRHPNVVYVGATVQEEVGTRGAKTAAGMIDPDLFLAVDASPAGDIPGVREGG--GKLGGGVLMRLYDPMYIMSPNLRDFLISVCEEENIPYQIYI-AKGGTDAGVVQYHGTGVPSAVIGIPSRYIHSHAAIIDRDDYEAARKLLFAAVKRLDKATY--
>tr|A0A7C6VJG3|A0A7C6VJG3_9FIRM/2-337
-----LLRELTELLGASGDEKEVREKIREIVKPYVDELYVDRIGNLIACKKGKKEKPKVMLAAHMDEVALMVKSVNEDGTLSFSPVGGVDNRILVAKAVKVGEK---KINGVIGAKPIHLQKKGEQEKPLDFDELYIDIGAASKEEALKH-ISPGDYVYFESNFEILGDGYVKAKALDDRIGCNVLIEILKNTYE----YPVCAAFTVQEEVGLRGAGVAAYNVEPDFAIVVEGTVAADVVDSEPHLVSTELGKGPAISLMDRTTLYDRKVIDKIVRIAEENKVPYQFRRIASGGNDAGKIHLTKGGIKTIAVSVPCRYIHSFNSVAFLEDFHNTVKLVDLIIKNIEKE----
>tr|A0A7C6I2M2|A0A7C6I2M2_9BACT/5-352
-ERIDLLKELCEAKGISGHERNVTRIMKKHLQDYADEFLYDNLGSLIAKKAG-SGDVKVMLAGHVDEIGFLVSKIEKDGFLRLHPIGGWWGHVLMAQRVVITTKDGKDIIGVIGAAAPHGMGPEERKKVKDVKDLFVDLGVKDAEAVKKLGIRVGDPVTPLSTFEVMNPNYVLCKAFDDRVGAAVAIEVMKNLKNEDHPNILYSCGTVQEEVGLRGARTAAYVVDPDIAIAIDVTVADDFPG--GK-SNCKLGLGTAISIADGSVIGHHALVRLLEDICIEKNIPYTYDMLSAGGTDSGEIHKSRDGVVNATISIPSRYCHSHNTIIHMRDYDATVALLTEFVKRLDRKTLE-
>tr|A0A1M4SYJ3|A0A1M4SYJ3_9BACL/14-359
---WEMFEVLTQVPGAPGFEGEVRKVMKSYLGEYADEIIQDRLGGVFGIKRGESHGPKIMVAGHMDEVAFMVTRVTKEGFLKFQPLGGWWSQVLPAQRVDVITRTGKRIPGMIGATPVHLLDKEAANKVTKIQHMFIDIGATSADEVSEWGIRPGDAAIPHSPFTELEGRRLMSKAWDNRFGCGMVIELLSALQYERHPNVIYAGATVQEEVGTRGAAPAANLIDPDLFFAVDVGPAGDTPGIQ--DGFGQIGKGMLIRIYDKSMITLPGIRDFLLDIAEREKIPYQFFV-SPGGTDAGRVHITGQGVPSVAIGIVGRYIHSHVSVIDKEDVEATKQFMFTVAKELNRSTY--
>tr|A0A2M7WL08|A0A2M7WL08_9BACT/7-353
-----MFKELTEVHGVPGHEDAVAEIMKKYLKDIADNTSYDRLGSFIAQKKGTSSEPKVMIAAHMDEIGFMVKEITDDGYIKFLPLGGWWGHVALAQRVIIKTVSG-DIQGVIGSKPPHLLKEEERKKVLDIEDLYIDIGAQDKFDVKKLKIRPGDSIVPVSEFTILAPKMYLAKAWDNRIGCAAVISIMSHFRKVKHPNTIFGVGTVQEEVGLRGAMTAANMVDPDVGFAVDVSIAKDTPGMAGKQ-PERLGSGPSIAVYDGSLVPNRRLRDLVIDVAERNKIPYHLTALERGGTDGGRIQLNRIGVPTIYMGVATRYIHGHAGILNRDDYDNLIKLLTAVVKILDKKTVD-
>tr|A0A2V2N9M1|A0A2V2N9M1_9EURY/3-342
---YNLLKRLSDAHGLSGFESNIKDIVRKELDGYVDEISEDKLGNLIAVKKG--SETSVMIASHMDEIGLMVQYIDEKGFIKFVGIGGWYNPTLHTQRVVLHGRKG-PVPGVIGSKPPHVMTPEDRKKEIKIEDLFIDVGASSAEEVDSLGIEIGTPVTIEQELIRLANDKVTGKALDNRVGVLVLIETMRKMKTS---MTVYAVFTVQEEVGLKGAKVSAFALNPDFAIATDVTIPGDHPGVSKKEASPEMGKGPVLVLASRGLLADSRLSSWLRNAGDKMKIPYQLEVGDGGNTDASIINMVRDGIPSIPLSVPSRYIHSPVEVVDLKDVQATIDLLIEALKKK-------
>tr|A0A1I0BD48|A0A1I0BD48_9FIRM/3-343
---LQLLKRLTEAPGIPGREEKIRSIVIDELNDHVDEIKVDVIGNVIAYKKGGENPKKVMISAHMDEIGFIVSFIDDKGFLRLNPVGGFDPRTLVSQRVKVHGREE--LDGVLGVKPVHLMSPEEAKKPLAVSDFFVDIG-RSKEEAEKL-VRIGDFVTLERNFVEI-GANFSAKALDDRAGVYIMIEAIKRLKDHE--VDIYAVGSVQEEVGLRGATTGAFGIQPDIGVALDVTIAGDIPGSSPHTQVTALGNGAAIKVMDSASISNYKLVDFMRELAEEGNIKYQMEILPRGGTDAGAIERVRTGCPVITLSLPTRYVHSNVETANKEDLKATIDLLVKFLENAHK-----
>tr|A0A6B2CBK5|A0A6B2CBK5_9CREN/10-354
-DIYDLLKKITELVGPSGYEDDVRGVVKDFLSMSADNVYIDSMGNVIAVKKGSRGSGRIMLAGHMDEIGFFVSHIDDKGFIRILPIGGVFERALIFQRLLIKTREGKIFRGVIGLKPPHLAKPEEARQVPELRELFVDIGARSRDEVLKMGIKIGDVVVYDRDLVLLNEDRVTGKAIDDRVGVVTMIKAFELIEKNQ--ADVYAVATVQEEVGLKGARTAAFSISPNAALALDVTIASDIPGVGEHEWYTQLGKGPAIKIADTGLIANKEIVDKLIQVAQQLSIPYQIEVAAGGTTDASAIQLNREGVPAGVVSIPARYIHSPVEMIDLNDVANAIKLTKGFCE---------
>tr|A0A497J2P0|A0A497J2P0_9ARCH/12-351
[truncated: 3,216,858 more chars]
