# Supplementary material for: Functional control of a 0.5 MDa TET aminopeptidase by a flexible loop revealed by MAS NMR
Source: Nat Commun. 2022 Apr 8;13:1927. doi: 10.1038/s41467-022-29423-0 (PMC8993905; doi:10.1038/s41467-022-29423-0)
Supplement: Supplementary file 4 — Source data [file 41467_2022_29423_MOESM4_ESM.gz › source_data_2022/Figures_2B-E_SI5_SI6_SI7/Direct Coupling Analysis/README]

This directory contains the multiple sequence alignment files (MSA), as well as the Direct-Coupling Analysis (DCA) file.

File description:
tet_75cov.fasta:
Multiple sequence alignment of TET homologs in FASTA format, containing sequences with minimum 75% coverage over the MSA width.

tet_75cov_90id.fasta:
Multiple sequence alignment of TET homologs in FASTA format, containing sequences with minimum 75% coverage over the MSA width and maximum pairwise sequence identity of 90%.

top2N_prediction_2021.dat
Results of the Direct Coupling Analysis, showing the top 2N results.
