# Supplementary material for: Functional control of a 0.5 MDa TET aminopeptidase by a flexible loop revealed by MAS NMR
Source: Nat Commun. 2022 Apr 8;13:1927. doi: 10.1038/s41467-022-29423-0 (PMC8993905; doi:10.1038/s41467-022-29423-0)
Supplement: Supplementary file 4 — Source data [file 41467_2022_29423_MOESM4_ESM.gz › source_data_2022/Figures_2B-E_SI5_SI6_SI7/Direct Coupling Analysis/tet_75cov.fasta]

>sp|O59196|TET_PYRHO/9-350
---YELLKKVVEAPGVSGYEFGIRDVVIEEIKDYVDEVKVDKLGNVIAHKKG--EGPKVMIAAHMDQIGLMVTHIEKNGFLRVAPIGGVDPKTLIAQRFKVWIDKGKFIYGVGASVPPHIQKPEDRKKAPDWDQIFIDIGAESKEEAEDMGVKIGTVITWDGRLERLGKHRFVSIAFDDRIAVYTILEVAKQLKDAK--ADVYFVATVQEEVGLRGARTSAFGIEPDYGFAIDVTIAADIPGTPEHKQVTHLGKGTAIKIMDRSVICHPTIVRWLEELAKKHEIPYQLEILLGGGTDAGAIHLTKAGVPTGALSVPARYIHSNTEVVDERDVDATVELMTKALENIHE-----
>tr|A0A7C6KL57|A0A7C6KL57_9FIRM/10-350
--LADVLLRLAGVRAAAGQERAVADAIEETARPWIDESRRDSFGNLWLIRRSEAGGPRVMLSAHMDEIAWLVRAVEKGGFLRLSPLGGVDAATYVGHEVVVVTEQGELLPGIVGTKPPHLTREEEYRRFPEPESLFVDIGL-SEEETRRR-VKVGDVVYPSVLPARIGEGRVTGKALDNRASVAIMLWALRLLRGRDHQAEIFAVATVQEELGMRGARTAATAIAPDIAIAIDVGFGL-QPGVDRWHGGLKLGGGPAIT---AGPNLHPGLRQALLDTARRIRVETQEEVAGSTGTDAWYIQVAGEGIPVALLSLPLRYMHSSVELAALSDLEETARLLAEFLAG--------
>tr|A0A7C6KL57|A0A7C6KL57_9FIRM/412-748
--LVQTLGALSELRGPSGDEAEVRQWLMERLPKDVDEVFVDTMGNLLVAKGLNRPGPRVMVDAHMDEVGLIVKGVDDDGFLRVGVLGGIDPRVLPAQRVLVG-SSG--LLGVIGTKPVHLKKGEEKSKAPELDDLYVDIGVAGRAEAEKL-VRPGDTITFATRFQPVGKGLVKGKALDDRGGVALLLHLLAEE----WEFSFFAAFTAQEETGLRGAQVAADQIRPDLGLALETTICADLPDVPGHGQATRLGGGPAVSFQDRASVADPALVALIQKVAARENIAWQWRRALGGGNDAGAIQQRAGGARTCTLSIPCRYLHTPASLLAVSDMVKTYQLARAFLRELP------
>tr|A0A3D0XQQ7|A0A3D0XQQ7_9FIRM/6-337
-----ITELLCAEAGTSGDETAAVHAALQ-LTGLSG-GKVDTLGNGTVTLGDEDAQHHILLEAHMDQIGLTVTSVDKGGFLHFACCGGSDLRVMPGCPVYVFASGAEPLLGVIGSIPPHLNR-DGVEKVPEAEDMTIDLGLPALK-AKEQ-VCPGDRAVPLYHPKKLLGSRYTSAALDDRAGAAAVVRCAQILRNADLSCKVTFLFSTREEVGGQGASTAAYTADADEAICVDVGFGA-QPDV-KMEVSHPLGGGVMIGV---APILDRGMGKKLAKLAELASISYKWDVMGSTGTNSDEIAATRGGIKTALLSIPECSMHTPAEVVDLNDVEDTARLMASYVC---------
>tr|A0A3D0XQQ7|A0A3D0XQQ7_9FIRM/377-711
------LPALCMARGISGQEDAVREQILSDIRPYAEKIEITPLGSILAFKKGDRARTRLLINAHMDEVGLIVTHITDSGLLRFDTVGGIDRRVLPGRSVTIGNGEK-VVPGVIGLKPIHLLKKEERRTSIPMDELFIDIGAKSREEAAAV-VTPGDMVTFDSAYEEN-GCSVKSRALDDRAGCALLVHLMKQD---DWAYDTIFEFAVQEEVGLNGSRTGAFLAHPQAAIVVESTTAADVPGTDREHQICRLGKGPVISFMDRCTIYDQEYIKWAFEEAEKAKIPCQWKEGVAGGNDAGAIHVSRGGVRTVAVSLACRYLHAPMGMISKSDYQETGILLQLLAERI-------
>tr|A0A1W6WB99|A0A1W6WB99_9FIRM/2-336
-KMEKILKTLCGAIGTSGDETPVKAAL--ELTGLPN-GKVLPLGSGCVSLGKADAEKVILLEAHMDQIGLVVTSVDEHGFLHFANCGGSDQRVMPGCPVRVFTGADKPLLGVVGSVPPHLDRA-NTDKVPDVEDMTVDLGLPA-VKAKTV-VCPGDRVVPVYEPKKLMGTRFSSAALDNRAGAAAVVRAARLLQQVDLGWRVLLLFSTMEEIGGQGAHTAAYTAAVDEAICVDVGFGI-QPGV-KPEVSHPVGGGVMIG---SAPILDRGMTRRLGQLADENHISYKWDVMGFTGTNSDDIAVTRGGVRTALLSVPQRSMHTPAEVVDMQDIEDTALLMALYV----------
>tr|A0A1W6WB99|A0A1W6WB99_9FIRM/375-709
------LPQLCRERGVSGSEEGVRELILSQISNFAEKIEITPLGSILAYKKGKNRATRLLLNAHMDEVGLIITHITDEGFLRFAPVGRIDPRVLPGRSVTVGYGKN-TVPGVIGLKPIHLLEKGERGKAIPVEELYIDIGAKDKQEAAKV-AVPGDMVTFNSVYEEN-GFSVKSRALDDRAGCALLVHLMQQP---DWAYDTIFEFAVQGEVGCNGSCTGAYLAQPEAAVVVECTAASDVPGTETDQQVCRLGQGPVITFMDHKTIYDKEYTKWAFEEARKAGVPCQWQEGVDGDNDAGAIYISRGGVRTAAVSLPCRYPHAPMGIVSRSDYEAAGALLQCLAQRI-------
>tr|A0A6M9U1H8|A0A6M9U1H8_9FIRM/2-336
-KMEKILKTLCGAIGTSGDETPVKAAL--ELTGLPN-GKVLPLGSGCVSLGKADAEKVILLEAHMDQIGLVVTSVDEHGFLHFANCGGSDQRVMPGCPVRVFTGADKPLLGVVGSVPPHLDRA-NTDKVPDVEDMTVDLGLPA-VKAKTV-VCPGDRVVPVYEPKKLMGTRFSSAALDNRAGAAAVVRAARLLQQVDLGWRVLLLFSTMEEIGGQGAHTAAYTAAVDEAICVDVGFGI-QPGV-KPEVSHPVGGGVMIG---SAPILDRGMTRRLGQLADENHISYKWDVMGFTGTNSDDIAVTRGGVRTALLSVPQRSMHTPAEVVDMQDIEDTALLMALYV----------
>tr|A0A6M9U1H8|A0A6M9U1H8_9FIRM/375-709
------LPQLCRERGVSGSEEGVRELILSQISNFAEKIEITPLGSILAYKKGKNRATRLLLNAHMDEVGLIITHITDEGFLRFAPVGRIDPRVLPGRSVTVGYGKN-TVPGVIGLKPIHLLEKGERGKAIPVEELYIDIGAKDKQEAAKV-AVPGDMVTFNSVYEEN-GFSVKSRALDDRAGCALLVHLMQQP---DWAYDTIFEFAVQGEVGCNGSCTGAYLAQPEAAVVVECTAASDVPGTETDQQVCRLGQGPVITFMDHKTIYDKEYTKWAFEEARKAGVPCQWQEGVDGDNDAGAIYISRGGVRTAAVSLPCRYPHAPMGIVSRSDYEAAGALLQCLAQRI-------
>tr|A0A6N0C7A5|A0A6N0C7A5_9FIRM/2-336
-KMEKILKTLCGAIGTSGDETPVKAAL--ELTGLPN-GKVLPLGSGCVSLGKADAEKVILLEAHMDQIGLVVTSVDEHGFLHFANCGGSDQRVMPGCPVRVFTGADKPLLGVVGSVPPHLDRA-NTDKVPDVEDMTVDLGLPA-VKAKTV-VCPGDRVVPVYEPKKLMGTRFSSAALDNRAGAAAVVRAARLLQQVDLGWRVLLLFSTMEEIGGQGAHTAAYTAAVDEAICVDVGFGI-QPGV-KPEVSHPVGGGVMIG---SAPILDRGMTRRLGQLADENHISYKWDVMGFTGTNSDDIAVTRGGVRTALLSVPQRSMHTPAEVVDMQDIEDTALLMALYV----------
>tr|A0A6N0C7A5|A0A6N0C7A5_9FIRM/375-709
------LPQLCRERGVSGSEEGVRELILSQISNFAEKIEITPLGSILAYKKGKNRATRLLLNAHMDEVGLIITHITDEGFLRFAPVGRIDPRVLPGRSVTVGYGKN-TVPGVIGLKPIHLLEKGERGKAIPVEELYIDIGAKDKQEAAKV-AVPGDMVTFNSVYEEN-GFSVKSRALDDRAGCALLVHLMQQP---DWAYDTIFEFAVQGEVGCNGSCTGAYLAQPEAAVVVECTAASDVPGTETDQQVCRLGQGPVITFMDHKTIYDKEYTKWAFEEARKAGVPCQWQEGVDGDNDAGAIYISRGGVRTAAVSLPCRYPHAPMGIVSRSDYEAAGALLQCLAQRI-------
>tr|A0A3E2J2S3|A0A3E2J2S3_9BACI/6-356
-ETLTMLKDLTDAKGIPGNEGEVREVMKEYITPYADEMITDGLGSLIAKKSGQENGLKIVVTGHLDEVGFMVTQIDDKGFLRFQPVGGWWSQVMLAQRVTIVTRKG-DITGIIGSKPPHILTAEARKKPVEIKDMFIDIGATNKEEAEDWGIRPGDMVVPYFEFTVMNEKMLLAKAWDNRIGCAIAIDVLKQLQETNHPNVVYGVGAVQEEVGLRGARTSTFKIQPDIGFAVDVGVAGDTPGVSEREAQGKMGKGPQIVIYDASMVSHKGLRDFVTDTADEHNIPYQYEAMPGGGTDAGSIHVTANGVPSLAITIPTRYIHSNAAMLHRDDYENTIRLIVEVIKKLDRETVD-
>tr|S5ZFC2|S5ZFC2_BACPJ/6-356
-ETLTMLKALTDAKGVPGNEREARDVMKTYIAPYADEVTTDGLGSLIAKKEGKSGGPKVMIAGHLDEVGFMVTQIDDKGFIRFQTLGGWWSQVMLAQRVTIVTKKG-DITGVIGSKPPHILPPEARKKPVDIKDMFIDIGATSREEAMEWGVRPGDMIVPYFEFTVLNEKMLLAKAWDNRIGCAIAIDVLKQLKEVDHPNTVYGVGTVQEEVGLRGARTAAQSIEPDIAFAVDVGIAGDTPGVSEKEAMGKLGAGPHIVLYDATMVSHRGLREFVIEVAEELNIPYHFDAMPGGGTDAGAIHLTGIGVPSLTIAIPTRYIHSHAAILHRDDYENTVKLLVEVIKRLDANKVN-
>tr|A0A250E1C6|A0A250E1C6_GEOSE/6-356
-ETLTMLKALTDAKGVPGNEREARDVMKTYIAPYADEVTTDGLGSLIAKKEGKSGGPKVMIAGHLDEVGFMVTQIDDKGFIRFQTLGGWWSQVMLAQRVTIVTKKG-DITGVIGSKPPHILPPEARKKPVDIKDMFIDIGATSREEAMEWGVRPGDMIVPYFEFTVLNEKMLLAKAWDNRIGCAVAIDVLKQLKGVDHPNTVYGVGTVQEEVGLRGARTAAQFIQPDIAFAVDVGIAGDTPGVSEKEAMGKLGAGPHIVLYDATMVSHRGLREFVIEVAEELNIPYHFDAMPGGGTDAGAIHLTGNGVPSLTIAIPTRYIHSHAAILHRDDYENTVKLLVEVIKRLDADKVK-
>tr|A0A2S9WML4|A0A2S9WML4_9BACI/6-356
-ETLTMLKELTDAKGIPGNEREVRQVMKSYIEPFADEVTTDRLGSLIAKKTGAENGPKIMIAGHLDEVGFMVTQITDKGFIRFQTVGGWWSQVMLAQRVTIVTKKG-EVTGVIGSKPPHILSAEARKKPVDIKEMFVDIGASSREEALEWGVLPGDMIVPHFEFTVMNEKFLLAKAWDNRIGCAIAIDVLRNLKDTDHPNVVYGVGTVQEEVGLRGAKTSAHTIQPDIAFGVDVGIAGDTPGISEKEAQSKMGEGPQIILYDASMVSHKGLRDLVVNTAEEAGIPYQFDAIAGGGTDSGSIHLTANGVPALSITIATRYIHTHAAMLHRDDYENAVKLITEVIKKLDRQTVD-
>tr|A0A6N0XI38|A0A6N0XI38_BACIU/6-356
-ETLTMLKELTDAKGIPGNEREVRQVMKSYIEPFADEVTTDRLGSLIAKKTGAENGPKIMIAGHLDEVGFMVTQITDKGFIRFQTVGGWWSQVMLAQRVTIVTKKG-EVTGVIGSKPPHILSAEARKKPVDIKEMFVDIGASSREEALEWGVLPGDMIVPHFEFTVMNEKFLLAKAWDNRIGCAIAIDVLRNLKDTDHPNVVYGVGTVQEEVGLRGAKTSAHTIQPDIAFGVDVGIAGDTPGISEKEAQSKMGEGPQIILYDASMVSHKGLRDLVVNTAEEAGIPYQFDAIAGGGTDSGSIHLTANGVPALSITIATRYIHTHAAMLHRDDYENAVKLITEVIKKLDRQTVD-
>tr|A0A1V2SII2|A0A1V2SII2_9BACI/6-355
-ETLTMLKELTDARGIAGNEREAREVMEKYIAPYCDEISTDGLGSLIAQKTGETNGPKIMIAGHLDEIGFMVTQIDDKGFLRFQTVGGWWSQVMLAQRVTVVTANG-DITGVIGSKPPHILSPEARKKPVDIKDMFIDIGASSKEEAKEWGVRPGDMVVPSFEFTVMKEKMLLAKAWDNRIGCAIAIDVLKNLKDEKHGNVVYGVGTVQEEVGLRGAKTAANRIQPDIAIAVDVGIAGDTPGVSEKEAQAKIGEGPQIILYDASLVSHKGLRDFVTKTADEHDIPYQFDAMPGGGTDAGATHLTGEGVPSIAITIATRYIHTHGAILHRDDYENTVKLITEVVKRLDRETA--
>tr|A0A6G9W4R5|A0A6G9W4R5_GEOTD/6-356
-ETLTMLKALTDAKGVPGNEREAREVMKTYIAPYADEVTTDGLGSLIAKKEGKAGGPKVMIAGHLDEVGFMVTQIDDKGFIRFQTLGGWWSQVMLAQRVTIVTKKG-DITGVIGSKPPHILPPEARKKPVDIKDMFIDIGAKSRDEAMKWGVRPGDMIVPYFEFTVLNEKMLLAKAWDNRIGCAIAIDVLKQLKGVDHPNTVYGVGTVQEEVGLRGARTAAQFIQPDIAFAVDVGVAGDTPGVSEKEAMGKLGAGPHIVLYDATMVSHRGLREFVIEVAEELNIPYHFDAMPGGGTDAGAIHLTGSGVPSLTIAIPTRYIHSHASILHRDDYENTVKLLVEVIKRLDADKVK-
>tr|A0A417YU81|A0A417YU81_9BACI/6-356
-ETLQMLKALTDAKGIPGNEREVREVMKEYIEPYAEEVTTDGLGSLIAKKTGKEGGPKIMVAGHLDEVGFMVTQIDEKGFLRFQPVGGWWNQVMLAQRVTVVTKKG-EVTGVIGSKPPHILTAEARKKPVEIKDMFIDIGATSRDEAKEWGVRPGDMIVPYFEFTVMKEKMLLAKAWDNRIGCAIAIDVLRQLKDVEHPNVVYGVGTIQEEVGLRGARTAAAKIQPDIGFGVDVGIAGDTPGVTEKEALGKMGDGPQIILYDASMVSHKGLRDFITDTADELNIPYQFDTVPGGGTDAGAIHLSHNGVPALAITIATRYIHSHAAMLHRDDYENTVKLIVEVIKRLDAETVK-
>tr|A4IRM8|A4IRM8_GEOTN/6-356
-ETLTMLKALTDAKGVPGNEREAREVMKTYIAPYADEVTTDGLGSLIAKKEGKAGGPKVMIAGHLDEVGFMVTQIDDKGFIRFQTLGGWWSQVMLAQRVTIVTKKG-DITGVIGSKPPHILPPEARKKPVDIKDMFIDIGAKSRDEAMEWGVRPGDMIVPYFEFTVLNEKMLLAKAWDNRIGCAIAIDVLKQLKGVDHPNTVYGVGTVQEEVGLRGARTAAQFIQPDIAFAVDVGVAGDTPGVSEKEAMGKLGAGPHIVLYDATMVSHRGLREFVIEVAEELNIPYHFDAMPGGGTDAGAIHLTGSGVPSLTIAIPTRYIHSHASILHRDDYENTVKLLVEVIKRLDADKVN-
>tr|A0A6I1LI42|A0A6I1LI42_BACIU/6-356
-ETLTMLKDLTDAKGIPGNEREVRQVMKSYIEPFADEVTTDRLGSLIAKKTGAENGPKIMIAGHLDEVGFMVTQITDKGFIRFQTVGGWWAQVMLAQRVTIVTKKG-EITGVIGSKPPHILSPEARKKSVEIKDMFIDIGASSREEALEWGVLPGDMIVPHFEFTVMNEKFLLAKAWDNRIGCAIAIDVLRNLQNTDHPNIVYGVGTVQEEVGLRGAKTAAHTIQPDIAFGVDVGIAGDTPGISEKEAQSKMGKGPQIIVYDASMVSHKGLRDAVVATAEEADIPYQFDAIAGGGTDSGAIHLTANGVPALSITIATRYIHTHAAMLHRDDYENAVKLITEVIKKLDRKTVD-
>tr|D4FZW0|D4FZW0_BACNB/6-356
-ETLTMLKDLTDAKGIPGNEREVRQVMKSYIEPFADEVTTDRLGSLIAKKTGAENGPKIMIAGHLDEVGFMVTQITDKGFIRFQTVGGWWAQVMLAQRVTIVTKKG-EITGVIGSKPPHILSPEARKKSVEIKDMFIDIGASSREEALEWGILPGDMIVPHFEFTVMNEKFLLAKAWDNRIGCAIAIDVLRNLQNTDHPNIVYGVGTVQEEVGLRGAKTAAHTIQPDIAFGVDVGIAGDTPGISEKEAQSKMGKGPQIIVYDASMVSHKGLRDAVVATAEEAGIPYQFDAIAGGGTDSGAIHLTANGVPALSITIATRYIHTHAAMLHRDDYENAVKLITEVIKKLDRKTVD-
>tr|A0A1B7KVW2|A0A1B7KVW2_PARTM/6-356
-ETLTMLKELTDAKGVPGNEREAREVMKKYITPYADEVTTDGLGSLVAKKKGNSDGPKIMVAGHLDEVGFMVTQIDEKGFIRFQTLGGWWSQVMLAQRVTILTRKG-EITGVIGSKPPHILPPEARKKPVEIKDMFIDIGATSREEAMEWGVRPGDSIVPYFEFTVLNEKMLLAKAWDNRIGCAVAIDVLKRLKDADHPNVVYGVGTVQEEVGLRGARTAAHFIQPDIAFAVDVGVAGDTPGVSEKEAMGKLGAGPHIVLYDATMVSHRGLREFVIDVAEELNIPYHFDAMPGGGTDAGAIHLTASGVPSLTISIPTRYIHSHAAILHRDDYENTVKLLVEVIKRLDAEKVK-
>tr|A0A6H2JTI3|A0A6H2JTI3_BACMO/6-356
-ETLTMLKELTDAKGIPGNEREVRQVMKSYIEPFADEVTTDRLGSLIAKKTGAENGPKIMIAGHLDEVGFMVTQITDKGFIRFQTVGGWWSQVMLAQRVTIVTKKG-EVTGVIGSKPPHILSAEARKKPVDIKEMFVDIGASSREEALEWGVLPGDMIVPHFEFTVMNEKFLLAKAWDNRIGCAIAIDVLRNLKNTDHPNVVYGVGTVQEEVGLRGAKTSAHTIQPDIAFGVDVGIAGDTPGISEKEAQSKMGEGPQIILYDASMVSHKGLRDLVVNTAEEAGIPYQFDAIAGGGTDSGSIHLTANGVPALSITIATRYIHTHAAMLHRDDYENAVKLITEVIKKLDRQTVD-
>tr|A0A3A5I957|A0A3A5I957_BACIU/6-356
-ETLTMLKDLTDAKGIPGNEREVRQVMKSYIEPFADEVTTDRLGSLIAKKTGAENGPKIMIAGHLDEVGFMVTQITDKGFIRFQTVGGWWAQVMLAQRVTIVTKKG-EITGVIGSKPPHILSPEARKKSVEIKEMFIDIGASSREEALEWGVLPGDMIVPHFEFTVMNEKFLLAKAWDNRIGCAIAIDVLRNLQNTDHPNIVYGVGTVQEEVGLRGAKTAAHTIQPDIAFGVDVGIAGDTPGISEKEAQSKMGKGPQIIVYDASMVSHKGLRDAVVATAEEAGIPYQFDAIAGGGTDSGAIHLTANGVPALSITIATRYIHTHAAMLHRDDYENAVKLITEVIKKLDRKTVD-
>tr|A0A1Q9FQB7|A0A1Q9FQB7_BACLI/6-356
-ETLTMLKDLTDAKGIPGNEREVRQVMKSYIEPFADEVTTDRLGSLIAKKTGAENGPKIMIAGHLDEVGFMVTQITDKGFIRFQTVGGWWAQVMLAQRVTIVTKKG-EITGVIGSKPPHILSPEARKKSVEIKEMFIDIGASSREEALEWGVLPGDMIVPHFEFTVMNEKFLLAKAWDNRIGCAIAIDVLRNLQNTDHPNIVYGVGTVQEEVGLRGAKTAAHTIQPDIAFGVDVGIAGDTPGISEKEAQSKMGKGPQIIVYDASMVSHKGLRDTVVATAEEAGIPYQFDAIAGGGTDSGAIHLTANGVPALSITIATRYIHTHAAMLHRDDYENAVKLITEVIKKLDRKTVD-
>tr|A0A0Q0ZBL0|A0A0Q0ZBL0_9BACI/31-381
-ETLTMLKALTDAKGVPGNEREAREVMKTYIAPYADEVTTDGLGSLIAKKEGKAGGPKVMIAGHLDEVGFMVTQIDDKGFIRFQTLGGWWSQVMLAQRVTIVTKKG-DITGVIGSKPPHILPPEARKKPVDIKDMFIDIGAKSRDEAMEWGVRPGDMIVPYFEFTVLNEKMLLAKAWDNRIGCAIAIDVLKQLKGVDHPNTVYGVGTVQEEVGLRGARTAAQFIQPDIAFAVDVGVAGDTPGVSEKEAMGKLGAGPHIVLYDATMVSHRGLREFVIEVAEELNIPYHFDAMPGGGTDAGAIHLTGSGVPSLTIAIPTRYIHSHASILHRDDYENTVKLLVEVIKRLDADKVN-
>tr|A0A1W6VUJ4|A0A1W6VUJ4_GEOTD/31-381
-ETLTMLKALTDAKGVPGNEREAREVMKTYIAPYADEVTTDGLGSLIAKKEGKAGGPKVMIAGHLDEVGFMVTQIDDKGFIRFQTLGGWWSQVMLAQRVTIVTKKG-DITGVIGSKPPHILPPEARKKPVDIKDMFIDIGAKSRDEAMEWGVRPGDMIVPYFEFTVLNEKMLLAKAWDNRIGCAIAIDVLKQLKGVDHPNTVYGVGTVQEEVGLRGARTAAQFIQPDIAFAVDVGVAGDTPGVSEKEAMGKLGAGPHIVLYDATMVSHRGLREFVIEVAEELNIPYHFDAMPGGGTDAGAIHLTGSGVPSLTIAIPTRYIHSHASILHRDDYENTVKLLVEVIKRLDADKVN-
>tr|A0A3D8GP44|A0A3D8GP44_9BACI/6-356
-ETLQMLKALTDANGIPGNEREVREVMKEYITPYADEVTTDGLGSLIAKKTGKEGGPKIMVAGHLDEVGFMVTQIDEKGFIRFQPVGGWWNQVMLAQRVTIVTRKG-DVTGVIGSKPPHILTAEARKKPVEIKDMFIDIGATSRDEASEWGVRPGDMIVPYFEFTVMKEKMLLAKAWDNRIGCAIAIDVLKQLKGEDHPNVVYGVGTIQEEVGLRGARTAAAKIQPDIGFGVDVGIAGDTPGVTEKEALGKMGNGPQIILYDASMVSHKGLRDFITDTADELNIPYQFDTVPGGGTDAGAIHMSHNGVPSLAITIATRYIHSHAAMLHRDDYENSVKLIVEVIKRLDKETVE-
>tr|A0A0J0V6V7|A0A0J0V6V7_9BACI/3-353
-ETLTMLKALTDAKGVPGNEREARDVMKTYIAPYADEVTTDGLGSLIAKKEGKSGGPKVMIAGHLDEVGFMVTQIDDKGFIRFQTLGGWWSQVMLAQRVTIVTKKG-DITGVIGSKPPHILPPEARKKPVDIKDMFIDIGATSREEAMEWGVRPGDMIVPYFEFTVLNEKMLLAKAWDNRIGCAVAIDVLKQLKGVDHPNTVYGVGTVQEEVGLRGARTAAQFIQPDIAFAVDVGIAGDTPGVSEKEAMGKLGAGPHIVLYDATMVSHRGLREFVIEVAEELNIPYHFDAMPGGGTDAGAIHLTGSGVPSLTIAIPTRYIHSHAAILHRDDYENTVKLLVEVIKRLDADKVK-
>tr|A0A226QAG6|A0A226QAG6_9BACI/6-356
-ETLTMLKALTDAKGVPGNEREARDVMKTYIAPYADEVTTDGLGSLIAKKEGKSGGPKVMIAGHLDEVGFMVTQIDDKGFIRFQTLGGWWSQVMLAQRVTIVTKKG-DITGVIGSKPPHILPPEARKKPVDIKDMFIDIGATSREEAMEWGVRPGDMIVPYFEFTVLNEKMLLAKAWDNRIGCAVAIDVLKQLKGVDHPNTVYGVGTVQEEVGLRGARTAAQFIQPDIAFAVDVGIAGDTPGVSEKEAMGKLGAGPHIVLYDATMVSHRGLREFVIEVAEELNIPYHFDAMPGGGTDAGAIHLTGSGVPSLTIAIPTRYIHSHAAILHRDDYENTVKLLVEVIKRLDADKVK-
>tr|A0A410R3L7|A0A410R3L7_9BACI/6-356
-ETLTMLKDLTDAKGIPGNEREVRQVMKSYIEPFADEVTTDRLGSLIAKKTGAENGPKIMIAGHLDEVGFMVTQITDKGFIRFQTVGGWWAQVMLAQRVTIVTKKG-EITGVIGSKPPHILSPEARKKSVEIKDMFIDIGASSREEALEWGVLPGDMVVPHFEFTVMNEKFLLAKAWDNRIGCAIAIDVLRNLQNTDHPNIVYGVGTVQEEVGLRGAKTAAHTIQPDIAFGVDVGIAGDTPGISEKEAQSKMGKGPQIIVYDASMVSHKGLRDAVVATAEEAGIPYQFDAIAGGGTDSGAIHLTANGVPALSITIATRYIHTHAAMLHRDDYENAVKLITEVIKKLDRKTVD-
>sp|P94521|YSDC_BACSU/6-356
-ETLTMLKDLTDAKGIPGNEREVRQVMKSYIEPFADEVTTDRLGSLIAKKTGAENGPKIMIAGHLDEVGFMVTQITDKGFIRFQTVGGWWAQVMLAQRVTIVTKKG-EITGVIGSKPPHILSPEARKKSVEIKDMFIDIGASSREEALEWGVLPGDMIVPHFEFTVMNEKFLLAKAWDNRIGCAIAIDVLRNLQNTDHPNIVYGVGTVQEEVGLRGAKTAAHTIQPDIAFGVDVGIAGDTPGISEKEAQSKMGKGPQIIVYDASMVSHKGLRDAVVATAEEAGIPYQFDAIAGGGTDSGAIHLTANGVPALSITIATRYIHTHAAMLHRDDYENAVKLITEVIKKLDRKTVD-
>tr|A0A063XA52|A0A063XA52_BACIU/6-356
-ETLTMLKDLTDAKGIPGNEREVRQVMKSYIEPFADEVTTDRLGSLIAKKTGAENGPKIMIAGHLDEVGFMVTQITDKGFIRFQTVGGWWAQVMLAQRVTIVTKKG-EITGVIGSKPPHILSPEARKKSVEIKDMFIDIGASSREEALEWGVLPGDMIVPHFEFTVMNEKFLLAKAWDNRIGCAIAIDVLRNLQNTDHPNIVYGVGTVQEEVGLRGAKTAAHTIQPDIAFGVDVGIAGDTPGISEKEAQSKMGKGPQIIVYDASMVSHKGLRDAVVATAEEAGIPYQFDAIAGGGTDSGAIHLTANGVPALSITIATRYIHTHAAMLHRDDYENAVKLITEVIKKLDRKTVD-
>tr|A0A1D8FKV6|A0A1D8FKV6_BACIU/6-356
-ETLTMLKDLTDAKGIPGNEREVRQVMKSYIEPFADEVTTDRLGSLIAKKTGAENGPKIMIAGHLDEVGFMVTQITDKGFIRFQTVGGWWAQVMLAQRVTIVTKKG-EITGVIGSKPPHILSPEARKKSVEIKDMFIDIGASSREEALEWGVLPGDMIVPHFEFTVMNEKFLLAKAWDNRIGCAIAIDVLRNLQNTDHPNIVYGVGTVQEEVGLRGAKTAAHTIQPDIAFGVDVGIAGDTPGISEKEAQSKMGKGPQIIVYDASMVSHKGLRDAVVATAEEAGIPYQFDAIAGGGTDSGAIHLTANGVPALSITIATRYIHTHAAMLHRDDYENAVKLITEVIKKLDRKTVD-
>tr|A0A6H0H5U9|A0A6H0H5U9_BACIU/6-356
-ETLTMLKDLTDAKGIPGNEREVRQVMKSYIEPFADEVTTDRLGSLIAKKTGAENGPKIMIAGHLDEVGFMVTQITDKGFIRFQTVGGWWAQVMLAQRVTIVTKKG-EITGVIGSKPPHILSPEARKKSVEIKDMFIDIGASSREEALEWGVLPGDMIVPHFEFTVMNEKFLLAKAWDNRIGCAIAIDVLRNLQNTDHPNIVYGVGTVQEEVGLRGAKTAAHTIQPDIAFGVDVGIAGDTPGISEKEAQSKMGKGPQIIVYDASMVSHKGLRDAVVATAEEAGIPYQFDAIAGGGTDSGAIHLTANGVPALSITIATRYIHTHAAMLHRDDYENAVKLITEVIKKLDRKTVD-
>tr|A0A6M4JN06|A0A6M4JN06_BACSU/6-356
-ETLTMLKDLTDAKGIPGNEREVRQVMKSYIEPFADEVTTDRLGSLIAKKTGAENGPKIMIAGHLDEVGFMVTQITDKGFIRFQTVGGWWAQVMLAQRVTIVTKKG-EITGVIGSKPPHILSPEARKKSVEIKDMFIDIGASSREEALEWGVLPGDMIVPHFEFTVMNEKFLLAKAWDNRIGCAIAIDVLRNLQNTDHPNIVYGVGTVQEEVGLRGAKTAAHTIQPDIAFGVDVGIAGDTPGISEKEAQSKMGKGPQIIVYDASMVSHKGLRDAVVATAEEAGIPYQFDAIAGGGTDSGAIHLTANGVPALSITIATRYIHTHAAMLHRDDYENAVKLITEVIKKLDRKTVD-
>tr|G4ESM9|G4ESM9_BACIU/6-356
-ETLTMLKDLTDAKGIPGNEREVRQVMKSYIEPFADEVTTDRLGSLIAKKTGAENGPKIMIAGHLDEVGFMVTQITDKGFIRFQTVGGWWAQVMLAQRVTIVTKKG-EITGVIGSKPPHILSPEARKKSVEIKDMFIDIGASSREEALEWGVLPGDMIVPHFEFTVMNEKFLLAKAWDNRIGCAIAIDVLRNLQNTDHPNIVYGVGTVQEEVGLRGAKTAAHTIQPDIAFGVDVGIAGDTPGISEKEAQSKMGKGPQIIVYDASMVSHKGLRDAVVATAEEAGIPYQFDAIAGGGTDSGAIHLTANGVPALSITIATRYIHTHAAMLHRDDYENAVKLITEVIKKLDRKTVD-
>tr|A0A6A8FPK0|A0A6A8FPK0_BACIU/6-356
-ETLTMLKDLTDAKGIPGNEREVRQVMKSYIEPFADEVTTDRLGSLIAKKTGAENGPKIMIAGHLDEVGFMVTQITDKGFIRFQTVGGWWAQVMLAQRVTIVTKKG-EITGVIGSKPPHILSPEARKKSVEIKDMFIDIGASSREEALEWGVLPGDMIVPHFEFTVMNEKFLLAKAWDNRIGCAIAIDVLRNLQNTDHPNIVYGVGTVQEEVGLRGAKTAAHTIQPDIAFGVDVGIAGDTPGISEKEAQSKMGKGPQIIVYDASMVSHKGLRDAVVATAEEAGIPYQFDAIAGGGTDSGAIHLTANGVPALSITIATRYIHTHAAMLHRDDYENAVKLITEVIKKLDRKTVD-
>tr|A0A142D310|A0A142D310_9BACI/6-356
-ETLTMLKALTDAKGVPGNEREARDVMKTYIAPYADEVTTDGLGSLIAKKEGKSGGPKVMIAGHLDEVGFMVTQIDDKGFIRFQTLGGWWSQVMLAQRVTIVTKKG-DITGVIGSKPPHILPPEARKKPVEIKDMFIDIGATSREEAMEWGVRPGDMIVPYFEFTVLNEKMLLAKAWDNRIGCAVAIDVLKQLKGVDHPNTVYGVGTVQEEVGLRGARTAAQFIQPDIAFAVDVGIAGDTPGVSEKEAMGKLGAGPHIVLYDATMVSHRGLREFVIEVAEELNIPYHFDAMPGGGTDAGAIHLTGSGVPSLTIAIPTRYIHSHAAILHRDDYENTVKLLVEVIKRLDADKVK-
>tr|A0A1V9BWB8|A0A1V9BWB8_9BACI/6-356
-ETLTMLKALTDAKGVPGNEREARDVMKTYIAPYADEVTTDGLGSLIAKKEGKSGGPKVMIAGHLDEVGFMVTQIDDKGFIRFQTLGGWWSQVMLAQRVTIVTKKG-DITGVIGSKPPHILPPEARKKPVEIKDMFIDIGATSREEAMEWGVRPGDMIVPYFEFTVLNEKMLLAKAWDNRIGCAVAIDVLKQLKGVDHPNTVYGVGTVQEEVGLRGARTAAQFIQPDIAFAVDVGIAGDTPGVSEKEAMGKLGAGPHIVLYDATMVSHRGLREFVIEVAEELNIPYHFDAMPGGGTDAGAIHLTGSGVPSLTIAIPTRYIHSHAAILHRDDYENTVKLLVEVIKRLDADKVK-
>tr|A0A2H5KKC4|A0A2H5KKC4_BACCL/6-356
-ETLTMLKALTDAKGVPGNEREARDVMKTYIAPYADEVTTDGLGSLIAKKEGKSGGPKVMIAGHLDEVGFMVTQIDDKGFIRFQTLGGWWSQVMLAQRVTIVTKKG-DITGVIGSKPPHILPPEARKKPVEIKDMFIDIGATSREEAMEWGVRPGDMIVPYFEFTVLNEKMLLAKAWDNRIGCAVAIDVLKQLKGVDHPNTVYGVGTVQEEVGLRGARTAAQFIQPDIAFAVDVGIAGDTPGVSEKEAMGKLGAGPHIVLYDATMVSHRGLREFVIEVAEELNIPYHFDAMPGGGTDAGAIHLTGSGVPSLTIAIPTRYIHSHAAILHRDDYENTVKLLVEVIKRLDADKVK-
>tr|A0A4V1NU19|A0A4V1NU19_9BACI/6-356
-ETLTMLKALTDAKGVPGNEREARDVMKTYIAPYADEVTTDGLGSLIAKKEGKSGGPKVMIAGHLDEVGFMVTQIDDKGFIRFQTLGGWWSQVMLAQRVTIVTKKG-DITGVIGSKPPHILPPEARKKPVEIKDMFIDIGATSREEAMEWGVRPGDMIVPYFEFTVLNEKMLLAKAWDNRIGCAVAIDVLKQLKGVDHPNTVYGVGTVQEEVGLRGARTAAQFIQPDIAFAVDVGIAGDTPGVSEKEAMGKLGAGPHIVLYDATMVSHRGLREFVIEVAEELNIPYHFDAMPGGGTDAGAIHLTGSGVPSLTIAIPTRYIHSHAAILHRDDYENTVKLLVEVIKRLDADKVK-
>tr|L8A2N0|L8A2N0_9BACI/6-356
-ETLTMLKALTDAKGVPGNEREARDVMKTYIAPYADEVTTDGLGSLIAKKEGKSGGPKVMIAGHLDEVGFMVTQIDDKGFIRFQTLGGWWSQVMLAQRVTIVTKKG-DITGVIGSKPPHILPPEARKKPVEIKDMFIDIGATSREEAMEWGVRPGDMIVPYFEFTVLNEKMLLAKAWDNRIGCAVAIDVLKQLKGVDHPNTVYGVGTVQEEVGLRGARTAAQFIQPDIAFAVDVGIAGDTPGVSEKEAMGKLGAGPHIVLYDATMVSHRGLREFVIEVAEELNIPYHFDAMPGGGTDAGAIHLTGSGVPSLTIAIPTRYIHSHAAILHRDDYENTVKLLVEVIKRLDADKVK-
>tr|A0A4U1D0M4|A0A4U1D0M4_9BACI/6-356
-ETLTMLKELTDAKGIPGNEREPREVMKKYIEPLADEVTTDGLGSLIAKKVGKEGGPKVLVAGHLDEVGFMVTQIDDKGFLRFQTVGGWWSQVMLAQRVTIVTSKG-DVTGVIGSKPPHILPPEARKKPVEIKDMFIDIGASSREEVEEWGVRPGDMVVPYFEFTVMNEKMLLAKAWDNRIGCAIAIDVLKQLKGEKHENEVYSVGNVQEEVGLRGAKTSANKINPDIGFAVDVGIAGDTPGITEKEAMSKMGKGPQILLYDASMVSHKGLRDFVTGVADELNIPYQFDTVAGGGTDAGSIHLSNHGVPSLAIGIATRYIHSHAAMLHRDDYENAVKLLVEVIKRLDQDTVN-
>tr|A0A098F0K4|A0A098F0K4_9BACI/6-356
-ETLQMLKALTDAKGIPGNEREVREVMKEYIAPYADEVSTDGLGSLIAKKTGKEGGPKIMVAGHLDEVGFMVTQIDEKGFIRFQPVGGWWNQVMLAQRVTVVTRKG-DVTGVIGSKPPHILTAEARKKPVEIKDMFIDIGASNRDEAKEWGVRPGDMIVPYFEFTVMKEKMLLAKAWDNRIGCAIAIDVLKQLKDAEHPNVVYGVGTIQEEVGLRGARTAAAKIEPDIGFGVDVGIAGDTPGVTEKEALGKMGNGPQIILYDASMVSHKGLRDFVTDTADELNIPYQFDTVPGGGTDAGAIHLSHNGVPALAITIATRYIHSHAAMLHRDDYENTVKLIVEVIKRLDSEAVE-
>tr|A0A1J5WWZ7|A0A1J5WWZ7_9BACI/6-356
-KTLTMLKDLTDAKGIPGNEREVRQVMKSYIEPFADEVTTDRLGSLIAKKTGAENGPKIMIAGHLDEVGFMVTQITDKGFIRFQTVGGWWAQVMLAQRVTIVTKKG-EITGVIGSKPPHILSPEARKKSVEIKDMFIDIGASSREEALEWGVLPGDMIVPHFEFTVMNEKFLLAKAWDNRIGCAIAIDVLKNLQNTDHPNIVYGVGTVQEEVGLRGAKTAAHTIQPDIAFGVDVGIAGDTPGISEKEAQSKMGKGPQIIVYDASMVSHKGLRDAVVATAEEAGIPYQFDAIAGGGTDSGAIHLTANGVPALSITIATRYIHTHAAMLHRDDYENAVKLITEVIKKLDRKTVD-
>tr|A0A1V9BBK9|A0A1V9BBK9_9BACI/6-356
-ETLTMLKALTDAKGVPGNEREARDVMKTYIAPYADEVTTDGLGSLIAKKEGKSGGPKVMIAGHLDEVGFMVTQIDDKGFIRFQTLGGWWSQVMLAQRVTIVTKKG-DITGVIGSKPPHILPPEARKKPVDIKDMFIDIGATSRDEAMEWGVRPGDMIVPYFEFTVLNEKMLLAKAWDNRIGCAIAIEVLKQLKGVDHPNTVYGVGTVQEEVGLRGARTAAQFIQPDIAFAVDVGIAGDTPGVSEKEAMGKLGAGPHIVLYDATMVSHRGLREFVIEVAEELNIPYHFDAMPGGGTDAGAIHLTASGVPSLTIAIPTRYIHSHAAILHRDDYENTVKLLVEVIKRLDAEKVN-
>tr|A0A410YV22|A0A410YV22_BACIU/6-356
-ETLTMLKDLTDAKGIPGNEREVRQVMKSYIEPFADEVTTDRLGSLIAKKTGAENGPKIMIAGHLDEVGFMVTQITDKGFIRFQTVGGWWAQVMLAQRVTIVTKKG-EITGVIGSKPPHILSPEARKKSVEIKDMFIDIGASSREEALEWGVLPGDMIVPHFEFTVMNEKFLLAKAWDNRIGCAIAIHVLRNLQNTDHPNIVYGVGTVQEEVGLRGAKTAAHTIQPDIAFGVDVGIAGDTPGISEKEAQSKMGKGPQIIVYDASMVSHKGLRDAVVATAEEAGIPYQFDAIAGGGTDSGAIHLTANGVPALSITIATRYIHTHAAMLHRDDYENAVKLITEVIKKLDRKTVD-
>tr|A0A150MQY8|A0A150MQY8_9BACI/6-356
-ETLTMLKALTDAKGVPGNEREVREVMKTYIAPYADDVTTDGLGSLIAKKEGKSGGPKVMIAGHLDEVGFMVTQIDDKGFIRFQTLGGWWSQVMLAQRVTIVTKKG-DITGVIGSKPPHILPPEARKKPVDIKDMFIDIGATSREEAMEWGVRPGDMIVPYFEFTVLNEKMLLAKAWDNRIGCAVAIDVLKQLKGVDHPNTVYGVGTVQEEVGLRGARTAAQFIQPDIAFAVDVGVAGDTPGVSEKEAMGKLGAGPHIVLYDATMVSHRSLREFVIEVAEELDIPYHFDAMPGGGTDAGAIHLTGSGVPSLTIAIPTRYIHSHAAILHRDDYENTVKLLVEVIKRLDADKVK-
>tr|A0A679FM66|A0A679FM66_9BACI/6-356
-ETLTMLKALTDAKGVPGNEREVREVMKTYIAPYADDVTTDGLGSLIAKKEGKSGGPKVMIAGHLDEVGFMVTQIDDKGFIRFQTLGGWWSQVMLAQRVTIVTKKG-DITGVIGSKPPHILPPEARKKPVDIKDMFIDIGATSREEAMEWGVRPGDMIVPYFEFTVLNEKMLLAKAWDNRIGCAVAIDVLKQLKGVDHPNTVYGVGTVQEEVGLRGARTAAQFIQPDIAFAVDVGVAGDTPGVSEKEAMGKLGAGPHIVLYDATMVSHRSLREFVIEVAEELDIPYHFDAMPGGGTDAGAIHLTGSGVPSLTIAIPTRYIHSHAAILHRDDYENTVKLLVEVIKRLDADKVK-
>tr|A0A1B9B5J7|A0A1B9B5J7_9BACI/7-357
-ETLQMLKALTDAKGIPGNEREVREVMKEYIAPYADEITTDGLGSLIAIKTGKEGGPKIMVAGHLDEVGFMVTQIDEKGFIHFQPVGGWWNQVMLAQRVTIVTRKG-EVTGVIGSKPPHILTAEQRKKPVEIKDMFIDIGAASRDEASEWGVRPGDMIVPYFEFTVMKEKMLLAKAWDNRIGCAVAIDVLKQLKDVEHPNVVYGVGTIQEEVGLRGARTAAAKIDPDIGFGVDVGIAGDTPGVTEKEALGKMGKGPQIILYDASMVSHKGLRDFITDTADELNIPYQFDTVPGGGTDAGAIHLSHNGVPALAITIATRYIHSHAAMLHRDDYENTVKLIVEVIKRLDEQTVQ-
>tr|S7U3C6|S7U3C6_9BACI/33-383
-ETLTMLKALTDAKGVPGNEREARDVMKTYIAPYADEVTTDGLGSLIAKKEGKSGGPKVMIAGHLDEVGFMVTQIDDKGFIRFQTLGGWWSQVMLAQRVTIVTKKG-DITGVIGSKPPHILPPEARKKPVEIKDMFIDIGATSREEAMEWGVRPGDMIVPYFEFTVLNEKMLLAKAWDNRIGCAVAIDVLKQLKGVDHPNTVYGVGTVQEEVGLRGARTAAQFIQPDIAFAVDVGIAGDTPGVSEKEAMGKLGAGPHIVLYDATMVSHRGLREFVIEVAEELNIPYHFDAMPGGGTDAGAIHLTGSGVPSLTIAIPTRYIHSHAAILHRDDYENTVKLLVEVIKRLDADKVK-
>tr|W4QPQ2|W4QPQ2_BACA3/6-356
-EKLQMLKDLTDANGISGNEREAREVMSKYITPFADEVTTDHLGSLVAKKTGKANGPKIMVAGHLDEIGFMVTSIDEKGFLRFQTIGGWWEQVMLAQRVTIMTKNG-NIPGVVGSKPPHILAPEARKKPVDKKDMFIDIGAQSREEAEEFGVRPGDSVVPVCEFTVMKEKYIMAKAWDNRIGCAIAIDVLRGLQGVDHPNTVYGVGTVQEEVGLRGARTSAHLIQPDIGFGVDVGIAGDTPGVTEKEALAKMGDGPQIVLYDASMISHKGLRDFVTDTADENNIPYQFDSMAGGGTDSGAIHLTANGVPALSITVPTRYIHTHAAMLHRDDYENTVKLIVEVIKKLDQETVE-
>tr|A0A150MFM6|A0A150MFM6_GEOSE/6-356
-ETLTMLKALTDAKGVPGNEREARDVMKTYIAPYADEVTTDGLGSLIAKKEGKSGGPKVMIAGHLDEVGFMVTQIDDKGFIRFQTLGGWWSQVMLAQRVTIVTKKG-DVTGVIGSKPPHILPPEARKKPVEIKDMFIDIGATSREEAMEWGVRPGDMIVPYFEFTVLNEKMLLAKAWDNRIGCAVAIDVLKQLKGVDHPNTVYGVGTVQEEVGLRGARTAAQFIQPDIAFAVDVGIAGDTPGVSEKEAMGKLGAGPHIVLYDATMVSHRGLREFVIELAEELNIPYHFDAMPGGGTDAGAIHLTGSGVPSLTIAIPTRYIHSHAAILHRDDYENTVKLLVEVIKRLDADKVK-
>tr|A0A2A8UYP1|A0A2A8UYP1_9BACI/6-355
-ETLTMLKDLTDAKGVPGNEREVREVMKKYIEPFADEVTTDNLGSLIAKKVGDENGPKIMVAGHLDEVGFMITQIDSKGFLRFQTVGGWWSQVMLAQRVTIVTSTG-EVTGVIGSKPPHILPPEARKKPVDIKDMFIDIGASSREEVQEWGVKPGDMVVPHFEFTVMNEKMLLAKAWDNRIGCAIAIDVLRNLKDEKHPNVVYGVGTVQEEVGLRGARTSAAKIQPDIAFGVDVGIAGDTPGVSDKEASSKMGEGPQIILYDASMVSHKGLRDFVTDTADEHNIPYQFDAIAGGGTDSGAIHLTANGVPALSITVATRYIHSHAAMLHRDDYENAVKLITEVIKKLDRDTV--
>tr|A0A366EPZ6|A0A366EPZ6_9BACI/6-356
-ETLTMLKDLTDAKGVPGNEREVRNVMKRYIEPFADEITTDNLGSLIAKKVGDENGPKIMVAGHLDEVGFMITQIDSKGFLRFQTVGGWWSQVMLAQRVTIVTNKG-EVTGVIGSKPPHILPPEARKKPVDIKDMFIDIGASSREEVQEWGVKPGDMVVPHFEFTVMNEKMLLAKAWDNRIGCAIAIDVLKNLKGQEHPNVVYGVGTVQEEVGLRGARTSAAKIQPDIAFGVDVGIAGDTPGVSDKEASSKMGEGPQIILYDASMISHKGLRDFVTETADEHNIPYQFDAIAGGGTDSGAIHLTANGVPALSITIATRYIHSHAAMLHRDDYENAVKLITEVIKKLDKDTVA-
>tr|A0A6H0WNR0|A0A6H0WNR0_9BACI/6-356
-ETLTMLKDLTDAKGIPGNEREVRQVMKSYIEPFADEVTTDRLGSLIAKKTGAENGPKIMIAGHLDEVGFMVTQITDKGFIRFQTVGGWWAQVMLAQRVTIVTKKG-EITGVIGSKPPHILSPEARKKSVEIKDMFIDIGASSREEALEWGVLPGDMIVPHFEFTVMNEKFLLAKAWDNRIGCAIAIDVLRNLQNTDHPNIVYGVGTVQEEVGLRGAKTAAHTIQPDIAFGVDVGIAGDTPGISEKEAQSKMGKGPQIIVYDASMVSHKGLRDAVVATAEEAGIPYQFDAIAGGGTDSGSIHLTANGVPALSITIATRYIHTHAAMLHRDDYENAVKLITEVIKKLDRKTVD-
>tr|A6CRR7|A6CRR7_9BACI/6-356
-ETLSMLKDLTDAKGVPGNEREARDVMKKYIEPFADEITTDNLGSLIAKKVGDENGPKIMVAGHLDEVGFMITQIDDKGFLRFQTVGGWWSQVMLAQRVTIVTNKG-DITGVIGSKPPHILPAEARKKPVDIKDMFIDIGASSREEAQEWGVKPGDMVVPYFEFTVMNEKMLLAKAWDNRIGCAIAIDVLKGLKGENHPNVVYGVGTVQEEVGLRGARTSASKIKPDIAFGVDVGIAGDTPGISEKEAQSKMGEGPQIILYDASMVSHKGLRDFVTDIADENNIPYQFDAIAGGGTDSGAIHLTANGVPALSITIATRYIHSHAAMLHRDDYENAVKLITEVIKRLDKDTVA-
>tr|A0A6I7CX31|A0A6I7CX31_BACIU/6-356
-ETLTMLKDLTDAKGIPGNEREVRQVMKSYIEPFADEVTTDRLGSLIAKKTGAENGPKIMIAGHLDEVGFMVTQITDKGFIRFQTVGGWWAQVMLAQRVTVVTKKG-EITGVIGSKPPHILSPEARKKSVEIKDMFIDIGASSREEALEWGVLPGDMIVPHFEFTIMNEKFLLAKAWDNRIGCAIAIDVLRNLQNTDHPNIVYGVGTVQEEVGLRGAKTAAHTIQPDIAFGVDVGIAGDTPGISEKEAQSKMGKGPQIIVYDASMVSHKGLRDAVVATAEEAGIPYQFDAIAGGGTDSGAIHLTANGVPALSITIATRYIHTHAAMLHRDDYENAVKLITEVIKKLDRKTVD-
>tr|A0A6H2J863|A0A6H2J863_BACIU/6-356
-ETLTMLKDLTDAKGIPGNEREVRQVMKSYIEPFADEVTTDRLGSLIAKKTGAENGPKIMIAGHLDEVGFMVTQITDKGFIRFQTVGGWWAQVMLAQRVTIVTKKG-EITGVIGSKPPHILSPEARKKSVEIKEMFIDIGASSREEALEWGVLPGDMIVPHFEFTVMNEKFLLAKAWDNRIGCAIAIDVLRNLQNTDHPNIVYGVGTVQEEVGLRGAKTAAHTIQPDIAFGVDVGIAGDTPGISEKEAQSKMGKGPQIIIYDASMVSHKGLRDIVVATAEEAGIPYQFDAIAGGGTDSGAIHLTANGVPALSITIATRYIHTHAAMLHRDDYENAVKLITEVIKKLDRKTVD-
>tr|A0A6I7A1R9|A0A6I7A1R9_BACIU/6-356
-ETLTMLKDLTDAKGIPGNEREVRQVMKSYIEPFADEVTTDRLGSLIAKKTGAENGPKIMIAGHLDEVGFMVTQITDKGFIRFQTVGGWWAQVMLAQRVTVVTKKG-EITGVIGSKPPHILSPEARKKSVEIKDMFIDIGASSREEALEWGVLPGDMIVPHFEFTVMNEKFLLAKAWDNRIGCAIAIDVLRNLQNTDHPNIVYGVGTVQEEVGLRGAKTAAHTIQPDIAFGVDVGIAGDTPGISEKEAQSKMGKGPQIIVYDASMVSHKGLRDAVVATAEEAGIPYQFDAIAGGGTDSGAIHLTANGVPALSITIATRYIHTHAAMLHRDDYENAVKLITEVIKKLDRKTVD-
>tr|A0A146CST6|A0A146CST6_9BACI/6-356
-ETLTMLKALTDAKGVPGNEREAREVMKTYIAPYADDVTTDGLGSLIAKKEGKSGGPKVMIAGHLDEVGFMVTQIDDKGFIRFQTLGGWWSQVMLAQRVTIVTKKG-DITGVIGSKPPHILPPEARKKPVDIKDMFIDIGATSREEAMEWGVRPGDMIVPYFEFTVLNEKMLLAKAWDNRIGCAVAIDVLKQLKGVDHPNTVYGVGTVQEEVGLRGARTAAQSVQPDIAFAVDVGVAGDTPGVSEKEAMGKLGAGPHIVLYDATMVSHRGLREFVIEVAEELNIPYHFDAMPGGGTDAGAIHLTASGVPSLTIAIPTRYIHSHAAILHRDDYENTVKLLVEVIKRLDADKVK-
>tr|A0A2A2VTE2|A0A2A2VTE2_9BACI/6-356
-ETLTMLKELTDAKGIPGNEREVRQVMKSYIEPFADEVTTDRLGSLIAKKTGAENGPKIMIAGHLDEVGFMVTQITDKGFIRFQTVGGWWSQVMLAQRVTIVTKKG-EVTGVIGSKPPHILSAEARKKPVDIKEMFVDIGASSHEEALEWGVLPGDMIVPHFEFTVMNEKFLLAKAWDNRIGCAIAIDVLRNLKDTDHPNVVYGVGTVQEEVGLRGAKTSAHTIQPDIAFGVDVGIAGDTPGISEKEAQSKMGEGPQIILYDASMVSHKGLRDLVVNTAEEAGIPYQFDAIAGGGTDSGSIHLTANGVPALSITIATRYIHTHAAMLHRDDYENAVKLITEVIKKLDRQTVD-
>tr|A0A372LSD9|A0A372LSD9_9BACI/6-356
-ETLTMLKELTDAKGIPGNEREVREVVKKYIAPFADEIETDNLGSLIAKKTGKEDGPKIMVAGHLDEIGFMITQIDDKGFVRFQTVGGWWSQVMLAQRVTIVTKKG-DITGIIGSKPPHILSADARKKPVDIKDMFIDIGASSREEAKEWGVRPGDMAVPYFEFTVMNDKMLLAKAWDNRIGCAIAINVLKGLRGSKHPNVVYGVATVQEEVGLRGARTSAFKIQPDIAFAVDTGIAADTPGISEKEALGKMGSGPQIVLYDASMVSHKGLRDFIVNTADELGIPYQYEVIPGGGTDSGQIHLTAKGVPALSIGIATRYIHSHAAMIHRDDFENTVKLIVEVIKKLDRETVD-
>tr|A0A5D4PEN0|A0A5D4PEN0_BACIU/6-356
-ETLTMLKDLTDAKGIPGNEREVRQVMKSYIEPFADEVTTDRLGSLIAKKTGAENGPKIMIAGHLDEVGFMVTQITDKGFIRFQTVGGWWAQVMLAQRVTIVTKKG-DITGVIGSKPPHILSPEARKKSVEIKEMFIDIGASSREEALEWGVLPGDMIVPHFEFTVMNEKFLLAKAWDNRIGCAIAIDVLRNLQNTDHPNMVYGVGTVQEEVGLRGAKTAAHTIQPDIAFGVDVGIAGDTPGISEKEAQSKMGKGPQIIIYDASMVSHKGLRDIVVATAEEAGIPYQFDAIAGGGTDSGAIHLTANGVPALSITIATRYIHTHAAMLHRDDYENAVKLITEVIKKLDRKTVD-
>tr|A0A1X9MHP3|A0A1X9MHP3_9BACI/6-356
-EKLQMLKDLTDANGIPGNEREARDVMTKYITPFADEVTTDNLGSLVAKKTGKADGPKIMVAGHLDEIGFMVTSIDDKGFLRFQTVGGWWEQVMLAQRVTIMTKNG-NIPGVVGSKPPHILAPEARKKPVDKKDMFIDIGASSREEAEEFGVRPGDSVVPVCEFTVMKEKYLMAKAWDNRIGCAIAIDVLRELQGVDHPNTVYGVGTVQEEVGLRGARTSAHFIQPDIGFGVDVGIAGDTPGVTEKEALAKMGDGPQIVLYDASMVSHKGLRDFVTDTADEHNIPYQFDAMAGGGTDSGAIHLTANGVPALSITVPTRYIHTHAAMLHRDDYENTVRLIVEVIKKLDTETVE-
>tr|A0A2M9T566|A0A2M9T566_9BACI/6-356
-ETLTMLKAMTDAKGVPGNEREARDVMKTYIAPYADEVTTDGLGSLIAKKEGKSGGPKVMIAGHLDEVGFMVTQIDDKGFIRFQTLGGWWSQVMLAQRVTIVTKKG-DITGVIGSKPPHILPPEARKKPVEIKDMFIDIGATSREEAMEWGVRPGDMIVPYFEFTVLNEKMLLAKAWDNRIGCAVAIDVLKQLKGVDHPNTVYGVGTVQEEVGLRGARTAAQFIQPDIAFAVDVGIAGDTPGVSEKEAMGKLGAGPHIVLYDATMVSHRGLREFVIEVAEELNIPYHFDAMPGGGTDAGAIHLTGSGVPSLTIAIPTRYIHSHAAILHRDDYENTVKLLVEVIKRLDADKVK-
>tr|A0A2L0RDD9|A0A2L0RDD9_9BACI/6-356
-KTLTMLKDLTDAKGIPGNEREVRQVMKSYIEPFADEVTTDRLGSLIAKKTGAENGPKIMIAGHLDEVGFMVTQITDKGFIRFQTVGGWWAQVMLAQRVTIVTKKG-EITGVIGSKPPHILSPEARKKSVEIKDMFIDIGASSREEALEWGVLPGDMIVPHFEFTIMNEKFLLAKAWDNRIGCAIAIDVLRNLQNTDHPNIVYGVGTVQEEVGLRGAKTAAHTIQPDIAFGVDVGIAGDTPGISEKEAQSKMGKGPQIIVYDASMVSHKGLRDAVVATAEEAGIPYQFDSIAGGGTDSGAIHLTANGVPALSITIATRYIHTHAAMLHRDDYENAVKLITEVIKKLDRKTVD-
>tr|A0A2S4FG40|A0A2S4FG40_9BACI/6-356
-KTLTMLKDLTDAKGIPGNEREVRQVMKSYIEPFADEVTTDRLGSLIAKKTGAENGPKIMIAGHLDEVGFMVTQITDKGFIRFQTVGGWWAQVMLAQRVTIVTKKG-EITGVIGSKPPHILSPEARKKSVEIKDMFIDIGASSREEALEWGVLPGDMIVPHFEFTIMNEKFLLAKAWDNRIGCAIAIDVLRNLQNTDHPNIVYGVGTVQEEVGLRGAKTAAHTIQPDIAFGVDVGIAGDTPGISEKEAQSKMGKGPQIIVYDASMVSHKGLRDAVVATAEEAGIPYQFDSIAGGGTDSGAIHLTANGVPALSITIATRYIHTHAAMLHRDDYENAVKLITEVIKKLDRKTVD-
>tr|A0A4R1QI10|A0A4R1QI10_9BACI/6-356
-ETLTMLKELTDAKGVPGNEREAREVMKKYISPYADEITTDGLGSLIAKKVGKADGPKVMVAGHLDEVGFMVTQIDDKGFIRFQPLGGWWGQVMLAQRVTIMTKKG-DITGVIGSKPPHILPPEARKKPVEIKDMFIDIGASSREEAMEWGVRPGDSIVPYFEFTVMNEKMLLAKAWDNRIGCAIAIDVLKRLKDVEHPNVVYGVGTVQEEVGLRGARTSAYAIEPDIAFAVDVGIAGDTPGVSEKEAMGKLGAGPHIVLYDASLVSHKGLREFVIDVAEEMNIPYRFDAMPGGGTDAGAIHMTMRGVPALTIAIPTRYIHSHAAMLHRDDYENTVKLLVEVIKRLDEQKVK-
>tr|I0F7F2|I0F7F2_9BACI/6-356
-KTLTMLKDLTDAKGIPGNEREVRQVMKSYIEPFADEVTTDRLGSLIAKKTGAENGPKIMIAGHLDEVGFMVTQITDKGFIRFQTVGGWWAQVMLAQRVTIVTKKG-EITGVIGSKPPHILSPEARKKSVEIKDMFIDIGASSREEALEWGVLPGDMIVPHFEFTVMNEKFLLAKAWDNRIGCAIAIDVLRNLQNTDHPNIVYGVGTVQEEVGLRGAKTAAHTIQPDIAFGVDVGIAGDTPGISEKEAQSKMGKGPQIIVYDASMVSHKGLRDAVVATAEEAGIPYQFDSIAGGGTDSGAIHLTANGVPALSITIATRYIHTHAAMLHRDDYENAVKLITEVIKKLDRKTVD-
>tr|A0A2M8SZ47|A0A2M8SZ47_9BACI/6-356
-ETLTMLKDLTDAKGIPGNEREVRQVMKSYIEPFADEVTTDRLGSLIAKKTGAENGPKIMIAGHLDEVGFMVTQITDKGFIRFQTVGGWWAQVMLAQRVTIVTKKG-DITGVIGSKPPHILSPEARKKSVEIKEMFIDIGASSREEALEWGVLPGDMIVPHFEFTVMNEKFLLAKAWDNRIGCAIAIDVLRNLQNTDHPNIVYGVGTVQEEVGLRGAKTAAHTIQPDIAFGVDVGIAGDTPGISEKEAQSKMGKGPQIIIYDASMVSHKGLRDIVVATAEEAGIPYQFDAIAGGGTDSGAIHLTANGVPALSITIATRYIHTHAAMLHRDDYENAVKLITEVIKKLDRKTVD-
>tr|A0A4R6HW66|A0A4R6HW66_BACIU/6-356
-ETLTMLKDLTDAKGIPGNEREVRQVMKSYIEPFADEVTTDRLGSLIAKKTGAENGPKIMIAGHLDEVGFMVTQITDKGFIRFQTVGGWWAQVMLAQRVTIVTKKG-DITGVIGSKPPHILSPEARKKSVEIKEMFIDIGASSREEALEWGVLPGDMIVPHFEFTVMNEKFLLAKAWDNRIGCAIAIDVLRNLQNTDHPNIVYGVGTVQEEVGLRGAKTAAHTIQPDIAFGVDVGIAGDTPGISEKEAQSKMGKGPQIIIYDASMVSHKGLRDIVVATAEEAGIPYQFDAIAGGGTDSGAIHLTANGVPALSITIATRYIHTHAAMLHRDDYENAVKLITEVIKKLDRKTVD-
>tr|U2WMI1|U2WMI1_GEOKU/3-353
-ETLTMLKALTDAKGVPGNEREARDVMKTYIAPYADEVTTDGLGSLIAKKEGKSGGPKVMIAGHLDEVGFMVTQIDDKGFIRFQTLGGWWSQVMLAQRVTIVTKKG-DITGVIGSKPPHILPPEARKKPVEIKDMFIDIGATSREEAMEWGVRPGDMIVPYFEFTVLNEKMLLAKAWDNRIGCAVAIDVLKQLKGVDHPNTVYGVGTVQEEVGLRGARTAAQFIQPDIAFAVDVGIAGDTPGVSEKEAMGKLGAGPHIVLYDATMVSHRGLREFVIEVAEELNIPYHFDAMPGGGTDAGAIHLTGIGVPSLTIAIPTRYIHSHAAILHRDDYENTVKLLVEVIKRLDADKVK-
>tr|A0A063YL87|A0A063YL87_9BACI/6-356
-ETLTMLKALTDAKGVPGNEREARDVMKTYIAPYADEVTTDGLGSLIAKKEGKSGGPKVMIAGHLDEVGFMVTQIDDKGFIRFQTLGGWWSQVMLAQRVTIVTKNG-DITGVIGSKPPHILPPEARKKPVEIKDMFIDIGATSREEAMEWGVRPGDMIVPYFEFTVLNEKMLLAKAWDNRIGCAVAIDVLKQLKGVDHPNTVYGVGTVQEEVGLRGARTAAQFIQPDIAFAVDVGIAGDTPGVSEKEAMGKLGAGPHIVLYDATMVSHRGLREFVIEVAEELNIPYHFDAMPGGGTDAGAIHLTGIGVPSLTIAIPTRYIHSHAAILHRDDYENTVKLLVEVIKRLDADKVK-
>tr|A0A1Q5SS32|A0A1Q5SS32_9BACI/6-356
-ETLTMLKALTDAKGVPGNEREARDVMKTYIAPYADEVTTDGLGSLIAKKEGKSGGPKVMIAGHLDEVGFMVTQIDDKGFIRFQTLGGWWSQVMLAQRVTIVTKKG-DITGVIGSKPPHILPPEARKKPVEIKDMFIDIGATSREEAMEWGVRPGDMIVPYFEFTVLNEKMLLAKAWDNRIGCAVAIDVLKQLKGVDHPNTVYGVGTVQEEVGLRGARTAAQFIQPDIAFAVDVGIAGDTPGVSEKEAMGKLGAGPHIVLYDATMVSHRGLREFVIEVAEELNIPYHFDAMPGGGTDAGAIHLTGIGVPSLTIAIPTRYIHSHAAILHRDDYENTVKLLVEVIKRLDADKVK-
>tr|A0A1V4P780|A0A1V4P780_9BACI/6-356
-ETLTMLKALTDAKGVPGNEREARDVMKTYIAPYADEVTTDGLGSLIAKKEGKSGGPKVMIAGHLDEVGFMVTQIDDKGFIRFQTLGGWWSQVMLAQRVTIVTKKG-DITGVIGSKPPHILPPEARKKPVEIKDMFIDIGATSREEAMEWGVRPGDMIVPYFEFTVLNEKMLLAKAWDNRIGCAVAIDVLKQLKGVDHPNTVYGVGTVQEEVGLRGARTAAQFIQPDIAFAVDVGIAGDTPGVSEKEAMGKLGAGPHIVLYDATMVSHRGLREFVIEVAEELNIPYHFDAMPGGGTDAGAIHLTGIGVPSLTIAIPTRYIHSHAAILHRDDYENTVKLLVEVIKRLDADKVK-
>tr|A0A150JTF8|A0A150JTF8_BACCO/6-356
-ETLSMLKDLTDAKGIAGNEAEVRAVVKKYIEPYADELDTDGLGSLIAKKTGQADGPKIMIAGHMDEVGFMVTQIDESGFLRFQTIGGWWSQVMLAQRVTVVTDKG-DVTGVIGSKPPHILSPDARKKSYEIKDMFIDIGATSREEALEWGVKPGDMVVPYFEFTVMKEKMLLAKAWDNRIGCAVVIDVLKNLHKENHPNIVYGVTNVQEEVGLRGAKTAASKVKPDIAFALDVGIAGDTPGISEKEALSKMGKGPQIVIYDASMVAHKGLRDTVVKVAEELNIPYQFESIPGGGTDAGSIHLTGSGIPSLAITIATRYIHSHAGILHRDDYENTVKLITEVIKRLDRKTVN-
>tr|A0A0B5X996|A0A0B5X996_BACCO/6-356
-ETLSMLKDLTDAKGIAGNEAEVRAVVKKYIEPYADELDTDGLGSLIAKKTGQADGPKIMIAGHMDEVGFMVTQIDESGFLRFQTIGGWWSQVMLAQRVTVVTDKG-DVTGVIGSKPPHILSPDARKKSYEIKDMFIDIGATSREEALEWGVKPGDMVVPYFEFTVMKEKMLLAKAWDNRIGCAVVIDVLKNLHKENHPNIVYGVTNVQEEVGLRGAKTAASKVKPDIAFALDVGIAGDTPGISEKEALSKMGKGPQIVIYDASMVAHKGLRDTVVKVAEELNIPYQFESIPGGGTDAGSIHLTGSGIPSLAITIATRYIHSHAGILHRDDYENTVKLITEVIKRLDRKTVN-
>tr|A0A0C5C7D7|A0A0C5C7D7_BACCO/6-356
-ETLSMLKDLTDAKGIAGNEAEVRAVVKKYIEPYADELDTDGLGSLIAKKTGQADGPKIMIAGHMDEVGFMVTQIDESGFLRFQTIGGWWSQVMLAQRVTVVTDKG-DVTGVIGSKPPHILSPDARKKSYEIKDMFIDIGATSREEALEWGVKPGDMVVPYFEFTVMKEKMLLAKAWDNRIGCAVVIDVLKNLHKENHPNIVYGVTNVQEEVGLRGAKTAASKVKPDIAFALDVGIAGDTPGISEKEALSKMGKGPQIVIYDASMVAHKGLRDTVVKVAEELNIPYQFESIPGGGTDAGSIHLTGSGIPSLAITIATRYIHSHAGILHRDDYENTVKLITEVIKRLDRKTVN-
>tr|A0A063YN28|A0A063YN28_9BACI/6-356
-ETLTMLKALTDAKGVPGNEREARDVMKTYIAPYADEVTTDGLGSLIAKKEGKSGGPKVMIAGHLDEVGFMVTQIDDKGFIRFQTLGGWWSQVMLAQRVTIVTKKG-DITGVIGSKPPHILPPEARKKPVEIKDMFIDIGATSREEAMEWGVRPGDMIVPYFEFTVLNEKMLLAKAWDNRIGCAVAIDVLKQLKGVDHPNTVYGVGTVQEEVGLRGARTAAQFIQPDIAFAVDVGIAGDTPGVSEKEAMGKLGAGPHIVLYDATMVSHRGLREFVIEVAEELNIPYHFDAMPGGGTDAGAIHLTGIGVPSLTIAIPTRYIHSHAAILHRDDYENTVKLLVEVIKRLDADKVK-
>tr|A0A098KZC1|A0A098KZC1_GEOTH/6-356
-ETLTMLKALTDAKGVPGNEREARDVMKTYIAPYADEVTTDGLGSLIAKKEGKSGGPKVMIAGHLDEVGFMVTQIDDKGFIRFQTLGGWWSQVMLAQRVTIVTKKG-DITGVIGSKPPHILPPEARKKPVEIKDMFIDIGATSREEAMEWGVRPGDMIVPYFEFTVLNEKMLLAKAWDNRIGCAVAIDVLKQLKGVDHPNTVYGVGTVQEEVGLRGARTAAQFIQPDIAFAVDVGIAGDTPGVSEKEAMGKLGAGPHIVLYDATMVSHRGLREFVIEVAEELNIPYHFDAMPGGGTDAGAIHLTGIGVPSLTIAIPTRYIHSHAAILHRDDYENTVKLLVEVIKRLDADKVK-
>tr|A0A0K9HI21|A0A0K9HI21_GEOSE/6-356
-ETLTMLKALTDAKGVPGNEREARDVMKTYIAPYADEVTTDGLGSLIAKKEGKSGGPKVMIAGHLDEVGFMVTQIDDKGFIRFQTLGGWWSQVMLAQRVTIVTKKG-DITGVIGSKPPHILPPEARKKPVEIKDMFIDIGATSREEAMEWGVRPGDMIVPYFEFTVLNEKMLLAKAWDNRIGCAVAIDVLKQLKGVDHPNTVYGVGTVQEEVGLRGARTAAQFIQPDIAFAVDVGIAGDTPGVSEKEAMGKLGAGPHIVLYDATMVSHRGLREFVIEVAEELNIPYHFDAMPGGGTDAGAIHLTGIGVPSLTIAIPTRYIHSHAAILHRDDYENTVKLLVEVIKRLDADKVK-
>tr|A0A0Q1DQQ8|A0A0Q1DQQ8_9BACI/6-356
-ETLTMLKALTDAKGVPGNEREARDVMKTYIAPYADEVTTDGLGSLIAKKEGKSGGPKVMIAGHLDEVGFMVTQIDDKGFIRFQTLGGWWSQVMLAQRVTIVTKKG-DITGVIGSKPPHILPPEARKKPVEIKDMFIDIGATSREEAMEWGVRPGDMIVPYFEFTVLNEKMLLAKAWDNRIGCAVAIDVLKQLKGVDHPNTVYGVGTVQEEVGLRGARTAAQFIQPDIAFAVDVGIAGDTPGVSEKEAMGKLGAGPHIVLYDATMVSHRGLREFVIEVAEELNIPYHFDAMPGGGTDAGAIHLTGIGVPSLTIAIPTRYIHSHAAILHRDDYENTVKLLVEVIKRLDADKVK-
>tr|A0A1C3DB47|A0A1C3DB47_GEOTH/6-356
-ETLTMLKALTDAKGVPGNEREARDVMKTYIAPYADEVTTDGLGSLIAKKEGKSGGPKVMIAGHLDEVGFMVTQIDDKGFIRFQTLGGWWSQVMLAQRVTIVTKKG-DITGVIGSKPPHILPPEARKKPVEIKDMFIDIGATSREEAMEWGVRPGDMIVPYFEFTVLNEKMLLAKAWDNRIGCAVAIDVLKQLKGVDHPNTVYGVGTVQEEVGLRGARTAAQFIQPDIAFAVDVGIAGDTPGVSEKEAMGKLGAGPHIVLYDATMVSHRGLREFVIEVAEELNIPYHFDAMPGGGTDAGAIHLTGIGVPSLTIAIPTRYIHSHAAILHRDDYENTVKLLVEVIKRLDADKVK-
>tr|A0A4D7Q6T4|A0A4D7Q6T4_GEOKU/6-356
-ETLTMLKALTDAKGVPGNEREARDVMKTYIAPYADEVTTDGLGSLIAKKEGKSGGPKVMIAGHLDEVGFMVTQIDDKGFIRFQTLGGWWSQVMLAQRVTIVTKKG-DITGVIGSKPPHILPPEARKKPVEIKDMFIDIGATSREEAMEWGVRPGDMIVPYFEFTVLNEKMLLAKAWDNRIGCAVAIDVLKQLKGVDHPNTVYGVGTVQEEVGLRGARTAAQFIQPDIAFAVDVGIAGDTPGVSEKEAMGKLGAGPHIVLYDATMVSHRGLREFVIEVAEELNIPYHFDAMPGGGTDAGAIHLTGIGVPSLTIAIPTRYIHSHAAILHRDDYENTVKLLVEVIKRLDADKVK-
>tr|A0A553M3B1|A0A553M3B1_9BACI/6-356
-ETLTMLKALTDAKGVPGNEREARDVMKTYIAPYADEVTTDGLGSLIAKKEGKSGGPKVMIAGHLDEVGFMVTQIDDKGFIRFQTLGGWWSQVMLAQRVTIVTKKG-DITGVIGSKPPHILPPEARKKPVEIKDMFIDIGATSREEAMEWGVRPGDMIVPYFEFTVLNEKMLLAKAWDNRIGCAVAIDVLKQLKGVDHPNTVYGVGTVQEEVGLRGARTAAQFIQPDIAFAVDVGIAGDTPGVSEKEAMGKLGAGPHIVLYDATMVSHRGLREFVIEVAEELNIPYHFDAMPGGGTDAGAIHLTGIGVPSLTIAIPTRYIHSHAAILHRDDYENTVKLLVEVIKRLDADKVK-
>tr|G8N4U8|G8N4U8_GEOTH/6-356
-ETLTMLKALTDAKGVPGNEREARDVMKTYIAPYADEVTTDGLGSLIAKKEGKSGGPKVMIAGHLDEVGFMVTQIDDKGFIRFQTLGGWWSQVMLAQRVTIVTKKG-DITGVIGSKPPHILPPEARKKPVEIKDMFIDIGATSREEAMEWGVRPGDMIVPYFEFTVLNEKMLLAKAWDNRIGCAVAIDVLKQLKGVDHPNTVYGVGTVQEEVGLRGARTAAQFIQPDIAFAVDVGIAGDTPGVSEKEAMGKLGAGPHIVLYDATMVSHRGLREFVIEVAEELNIPYHFDAMPGGGTDAGAIHLTGIGVPSLTIAIPTRYIHSHAAILHRDDYENTVKLLVEVIKRLDADKVK-
>tr|Q5KWD8|Q5KWD8_GEOKA/6-356
-ETLTMLKALTDAKGVPGNEREARDVMKTYIAPYADEVTTDGLGSLIAKKEGKSGGPKVMIAGHLDEVGFMVTQIDDKGFIRFQTLGGWWSQVMLAQRVTIVTKKG-DITGVIGSKPPHILPPEARKKPVEIKDMFIDIGATSREEAMEWGVRPGDMIVPYFEFTVLNEKMLLAKAWDNRIGCAVAIDVLKQLKGVDHPNTVYGVGTVQEEVGLRGARTAAQFIQPDIAFAVDVGIAGDTPGVSEKEAMGKLGAGPHIVLYDATMVSHRGLREFVIEVAEELNIPYHFDAMPGGGTDAGAIHLTGIGVPSLTIAIPTRYIHSHAAILHRDDYENTVKLLVEVIKRLDADKVK-
>tr|A0A1L2BW78|A0A1L2BW78_9BACI/7-356
--TLTMLKELTDAKGVPGNEREAREVMKKYIAPYADEVTTDGLGSLIAKKVGKENGPKIMVAGHLDEVGFMVTQIDEKGFIRFQPLGGWWGQVMLAQRVTIMTKKG-DITGVIGSKPPHILPPEARKKPVDIKDMFIDIGASSREEAMEWGVRPGDSIVPYFEFTVMNEKMLLAKAWDNRIGCAIAIDVLKQLKDVEHPNVVYGVGTVQEEVGLRGAKTSANFIQPDIAFAVDVGIAGDTPGVSEKEAMGKLGAGPHIVLYDATLVSHKGLREFVIDVAEELNIPYHFDAMPGGGTDAGAIHMTASGVPALTIAIPTRYIHSHAAMLHRDDYENTVKLLVEVIKRLDEEKVK-
>tr|A0A133KZC6|A0A133KZC6_BACCO/8-358
-ETLSMLKDLTDAKGIAGNEAEVRAVVKKYIEPYADELDTDGLGSLIAKKTGQADGPKIMIAGHMDEVGFMVTQIDESGFLRFQTIGGWWSQVMLAQRVTVVTDKG-DVTGVIGSKPPHILSPDARKKSYEIKDMFIDIGATSREEALEWGVKPGDMVVPYFEFTVMKEKMLLAKAWDNRIGCAVVIDVLKNLHKENHPNIVYGVTNVQEEVGLRGAKTAASKVKPDIAFALDVGIAGDTPGISEKEALSKMGKGPQIVIYDASMVAHKGLRDTVVKVAEELNIPYQFESIPGGGTDAGSIHLTGSGIPSLAITIATRYIHSHAGILHRDDYENTVKLITEVIKRLDRKTVN-
>tr|G2TQU4|G2TQU4_BACCO/8-358
-ETLSMLKDLTDAKGIAGNEAEVRAVVKKYIEPYADELDTDGLGSLIAKKTGQADGPKIMIAGHMDEVGFMVTQIDESGFLRFQTIGGWWSQVMLAQRVTVVTDKG-DVTGVIGSKPPHILSPDARKKSYEIKDMFIDIGATSREEALEWGVKPGDMVVPYFEFTVMKEKMLLAKAWDNRIGCAVVIDVLKNLHKENHPNIVYGVTNVQEEVGLRGAKTAASKVKPDIAFALDVGIAGDTPGISEKEALSKMGKGPQIVIYDASMVAHKGLRDTVVKVAEELNIPYQFESIPGGGTDAGSIHLTGSGIPSLAITIATRYIHSHAGILHRDDYENTVKLITEVIKRLDRKTVN-
>tr|A0A5D4NAM1|A0A5D4NAM1_BACIU/6-356
-ETLTMLKDLTDAKGIPGNEREVRQVMKSYIEPFADEVTTDRLGSLIAKKTGAENGPKIMIAGHLDEVGFMVTQITDKGFIRFQTVGGWWAQVMLAQRVTIVTKKG-EITGVIGSKPPHILSPEARKKSVEIKEMFIDIGASSREEALEWGVLPGDMIVPHFEFTVMNEKFLLAKAWDNRIGCAIAIDVLRNLQNTAHPNIVYGVGTVQEEVGLRGAKTAAYTIQPDIAFGVDVGIAGDTPGISEKEAQSKMGEGPQIIVYDASMVSHKGLRDVVVATAEEAGIPYQFDAIAGGGTDSGAIHLTANGVPALSITIATRYIHTHAAMLHRDDYENAVKLITEVIKRLDRKTVD-
>tr|A0A5A9E1B5|A0A5A9E1B5_9BACI/6-355
-ETLTMLKDLTDAKGVPGNEREVRNVMKRYIEPFADEITTDNLGSLIAKKVGDENGPKIMVAGHLDEVGFMITQIDSKGFLRFQTVGGWWSQVMLAQRVTIVTSKG-EVTGVIGSKPPHILPPEARKKPVDIKDMFIDIGASSREEVQEWGVKPGDMVVPYFEFTVMNEKMLLAKAWDNRIGCAIAIDVLKNLKDQDHPNVVYGVGTVQEEVGLRGARTSAAKIQPDIAFGVDVGIAGDTPGVSDKEASSKMGEGPQIILYDASMISHKGLRDFVTDTADEHNIPYQFDSIAGGGTDSGAIHLTANGVPALSITIATRYIHSHAAMLHRDDYENAVKLITEVIKKLDQDTV--
>tr|A0A1I0SI87|A0A1I0SI87_9BACI/6-356
-ETLTMLKELTDAKGVPGNEREAREVMKKYITPYADEVTTDGLGSLVAKKKGNSDGPKIMVAGHLDEVGFMVTQIDEKGFIRFQTLGGWWSQVMLAQRVTILTRKG-EITGVIGSKPPHILPPEARKKPVDIKDMFIDIGATSREEAMEWGVRPGDSIVPYFEFTVLNEKMLLAKAWDNRIGCAVAIDVLKRLKDADHPNVVYGVGTVQEEVGLRGARTAAHFVQPDIAFAVDVGVAGDTPGVSEKEAMGKLGAGPHIVLYDATMVSHRGLREFVIDVAEELNIPYHFDAMPGGGTDAGAIHLTASGVPSLTIAIPTRYIHSHAAILHRDDYENTVKLLVEVIKRLDAEKVK-
>tr|A0A5B0B8M8|A0A5B0B8M8_9BACI/6-356
-ETLTMLKDLTDAKGIPGNEREVRQVMKSYIEPFADEVTTDRLGSLIAKKTGAENGPKIMIAGHLDEVGFMVTQITDKGFIRFQTVGGWWAQVMLAQRVTIVTKKG-EITGVIGSKPPHILSPEARKKSVEIKDMFIDIGASSREEALEWGVLPGDMVVPHFEFTVMNEKFLLAKAWDNRIGCAIAIDVLRNLQNTDHPNIVYGVGTVQEEVGLRGAKTAAHTIQPDIAFGVDVGIAGDTPGISEKEAQSKMGKGPQIIVYDASMVSHKGLRDAVVATAEEAGIPYQFDAIAGGGTDSGAIHLTANGVPALSITIATRYIHTHAAILHRDDYENAVNLITEVIKKLDRKTVD-
>tr|A0A5Q2Z699|A0A5Q2Z699_BACIU/6-356
-ETLTMLKDLTDAKGIPGNEREVRQVMKSYIEPFADEVTTDRLGSLIAKKTGAENGPKIMIAGHLDEVGFMVTQITDKGFIRFQTVGGWWAQVMLAQRVTIVTKKG-EITGVIGSKPPHILSPEARKKSVEIKDMFIDIGASSREEALEWGVLPGDMVVPHFEFTVMNEKFLLAKAWDNRIGCAIAIDVLRNLQNTDHPNIVYGVGTVQEEVGLRGAKTAAHTIQPDIAFGVDVGIAGDTPGISEKEAQSKMGKGPQIIVYDASMVSHKGLRDAVVATAEEAGIPYQFDAIAGGGTDSGAIHLTANGVPALSITIATRYIHTHAAILHRDDYENAVNLITEVIKKLDRKTVD-
>tr|A0A5D4NZE0|A0A5D4NZE0_9BACI/6-356
-ETLSMLKDLTDAKGVPGNEREAREVMKKYIEPFADEITTDNLGSLIAKKVGDENGPKIMVAGHLDEVGFMITQIDDKGFLRFQTVGGWWSQVMLAQRVTIVTNKG-DITGVIGSKPPHILPPEARKKPVDIKDMFIDIGASSRDEAQEWGVKPGDMVVPYFEFTVMNEKMLLAKAWDNRIGCAIAIDVLKGLKGENHPNVVYGVGTVQEEVGLRGARTSASKIKPDIAFGVDVGIAGDTPGVSEKEAQSKMGEGPQIILYDASMVSHKGLRDFVTDIADENNIPYQFDAIAGGGTDSGAIHLTANGVPALSITIATRYIHSHAAMLHRDDYENAVKLITEVIKRLDKDTVA-
>tr|A0A5D4U9S6|A0A5D4U9S6_9BACI/6-356
-ETLSMLKDLTDAKGVPGNEREAREVMKKYIEPFADEITTDNLGSLIAKKVGDENGPKIMVAGHLDEVGFMITQIDDKGFLRFQTVGGWWSQVMLAQRVTIVTNKG-DITGVIGSKPPHILPPEARKKPVDIKDMFIDIGASSRDEAQEWGVKPGDMVVPYFEFTVMNEKMLLAKAWDNRIGCAIAIDVLKGLKGENHPNVVYGVGTVQEEVGLRGARTSASKIKPDIAFGVDVGIAGDTPGVSEKEAQSKMGEGPQIILYDASMVSHKGLRDFVTDIADENNIPYQFDAIAGGGTDSGAIHLTANGVPALSITIATRYIHSHAAMLHRDDYENAVKLITEVIKRLDKDTVA-
>tr|A0A377G4I9|A0A377G4I9_9BACL/6-356
-ETLTMLKALTDAKGVPGNEREARDVMKTYIAPYADEVTTDGLGSLIAKKEGKSGGPKVMIAGHLDEVGFMVTQIDDKGFIRFQTLGGWWSQVMLAQRVTIVTKKG-DITGVIGSKPPHILPPEARKKPVDIKDMFIDIGATSREEAMEWGVRPGDMIVPYFEFTVLNEKMLLAKAWDNRIGCAVAIDVLKQLKGVDHPNTVYGVGTVQEEVGLRGARTAAQFIQPDIAFAVDVGIAGDTPDVSEKEAMGKLGAGPHIVLYDATMVSHRGLREFVIEVAEEMNIPYHFDAMPGGGTDAGAIHLTGIGVPSLTIAIPTRYIHSHAAILHRDDYENTVKLLVEVIKRLDADKVK-
>tr|A0A1J6WY17|A0A1J6WY17_9BACI/6-356
-ETLTMLKDLTDAKGVPGNEKEARDVMKRYIEPFADEITTDNLGSLIAKKVGDENGPKIMVAGHLDEVGFMITQIDNKGFLRFQTVGGWWSQVMLAQRVTIVTSKG-EVTGIIGSKPPHILPAEARKKPVDIKDMFIDIGASSKEEAQEWGVKPGDMVVPYFEFTVMNEKMLLAKAWDNRIGCAIAIDVLKNLKNEQHPNVVYGVGTVQEEVGLRGARTSAAKIQPDIAFGVDVGIAGDTPGISEKEAQSKMGEGPQIILYDASMVSHKGLRDFVTETADEHNIPYQFDAIAGGGTDSGAIHLTANGVPALSITIATRYIHSHAAMLHRDDYENAVKLITEVIKKLDKDTVA-
>tr|A0A6P1ALD8|A0A6P1ALD8_9BACT/6-356
-ERLQMLKDLTDANGISGDEREVREVMTKYIAPFADEVTTDRLGSLVARKTGKADGPKIMIAGHLDEIGFMVTSIDEKGFLRFQTIGGWWEQVMLAQRVTIMTKEG-NIPGVIGSKPPHILPADVRKKPVDKKDMFIDIGASSKEEAMEFGVRPGDSIVPVCEFTVMKEKYLMAKAWDNRIGCAIAIDVLRELQGVDHPNTVYGVGTIQEEVGLRGARTSTHLIQPDIGFAVDVGIAGDTPGVTEKEALAKMGDGPQIVLYDASMISHKDLRQFVTDTADENKIPYQFDSMAGGGTDSGAIHLTANGVPALTITIPTRYIHTHAAILHRDDYENTVKLLVEVIKKLDSETVE-
>tr|I3ECM7|I3ECM7_BACMM/6-356
-ETLTMLKDLTDAKGIPGNEREVREVMKRYIAPYADEVTTDGLGSLIAKKVGKDGGPKIMVAGHLDEVGFMITHIDDKGFLRFQTVGGWWSQVMLAQRVTIVTRKG-NITGVIGSKPPHILPAEARKKPVEIKDMFIDIGASSRDEAMEWGVRPGDMVVPYFEFTVMNEKMLLAKAWDNRIGCAIAIDVLKQLKGEAHPNVVYGVGTVQEEVGLRGARTSAQKIEPDIAFGVDVGIAGDTPGISEKESLSKLGKGPQIILYDASIVSHKGLRDFVTDTADELNIPYQFDSMAGGGTDSGAIHLTHKGVPSLSITIPTRYIHSHAAILHRDDYENAVKLIVEVIKRLDKETVE-
>tr|A0A5C8MIU8|A0A5C8MIU8_9BACI/6-356
-ETLTMLKDLTDARGVPGNEREAREVMKKYIAPYADEVTTDGLGSLIAKKKGTDEGPKIMIAGHLDEVGFMVTQIDDKGFIRFQTLGGWWSQVMLAQRVTILTRKG-EITGVIGSKPPHILPPEARKKPVEIKDMFIDIGATSREEAMEWGVRPGDSIVPYFEFTVLNEKMLLAKAWDNRIGCAIAIEVLKQLKDVDHPNVVYGVGTVQEEVGLRGARTAAHFIQPDIAFAVDVGIAGDTPGVSEKEAMGKLGAGPHIVLYDATMVSHRGLREFVIDVAEELNIPYHFDAMPGGGTDAGAIHLTASGVPSLTIAIPTRYIHSHAAILHRDDYENTVKLLVEVIKRLDAEKVK-
>tr|C5D633|C5D633_GEOSW/6-356
-ETLTMLKDLTDARGVPGNEREAREVMKKYIAPYADEVTTDGLGSLIAKKKGTDEGPKIMIAGHLDEVGFMVTQIDDKGFIRFQTLGGWWSQVMLAQRVTILTRKG-EITGVIGSKPPHILPPEARKKPVEIKDMFIDIGATSREEAMEWGVRPGDSIVPYFEFTVLNEKMLLAKAWDNRIGCAIAIEVLKQLKDVDHPNVVYGVGTVQEEVGLRGARTAAHFIQPDIAFAVDVGIAGDTPGVSEKEAMGKLGAGPHIVLYDATMVSHRGLREFVIDVAEELNIPYHFDAMPGGGTDAGAIHLTASGVPSLTIAIPTRYIHSHAAILHRDDYENTVKLLVEVIKRLDAEKVK-
>tr|A0A5D4MH49|A0A5D4MH49_9BACI/6-356
-ETLSMLKDLTDAKGVPGNEREARDVMKKYIEPFADEITTDNLGSLIAKKVGDENGPKIMVAGHLDEVGFMITQIDEKGFLRFQTVGGWWSQVMLAQRVTIVTNKG-DITGVIGSKPPHILPPEARKKPVDIKDMFIDIGASSRDEAQEWGVKPGDMVVPYFEFTVMNEKMLLAKAWDNRIGCAIAIDVLKGLKGENHPNVVYGVGTVQEEVGLRGARTSASKIKPDIAFGVDVGIAGDTPGVSEKEAQSKMGDGPQIILYDASMVSHKGLRDFVTDIADENNIPYQFDAIAGGGTDSGAIHLTANGVPALSITIATRYIHSHAAMLHRDDYENAVKLITEVIKRLDKDTVA-
>tr|A0A150LQ96|A0A150LQ96_9BACI/7-356
--TLTMLKELTDAKGVPGNEREAREVMKKYITPYADEVTTDGLGSLIAKKEGNSNGPKIMVAGHLDEVGFMVTQIDEKGFIRFQTLGGWWSQVMLAQRVTILTRKG-EITGVIGSKPPHILPPEARKKPVEIKDMFIDIGATSREEAMEWGVRPGDSIVPYFEFTVLNEKMLLAKAWDNRIGCAVAIDVLKQLKDAAHPNVVYGVGTVQEEVGLRGARTAAHFIQPDIAFAVDVGIAGDTPGVSEKEAMGKLGAGPHIVLYDATMVSHRGLRDFVIDVAEELNIPYHFDAMPGGGTDAGAIHLTASGVPSLTIAIPTRYIHSHAAILHRDDYENTVKLLVEVIKRLDAEKVK-
>tr|A0A178U2X1|A0A178U2X1_PARTM/7-356
--TLTMLKELTDAKGVPGNEREAREVMKKYITPYADEVTTDGLGSLIAKKEGNSNGPKIMVAGHLDEVGFMVTQIDEKGFIRFQTLGGWWSQVMLAQRVTILTRKG-EITGVIGSKPPHILPPEARKKPVEIKDMFIDIGATSREEAMEWGVRPGDSIVPYFEFTVLNEKMLLAKAWDNRIGCAVAIDVLKQLKDAAHPNVVYGVGTVQEEVGLRGARTAAHFIQPDIAFAVDVGIAGDTPGVSEKEAMGKLGAGPHIVLYDATMVSHRGLRDFVIDVAEELNIPYHFDAMPGGGTDAGAIHLTASGVPSLTIAIPTRYIHSHAAILHRDDYENTVKLLVEVIKRLDAEKVK-
>tr|A0A654KLQ8|A0A654KLQ8_PARTC/7-356
--TLTMLKELTDAKGVPGNEREAREVMKKYITPYADEVTTDGLGSLIAKKEGNSNGPKIMVAGHLDEVGFMVTQIDEKGFIRFQTLGGWWSQVMLAQRVTILTRKG-EITGVIGSKPPHILPPEARKKPVEIKDMFIDIGATSREEAMEWGVRPGDSIVPYFEFTVLNEKMLLAKAWDNRIGCAVAIDVLKQLKDAAHPNVVYGVGTVQEEVGLRGARTAAHFIQPDIAFAVDVGIAGDTPGVSEKEAMGKLGAGPHIVLYDATMVSHRGLRDFVIDVAEELNIPYHFDAMPGGGTDAGAIHLTASGVPSLTIAIPTRYIHSHAAILHRDDYENTVKLLVEVIKRLDAEKVK-
>tr|A0A561X5U4|A0A561X5U4_9BACI/6-356
-ETLTMLKALTDAKGVPGNEREAREVMKTYIAPYADDVTTDGLGSLIAKKEGKSGGPKVMIAGHLDEVGFMVTQIDDKGFIRFQTLGGWWSQVMLAQRVTIVTKKG-DITGVIGSKPPHILPPEARKKPVDIKDMFIDIGATSREEAMEWGVRPGDMIVPYFEFTVLNEKMLLAKAWDNRIGCAVAIDVLKQLKGVDHPNTVYGVGTVQEEVGLRGARTAAQFIQPDIAFAVDVGVAGDTPGVSEKEAMGKLGAGPHIVLYDATMVSHRGLREFVIEVAEELDIPYHFDAMPGGGTDAGAIHLTGSGVPSLTIAIPTRYIHSHAAILHRDDYENTVKLLVEVIKRLDADKVK-
>tr|A0A6N3WPT4|A0A6N3WPT4_9BACI/6-356
-ETLTMLKALTDAKGVPGNEREAREVMKTYIAPYADDVTTDGLGSLIAKKEGKSGGPKVMIAGHLDEVGFMVTQIDDKGFIRFQTLGGWWSQVMLAQRVTIVTKKG-DITGVIGSKPPHILPPEARKKPVDIKDMFIDIGATSREEAMEWGVRPGDMIVPYFEFTVLNEKMLLAKAWDNRIGCAVAIDVLKQLKGVDHPNTVYGVGTVQEEVGLRGARTAAQFIQPDIAFAVDVGVAGDTPGVSEKEAMGKLGAGPHIVLYDATMVSHRGLREFVIEVAEELDIPYHFDAMPGGGTDAGAIHLTGSGVPSLTIAIPTRYIHSHAAILHRDDYENTVKLLVEVIKRLDADKVK-
>tr|A0A023CM88|A0A023CM88_9BACI/6-356
-ETLTMLKDLTDARGVPGNEREAREVMRKYITPYADEVTTDGLGSLIAKKKGTDEGPKIMIAGHLDEVGFMVTQIDDKGFIRFQTLGGWWSQVMLAQRVTILTRKG-EITGVIGSKPPHILPPEARKKPVEIKDMFIDIGATSREEAMEWGVRPGDSIVPYFEFTVLNEKMLLAKAWDNRIGCAIAIEVLKQLKDVDHPNVVYGVGTVQEEVGLRGARTAAHFIQPDIAFAVDVGIAGDTPGVSEKEAMGKLGAGPHIVLYDATMVSHRGLREFVIDVAEELNIPYHFDTMPGGGTDAGAIHLTASGVPSLTIAIPTRYIHSHAAILHRDDYENTVKLLVEVIKRLDAEKVK-
>tr|A0A513RKF7|A0A513RKF7_9BACI/6-356
-ETLMMLKDLTDAKGIPGNEREVRDVMKKYIEAYADELTTDGLGSLIAKKTGAAGGPKIMVAGHLDEVGFMITQIDDKGFLRFQPVGGWWGQVMLAQRVTIVTRKG-DVTGIIGSKPPHVLSAEARKKPVEIKDMFIDIGASSREEAGEWGVRPGDMVVPYFEFTVMNEKMLLAKAWDNRIGCAIAIEVLKQLKGVDHPNEVYGVGAVQEEVGLRGAKTATYKIQPDIGFAVDVGIAGDTPGISEKEAMSKMGKGPQIVVYDASMVSHKGLRDLVTDTADELNIPYQFESIPGGGTDAGSIHLTHNGVPALAITIATRYIHSHAAMLHRDDYENAVKLIVEVIKRLDRETVD-
>tr|A0A223FH21|A0A223FH21_9BACI/6-356
-ETLTMLKALTDAKGVPGNEREVREVMKSYIAPYADEVTTDRLGSLIAKKVGKENGPKVMIAGHLDEVGFMVTQIDEKGFIRFQPLGGWWGQVMLAQRVTIVTKKG-DITGVIGSKPPHILPVEARRKPVEIKDMFIDIGASSREEAIEWGVRPGDAIVPYFEFTVMNEKMLLAKAWDNRIGCAVAIDVLKQLKDVDHPNVVYGVGTVQEEVGLRGARTSAFAIEPDIAFAVDVGIAGDTPGVSEKEAMGKLGGGPHIVLYDATLVSHKGLREFVISIAEEMNIPYRFDAMPGGGTDAGAIHLTMRGVPALTISIPTRYIHSHAALLHRDDYEQTVKLLVEVIKRLDEEKVK-
>tr|A0A5F2KKI5|A0A5F2KKI5_BACIU/6-356
-ETLTMLKDLTDAKGIPGNEREVRQVMKSYIEPFADEVTTDRLGSLIAKKTGAQNGPKIMIAGHLDEVGFMVTQITDKGFIRFQTVGGWWAQVMLAQRVTIVTKKG-EITGVIGSKPPHILSPEARKKSVEIKDMFIDIGASSREEALEWGVIPGDMIVPHFEFTVMNEKFLLAKAWDNRIGCAIAIDVLRNLQNTDHPNIVYGVGTVQEEVGLRGAKTAAHTIQPDLAFGVDVGIAGDTPGISEKEAQSKMGKGPQIIVYDASMVSHKGLRDVVVSTAEEAGIPYQFDAIAGGGTDSGAIHLTANGVPALSITIATRYIHTHAAMLHRDDYENAVKLITEVIKKLDRQTVD-
>tr|E0TW10|E0TW10_BACPZ/6-356
-ETLTMLKDLTDAKGIPGNEREVRQVMKSYIEPFADEVTTDRLGSLIAKKTGAQNGPKIMIAGHLDEVGFMVTQITDKGFIRFQTVGGWWAQVMLAQRVTIVTKKG-EITGVIGSKPPHILSPEARKKSVEIKDMFIDIGASSREEALEWGVIPGDMIVPHFEFTVMNEKFLLAKAWDNRIGCAIAIDVLRNLQNTDHPNIVYGVGTVQEEVGLRGAKTAAHTIQPDLAFGVDVGIAGDTPGISEKEAQSKMGKGPQIIVYDASMVSHKGLRDVVVSTAEEAGIPYQFDAIAGGGTDSGAIHLTANGVPALSITIATRYIHTHAAMLHRDDYENAVKLITEVIKKLDRQTVD-
>tr|A0A657RDK6|A0A657RDK6_9BACI/6-356
-ETLTMLKDLTDAKGIPGNEREVRQVMKSYIEPFADEVTTDRLGSLIAKKTGAQNGPKIMIAGHLDEVGFMVTQITDKGFIRFQTVGGWWAQVMLAQRVTIVTKKG-EITGVIGSKPPHILSPEARKKSVEIKDMFIDIGASSREEALEWGVIPGDMVVPHFEFTVMNEKFLLAKAWDNRIGCAIAIDVLRNLQNTDHPNIVYGVGTVQEEVGLRGAKTAAHTIQPDIAFGVDVGIAGDTPGISEKEAQSKMGKGPQIIVYDASMVSHKGLRDVVVATAEEAGIPYQFDAIAGGGTDSGAIHLTANGVPALSITIATRYIHTHAAMLHRDDYENAVKLITEVIKKLDRKTVD-
>tr|A0A5D4KI52|A0A5D4KI52_9BACI/6-356
-ETLSMLKDLTDAKGVPGNEREAREVMKKYIEPFADEITTDNLGSLIAKKVGDENGPKIMVAGHLDEVGFMITQIDDKGFLRFQTVGGWWSQVMLAQRVTIVTNKG-DITGVIGSKPPHILPPEARKKPVDIKDMFIDIGASSRDEAQEWGVKPGDMVVPYFEFTVMNDKMLLAKAWDNRIGCAIAIDVLKGLKGENHPNVVYGVGTVQEEVGLRGARTSASKIKPDIAFGVDVGIAGDTPGVSEKEAQSKMGEGPQIILYDASMVSHKGLRDFVTDIADENNIPYQFDAIAGGGTDSGAIHLTANGVPALSITIATRYIHSHAAMLHRDDYENAVKLITEVIKRLDKDTVA-
>tr|A0A0M0KH46|A0A0M0KH46_9BACI/6-356
-ERLQMLKELTDANGIPGNEREARDVMRKHIEPFADEVTTDKLGSLVAKKVGKEDGPKIMVAGHLDEIGFMVTSIDDKGFLRFQTVGGWWEQVMLAQRVTVMTKKG-NIPGVIGSKPPHILPAEARKKPVDKKDMFIDIGVASKEEALEFGVRPGDSIVPVCDFTVMKEKYLMAKAWDNRIGCAIAIDVLRELKGTNHPNVVYGVGTVQEEVGLRGARTSAHYIKPDIGFGVDVGIAGDTPGVTEKEALAKMGEGPQIVLYDASMVSHKGLRDFVTDIADEHNIPYQFDAMAGGGTDSGAIHLTANGVPALSITVATRYIHSHASILHRDDYENTVKLIVEVIKKLDRDTVN-
>tr|A0A4Y7X487|A0A4Y7X487_ALKHA/6-356
-ERLQMLKELTDANGIPGNEREARDVMRKHIEPFADEVTTDKLGSLVAKKVGKEDGPKIMVAGHLDEIGFMVTSIDDKGFLRFQTVGGWWEQVMLAQRVTVMTKKG-NIPGVIGSKPPHILPAEARKKPVDKKDMFIDIGVASKEEALEFGVRPGDSIVPVCDFTVMKEKYLMAKAWDNRIGCAIAIDVLRELKGTNHPNVVYGVGTVQEEVGLRGARTSAHYIKPDIGFGVDVGIAGDTPGVTEKEALAKMGEGPQIVLYDASMVSHKGLRDFVTDIADEHNIPYQFDAMAGGGTDSGAIHLTANGVPALSITVATRYIHSHASILHRDDYENTVKLIVEVIKKLDRDTVN-
>tr|Q9K874|Q9K874_BACHD/6-356
-ERLQMLKELTDANGIPGNEREARDVMRKHIEPFADEVTTDKLGSLVAKKVGKEDGPKIMVAGHLDEIGFMVTSIDDKGFLRFQTVGGWWEQVMLAQRVTVMTKKG-NIPGVIGSKPPHILPAEARKKPVDKKDMFIDIGVASKEEALEFGVRPGDSIVPVCDFTVMKEKYLMAKAWDNRIGCAIAIDVLRELKGTNHPNVVYGVGTVQEEVGLRGARTSAHYIKPDIGFGVDVGIAGDTPGVTEKEALAKMGEGPQIVLYDASMVSHKGLRDFVTDIADEHNIPYQFDAMAGGGTDSGAIHLTANGVPALSITVATRYIHSHASILHRDDYENTVKLIVEVIKKLDRDTVN-
>tr|A0A160FC66|A0A160FC66_9BACI/7-356
--TLTMLKELTDAKGVPGNEREVREVMKKYIAPYADEVTTDGLGSLVAKKAGKENGPKIMVAGHLDEVGFMVTQIDEKGFIRFQTLGGWWGQVMLAQRVTIITKKG-EITGVIGSKPPHILPPEARKKPVEIKDMFIDIGASSRDEAMEWGVRPGDSIVPYFEFTVMNEKMLLAKAWDNRIGCAIAIDVLKQLKDVEHPNVVYGVGTVQEEVGLRGAKTSANFIQPDIAFAVDVGIAGDTPGVSEKEAMGKLGAGPHIVLYDATLVSHRGLREFVIDVAEELNIPYHFDAMPGGGTDAGAIHLTASGVPALTIAIPTRYIHSHAAMLHRDDYENTVKLLVEVIKRLDEAKVK-
>tr|A0A3A1R591|A0A3A1R591_9BACI/6-356
-ETLTMLKDLTDAKGVPGNEREARDVMKKYIEPFADEITTDNLGSLIAKKVGDENGPKIMVAGHLDEVGFMITQIDDKGFLRFQTVGGWWSQVMLAQRVTIVTKKG-DVTGVIGSKPPHILPAEARKKPVDIKDMFIDIGASSREEAQEWGVKPGDMVVPYFEFTVMNEKMLLAKAWDNRIGCAIAIDVLKGLKGENHPNVVYGVGTVQEEVGLRGARTSAAKINPDIAFGVDVGIAGDTPGISEKEAQSKMGEGPQIILYDASMVSHKGLRDFVTDIADENNIPYQFDAIAGGGTDSGAIHLTANGVPALSITIATRYIHSHAAMLHRDDYENAVKLITEVIKRLDKDTVA-
>tr|A0A5D4UG57|A0A5D4UG57_9BACI/6-356
-ETLTMLKDLTDAKGVPGNEREVRNVMKRYIEPFADEITTDNLGSLIAKKVGDENGPKIMVAGHLDEVGFMITQIDSKGFLRFQTVGGWWSQVMLAQRVTIVTSKG-EVTGVIGSKPPHILPPEARKKPVDIKDMFIDIGASSREEVQEWGVKPGDMVVPHFEFTVMNEKMLLAKAWDNRIGCAIAIDVLKNLKGQEHPNVVYGVGTVQEEVGLRGARTSAAKIQPDIAFGVDVGIAGDTPGVSDKEASSKMGEGPQIILYDASMISHKGLRDFVTDTADEHNIPYQFDSIAGGGTDSGAIHLTANGVPALSITIATRYIHSHAAMLHRDDYENAVKLITEVIKKLDKDTVA-
>tr|A0A077J586|A0A077J586_9BACI/6-356
-ETLKMLKELTDAKGIPGNEREVREVMKKYIAPYADEITTDGLGSLIAKKVGKEGGPKVMVAGHLDEVGFMVTQIDDKGFLRFQTVGGWWGQVMLAQRVTVVTRKG-DVTGIIGSKPPHILSPEARKKPVEIKDMFIDIGASSREEAEEWGVRPGDMVVPYFEFTVMNEKMLLAKAWDNRIGCAIAIDVLKQLKDVDHPNVVYGVGTIQEEVGLRGARTAAATIDPDIGFGVDVGIAGDTPGVSEKEAMSKMGKGPQIILYDASLVSHKGLRDFVTDVADELNIPYQFDAIPGGGTDAGAIHVTYKGVPTLAITIATRYIHTHAAMLHRDDYENAVKLIVEVIKRLDRETVD-
>tr|A0A366JWU6|A0A366JWU6_CYTFI/7-357
-ETLTMLKDLTDAKGIPGNEREPREVMKKYITAYADEVTTDGLGSLIAKKSGKEGGPKIMVAGHLDEVGFMVTNIDDKGFIRFQTVGGWWSQVMLAQRVTIVTSKG-DITGVIGSKPPHILSPDARKKPVEIKDMFIDIGASSREEAKEWGIKPGDMVVPYFEFTVMNEKMLLAKAWDNRIGCAIAIDVLKQLKDADHPNEVYGVGTVQEEVGLRGARTSAQKIEPDIAFGVDVGIAGDTPGISEKEAMSKMGKGPQIILYDASMVSHKGLRDLVTDTADELNIPYQFDAIAGGGTDSGAIHVTHNGVPSLSITIATRYIHSHAAMLHRDDYENAVKLIAEVIKKLDRETVD-
>tr|A0A4R8GPL2|A0A4R8GPL2_9BACI/7-357
-ETLTMLKDLTDAKGIPGNEREPREVMKKYITAYADEVTTDGLGSLIAKKSGKEGGPKIMVAGHLDEVGFMVTNIDDKGFIRFQTVGGWWSQVMLAQRVTIVTSKG-DITGVIGSKPPHILSPDARKKPVEIKDMFIDIGASSREEAKEWGIKPGDMVVPYFEFTVMNEKMLLAKAWDNRIGCAIAIDVLKQLKDADHPNEVYGVGTVQEEVGLRGARTSAQKIEPDIAFGVDVGIAGDTPGISEKEAMSKMGKGPQIILYDASMVSHKGLRDLVTDTADELNIPYQFDAIAGGGTDSGAIHVTHNGVPSLSITIATRYIHSHAAMLHRDDYENAVKLIAEVIKKLDRETVD-
>tr|A0A150M5H4|A0A150M5H4_9BACI/6-356
-ETLTMLKDLTDARGVPGNEREAREVMKKYITPYADEVTTDGLGSLIAKKKGAADGPKIMIAGHLDEVGFMVTQIDDKGFIRFQTLGGWWSQVMLAQRVTILTKKG-EITGVIGSKPPHILPPEARKKPVEIKDMFIDIGATSREEAMEWGVRPGDSIVPYFEFTVLNEKMLLAKAWDNRIGCAIAIDVLKQLKDADHPNVVYGVGTVQEEVGLRGARTAAHFIQPDIAFAVDVGVAGDTPGVSEKEAMGKLGAGPHIVLYDATMVSHRGLREFVIDVAEELNIPYHFDAMPGGGTDAGAIHLTASGVPSLTIAIPTRYIHSHAAILHRDDYENTVKLLVEVIKRLDAEKVK-
>tr|A0A160MEX6|A0A160MEX6_9BACI/6-356
-ETLTMLKDLTDAKGIPGNEREPREVMKKYIAAYADEVTTDGLGSLIAKKTGKEGGPKIMVAGHLDEVGFMVTNIDDKGFIRFQTVGGWWSQVMLAQRVTIVTSKG-DITGVIGSKPPHILSPDARKKPVEIKDMFIDIGASSREEAKEWGVKPGDMVVPYFEFTVMNEKMLLAKAWDNRIGCAIAIDVLKQLKDADHPNEVYGVGTVQEEVGLRGARTSAQKIEPDIAFGVDVGIAGDTPGISEKEAMSKMGKGPQIILYDASMVSHKGLRDLVTDTADELNIPYQFDAIAGGGTDSGAIHVTHNGVPSLSITIATRYIHSHAAMLHRDDYENAVKLIAEVIKKLDQETVD-
>tr|A0A1S1YQ70|A0A1S1YQ70_9BACI/6-356
-ETLTMLKDLTDAKGIPGNEREPREVMKKYIAAYADEVTTDGLGSLIAKKTGKEGGPKIMVAGHLDEVGFMVTNIDDKGFIRFQTVGGWWSQVMLAQRVTIVTSKG-DITGVIGSKPPHILSPDARKKPVEIKDMFIDIGASSREEAKEWGVKPGDMVVPYFEFTVMNEKMLLAKAWDNRIGCAIAIDVLKQLKDADHPNEVYGVGTVQEEVGLRGARTSAQKIEPDIAFGVDVGIAGDTPGISEKEAMSKMGKGPQIILYDASMVSHKGLRDLVTDTADELNIPYQFDAIAGGGTDSGAIHVTHNGVPSLSITIATRYIHSHAAMLHRDDYENAVKLIAEVIKKLDQETVD-
>tr|A0A2N5HAP5|A0A2N5HAP5_9BACI/6-356
-ETLTMLKDLTDAKGIPGNEREVREVMKKYIAPYADEITHDGLGSLIAKKVGKEGGPKIMVAGHLDEVGFMITQIDDKGFLRFQTVGGWWGQVMLAQRVTIVTRKG-EVTGIIGSKPPHVLSAEARKKPIEIKDMFIDIGASSREEAKEWGVRPGDMVVPYFEFTVMNEKMLLAKAWDNRIGCAIAIDVLRQLKDVDHPNVVYGVGAVQEEVGLRGAKTATYKIQPDIGFAVDVGIAGDTPGISEREAMSKMGKGPQVVVYDASMVAHKGLRDFVTDTADELNIPYQFESIPGGGTDAGSIHLTHNGVPALAITIATRYIHSHAAMLHRDDYENAVKLIVEVIKRLDREAVD-
>tr|A0A2X0Y146|A0A2X0Y146_9BACI/6-356
-ETLTMLKDLTDAKGIPGNEREVRQVMKSYIEPFADEVTTDRLGSLIAKKTGAENGPKIMIAGHLDEVGFMVTQITDKGFIRFQTVGGWWAQVMLAQRVTIVTKKG-EITGVIGSKPPHILSPEARKKSVEIKDMFIDIGASSREEALGWGVLPGDMIVPHFEFTVMNEKFLLAKAWDNRIGCAIAIDVLRNLQNTDHPNIVYGVGTVQEEVGLRGAKTAAHTIQPDIAFGVDVGIAGDTPGISEKEAQSKMGKGPQIIIYDASMVSHKGLRDAVVATAEEAGIPYQFDAIAGGGTDSGSIHLTANGVPALSITIATRYIHTHAAMLHRDDYENAVKLITEVIKKLDRKTVD-
>tr|A0A1I2CMK4|A0A1I2CMK4_9BACI/6-356
-QTLTMLKELTDAKGIPGNEKEPREIMNKHISPFADEMTTDNLGSLIAKKTGKAGGPKVMITGHLDEIGFMITHIDEKGFLKFETVGGWWSQVMLAQRVTIMTRKG-NIVGVIGSKPPHILPADQRKKAVEIKDMFIDIGASSREEAEEFGVRPGDSVVPICDFTVMNEKLLMAKAWDNRIGCAIAIEVLRRLENETHSNEVYGVGAVQEEVGLRGAKTAAHKIQPDIGFAVDVGIAGDTPGISDNDATAEIGKGPQILVYDRSMVSHKGLRDFVTDIADKHNIPYQFEAMSGGGTDAGSIHLSGDGVPTLAITVPTRYIHTHAAILHRDDFENAVQLLVEVTKSLDEEKVK-
>tr|A0A6G9J078|A0A6G9J078_9BACI/6-356
-ETLTMLKELTDAKAVPGNEREAREVMKKYIAPYADEVTTDGLGSLIAKKKGDSDSPKIMVAGHLDEVGFMVTQIDEKGFIRFQTLGGWWGQVMLAQRVTILTKKG-EITGVIGSKPPHILPPEARKKPVEIKDMFIDIGATSREEAMEWGVRPGDSIVPYFEFTVLNEKMLLAKAWDNRIGCAVAIEVLKQLKETGHPNVVYGVGTVQEEVGLRGARTAAHSIQPDIAFAVDVGIAGDTPGVSEKEAMGKLGAGPHIVLYDATMVSHRGLREFVIDVAEELDIPYHFDAMPGGGTDAGAIHLTASGVPSLTIAIPTRYIHSHAAILHRDDYENTVKLLVEVIKRLDAEKVK-
>tr|A0A135WQQ6|A0A135WQQ6_9BACL/6-357
-ETLTMLKELTDAKGIPGNEREVREVMKKYITPYADDLEQDNLGSLIAKKTGEENGPKIMVAGHLDEVGFMVTKIDDKGFLSFQTVGGWWSQVMLAQRVTIVTRKGDTVTGIIGSKPPHILSPEARKKPVEIKDMFIDIGATSKEEAMEWGILPGDMVVPYFEFTVMNDKYLLAKAWDNRIGCAIAIDVMKALKDEKHPNIVFGVGAAQEEVGLRGARTAAAKIEPDIGFAVDVGIAGDTPGVTAKEAMGKMGHGPQLVLFDASMVSHKGLRDLVVDTAEEHGIPYQFETMSGGGTDAGSIHLSGKGVPSLAICIPTRYIHSHAAMLHRDDYENAVKLVVEVIKKLDRETVN-
>tr|A0A1I0SYY7|A0A1I0SYY7_9BACI/6-356
-ETLTMLKALTDAKGVPGNEREVREVMRSYIAPYADEVTTDRLGSLIAKKAGKENGPKVMIAGHLDEVGFMVTQIDEKGFIRFQPLGGWWSQVMLAQRVTIVTQKG-DITGVIGSKPPHILPVEARRKPVEIKDMFIDIGASSRDEAIEWGVRPGDAIVPYFEFTVMNEKMLLAKAWDNRIGCAVAIDVLKQLKDVEHPNVVYGVGTVQEEVGLRGARTSAFAIEPDIAFAVDVGIAGDTPGVSEKDAMGKLGGGPHIVLYDATLVSHKGLREFVISVAEEMNIPYRFDAMPGGGTDAGAIHMTMRGVPALTISIPTRYIHSHAALLHRDDYEQTVKLLVEVIKRLDEEKVK-
>tr|A0A1R1EWE2|A0A1R1EWE2_9BACL/6-356
-ETLTMLKDLTDAKGIPGNEREPREVMKKYITAYADEVTTDGLGSLIAKKTGKEGGPKIMVAGHLDEVGFMVTNIDDKGFIRFQTVGGWWSQVMLAQRVTIVTSKG-DVTGVIGSKPPHILSPDARKKPVEIKDMFIDIGASSREEAKEWGIKPGDMVVPYFEFTVMNEKMLLAKAWDNRIGCAIAIDVLKQLKDAEHPNEVYGVGTVQEEVGLRGARTSAQKIEPDIAFGVDVGIAGDTPGISEKEAMSKMGKGPQIILYDASMVSHKGLRDLVTDTADELNIPYQFDAIAGGGTDSGAIHVTHNGVPSLSITIATRYIHSHAAMLHRDDYENAVKLIAEVIKKLDRETVD-
>tr|A0A023DCC5|A0A023DCC5_9BACI/6-356
-ETLTMLKDLTDARGVPGNEREAREVMKKYITPYADEVTTDGLGSLIAKKKGTADGPKIMIAGHLDEVGFMVTQIDDKGFIRFQTLGGWWSQVMLAQRVTILTKKG-EITGVIGSKPPHILPPEARKKPVEIKDMFIDIGATSREEAMEWGVRPGDSIVPYFEFTVLNEKMLLAKAWDNRIGCAIAIDVLKQLKDADHPNVVYGVGTVQEEVGLRGARTAAHFIQPDIAFAVDVGVAGDTPGVSEKEAMGKLGAGPHIVLYDATMVSHRGLREFVIDVAEELNIPYHFDAMPGGGTDAGAIHLTASGVPSLTIAIPTRYIHSHAAILHRDDYENTVKLLVEVIKRLDAEKVK-
>tr|A0A2N5I4U1|A0A2N5I4U1_9BACI/6-356
-ETLAMLKDLTDAKGIPGNEREVREVVKKYIAAFADEIETDNLGSLIAKKTGKEDGPKIMVAGHLDEVGFMITQIDDKGFLRFQTVGGWWSQVMLAQRVTIVTKKG-DITGIIGSKPPHILTADARKKPVDIKDMFIDIGASSREEAQDWGVRPGDMAVPYFEFTVMNEKMLLAKAWDNRIGCAIAIDVLKGLKDSEHPNVVYGVATVQEEVGLRGARTSAFKIRPDIAFAVDTGIAADTPGITEKEALGKMGAGPQIVLYDASMVSHKGLRDFVTSTADEFGIPYQFEIIPGGGTDSGQIHITANGVPALSIGIATRYIHSHASMLHRDDFENTVKLIVEVIKKLDRETVD-
>tr|A0A2A8IMT1|A0A2A8IMT1_9BACI/6-356
-ETLTMLKELTDAKGIPGNEREVREVMRKYIEPFADEITTDGLGSLIAKKVGKEGGPKIMVAGHLDEVGFMITQIGDKGFLRFQPVGGWWGQVMLAQRVTIVTRKG-DVTGIIGSKPPHILSAEARKKPVEIKDMFIDIGASSREEATEWGIRPGDMVVPYFEFTVMNEKMLLAKAWDNRIGCAIAIDVLRQLKGVDHPNVVYGVGNVQEEVGLRGAKTATYKIQPDIGFAVDVGIAGDTPGISEREAMSKMGKGPQVVVYDASLVAHKGLRDLVTDTADELNIPYQFESIPGGGTDAGSIHLTHNGVPAMAITIATRYIHSHAAMLHRDDYENAVKLIVEVIKRLDRETVD-
>tr|A0A2U1K4J0|A0A2U1K4J0_9BACI/6-356
-ETLSMLKELTDANGIPGNEREPREVVRKYIAPYADEIMTDHLGSLIAKKNGTEDGPKIMVAGHLDEIGFMVTQIDDNGFLKFQTVGGWWEQVMLAQRVTVMTRNG-NIPGVIGSKPPHILSPEARKKPVDKKDMFIDIGASSKKEAEEFGVRPGDSVVPVCDFTVMKEKVLMAKAWDNRIGCAIAIEVLRQLKNEKHPNTVYGVGTVQEEVGLRGAKTATHFIQPDIGFAVDVGIAGDTPGVTSKEALSKIGKGPQIIMYDASMVAHKDLRDFVTDVADKENIPYQMDFVPGGGTDSGSIHLTAKGVPALSITIATRYIHTHAAILHRDDFENAVKLIVEVIKRLDREKVN-
>tr|A0A0D8BX27|A0A0D8BX27_GEOKU/6-356
-ETLTMLKALTDAKGVPGNEREARDVMKTYIAPYADEVTTDGLGSLIAKKEGKLGGPKVMIAGHLDEVGFMVTQIDDKGFIRFQTLGGWWSQVMLAQRVTIVTKKG-DITGVIGSKPPHILPPDARKKPVEIKDMFIDIGATSREEAMEWGVRPGDMIVPYFEFTVLNEKMLLAKAWDNRIGCAVAIDVLKQLKGVDHPNTVYGVGTVQEEVGLRGARTAAQFIQPDIAFAVDVGIAGDTPGVSEKEAMGKLGAGPHIVLYDATMVSHRGLREFVIEVAEEMNIPYHFDAMPGGGTDAGAIHLTGIGVPSLTIAIPTRYIHSHAAILHRDDYENTVKLLVEVIKRLDADKVK-
>tr|A0A0P6W0E1|A0A0P6W0E1_9BACI/6-355
-ETLTMLKDLTDAKGVPGNEREVREVMKKYIEPFADEVTTDNLGSLIAKKVGDENGPKIMVAGHLDEVGFMITQIDSKGFLRFQTVGGWWSQVMLAQRVTIVTSQG-EVTGVIGSKPPHILPPEARKKPVDIKDMFIDIGASSREEVLEWGVKPGDMVVPHFEFTVMNEKMLLAKAWDNRIGCAIAIDVLRNLKDESHPNVVYGVGTVQEEVGLRGARTAAAKIQPDIGFGVDVGIAGDTPGVSDKEASSKMGEGPQIILYDASMVSHKGLRDFVTDTADEHNIPYQFDAIAGGGTDSGAIHLTANGVPALSITIATRYIHSHAAMLHRDDYENAVKLITEVIKKLDKDAV--
>tr|A0A372LI34|A0A372LI34_9BACI/6-356
-KTLTMLKDLTDAKGIPGNEGEVRKVMQEYITPYADEITTDGLGSLIARKSGQENGPKIIVTGHLDEVGFMVTQIDDKGFLRFQPVGGWWSQVMLAQRVTVVTRKG-DVTGVIGSKPPHILSPEARKKPVEIKDMFIDIGAASREEAQEWGVRPGDMVVPYFEFTVMNEKMLLAKAWDNRIGCAIAIDVLKQLKGTDHPNVVYGVGAVQEEVGLRGARTSTYKIKPDIGFAVDVGIAGDTPGVTEREALGKMGKGPQIVIYDASMVAHKGLRDFVTDVADEHNIPYQYESIPGGGTDAGSIHLTDGGVPALAITIATRYIHSHAAMLHRDDYENAVKLIVEVIKKLDRQAVD-
>tr|A0A136GCF8|A0A136GCF8_9BACI/6-356
-ETLTMLKDLTDAKGIPGNEREVRQVMKSYIEPFADEVTTDRLGSLIAKKTGVQNGPKIMIAGHLDEVGFMVTQITDKGFIRFQTVGGWWAQVMLAQRVTIVTKKG-EITGVIGSKPPHILSPEARKKSVEIKDMFIDIGASSREEALEWGVIPGDMIVPHFEFTVMNEKFLLAKAWDNRIGCAIAIDVLRNLQNTDHPNIVYGVGTVQEEVGLRGAKTAAHTIQPDIAFGVDVGIAGDTPGISEKEAQSKMGKGPQIIVYDASMVSHKGLRDVVVATAEEAGIPYQFDAIAGGGTDSGAIHLTANGVPALSITIATRYIHTHAAMLHRDDYENAVKLITEVIKKLDRKTVD-
>tr|G4NYV8|G4NYV8_BACPT/6-356
-ETLTMLKDLTDAKGIPGNEREVRQVMKSYIEPFADEVTTDRLGSLIAKKTGVQNGPKIMIAGHLDEVGFMVTQITDKGFIRFQTVGGWWAQVMLAQRVTIVTKKG-EITGVIGSKPPHILSPEARKKSVEIKDMFIDIGASSREEALEWGVIPGDMIVPHFEFTVMNEKFLLAKAWDNRIGCAIAIDVLRNLQNTDHPNIVYGVGTVQEEVGLRGAKTAAHTIQPDIAFGVDVGIAGDTPGISEKEAQSKMGKGPQIIVYDASMVSHKGLRDVVVATAEEAGIPYQFDAIAGGGTDSGAIHLTANGVPALSITIATRYIHTHAAMLHRDDYENAVKLITEVIKKLDRKTVD-
>tr|A0A380Y2J7|A0A380Y2J7_CYTFI/7-357
-ETLTMLKDLTDAKGIPGNEREPREVMKKYITAYADEVTADGLGSLIAKKTGKEGGPKIMVAGHLDEVGFMVTNIDDKGFIRFQTVGGWWSQVMLAQRVTIVTSKG-DITGVIGSKPPHILSPEARKKPVEIKDMFIDIGASSREEAKEWGVKPGDMVVPYFEFTVMNEKMLLAKAWDNRIGCAIAIDVLKQLKDAEHPNEVYGVGTVQEEVGLRGARTSAQKIEPDIAFGVDVGIAGDTPGISEKEAMSKMGKGPQIILYDASMVSHKGLRDLVTDTADELNIPYQFDAIAGGGTDSGAIHVTHNGVPSLSITIATRYIHSHAAMLHRDDYENAVKLIAEVIKKLDRETVD-
>tr|A0A0V8HMR8|A0A0V8HMR8_9BACI/6-356
-ETLTMLKDLTDAKGVPGNEKEARDVMKRYIEPFADEITTDNLGSLIAKKVGDEHGPKIMVAGHLDEVGFMITQIDNKGFLRFQTVGGWWSQVMLAQRVTIVTSKG-EVTGIIGSKPPHILPAEARKKPVDIKDMFIDIGASSKEEAQEWGVKPGDMVVPYFEFTVMNEKMLLAKAWDNRIGCAIAIDVLKNLKNEQHPNVVYGVGTVQEEVGLRGARTSAAKIQPDIAFGVDVGIAGDTPGISEKEAQSKMGEGPQIILYDASMVSHKGLRDFVTDTADEHNIPYQFDAIAGGGTDSGAIHLTANGVPALSITIATRYIHSHAAMLHRDDYENAVKLITEVIKKLDKDTVA-
>tr|N0B4N2|N0B4N2_9BACI/6-356
-ETLMMLKELTDAKGIPGNEREPREVMKKYIAPFSDEITTDNLGSLIAKKVGKAGGPKIMVAGHLDEVGFMITNIDDKGFLRFQTVGGWWSQVMLAQRVTIVTSKG-EVTGVIGSKPPHILSADARKKPVEIKDMFIDIGASSREEAKKWGVKPGDMVVPYFEFTVMNEKMLLAKAWDNRIGCAIAIEVLRRLKDTEHPNVVYGVGTVQEEVGTRGARTSANKIEPDIAFGVDVGIAGDTPGVSEKEALGKMGKGPQIILYDASMVSHKGLRDFITNVADEQEIPYQYDAIPGGGTDSGAIHLSHNGVPAVSIGIATRYIHSHAAMLHRDDFENTVKLIVELIKRLDQKTVD-
>tr|A0A6F8TUV0|A0A6F8TUV0_9BACI/6-355
-QTLTMLKDLTDAKGVPGNEREVRNVMKKYIEPYADEMLTDNLGSLIAKKVGDEQGPKIMVAGHLDEVGFMVTKVDSKGFLRFQTVGGWWSQVMLAQRVTIVTSKG-DVTGVIGSKPPHILSPEARKKAVEIKDMFIDIGASSREEVKEWGVKPGDMVVPHFEFTVMNEKMLLAKAWDNRIGCAIAIDVLKHLQNEKHPNVVYGVGTVQEEVGLRGARTAAAKIQPDIAFAVDVGIAGDTPGISDKDSSSKMGDGPQIILYDASMVSHKGLRDFVTDTADELNIPYQFDALPGGGTDSGAIHITANGVPALSITIATRYIHSHAAMLHRDDYENTVKLITEVIKKLDRTAV--
>tr|A0A150MDX6|A0A150MDX6_9BACI/6-356
-ETLTMLKELTDAKAVPGNEREAREVMKKYIAPYADEVATDGLGSLIAKKKGNSEGPKIMVAGHLDEVGFMVTQIDEKGFIRFQTLGGWWGQVMLAQRVTILTKKG-EITGVIGSKPPHILPPEARKKPVEIKDMFIDIGATSREEAMEWGVRPGDSIVPYFEFTVLNEKMLMAKAWDNRIGCAVAIDVLKQLKDADHPNVVYGVGTVQEEVGLRGARTAAHFIQPDIAFAVDVGIAGDTPGVSEKEAMGKLGAGPHIVLYDATMVSHRGLREFVIDVAEELDIPYHFDAMPGGGTDAGAIHLTASGVPSLTIAIPTRYIHSHAAILHRDDYENTVKLLVEVIKRLNAEKVK-
>tr|A0A0E0TER5|A0A0E0TER5_GEOS2/6-356
-ETLTMLKALTDAKGVPGNEREARDVMKTYIAPYADEVTTDGLGSLIAKKEGKSGGPKVMIAGHLDEVGFMVTQIDDKGFIRFQTLGGWWSQVMLAQRVTIVTKKG-DITGVIGSKPPHILPPEARKKPVEIKDMFIDIGATSREEAMEWGVRPGDMIVPYFEFTVLNEKMLLAKAWDNRIGCAVAIDVLKQLKGVDHPNTVYGVGTVQEEVGLRGARTAAQFIQPDIAFAVDVGIAGDTPGVSEKEAMGKLGAGPHIVLYDATMVSHRGLREFVIEVAEELNIPHHFDAMPGGGTDAGAIHLTGIGVPSLTIAIPTRYIHSHAAILHRDDYENTVKLLVEVIKRLDADKVK-
>tr|A0A2V2ZP21|A0A2V2ZP21_9BACI/7-357
-ETLTMLKELTDAKGIPGNEREPREVMKKYIAAYADEVTTDGLGSLIAKKTGKEGGPKIMVAGHLDEVGFMVTSIDDKGFIRFQTVGGWWSQVMLAQRVTIVTSKG-DVTGVIGSKPPHILSPEARKKPVEIKDMFIDIGASSREEVKEWGVKPGDMVVPYFEFTVMNEKMLLAKAWDNRIGCAIAIDVLKQLKEADHPNVVYGVGTVQEEVGLRGARTSAQKIEPDIAFGVDVGIAGDTPGISEKEAMSKMGKGPQIILYDASMVSHKGLRDLVTDTADELNIPYQFDAIAGGGTDSGAIHVTHNGVPSLSITIATRYIHSHAAMLHRDDYENAVKLIAEVIKRLDRETVD-
>tr|A0A0J5WB74|A0A0J5WB74_CYTFI/6-356
-ETLTMLKELTDAKGIPGNEREPREVMKKYITAYADEVTTDGLGSLIAKKTGKEGGPKIMVAGHLDEVGFMVTNIDDKGFVRFQTVGGWWSQVMLAQRVTIVTSKG-DVTGVIGSKPPHILSPDARKKPVEIKDMFIDIGASSREEAKEWGVKPGDMVVPYFEFTVMNEKMLLAKAWDNRIGCAIAIDVLKQLKDAEHPNEVYGVGTVQEEVGLRGARTSAQKIEPDIAFGVDVGIAGDTPGISEKEAMSKMGKGPQIILYDASMVSHKGLRDLVTGTADELNIPYQFDAIAGGGTDSGAIHVTHNGVPSLSITIATRYIHSHAAMLHRDDYENAVKLIAEVIKKLDRETVD-
>tr|A0A094WPA0|A0A094WPA0_ALKAL/7-356
--TLQMLKDLTDANAIPGHEKEAREVMTKYITPYADEIETDRLGSLIAKKVGDENGPKIMVAGHLDEIGFMVTNIDDKGFLSFQPVGGWWEQVMLAQRVTIMTKDG-DIPGVIGSKPPHILPAEARRKPVDKKDMFIDIGATSKEEAMEFGVRPGDSVVPVCEFTVMKEKFLMAKAWDNRIGCAIAIDVLKNLKDESHPNVVYGVGTIQEEIGLRGAKTSANQIEPDIAFGVDVGIAGDTPGVTAKEALAKMGDGPQIVLYDASMISHKGVRDFVTNTADEHNIPYQYDLMPGGGTDSGAIHLTANGVPALSITVPTRYIHTHAAILHRDDYENTVKLITEVIKKLDKETVE-
>tr|A0A226QJA4|A0A226QJA4_9BACI/6-356
-ETLTMLKELTDAKAVPGNEREAREVMKKYIAPYADEVTTDGLGSLIAKKKGDSDSPKIMVAGHLDEVGFMVTQIDEKGFIRFQTLGGWWGQVMLAQRVTILTKKG-EITGVIGSKPPHILPPEARKKPVEIKDMFIDIGATSREEAMEWGVRPGDSIVPYFEFTVLNEKMLLAKAWDNRIGCAVAIDVLKQLKDTGHPNIVYGVGTVQEEVGLRGARTAAHSIQPDIAFAVDVGIAGDTPGVSEKEAMGKLGAGPHIVLYDATMVSHRGLREFVIDVAEELDIPYHFDAMPGGGTDAGAIHLTASGVPSLTITIPTRYIHSHAAILHRDDYENTVKLLVEVIKRLDAEKVK-
>tr|A0A2P8HCU6|A0A2P8HCU6_9BACI/6-356
-ETLTMLKELTDANGIPGNEKEAREAMRKHITPYADEVTTDGLGSLIAKKTGEADGPRVMVAGHLDEIGFMVTHIDEKGFLKFQTVGGWWEQVMLAQRVNVMTKNG-NITGIVGSKPPHILPPEQRKKMVEKKDMFIDIGASSREEAESFGIRPGDSVVPICDFEVMTEKLLMAKAWDNRIGCAIAIEVLKQLQNEEHPNEVYGVGTVQEEVGLRGAKTSAQKIQPDIGFGVDVGIAGDTPGVNESDARAKIGEGPQILVYDASMISHRGVREFVVNTAEENEIPYQYDAMSAGGTDSGAIHLTANGVPALSITVPTRYIHTHAGILHRDDFENAVKLIVEVIKKLDQDTVE-
>tr|A0A3Q9QXE8|A0A3Q9QXE8_9BACI/6-356
-ETLTMLKDLTDAKGIPGNEREVRDVMKKYIEPFADEITTDGLGSLIAKKVGKEGGPKIMVAGHLDEVGFMVTKIDDKGFLRFQPVGGWWGQVMLAQRVTIVTRKG-DVTGVIGSKPPHILSPEARKKPVEIKDMFIDIGAASQEEAEGWGVRPGDMVVPYFEFTVMNEKMLLAKAWDNRIGCAIAIDVLKQLEGVEHPNVVYGVGAVQEEVGLRGAKTATYKIEPDIGFAVDVGIAGDTPGISEKEAMSKMGKGPQIVVYDASMVSHKGLRDFVTDVADELNIPYQFESIPGGGTDAGSIHLTHNGVPALAITIATRYIHSHAAMLHRDDFENAVKLIVEVIKRLDRETVD-
>tr|W7KWE5|W7KWE5_CYTFI/6-356
-ETLTMLKDLTDAKGIPGNEREPREVMKKYIAAYADEVTTDGLGSLIAKKTGKEGGPKIMVAGHLDEVGFMVTNIDDKGFIRFQTVGGWWSQVMLAQRVTIVTSKG-DVTGVIGSKPPHILSPDARKKPVEIKDMFIDIGASSRDEAKEWGVKPGDMVVPYFEFTVMNEKMLLAKAWDNRIGCAIAIDVLKQLKDAEHPNEVYGVGTVQEEVGLRGARTSAQKIEPDIAFGVDVGIAGDTPGISEKEAMSKMGKGPQIILYDASMVSHKGLRDLVTDTADELNIPYQFDAIAGGGTDSGAIHVTHNGVPSLSITIATRYIHSHAAMLHRDDYENAVKLIAEVIKKLDRETVD-
>tr|S5U796|S5U796_9BACI/9-359
-ETLTMLKALTDAKGVPGNEREVREVMKSYIAPYADEVTTDRLGSLIAKKVGKENGPKVMIAGHLDEVGFMVTQIDEKGFIRFQPLGGWWGQVMLAQRVTIVTKKG-DITGVIGSKPPHILPAEARRKPVEIKDMFIDIGASSRDEAIEWGVRPGDAIVPYFEFTVMNEKMLLAKAWDNRIGCAVAIDVLKHLKDVEHPNVVYGVGTVQEEVGLRGARTSAFAIEPDIAFAVDVGIAGDTPGVSEKDAMGKLGGGPHIVLYDATLVSHKGLREFVISVAEEMNIPYRFDAMPGGGTDAGAIHITMRGVPALTISIPTRYIHSHAALLHRDDYEQTVKLLVEVIKRLDEDKVK-
>tr|X2L8Q2|X2L8Q2_9BACT/7-356
--TLTMLKALTDAKGVPGNEREARDVMKTYIAPYADEVTTDGLGSLIAKKEGKSGGPKVMVAGHLDEVGFMVTQIDDKGFIRFQTLGGWWSQVMLAQRVTIVTKKG-DITGVIGSKPPHILPSEARKKPVEIKDMFIDIGATSREEAMEWGVRPGDMIVPYFEFTVLNEKMLLAKAWDNRIGCAVAIDVLKQPKGVDHPNTVYGVGTVQEEVGLRGARTAAQFIQPDIAFAVDVGIAGDTPGVSEKEAMGKLGAGPHIVLYDATMVSHRGLREFVIEVAEELNIPYHFDAMPGGGTDAGAIHLTGSGVPSLTIAIPTRYIHSHAAILHRDDYENTVKLLVEVIKRLDADKVK-
>tr|A0A6B3TN88|A0A6B3TN88_9BACI/6-356
-ETLKMLKDLTDAKGIPGNEREVREVMKKYIAPYADEITTDGLGSLIAKKVGKEGGPKVMVAGHLDEVGFMVTQIDDKGFLRFQTVGGWWGQVMLAQRVTVVTRKG-DVTGIIGSKPPHILSPEARKKPVEIKDMFIDIGASSREEAEEWGVRPGDMVVPYFEFTVMNEKMLLAKAWDNRIGCAIAIDVLKQLKDVDHPNVVYGVGTIQEEVGLRGARTAAATIDPDIGFGVDVGIAGDTPGVSEKEAMSKMGKGPQIILYDASLVSHKGLRDFVTDVADELNIPYQFDAIPGGGTDAGAIHVTYKGVPTLAITIATRYIHTHAAMLHRDDYENAVKLIVEVIKRLDRETVD-
>tr|A0A1S2QV44|A0A1S2QV44_9BACI/6-356
-ETLMMLKDLTDAKGIPGNEREVRDVMKKYIAPYADEVTTDGLGSLIAKKVGKEGGPKIMVAGHLDEVGFMITKIDDKGFLRFQTVGGWWGQVMLAQRVTIVTKKG-EVTGVIGSKPPHILSPEARKKPVEIKDMFIDIGASSREEAMEWGVRPGDMVVPYFEFTVMNEKMLLAKAWDNRIGCAIAIDVLKQLQGVDHPNVVYGVGTIQEEVGLRGARTSAAKIEPDIGFGVDVGIAGDTPGISEQEAMSKMGKGPQIILYDASLVSHKGLRDFVTDIADELNIPYQFDAIPGGGTDAGSIHLTHKGVPTLAITIATRYIHSHAAMLHRDDFENAVKLIVEVIKRLDRETVD-
>tr|A0A0D0HNA6|A0A0D0HNA6_9BACI/6-356
-ETLTMLKALTDAKGVPGNEREVREVMKSYIAPYADEVTTDRLGSLIAKKVGKENGPKVMIAGHLDEVGFMVTQIDEKGFIRFQPLGGWWGQVMLAQRVTIVTKQG-DITGVIGSKPPHILPAEARRKPVEIKDMFIDIGASSRDEAIAWGVRPGDAIVPYFEFTVMNEKMLLAKAWDNRIGCAVAIDVLKQLKDVEHPNVVYGVGTVQEEVGLRGARTSAFTIEPDIAFAVDVGIAGDTPGVSEKEAMGKLGGGPHIVLYDATLVSHKGLREFVIHVAEEMNIPYRFDAMPGGGTDAGAIHMTMRGVPALTISIPTRYIHSHAALLHRDDYEQTVKLLVEVIKRLDEEKVK-
>tr|A0A6I7CYY6|A0A6I7CYY6_BACIU/6-356
-ETLTMLKDLTDAKGIPGNEREVRQVMKSYIEPFADEVTTDRLGSLIAKKTGAENGPKIMIAGHLDEVGFMATQITDKGFIRFQTVGGWWAQVMLAQRVTIVTKKG-EITGVIGSKPPHILSPEARKKSVEIKDMFIDIGASSREEALEWGVLPGDMIVPHFEFTVMNEKFLLAKAWDNRIGCAIAIDVLRNLQNTDHPNIVYGVGTVQEEVGLRGAKTAAHTIQPDIAFGVDVGIAGDTPGISEKEAQSKMGKGPQIIVYDASMVSHKGLRDAVVATAEEAGIPYQFDAIAGGGTDSGAIHLTANGVPALSITIATRYIHTHAAMLHRDDYENAVKLITEVIKKLDRKTVD-
>tr|W1SKI9|W1SKI9_9BACI/6-356
-ETLTMLKDLTDAKGIPGNEREVREVMKKYIEPFADEITTDGLGSLIAKKVGKEGGPKIMVAGHLDEVGFMITQIDDKGFLRFQPVGGWWGQVMLAQRVTIVTKKG-DVTGIIGSKPPHILSAEARKKPIEIKDMFIDIGASSREEAAEWGVRPGDMVVPYFEFTVMNEKMLLAKAWDNRIGCAIAIDVLKQLKGVEHPNVVYGVGAVQEEVGLRGAKTATYKIQPDIGFAVDVGIAGDTPGISEKEAMSKMGKGPQVVVYDASMVAHKGLRDLVTDTADELNIPYQFESIPGGGTDAGSIHLTHNGVPALAITIATRYIHSHAAMLHRDDFENAVKLIVEVIKRLDRETVD-
>tr|A0A561DGX7|A0A561DGX7_9BACI/6-356
-ETLTMLKDLTDAQGIPGNEREVREIMKKYISPYADEITSDGLGSLIAKKVGKEGGPKIMVAGHLDEVGFMITQIDDKGFLRFQTVGGWWGQVMLAQRVTIVTRKG-DVTGIIGSKPPHVLSAEARKKPIEIKDMFIDIGASSREEAQEWGVRPGDMVVPYFEFTVMNEKMLLAKAWDNRIGCAIAIDVLRQLQGVDHPNVVYGVGAVQEEVGLRGAKTATYKIQPDIGFAVDVGIAGDTPGISEREAMSKMGKGPQVVVYDASMVAHKGLRDFVTDTADELNIPYQFESIPGGGTDAGSIHLTHNGVPALAITIATRYIHSHAAMLHRDDYENAVKLIVEVIKRLDRETVD-
>tr|A0A1X6MG60|A0A1X6MG60_9BACI/6-356
-ETLTMLKALTDAKGVPGNEREVREVMKSYIAPYADEVTTDRLGSLIAKKVGKENGPKVMIAGHLDEVGFMVTQIDEKGFIRFQPLGGWWGQVMLAQRVTIVTKQG-DITGVIGSKPPHILPAEARRKPVEIKDMFIDIGASSRDEAIAWGVRPGDAIVPYFEFTVMNEKMLLAKAWDNRIGCAVAIDVLKQLKDVEHPNVVYGVGTVQEEVGLRGARTSAFAIEPDIAFAVDVGIAGDTPGVSEKEAMGKLGGGPHIVLYDATLVSHKGLREFVIHVAEEMNIPYRFDAMPGGGTDAGAIHMTMRGVPALTISIPTRYIHSHAALLHRDDYEQTVKLLVEVIKRLDEEKVK-
>tr|A0A1V3FM33|A0A1V3FM33_9BACI/6-356
-ETLTMLKALTDAKGVPGNEREVREVMKSYIAPYADEVTTDRLGSLIAKKVGKENGPKVMIAGHLDEVGFMVTQIDEKGFIRFQPLGGWWGQVMLAQRVTIVTKKG-DITGVIGSKPPHILPVEARRKPVEIKDMFIDIGASSRDEAVEWGVRPGDAIVPYFEFTVMNEKMLLAKAWDNRIGCAVAIDVLKQLKDVEHPNVVYGVGTVQEEVGLRGARTSAFAIEPDIAFAVDVGIAGDTPGVSEKDAMGKLGGGPHIVLYDATLVSHKGLREFVISVAEEMNIPYRFDAMPGGGTDAGAIHMTMRGVPALTISIPTRYIHSHAALLHRDDYEQTVKLLVEVIKRLDEEKVK-
>tr|A0A2B1PW45|A0A2B1PW45_9BACI/6-356
-ETLTMLKDLTDAKGIPGNEREVREIMKKYISPYADEITSDGLGSLIAKKVGKEGGPKIMVAGHLDEVGFMITQIDDKGFLRFQTVGGWWGQVMLAQRVTIVTRNG-EVTGIIGSKPPHVLSAEARKKPIEIKDMFIDIGASSREEAQEWGVRPGDMVVPYFEFTVMNEKMLLAKAWDNRIGCAIAIDVLRQLQGVDHPNVVYGVGAVQEEVGLRGAKTATYKIQPDIGFAVDVGIAGDTPGITEREAMSKMGKGPQVVVYDASMVAHKGLRDFVTDTADELNIPYQFESIPGGGTDAGSIHLTHNGVPALAITIATRYIHSHAAMLHRDDYENAVKLIVEVIKRLDRETVD-
>tr|A0A2C1YVD1|A0A2C1YVD1_9BACI/6-356
-ETLTMLKDLTDAKGIPGNEREVREIMKKYISPYADEITSDGLGSLIAKKVGKEGGPKIMVAGHLDEVGFMITQIDDKGFLRFQTVGGWWGQVMLAQRVTIVTRNG-EVTGIIGSKPPHVLSAEARKKPIEIKDMFIDIGASSREEAQEWGVRPGDMVVPYFEFTVMNEKMLLAKAWDNRIGCAIAIDVLRQLQGVDHPNVVYGVGAVQEEVGLRGAKTATYKIQPDIGFAVDVGIAGDTPGITEREAMSKMGKGPQVVVYDASMVAHKGLRDFVTDTADELNIPYQFESIPGGGTDAGSIHLTHNGVPALAITIATRYIHSHAAMLHRDDYENAVKLIVEVIKRLDRETVD-
>tr|A0A5B8Z7E3|A0A5B8Z7E3_9BACI/7-356
--TLTMLKELTDAKGIPGNEREPREVMKKYISEYADEVTTDGLGSLIAKKVGKEGGPKIMVAGHLDEVGFMVTNIDEKGFLRFQTVGGWWSQVMLAQRVTIVTSKG-DITGVIGSKPPHILSPEARKKPVEIKEMFIDIGASSREEAQGWGVKPGDMVVPYFEFTVMNEKMLLAKAWDNRIGCAIAIDVLKALKGTDHPNVVYGVGTVQEEVGLRGARTSAQKIEPDIAFGVDVGIAGDTPGVTEKEALSKMGKGPQIILYDASMVSHKGLRDFVTETADELNIPYQFDAVPGGGTDSGAIHLTHNGVPALSITIATRYIHSHAAMLHRDDYENAVKLIAEVIKRLDRETVN-
>tr|A0A0F5ICZ4|A0A0F5ICZ4_9BACI/6-356
-DTLTMLKELTDAKGIPGNEREVRGVMKKYIEPFADEVTTDNLGSLIAKKAGNENGPKIMIAGHLDEVGFMVTRIDDKGFLRFQTVGGWWSQVMLAQRVTIVTNKG-DVTGVIGSKPPHILSAEARKKPVDIKDMFIDIGASSKEEAEEWGIRPGDMVVPYFEFTVLNEKMLLAKAWDNRIGCAIAIDVMKYVKDKQHDNVVYGVGTVQEEVGLRGAKTAAQTIQPDIAFGVDVGIAGDTPGISDKEAMGKMGEGPQIILYDASMVSHKGLRDFVTDTADELNIPYQFDAMAGGGTDSGSIHLTAGGVPTLSVTIATRYIHSHAAMLHRDDYENAVKLIGEVILRLDQEAVN-
>tr|A0A0A6VFC7|A0A0A6VFC7_9BACI/6-356
-ETLTMLKELTDARGIAGNEYEVREVFKTYIEPYADELDTDGLGSLIAKKVGKADGPKIMIASHLDEVGFMVTQIDEKGFLRFQTVGGWWAQVMLAQRVTVVTSKG-DITGIIGSKPPHVLSAEARKKTYEIKDMFIDIGATSREEALEWGVKPGDMVVPYFEFTVMKEKMLLAKAWDNRIGCAVVIDVLKNLQKEDHPNTLYGVANVQEEVGLRGAKTATHKVKPDIAFALDVGIAGDTPGITEKEALSKMGKGPQIVIYDASMVAHKGLRDTVVKVAEELNIPYQFESIPGGGTDAGSMHLVGNGIPSLAVTIATRYIHSHAAMIHRDDYENTVRLITEVVKRLDQETVD-
>tr|A0A268IPY8|A0A268IPY8_9BACI/6-356
-ETLTMLKDLTDAKGIPGNEREPREVMKKYITAYADEVTTDGLGSLIAKKTGKEGGPKVMVAGHLDEVGFMVTNIDDKGFIRFQTVGGWWSQVMLAQRVTIVTSKG-DVTGVIGSKPPHILSPDARKKPVEIKDMFIDIGASSREEAKDWGVKPGDMVVPYFEFTVMNEKMLLAKAWDNRIGCAIAIDVLKELKDAEHPNEVYGVGTVQEEVGLRGARTSAQKIEPDIAFGVDVGIAGDTPGISEKEAMSKMGKGPQIILYDASMVSHKGLRDLVTDTADELNIPYQFDAIAGGGTDSGAIHVTHNGVPSLSITIATRYIHSHAAMLHRDDYENAVKLIAEVIKKLDRETVD-
>tr|A0A410WE51|A0A410WE51_BACVA/6-356
-EQLTMLKDLTDAKGIPGNEREVRQVMKSYIEPFADEVTTDRLGSLIAKKTGVENGPKIMIAGHLDEVGFMVTQITDKGFIRFQTVGGWWAQVMLAQRVTIVTKKG-EITGVIGSKPPHILSPEARKKSVEIKEMFIDIGASSREEALEWGVLPGDMIVPHFEFTVMNEKFLLAKAWDNRIGCAIAIDVLRNLQNTGHPNIVYGVGTVQEEVGLRGAKTAAYTIQPDIAFGVDVGIAGDTPGISEKEAQSKMGEGPQIIVYDASMVSHKGLRDVVVATAEEAGIPYQFDAIAGGGTDSGAIHLTANGVPALSITIATRYIHTHAAMLHRDDYENAVKLITEVIKKLDRKTVD-
>tr|A0A0K6GJN7|A0A0K6GJN7_9BACI/6-356
-ETLTMLKALTDAKGVPGNEREVREVMKSYIAPYADEVTTDRLGSLIAKKVGKANGPKVMIAGHLDEVGFMVTQIDEKGFIRFQPLGGWWGQVMLAQRVTIVTKKG-DITGVIGSKPPHILPAEARRKPVEIKDMFIDIGASSRDEAIEWGVRPGDAIVPYFEFTVMNEKMLLAKAWDNRIGCAVAIDVLKQLKDVEHPNVVYGVGTVQEEVGLRGARTSAFAIEPDIAFAVDVGIAGDTPGVSEKDAMGKLGGGPHIVLYDATLVSHKGLREFVISVAEEMNIPYRFDAMPGGGTDAGAIHITMRGVPALTISIPTRYIHSHAALLHRDDYEQTVKLLVEVIKRLDEDKVK-
>tr|A0A1U6JQA4|A0A1U6JQA4_9BACI/6-355
-ETLTMLKDLTDAKGVPGNEREVREVMKKYIEPFADEVTTDNLGSLIAKKVGDENGPKIMVAGHLDEVGFMITQIDSKGFLRFQTVGGWWSQVMLAQRVTIVTSQG-EVTGVIGSKPPHILPPEARKKPVDIKDMFIDIGASSREEVLEWGVKPGDMVVPHFEFTVMNEKMLLAKAWDNRIGCAIAIDVLRNLKDASHPNVVYGVGTVQEEVGLRGARTAAAKIQPDIGFGVDVGIAGDTPGVSDKEASSKMGEGPQIILYDASMVSHKGLRDFVTDTADEHNIPYQFDAIAGGGTDSGAIHLTANGVPALSITIATRYIHSHAAMLHRDDYENAVKLITEVIKKLDSDTV--
>tr|A0A231RN52|A0A231RN52_9BACI/6-355
-ETLTMLKDLTDAKGVPGNEREVREVMKKYIEPFADEVTTDNLGSLIAKKVGDENGPKIMVAGHLDEVGFMITQIDSKGFLRFQTVGGWWSQVMLAQRVTIVTSQG-EVTGVIGSKPPHILPPEARKKPVDIKDMFIDIGASSREEVLEWGVKPGDMVVPHFEFTVMNEKMLLAKAWDNRIGCAIAIDVLRNLKDASHPNVVYGVGTVQEEVGLRGARTAAAKIQPDIGFGVDVGIAGDTPGVSDKEASSKMGEGPQIILYDASMVSHKGLRDFVTDTADEHNIPYQFDAIAGGGTDSGAIHLTANGVPALSITIATRYIHSHAAMLHRDDYENAVKLITEVIKKLDSDTV--
>tr|A0A6I6UM85|A0A6I6UM85_9BACI/6-355
-ETLTMLKDLTDAKGVPGNEREVREVMKKYIEPFADEVTTDNLGSLIAKKVGDENGPKIMVAGHLDEVGFMITQIDSKGFLRFQTVGGWWSQVMLAQRVTIVTSQG-EVTGVIGSKPPHILPPEARKKPVDIKDMFIDIGASSREEVLEWGVKPGDMVVPHFEFTVMNEKMLLAKAWDNRIGCAIAIDVLRNLKDASHPNVVYGVGTVQEEVGLRGARTAAAKIQPDIGFGVDVGIAGDTPGVSDKEASSKMGEGPQIILYDASMVSHKGLRDFVTDTADEHNIPYQFDAIAGGGTDSGAIHLTANGVPALSITIATRYIHSHAAMLHRDDYENAVKLITEVIKKLDSDTV--
>tr|A0A0A2SN53|A0A0A2SN53_9BACI/6-356
-ETLTMLKALTDAKGVPGNEREVREVMKSYIAPYADEVTTDRLGSLIAKKVGKENGPKVMIAGHLDEVGFMVTQIDEKGFIRFQPLGGWWGQVMLAQRVTIVTKQG-DITGIIGSKPPHILPAEARRKPVEIKDMFIDIGASSRDEALAWGVRPGDAIVPYFEFTVMNEKMLLAKAWDNRIGCAIAIDVLKQLKDVEHPNVVYGVGTVQEEVGLRGARTSAFAIEPDIAFAVDVGIAGDTPGVSEKEAMGKLGAGPHIVLYDATLVSHKGLREFVIHVAEEMNIPYRFDVMPGGGTDAGAIHMTMRGVPALTISIPTRYIHSHAALLHRDDYEQTVKLLVEVIKRLDEEKVK-
>tr|A0A0D0QVM5|A0A0D0QVM5_9BACI/6-356
-ETLTMLKALTDAKGVPGNEREVREVMKSYIAPYADEVTTDRLGSLIAKKVGKENGPKVMIAGHLDEVGFMVTQIDEKGFIRFQPLGGWWGQVMLAQRVTIVTKQG-DITGIIGSKPPHILPAEARRKPVEIKDMFIDIGASSRDEALAWGVRPGDAIVPYFEFTVMNEKMLLAKAWDNRIGCAIAIDVLKQLKDVEHPNVVYGVGTVQEEVGLRGARTSAFAIEPDIAFAVDVGIAGDTPGVSEKEAMGKLGAGPHIVLYDATLVSHKGLREFVIHVAEEMNIPYRFDVMPGGGTDAGAIHMTMRGVPALTISIPTRYIHSHAALLHRDDYEQTVKLLVEVIKRLDEEKVK-
>tr|A0A4V3UV17|A0A4V3UV17_9BACI/6-356
-ETLTMLKALTDAKGVPGNEREVREVMKSYIAPYADEVTTDRLGSLIAKKVGKENGPKVMIAGHLDEVGFMVTQIDEKGFIRFQPLGGWWGQVMLAQRVTIVTKQG-DITGIIGSKPPHILPAEARRKPVEIKDMFIDIGASSRDEALAWGVRPGDAIVPYFEFTVMNEKMLLAKAWDNRIGCAIAIDVLKQLKDVEHPNVVYGVGTVQEEVGLRGARTSAFAIEPDIAFAVDVGIAGDTPGVSEKEAMGKLGAGPHIVLYDATLVSHKGLREFVIHVAEEMNIPYRFDVMPGGGTDAGAIHMTMRGVPALTISIPTRYIHSHAALLHRDDYEQTVKLLVEVIKRLDEEKVK-
>tr|M5QT20|M5QT20_9BACI/6-356
-ETLTMLKALTDAKGVPGNEREVREVMKSYIAPYADEVTTDRLGSLIAKKVGKENGPKVMIAGHLDEVGFMVTQIDEKGFIRFQPLGGWWGQVMLAQRVTIVTKQG-DITGIIGSKPPHILPAEARRKPVEIKDMFIDIGASSRDEALAWGVRPGDAIVPYFEFTVMNEKMLLAKAWDNRIGCAIAIDVLKQLKDVEHPNVVYGVGTVQEEVGLRGARTSAFAIEPDIAFAVDVGIAGDTPGVSEKEAMGKLGAGPHIVLYDATLVSHKGLREFVIHVAEEMNIPYRFDVMPGGGTDAGAIHMTMRGVPALTISIPTRYIHSHAALLHRDDYEQTVKLLVEVIKRLDEEKVK-
>tr|A0A3L7KBE5|A0A3L7KBE5_9BACI/6-356
-ETLHMLKDLTDAKGIPGNEKEVREVMKKYIEPFSDEIQTDGLGSLIAKKVGEENGPKVMIAGHLDEVGFMVTQIDDKGFLRFQTVGGWWSQVMLAQRVTIVTRKG-DVTGVIGSKPPHILPPEARRKQVDIKDMFIDVGASNREEAMEWGVRPGDMVVPYFEFTVMNEKMLLAKAWDNRIGCAIAIDVLKNLKDASHPNVVYGVGTVQEEVGLRGAKTAASAIQPDIAFGVDVGIAGDTPGISDKDAQSKMGKGPQIILYDASMVSHKGLRDFVTDTADELNIPYQFDAIPGGGTDSGAIHVTANGVPALSITIATRYIHSHAAMLHRDDYENAVKLITEVVKKLDRETVE-
>tr|K6D9T9|K6D9T9_9BACI/7-356
--TLTMLKDLTNAKGIAGNEREVREVMKKYIEPFADELTTDGLGSLIAKKVGVAGGPKIMVAGHLDEVGFMITQIDDKGFLRFQPVGGWWGQVMLAQRVTIVTRKG-DVTGVIGSKPPHILSAEARKKPVEIKDMFIDIGASSREEASEWGVRPGDMVVPYFEFTVMNEKMLLAKAWDNRIGCAIAIDVLRQLKDIEHPNEVYGVGAVQEEVGLRGAKTATYKIEPDIGFAVDVGIAGDTPGISEKEAMSKMGKGPQVVVYDASMVAHKGLRDLVTDTADEMNIPYQFESIPGGGTDAGSIHLTHNGVPALAITIATRYIHSHAAMLHRDDYENAVKLIVEVIKRLDRETVD-
>tr|A0A0A2URH8|A0A0A2URH8_9BACI/6-356
-DTLTMLKDLTDAKGVPGNEREPRDVMKKYISPYADEVYTDNLGSLIAKKVGKENGPKIMVAGHLDEVGFMVTRIDDNGFLYFQTVGGWWSQVMLAQRVTIMTRNG-DLTGVIGSKPPHILPAEQRKKAIDIKEMFIDIGASSKEEAQEFGVRPGDSVVPYFEFTQMPEKMLLAKAWDNRIGCAIAIEVLRQLKGQEHPNVVYGVGTVQEEVGLRGAKTSTNAINPDIGFAVDVGIAGDTPGVSDKEAASKMGEGPQIILYDASMISHKGLRDHVIDTAEKNEIPYQYDVIAGGGTDAGSIHLTADGVPALSITVATRYIHSHAAMLHRDDFENAVKLIVEVIKGMDAETVK-
>tr|M8D3Z7|M8D3Z7_9BACI/6-356
-ETLTMLKALTDAKGVPGNEREVREVMRSYIAPYADEVTTDRLGSLIAKKVGKENGPKVMIAGHLDEVGFMVTQIDEKGFIRFQPLGGWWGQVMLAQRVTIVTKEG-DITGVIGSKPPHILPVEARRKAVEIKDMFIDIGASSRDEALAWGVRPGDAIVPYFEFTVMNEKMLLAKAWDNRIGCAVAIDVLKQLKDVEHPNVVYGVGTVQEEVGLRGARTSAFAIEPDIAFAVDVGIAGDTPGVSEKDAMGKLGGGPHIVLYDATLVSHKGLREFVVNVAEEMNIPYRFDAMPGGGTDAGAIHMTMRGVPALTISIPTRYIHSHAALLHRDDYEQTVKLLVEVIKRLDEEKVK-
>tr|I3DY90|I3DY90_BACMT/6-356
-ETLTMLKDLTDAKGIPGNEREVREVMKKYIAPYADEVTTDGLGSLIAKKVGKDGGPKIMVAGHLDEVGFMITHIDDKGFLRFQTVGGWWSQVMLAQRVTIVTRKG-DITGVIGSKPPHILPAEARKKPVEIKDMFIDIGASSRDEAMEWGVRPGDMAVPYFEFTVMNEKMLLAKAWDNRIGCAIAIDVLKQLKGEDHPNVVYGIGTVQEEVGLRGARTSAQKIEPDIAFGVDVGIAGDTPGISEKESLSKLGKGPQIILYDASIVSHKGLRDIVTDTADKLNIPYQFDVMAGGGTDSGAIHLTHKGVPSISITIPTRYIHSHAAILHRGDYENAVRLIVEVIKRLDKETVE-
>tr|A0A2A9BU99|A0A2A9BU99_9BACI/6-355
-ETLTMLKDLTDAKGVPGNEREVREVMKKYIEPFADEVTTDNLGSLIAKKVGDENGPKIMVAGHLDEVGFMITQIDSKGFLRFQTVGGWWSQVMLAQRVTIVTSQG-EVTGVIGSKPPHILPPEARKKPVDIKDMFIDIGASSREEVQEWGVKPGDMVVPHFEFTVMNEKMLLAKAWDNRIGCAIAIDVLRNLKDASHPNVVYGVGTVQEEVGLRGARTAAAKIQPDIGFGVDVGIAGDTPGVSDKEASSKMGEGPQIILYDASMVSHKGLRDFVTDTADEHNIPYQFDAIAGGGTDSGAIHLTANGVPALSITIATRYIHSHAAMLHRDDYDNAVKLITEVIKKLDSDTV--
>tr|A0A1Y0XB26|A0A1Y0XB26_BACAM/6-356
-ETLTMLKALTDAKGIPGNEREVRQVMKSYIEPFADEVTTDRLGSLIAKKTGKENGPKIMISGHLDEVGFMVTQITDKGFLRFQTVGGWWSQVMLAQRVTVVTKKG-DITGIIGSKPPHILPPDARKKAADIKEMFIDIGASSREEAMEWGVLPGDQVVPYFEFTVMNEKHLLAKAWDNRIGCAIAIDVLKNLKNSDHPNEVYGVGTVQEEVGLRGAKTAAHTIQPDIAFGVDVGIAGDTPGISEKEAQSKIGEGPQIILYDASMVSHKGLRDLVVNTAEEAGIPYQFDSIAGGGTDSGSIHLTANGVPALSITIATRYIHTHAAILHRDDYENTVKLITEVIKKLDRETVD-
>tr|A0A562JP30|A0A562JP30_9BACI/7-357
-ETLTMLKELTDAKGIPGNEREPREVMKKYIAAYADEVTTDGLGSLIAKKTGKEGGPKIMVAGHLDEVGFMVTSIDDKGFIRFQTVGGWWSQVMLAQRVTIVTSKG-GVTGVIGSKPPHILSPEARKKPVEIKDMFIDIGASSREEVKEWGVKPGDMVVPYFEFTVMKEKMLLAKAWDNRIGCAIAIDVLKQLKEADHPNVVYGVGTVQEEVGLRGARTSAQKIEPDIAFGVDVGIAGDTPGISEKEAMSKMGKGPQIILYDASMVSHKGLRDLVTDTADELNIPYQFDAIAGGGTDSGAIHVTHNGVPSLSITIATRYIHSHAAMLHRDDYENAVKLIAEVIKRLDRETVD-
>tr|A0A0K2H6H1|A0A0K2H6H1_GEOS3/6-356
-ETLTMLKALTDAKGVPGNEREARDVMKTYIAPYADEVTTDGLGSLIAKKEGKSGGPKVMIAGHLDEVGFMVTQIDDKGFIRFQTLGGWWSQVMLAQRVTIVTKKG-DITGVIGSKPPHILPSEARKKPVEIKDMFIDIGATSREEAMEWGVRPGDMIVPYFEFTVLNEKMLLAKAWDNRIGCAVAIDVLKQLKGVDHPNTVYGVGTVQEEVGLRGARTAAQFIQPDIAFAVDVGIAGDTPGVSEKEAMGKLGAGPHIVLYDATMVSHRGLREFVIEVAEELNIPHHFDAMPGVGTDAGAIHLTGIGVPSLTIAIPTRYIHSHAAILHRDDYENTVKLLVEVIKRLDADKVK-
>tr|A0A562QLT7|A0A562QLT7_9BACI/6-355
-ERLQMLKDLTDANGVSGNEREVREVMTKYIAPFADEVTTDKLGSLVAKKVGKEDGPKIMVAGHLDEIGFMVTSIDDKGFLRFQTVGGWWEQVMLAQRVTVMTSKG-NIPGVIGSKPPHILPPEARKKPVDKKDMFIDIGAQSKEEAMEFGVRPGDSVVPVCEFTVMKEKYLMAKAWDNRIGCAIAIDVLRELQGVDHPNTVYGVGTIQEEVGLRGARTSAHLIEPDIGFGVDVGIAGDTPGVTEKEALAKMGEGPQIVLYDASMISHKGLRDFVTDTADEHNIPYQFDAMAGGGTDSGAIHLTANGVPALSITVATRYIHTHAAILHRDDYENTIKLIVEVIKKLDSDTV--
>tr|A0A080UU86|A0A080UU86_BACAT/6-356
-ETLTMLKELTDAKGIPGNEREVRQVMKSYIEPFADDVTTDRLGSLIAKKTGLENGPKIMVAGHLDEVGFMVTQISDKGFLRFQTVGGWWSQVMLAQRVTVVTKKG-DITGVIGSKPPHILPPEARKKPVEIKDMFIDIGASSREEAMEWGVLPGDQVVPYFEFTVMNEKHLLAKAWDNRIGCAIAIDVLKGLQNSDHPNVVYGVGTVQEEVGLRGAKTAAHAIQPDIAFGVDVGIAGDTPGISEKEAQSKMGKGPQIMLYDASMISHKGLRDFVVNTAEEAGIPYQFESLSGGGTDSGSIHLTANGVPALSITIASRYIHTHAAMLHRDDYENAVKLITEVIKKLDRKTVD-
>tr|A0A0H3E6N4|A0A0H3E6N4_BACA1/6-356
-ETLTMLKELTDAKGIPGNEREVRQVMKSYIEPFADDVTTDRLGSLIAKKTGLENGPKIMVAGHLDEVGFMVTQISDKGFLRFQTVGGWWSQVMLAQRVTVVTKKG-DITGVIGSKPPHILPPEARKKPVEIKDMFIDIGASSREEAMEWGVLPGDQVVPYFEFTVMNEKHLLAKAWDNRIGCAIAIDVLKGLQNSDHPNVVYGVGTVQEEVGLRGAKTAAHAIQPDIAFGVDVGIAGDTPGISEKEAQSKMGKGPQIMLYDASMISHKGLRDFVVNTAEEAGIPYQFESLSGGGTDSGSIHLTANGVPALSITIASRYIHTHAAMLHRDDYENAVKLITEVIKKLDRKTVD-
>tr|A0A178TMD4|A0A178TMD4_9BACI/6-356
-ETLTMLKALTDAKGVPGNEREVREVMRSYIAPYADEVTTDRLGSLIAKKVGKENGPKVMIAGHLDEVGFMVTQIDEKGFIRFQPLGGWWSQVMLAQRVTIVTQKG-DITGVIGSKPPHILPVEARRKPVEIKDMFIDIGASSRDEAIEWGVRPGDAIVPYFEFTVMNEKMLLAKAWDNRIGCAVAIDVLKQLKDVEHPNVVYGVGTVQEEVGLRGARTSAFAIEPDIAFAVDVGIAGDTPGVSEKDAMGKLGGGPHIVLYDATLVSHKGLREFVISVAEEMNIPYRFDAMPGGGTDAGAIHMTMRGVPALTISIPTRYIHSHAALLHRDDYEQTVKLLVEVIKRLDEGKVK-
>tr|F7Z2A0|F7Z2A0_BACC6/1-347
-----MLKDLTDAKGIAGNEAEVRAVVKKYIEPYADELDTDGLGSLIAKKTGQADGPKIMIAGHMDEVGFMVTQIDESGFLRFQTIGGWWSQVMLAQRVTVVTDKG-DVTGVIGSKPPHILSPDARKKSYEIKDMFIDIGATSREEALEWGVKPGDMVVPYFEFTVMKEKMLLAKAWDNRIGCAVVIDVLKNLHKENHPNIVYGVTNVQEEVGLRGAKTAASKVKPDIAFALDVGIAGDTPGISEKEALSKMGKGPQIVIYDASMVAHKGLRDTVVKVAEELNIPYQFESIPGGGTDAGSIHLTGSGIPSLAITIATRYIHSHAGILHRDDYENTVKLITEVIKRLDRKTVN-
>tr|R4FH12|R4FH12_9BACI/9-359
-ETLTMLKALTDAKGVPGNEREVREVMKSYIAPYADEVTTDRLGSLIAKKVGKENGPKVMIAGHLDEVGFMVTQIDEKGFIRFQPLGGWWGQVMLAQRVTIVTKKG-DITGVIGSKPPHILPVEARRKPVEIKDMFIDIGASSRDEAIEWGVRPGDAIVPYFEFTVMNEKMLLAKAWDNRIGCAVAIDVLKHLKDVEHPNVVYGVGTVQEEVGLRGARTSAFAIEPDIAFAVDVGIAGDTPGVSEKDAMGKLGGGPHIVLYDATLVSHKGLREFVISVAEDMNIPYRFDAMPGGGTDAGAIHVTMRGVPALTISIPTRYIHSHAALLHRDDYEQTVKLLVEVIKRLDEEKVK-
>tr|A0A327YLS0|A0A327YLS0_9BACI/6-356
-ETLMMLKELTDAKGVPGNEREAREVMKKYIAPYADEVTTDGLGSLIAKKAGKADGPKIMVAGHLDEVGFMVTQIDEKGFIRFQPLGGWWGQVMLAQRVTIMTKKG-DITGVIGSKPPHILPPEARKKPVDIKDMFIDIGASSRDEAMEWGVRPGDSIVPYFEFTVMNEKMLLAKAWDNRIGCAIAIDVLKQLKDVEHPNVVYGVGTVQEEVGLRGAKTSANFIEPDIAFAVDVGVAGDMPGVSEKEAMGKLGAGPHIVLYDATLVSHKGLREFVINVAEELNIPYHFDAMPGGGTDAGAIHMTASGVPALTIAIPTRYIHSHAAMLHRDDYENTVRLLVEVIKRLDAEKVK-
>tr|A0A094JRU7|A0A094JRU7_9BACI/6-356
-ETLTMLKALTDAKGVPGNEREVREVMKSYIAPYADEVTTDRLGSLIAKKVGKENGPKVMIAGHLDEVGFMVTQIDEKGFIRFQPLGGWWGQVMLAQRVTIVTKKG-DITGVIGSKPPHILPVEARRKPVEIKDMFIDIGASSRDEAIEWGVRPGDAIVPYFEFTVMNEKMLLAKAWDNRIGCAVAIDVLKQLKDVEHPNVVYGVGTVQEEVGLRGARTSAFAIEPDIAFAVDVGIAGDTPGVSEKDAMGKLGGGPHIVLYDATLVSHKGLREFVISVAEDMNIPYRFDAMPGGGTDAGAIHMTMRGVPALTISIPTRYIHSHAALLHRDDYEQTVKLLVEVIKRLDEEKVK-
>tr|A0A2G5RLM7|A0A2G5RLM7_9BACI/6-356
-ETLTMLKALTDAKGVPGNEREVREVMKSYIAPYADEVTTDRLGSLIAKKVGKENGPKVMIAGHLDEVGFMVTQIDEKGFIRFQPLGGWWGQVMLAQRVTIVTKKG-DITGVIGSKPPHILPVEARRKPVEIKDMFIDIGASSRDEAIEWGVRPGDAIVPYFEFTVMNEKMLLAKAWDNRIGCAVAIDVLKQLKDVEHPNVVYGVGTVQEEVGLRGARTSAFAIEPDIAFAVDVGIAGDTPGVSEKDAMGKLGGGPHIVLYDATLVSHKGLREFVISVAEDMNIPYRFDAMPGGGTDAGAIHMTMRGVPALTISIPTRYIHSHAALLHRDDYEQTVKLLVEVIKRLDEEKVK-
>tr|A0A6L5B6H2|A0A6L5B6H2_9BACI/7-357
-ETLTMLKDLTDAKGIPGNEREPREVMKKYITAYADEVTTDGLGSLIAKKMGKEGGPKIMVAGHLDEVGFMVTSIDDKGFIRFQTVGGWWSQVMLAQRVTIVTSKG-DVTGVIGSKPPHILSPEARKKPVEIKDMFIDIGASSREEAKEWGVKPGDMVVPYFEFTVMNEKMLLAKAWDNRIGCAIAIDVLKQLKDAEHPNEVYGVGTVQEEVGLRGARTSAQKIAPDIAFGVDVGIAGDTPGISEKEAMSKMGKGPQIILYDASMVSHKGLRDLVTDTADELNIPYQFDAIAGGGTDSGAIHVSHNGVPSLSITIATRYIHSHAAMLHRDDYENAVKLIVEVIKKLDRETVD-
>tr|A0A1H0CF61|A0A1H0CF61_9BACI/3-354
-EMLNMLKDLTDANGIPGNEREPREVMKRYIEPFADEVETDQLGSLIAKKHGVNDGPKIMVAGHLDEIGFMVTNIDDQGFIKFQAVGGWWEQVMLAQRVTIMTKNG-NIPGVIGSKPPHILAPEARKKSVDKKEMFIDIGAASKEEAKEFGVRPGDSIVPVCEFTVMKEKLLMAKAWDNRIGCAIAIEVLRRLKDEDHPNTVYGVGTVQEEVGLRGARTSAHQIKPDIGFGVDVGIAGDTPGVSDKDALAKMGEGPQIIVYDASMVSHKGLRDFVTDTADEKNIPYQFDSVPGGGTDSGAIHLTANGVPALSITIATRYIHTHAGILHRDDFENAVKLIVEVIKKMDRDTVN-
>tr|A0A1D9PMA5|A0A1D9PMA5_9BACI/6-356
-ETLTMLKALTDAKGIPGNEREVRQVMKSYIEPFADDVTTDRLGSLIAKKTGKENGPKIMISGHLDEVGFMVTQITDKGFLRFQTVGGWWSQVMLAQRVTVVTKKG-DITGIIGSKPPHILPPDARKKAADIKEMFIDIGASSREEAMEWGVLPGDQIVPYFEFTVMNEKHLLAKAWDNRIGCAIAIDVLKNLKNSDHPNEVYGVGTVQEEVGLRGAKTAAHTIQPDIAFGVDVGIAGDTPGISEKEAQSKIGEGPQIILYDASMVSHKGLRDLVVNTAEEAGIPYQFDSIAGGGTDSGSIHLTANGVPALSITIATRYIHTHAAILHRDDYENTVKLITEVIKKLDRETVD-
>tr|A0A1N7GQH7|A0A1N7GQH7_9BACI/6-356
-ETLTMLKALTDAKGIPGNEREVRQVMKSYIEPFADDVTTDRLGSLIAKKTGKENGPKIMISGHLDEVGFMVTQITDKGFLRFQTVGGWWSQVMLAQRVTVVTKKG-DITGIIGSKPPHILPPDARKKAADIKEMFIDIGASSREEAMEWGVLPGDQIVPYFEFTVMNEKHLLAKAWDNRIGCAIAIDVLKNLKNSDHPNEVYGVGTVQEEVGLRGAKTAAHTIQPDIAFGVDVGIAGDTPGISEKEAQSKIGEGPQIILYDASMVSHKGLRDLVVNTAEEAGIPYQFDSIAGGGTDSGSIHLTANGVPALSITIATRYIHTHAAILHRDDYENTVKLITEVIKKLDRETVD-
>tr|A0A1W6HKL1|A0A1W6HKL1_BACVA/6-356
-ETLTMLKALTDAKGIPGNEREVRQVMKSYIEPFADDVTTDRLGSLIAKKTGKENGPKIMISGHLDEVGFMVTQITDKGFLRFQTVGGWWSQVMLAQRVTVVTKKG-DITGIIGSKPPHILPPDARKKAADIKEMFIDIGASSREEAMEWGVLPGDQIVPYFEFTVMNEKHLLAKAWDNRIGCAIAIDVLKNLKNSDHPNEVYGVGTVQEEVGLRGAKTAAHTIQPDIAFGVDVGIAGDTPGISEKEAQSKIGEGPQIILYDASMVSHKGLRDLVVNTAEEAGIPYQFDSIAGGGTDSGSIHLTANGVPALSITIATRYIHTHAAILHRDDYENTVKLITEVIKKLDRETVD-
>tr|A0A2S4ESE3|A0A2S4ESE3_BACAM/6-356
-ETLTMLKALTDAKGIPGNEREVRQVMKSYIEPFADDVTTDRLGSLIAKKTGKENGPKIMISGHLDEVGFMVTQITDKGFLRFQTVGGWWSQVMLAQRVTVVTKKG-DITGIIGSKPPHILPPDARKKAADIKEMFIDIGASSREEAMEWGVLPGDQIVPYFEFTVMNEKHLLAKAWDNRIGCAIAIDVLKNLKNSDHPNEVYGVGTVQEEVGLRGAKTAAHTIQPDIAFGVDVGIAGDTPGISEKEAQSKIGEGPQIILYDASMVSHKGLRDLVVNTAEEAGIPYQFDSIAGGGTDSGSIHLTANGVPALSITIATRYIHTHAAILHRDDYENTVKLITEVIKKLDRETVD-
>tr|A0A2V1ZHP7|A0A2V1ZHP7_9BACI/6-356
-ETLTMLKALTDAKGIPGNEREVRQVMKSYIEPFADDVTTDRLGSLIAKKTGKENGPKIMISGHLDEVGFMVTQITDKGFLRFQTVGGWWSQVMLAQRVTVVTKKG-DITGIIGSKPPHILPPDARKKAADIKEMFIDIGASSREEAMEWGVLPGDQIVPYFEFTVMNEKHLLAKAWDNRIGCAIAIDVLKNLKNSDHPNEVYGVGTVQEEVGLRGAKTAAHTIQPDIAFGVDVGIAGDTPGISEKEAQSKIGEGPQIILYDASMVSHKGLRDLVVNTAEEAGIPYQFDSIAGGGTDSGSIHLTANGVPALSITIATRYIHTHAAILHRDDYENTVKLITEVIKKLDRETVD-
>tr|A0A4R2A6W4|A0A4R2A6W4_9BACI/6-356
-ETLTMLKALTDAKGIPGNEREVRQVMKSYIEPFADDVTTDRLGSLIAKKTGKENGPKIMISGHLDEVGFMVTQITDKGFLRFQTVGGWWSQVMLAQRVTVVTKKG-DITGIIGSKPPHILPPDARKKAADIKEMFIDIGASSREEAMEWGVLPGDQIVPYFEFTVMNEKHLLAKAWDNRIGCAIAIDVLKNLKNSDHPNEVYGVGTVQEEVGLRGAKTAAHTIQPDIAFGVDVGIAGDTPGISEKEAQSKIGEGPQIILYDASMVSHKGLRDLVVNTAEEAGIPYQFDSIAGGGTDSGSIHLTANGVPALSITIATRYIHTHAAILHRDDYENTVKLITEVIKKLDRETVD-
>tr|A0A6C1CM36|A0A6C1CM36_9BACI/6-356
-ETLTMLKALTDAKGIPGNEREVRQVMKSYIEPFADDVTTDRLGSLIAKKTGKENGPKIMISGHLDEVGFMVTQITDKGFLRFQTVGGWWSQVMLAQRVTVVTKKG-DITGIIGSKPPHILPPDARKKAADIKEMFIDIGASSREEAMEWGVLPGDQIVPYFEFTVMNEKHLLAKAWDNRIGCAIAIDVLKNLKNSDHPNEVYGVGTVQEEVGLRGAKTAAHTIQPDIAFGVDVGIAGDTPGISEKEAQSKIGEGPQIILYDASMVSHKGLRDLVVNTAEEAGIPYQFDSIAGGGTDSGSIHLTANGVPALSITIATRYIHTHAAILHRDDYENTVKLITEVIKKLDRETVD-
>tr|A0A6H2G8T6|A0A6H2G8T6_9BACI/6-356
-ETLTMLKALTDAKGIPGNEREVRQVMKSYIEPFADDVTTDRLGSLIAKKTGKENGPKIMISGHLDEVGFMVTQITDKGFLRFQTVGGWWSQVMLAQRVTVVTKKG-DITGIIGSKPPHILPPDARKKAADIKEMFIDIGASSREEAMEWGVLPGDQIVPYFEFTVMNEKHLLAKAWDNRIGCAIAIDVLKNLKNSDHPNEVYGVGTVQEEVGLRGAKTAAHTIQPDIAFGVDVGIAGDTPGISEKEAQSKIGEGPQIILYDASMVSHKGLRDLVVNTAEEAGIPYQFDSIAGGGTDSGSIHLTANGVPALSITIATRYIHTHAAILHRDDYENTVKLITEVIKKLDRETVD-
>tr|A7Z7H0|A7Z7H0_BACVZ/6-356
-ETLTMLKALTDAKGIPGNEREVRQVMKSYIEPFADDVTTDRLGSLIAKKTGKENGPKIMISGHLDEVGFMVTQITDKGFLRFQTVGGWWSQVMLAQRVTVVTKKG-DITGIIGSKPPHILPPDARKKAADIKEMFIDIGASSREEAMEWGVLPGDQIVPYFEFTVMNEKHLLAKAWDNRIGCAIAIDVLKNLKNSDHPNEVYGVGTVQEEVGLRGAKTAAHTIQPDIAFGVDVGIAGDTPGISEKEAQSKIGEGPQIILYDASMVSHKGLRDLVVNTAEEAGIPYQFDSIAGGGTDSGSIHLTANGVPALSITIATRYIHTHAAILHRDDYENTVKLITEVIKKLDRETVD-
>tr|I2C8S0|I2C8S0_BACAM/6-356
-ETLTMLKALTDAKGIPGNEREVRQVMKSYIEPFADDVTTDRLGSLIAKKTGKENGPKIMISGHLDEVGFMVTQITDKGFLRFQTVGGWWSQVMLAQRVTVVTKKG-DITGIIGSKPPHILPPDARKKAADIKEMFIDIGASSREEAMEWGVLPGDQIVPYFEFTVMNEKHLLAKAWDNRIGCAIAIDVLKNLKNSDHPNEVYGVGTVQEEVGLRGAKTAAHTIQPDIAFGVDVGIAGDTPGISEKEAQSKIGEGPQIILYDASMVSHKGLRDLVVNTAEEAGIPYQFDSIAGGGTDSGSIHLTANGVPALSITIATRYIHTHAAILHRDDYENTVKLITEVIKKLDRETVD-
>tr|S6G2E2|S6G2E2_9BACI/6-356
-ETLTMLKALTDAKGIPGNEREVRQVMKSYIEPFADDVTTDRLGSLIAKKTGKENGPKIMISGHLDEVGFMVTQITDKGFLRFQTVGGWWSQVMLAQRVTVVTKKG-DITGIIGSKPPHILPPDARKKAADIKEMFIDIGASSREEAMEWGVLPGDQIVPYFEFTVMNEKHLLAKAWDNRIGCAIAIDVLKNLKNSDHPNEVYGVGTVQEEVGLRGAKTAAHTIQPDIAFGVDVGIAGDTPGISEKEAQSKIGEGPQIILYDASMVSHKGLRDLVVNTAEEAGIPYQFDSIAGGGTDSGSIHLTANGVPALSITIATRYIHTHAAILHRDDYENTVKLITEVIKKLDRETVD-
>tr|A0A6M1MVU5|A0A6M1MVU5_9BACI/6-356
-ETLTMLKALTDAKGIPGNEREVRQVMKSYIEPFADDVTTDRLGSLIAKKTGKENGPKIMISGHLDEVGFMVTQITDKGFLRFQTVGGWWSQVMLAQRVTVVTKKG-DITGIIGSKPPHILPPDARKKAADIKEMFIDIGASSREEAMEWGVLPGDQIVPYFEFTVMNEKHLLAKAWDNRIGCAIAIDVLKNLKNSDHPNEVYGVGTVQEEVGLRGAKTAAHTIQPDIAFGVDVGIAGDTPGISEKEAQSKIGEGPQIILYDASMVSHKGLRDLVVNTAEEAGIPYQFDSIAGGGTDSGSIHLTANGVPALSITIATRYIHTHAAILHRDDYENTVKLITEVIKKLDRETVD-
>tr|A0A0M0GAJ8|A0A0M0GAJ8_SPOGL/6-356
-ETLIMLKDLTDAKGIPGNEREPREVMKKYITAYADEVTTDGLGSLIAKKTGKEGGPKIMVAGHLDEVGFMVTNIDDKGFIRFQTVGGWWSQVMLAQRVTIVTSKG-DVTGVIGSKPPHILSPEARKKPVEIKDMFIDIGASSREEAKEWGVKPGDMVVPYFEFTVMNEKMLLAKAWDNRIGCAIAIDVLKQLKDADHPNEVYGVGTVQEEVGLRGARTSAQKIEPDIAFGVDVGIAGDTPGISEKEAMSKMGKGPQIILYDASMVSHKGLRDLVTDTADDLNIPYQFDAIAGGGTDSGAIHVTHNGVPSLSITIATRYIHSHAAMLHRDDYENAVKLIVEVIKKLDRETVD-
>tr|A0A120KT42|A0A120KT42_9BACI/6-356
-ETLTMLKALTDAKGIPGNEREVRQVMKSYIEPFADEVTTDRLGSLIAKKTGEENGPKIMISGHLDEVGFMVTQITDKGFLRFQTVGGWWSQVMLAQRVTVVTKKG-DITGIIGSKPPHILPPDARKKAADIKEMFIDIGASSREEAMEWGVLPGDQVVPYFEFTVMNEKHLLAKAWDNRIGCAIAIDVLKNLKNSDHPNEVYGVGTVQEEVGLRGAKTAAHTIQPDIAFGVDVGIAGDTPGISEKEAQSKIGEGPQIILYDASMVSHKGLRDLVVNTAEEAGIPYQFDSIAGGGTDSGSIHLTANGVPALSITIATRYIHTHAAILHRDDYENTVKLITEVIKKLDRETVD-
>tr|A0A268DSM6|A0A268DSM6_9BACI/6-356
-ETLTMLKALTDAKGIPGNEREVRQVMKSYIEPFADEVTTDRLGSLIAKKTGEENGPKIMISGHLDEVGFMVTQITDKGFLRFQTVGGWWSQVMLAQRVTVVTKKG-DITGIIGSKPPHILPPDARKKAADIKEMFIDIGASSREEAMEWGVLPGDQVVPYFEFTVMNEKHLLAKAWDNRIGCAIAIDVLKNLKNSDHPNEVYGVGTVQEEVGLRGAKTAAHTIQPDIAFGVDVGIAGDTPGISEKEAQSKIGEGPQIILYDASMVSHKGLRDLVVNTAEEAGIPYQFDSIAGGGTDSGSIHLTANGVPALSITIATRYIHTHAAILHRDDYENTVKLITEVIKKLDRETVD-
>tr|A0A1H4BRA4|A0A1H4BRA4_9BACI/6-356
-ETLTMLKDLTDAKSIPGHEKEARDVMKQYITPFADEVYTDNLGSLIAKKSGEANGPKVMVAGHLDEVGFMVTRIDDNGFISFQTVGGWWSQVMLAQRVTIVTREG-TVTGVIGSKPPHILPAEARKKPVEIKDMFIDIGASSREEAKEFGVRPGDSIVPYFEFTQMKEKMLLAKAWDNRIGCAIAIEVLKQLKNEKHPNVVYGVGTVQEEVGLRGARTSAHAINPDIAFGVDVGIAGDTPGVSDKDASSKMGEGPQIILYDASMVSHKGLRDFVVDTADEKEIPYQFDAIAGGGTDSGAIHLTANGVPALSITIATRYIHSHAAMLHRDDFENAVKLIVEVIKKLDADTVK-
>tr|A0A0K9H848|A0A0K9H848_9BACI/6-356
-ETLMMLKDLTDAKGIAGNEREARAVMKKYIEPFADEVTTDNLGSLIAKKSGAENGPKIMVAGHLDEVGFMITQIDDKGFLRFQTVGGWWSQVMLAQRVTIVTRKG-DITGVIGSKPPHILSPEARKKPVEIKDMFIDIGASSKEEAQEWGVRPGDMVVPYFEFTVMNEKMLLAKAWDNRIGCAIAIDVMKYIKNKQHKNTVYGVGTVQEEVGLRGAKTSAQAIQPDIAFGVDVGIAGDTPGVSSKEAMSKMGDGPQIILYDASMVSHKGLRDFVTDVADELNIPYQFDAMAGGGTDSGAIHVTSGGVPSLSITIATRYIHSHAAMLHRDDYENAVKLIGEVILRLDQDTVN-
>tr|A0A1B9B881|A0A1B9B881_9BACI/6-356
-ETLMMLKDLTDAKGIAGNEREARAVMKKYIEPFADEVTTDNLGSLIAKKSGAENGPKIMVAGHLDEVGFMITQIDDKGFLRFQTVGGWWSQVMLAQRVTIVTRKG-DITGVIGSKPPHILSPEARKKPVEIKDMFIDIGASSKEEAQEWGVRPGDMVVPYFEFTVMNEKMLLAKAWDNRIGCAIAIDVMKYIKNKQHKNTVYGVGTVQEEVGLRGAKTSAQAIQPDIAFGVDVGIAGDTPGVSSKEAMSKMGDGPQIILYDASMVSHKGLRDFVTDVADELNIPYQFDAMAGGGTDSGAIHVTSGGVPSLSITIATRYIHSHAAMLHRDDYENAVKLIGEVILRLDQDTVN-
>tr|A0A4V1A3G8|A0A4V1A3G8_9BACL/11-361
-ETLKMLKELTDANGIAGNEKAPREVMKRYIEPFADKIEYDNLGSLIAEKRGDENGPKIMIAGHLDEVGFMVTQIDDKGFIKFQTVGGWWAHVMLSQRVTITTRSGEEIIGVIGSKPPHILPQEQRKKIVDIKDMFIDVGATSKEEAESWGIRPGDMITPYFEFNVMKEKMLLAKAWDNRIGCAIAIEVLKRLKNEKHPNIVYGVGCVQEEVGLRGAKTSTYKIQPDIGFAVDVGVAGDTPGITPKEAMSKLGAGPQIIIYDASMVSHKGLRDFVIDVAEENNIPYQFDAMPGGGTDAGSMHLTGNGVPALSITIPTRYIHSHASILHRDDFENAVKLIVEVVKRLDWDAV--
>tr|A0A6H3B8B7|A0A6H3B8B7_9BACI/6-356
-ETLTMLKALTDAKGIPGNEREVRQVMKSYIEPFADNVTTDRLGSLIAKKTGKENGPKIMISGHLDEVGFMVTQITDKGFLRFQTVGGWWSQVMLAQRVTVATKKG-DITGIIGSKPPHILPPDARKKAADIKEMFIDIGASSREEAMEWGVLPGDQIVPYFEFTVMNEKHLLAKAWDNRIGCAIAIDVLKNLKNSDHPNEVYGVGTVQEEVGLRGAKTAAHTIQPDIAFGVDVGIAGDTPGISEKEAQSKIGEGPQIILYDASMVSHKGLRDLVVNTAEEAGIPYQFDSIAGGGTDSGSIHLTANGVPALSITIATRYIHTHAAILHRDDYENTVKLITEVIKKLDRETVD-
>tr|A0A3A5IAV6|A0A3A5IAV6_9BACI/6-356
-ETLSMLKDLTDAKGIAGNEREARAVMKKYIEPFADEVTTDNLGSLIAKKSGAQNGPKIMVAGHLDEVGFMITQIDDKGFLRFQTVGGWWSQVMLAQRVTIVTRKG-DITGVIGSKPPHILSPEARKKPVDIKDMFIDIGASSKEEAQEWGVRPGDMVVPYFEFTVMNEKMLLAKAWDNRIGCAIAIDVMKYVKGKQHKNTVYGVGTVQEEVGLRGAKTSAQAIQPDIAFGVDVGIAGDTPGVSSKEAMSKMGDGPQIILYDASMVSHKGLRDFVTDVADELNIPYQFDAMAGGGTDSGAIHVTSGGVPSLSITIATRYIHSHAAMLHRDDYENAVKLIGEVILRLDQETVD-
>tr|A0A2W0HKB2|A0A2W0HKB2_9BACI/3-354
-QTLQMLKELTDANGIPGNEREAREVMKKHIAPFADEVETDGLGSLIAKKTGVSDGPKVMVAGHLDEIGFMVTNIDDNGFLKFQTVGGWWEQVMLAQRVTVMTKEG-NVPGVIGSKPPHILPPEVRKKSVDKKDMYIDIGASSREEAEEFGVRPGDSVVPVCEFTVLKEKLLMAKAWDNRIGCAIAIDVLRRLKDEDHPNTVYGVGTVQEEVGLRGARTSAHHIQPDIGFGVDVGIAGDTPGVSDKDALAKMGKGPQIIMYDASMVSHKGLRDFVTGTADEKEIPYQFDYVPGGGTDSGAIHLTANGVPALSITIATRYIHTHAGILHRDDYENAVKLIVEVIKKLDRNTVN-
>tr|D3FWI0|D3FWI0_ALKPO/6-356
-EKLQMLKDLTDANGIPGNEKEARDVMSKYISPFADEVTTDGLGSLVAKKVGSEAGPKIMVAGHLDEIGFMVTSIDDKGFLRFQTVGGWWEQVMLAQRVTIMTKNG-NIPGVVGSKPPHILPAEARRKPVDKKDMFIDIGATSKEEAMEFGVRPGDSVVPVCEFTVMKEKLLMAKAWDNRIGCAIAIDVLRELKDVDHPNTVYGVGTVQEEVGLRGARTSAHLIEPDIGFGVDVGIAGDTPGVTEKEALAKMGEGPQIVLYDASMISHKGLRDFVVDTADEHNIPYQFDSMAGGGTDSGAIHLTANGVPALSITVPTRYIHTHAAMLHRDDYENTVKLIVEVIKKLDKETVE-
>tr|A0A511W502|A0A511W502_9BACI/6-356
-EQLTMLKDLTDAKGIPGNEKEAREVMEKYINPYADEVKTDHLGSLIAKKVGQENGPKIMVAGHLDEVGFMVTRIDDKGFLYFQTVGGWWNQVMLAQRVTITTRNG-DVTGVIGSKPPHILSAEARKKPVEIKDMFIDIGASSKEEAEEFGVRPGDSVVPYFDFTVMNEKLLLAKAWDNRIGCAIAIDVLKQLQGEDHPNEVYGVGTVQEEVGLRGARTSAHAIKPDIGFGVDVGIAGDMPGLSDKDAAAKLGDGPQVILYDASMISHKGVRDFVVNTAEENDIPFQYDSMAGGGTDSGAIHLTANGVPSLSITVPTRYIHSHAAMLHRDDYENAVKLIVEVIKKLDAKTVE-
>tr|A0A0C2U735|A0A0C2U735_BACBA/6-356
-ETLTMLKDLTDAKGIAGNEREARAVMKKYIEPFADEVTTDNLGSLIAKKSGDANGPKIMVAGHLDEVGFMITQIDDKGFLRFQTVGGWWSQVMLAQRVTIVTRKG-DITGVIGSKPPHILSPEARKKPVDIKDMFIDIGASSKEEAQEWGVRPGDMVVPYFEFTVMNEKMLLAKAWDNRIGCAIAIDVMKYVKDKQHKNTVYGVGTVQEEVGLRGAKTSAQAIQPDIAFGVDVGIAGDTPGVSSKEAMSKMGDGPQIILYDASMVSHKGLRDFVTDVADELNIPYQFDAMAGGGTDSGAIHVTSGGVPSLSITIATRYIHSHAAMLHRDDYENAVKLIGEVILRLDQETVN-
>tr|A0A4R3N9S3|A0A4R3N9S3_9BACI/6-356
-ETLTMLKELTDAKAIPGNEREAREVMKTHISPYADEVYTDHLGSLIARKTGDENGPKIMVAGHLDEIGLMVTRIDDKGFVYFQTVGGWWNQVMLAQRVTIMTRKG-DITGIIGSKPPHIISAEARKKPVEIKDMFIDIGASSKEEAEEFGVRPGDSIVPYFDFTVMKEKMLLAKAWDNRIGCAIAIEVLKRLKDEKHPNIVYGVGTVQEEVGLRGARTSAHAIQPDIGFAVDTGIAGDTPGITEKEATSKIGKGPQIILYDASMVSHKGLRDFVVDTADEQKIPYQFDAIAGGGTDSGAIHLTANGVPALSITIATRYIHTHAAMIHRDDFENAVKLIVEVIKRLDRNKVN-
>tr|A0A0M4G8P3|A0A0M4G8P3_9BACI/7-357
-ETLQMLKALTDAKGIPGNEREVREVMKEYIAPYADEITTDGLGSLIATKTGKEGGPKIMVAGHLDEVGFMATQIDEKGFIRFQPVGGWWGQVMLAQRVTIVTRKG-EVTGVIGSKPPHILTAEQRKKPVEIKDMFIDIGATSRDEASEWGVRPGDMIVPYFEFTVMKEKMLLAKAWDNRIGCAVAIDVLKQLKDVEHPNVVYGVGTIQEEVGLRGARTAAAKIEPDIGFGVDVGIAGDTPGVTEKEALGKMGKGPQIILYDASMVSHKGLRDFITDTADELGIPYQFDTVPGGGTDAGAIHLSHKGVPALAITIATRYIHSHAAMLHRDDYENTVKLIVEVVKRLDAQTVE-
>tr|A0A3R9RCI9|A0A3R9RCI9_9BACI/6-356
-QTTNMLKELTDANGIPGNEKEARDVMRENISPYADEITTDHLGSLIAKKTGKAGGPKIMITGHLDEIGFMITQIDDKGFLKFQTVGGWWSQVMLAQRVNIMTKKG-NIVGVIGSKPPHILPAEQRKKAVEIKDMFIDIGASSKEEAENFGVTPGDSVVPICDFTVMNEKLMMAKAWDNRIGCAIAIEVMKRLQNEEHANEVYGVGAVQEEVGLRGAKTASNKITPDIGFAVDVGIAGDTPGVTENDAKAEIGKGPQILVFDRSMVSHKGLRDFVTETADKHNIPYQFDAMSGGATDAGSIHLSGEGVPSLAITVPTRYIHTHAAILHYDDFEHAVQLFVEIVKGLDEEKVK-
>tr|B7GGV6|B7GGV6_ANOFW/9-359
-ETLTMLKALTDAKGVPGNEREVREVMRSYIAPYADEVTTDRLGSLIAKKVGKENGPKVMIAGHLDEVGFMVTQIDEKGFIRFQPLGGWWGQVMLAQRVTIVTKKG-DITGVIGSKPPHILPVEARRKPVEIKDMFIDIGASSRDEALAWGVRPGDAIVPYFEFTVMNEKMLLAKAWDNRIGCAVAIDVLKQLKDVEHPNVVYGVGTVQEEVGLRGARTSAFAIEPDIAFAVDVGIAGDTPGVSEKDAMGKLGGGPHIVLYDATLVSHKGLREFVVNVAEEMNIPYRFDAMPGGGTDAGAIHMMMRGVPALTISIPTRYIHSHAALLHRDDYEQTVKLLVEVIRRLDEEKVK-
>tr|U6SM93|U6SM93_9BACI/7-356
--KLQMLKDLTDANGIPGNEKEARDVMSKYISPFADEVTTDGLGSLVAKKVGSEAGPKIMVAGHLDEIGFMVTSIDDKGFLRFQTVGGWWEQVMLAQRVTIMTKNG-NIPGVVGSKPPHILPAEARRKPVDKKDMFIDIGATSKEEAMEFGVRPGDSVVPVCEFTVMKEKLLMAKAWDNRIGCAIAIDVLRELKDVNHPNTVYGVGTVQEEVGLRGARTSAHLIEPDIGFGVDVGIAGDTPGVTEKEALAKMGEGPQIVLYDASMISHKGLRDFVVDTADEHNIPYQFDSMAGGGTDSGAIHLTANGVPALSITVPTRYIHTHAAMLHRDDYENTVKLIVEVIKKLDKETVE-
>tr|A0A370GKM2|A0A370GKM2_9BACI/6-355
-ATLEMLKDLTDAKGIPGNEREPREVMKKYIEPFADEILTDGLGSLIAKKSGDENGPKIMVSGHLDEVGFMVTQIDDKGFLRFQPVGGWWSQVMLAQRVTIVTNKG-DVTGVIGSKPPHILPAEARRKPVEIKDMFIDIGAQSKEEAAEWGVRPGDMVVPYFEFTVMNEKMLLAKAWDNRIGCAIAIDVLKNLKDADHANVVYGVGSVQEEVGLRGAKTAAAVIKPDIAFAVDVGIAGDTPGISEKEAMSKMGKGPQIILYDASMVSHKGLRDFVVNVADEHSIPYQYDAIPGGGTDAGSIHVTVNGVPSLAITIATRYIHSHAAMLHRDDYENAVKLITEVIKKLDKDTV--
>tr|A0A540V301|A0A540V301_9BACL/11-361
-ETLQMLKDLTDANGIAGNEKAPRAVMKKYIEPFADNIEYDNLGSLIAVKRGDEKGPKIMMAGHLDEVGFMVTQIDDKGFIKFQTVGGWWAHVMLSQRVTITTRSGEEIIGVIGSKPPHILPQEQRKKTVEIKDMFIDVGATSKEEAESWGIRPGDMITPYFEFNVMKEKMLLAKAWDNRIGCAIAIEVLKRLKNEKHPNIVYGVGNVQEEVGLRGAKTSTFKIQPDIGFAVDVGVAGDTPGITSKEAMSKLGAGPQIIIYDASMVSHKGLRDFVIEVAEENNIPYQFEAMPGGGTDAGSIHLTGSGVPTLSIGVATRYIHSHASILHRDDFENTVRLMVEVVKRLDWDAV--
>tr|A0A5R9FHX0|A0A5R9FHX0_9BACI/6-356
-NTLQMLKELTDANGIPGNEREPREVMKKYIEPFADDIQYDNLGSLIAVKKGSQEGPKIMVAGHLDEIGFMVTRIDDNGFLWFQTVGGWWEQVMLAQRVNVMTNKG-NIVGVIGSKPPHILPADQRKKSVDKKDMFIDIGASSREEAMEWGVRPGDSVVPICDFTVMNEKMLMAKAWDNRIGCAIAIEVLRKLKDEEHPNTVYGVGTVQEEVGLRGAQTAANYVKPDIGFAVDVGIAGDTPGISEKDVQSKMGKGPQIIMYDASMVSHKGLRDFVTDTADKNNIPYQFDAIAGGGTDSGKIHLTQNGVPALSITIATRYIHSHAAILHRDDFENAVNLIVEVIKGLDSDKVN-
>tr|A0A443ILQ0|A0A443ILQ0_9BACI/6-356
-DTLSMLKDLTDAKGIPGNEQEPRSIMKKYIEPYADEIETDGLGSLIAKKSGDTNGPKVMVAGHLDEVGFMITQIDDKGFLRFQTVGGWWNQVMLAQRVTIVTAKG-EITGVIGSKPPHILSAEARKKPVEIKDMFIDIGASSKEEAREWGVRPGDMAVPYFEFTVMNEKMLLAKAWDNRIGCAIAIDVLKNLKGEHHPNTVYGVGTVQEEVGLRGAKTAANKIMPDIAIAVDVGVAGDTPGISEKEAQAKMGEGPQIMLYDASMVSHKGLRDFVTGIADELDIPYQFDVMAGGGTDAGSTHLAGEGAPSLAITIATRYIHTHAALLHRDDYENAVKLITEVVKRLDKEAVE-
>tr|A0A1Q9Q4F1|A0A1Q9Q4F1_9BACI/6-356
-ETLTMLKDLTDAKGIPGNEREVREVMKKYIAPFADEVTTDGLGSLIAKKTGAAGGPKIMIAGHLDEVGFMITQIDDKGFLRFQTVGGWWSQVMLAQRVTIVTKKG-DVLGVIGSKPPHILSPEARKKPVEIKDMFIDVGAGSRDEAMEWGIRPGDMVVPYFEFTVMNEKMLLAKAWDNRIGCAIAIDVLKHLQGVDHPNEVYGVGTIQEEVGLRGARTSASAINPDIGFGVDVGIAGDTPGISEKEAMSKMGKGPQIILYDASLVSHKGLRDFVTELADELNIPYQFDAIPGGGTDAGAIHMTHNGVPSLAITIATRYIHSHAAMLHRDDYENAVKLIVEVIKRLDTETVN-
>tr|A0A0M2SUN6|A0A0M2SUN6_9BACI/6-354
-ETLKMLKDLTDAKGIPGNEREVRDVMSKYISPYADELSVDGLGSLIAKKGN--QGPKVMIAGHLDEVGFMVTRIDDKGFLRFQTVGGWWSQVMLAQRVTIVTAKG-DVTGVIGSKPPHILPPEARKKPVDIKDMFIDIGASSREEAEEWGVKPGDMVVPYFEFTVMNEKMLLAKAWDNRIGCAIAIDVLKKLKEENHPNTVYGVGTIQEEVGLRGARTSAQAIQPDIAFGVDVGIAGDTPGISEKESTSKMGAGPQIILYDASMVSHKGLREFVTNVADELNIPYQFDALPGGGTDSGAIHTTHRGVPSLSITIATRYIHSHAAMLHRDDYENAVKLIAEVIKRLDQETVE-
>tr|A0A2B2C635|A0A2B2C635_9BACI/6-356
-ETLMMLKELTDAKGIPGNEREVREVMKKYIEPFADELTTDGLGSLIAKKVGKEGGPKIMVAGHLDEVGFMITQIDDKGFLRFQPVGGWWGQVMLAQRVTIVSSKG-DVTGIIGSKPPHILSPEARKKPVEIKDMFIDVGASSREEVTEWGVRPGDMVVPYFEFTVMNEKMLLAKAWDNRIGCAIAIDVLKQLKGVDHPNVVYGVGNVQEEVGLRGAKTATTKIKPDIGFAVDVGIAGDTPGVSEREAMSKMGKGPQVVIYDASLVAHKGLRDLVTDTADELNIPYQFESIPGGGTDAGSIHLTHNGVPAMAITIATRYIHSHAAMLHRDDYENAVKLIVEVIKRLDREMVD-
>tr|A0A6B3W1S2|A0A6B3W1S2_9BACI/6-356
-ETLTMLKDLTDAKGIPGNEREVREVMKKYITPFADEITTDGLGGLIAKKVGKDGGPKVMVAGHLDEVGFMITQIDEKGFLRFQTVGGWWSQVMLAQRVTIVTAKG-EITGIIGSKPPHILSPEARKKPVDIKEMFIDIGASSREEAQEWGVRPGDMAVPYFEFTVMNDKMLLAKAWDNRIGCAIAIDVLKQLKGAEHPNVVYGVGTVQEEVGLRGARTAAQTIEPDIGFAVDVGIAGDTPGISEKDALGKMGKGPQIILYDASMVSHKGLRDFVTGVADELNIPYQFDAISGGGTDAGSIHLSVKGVPSLAITIATRYIHSHAAMLHRDDFENTVKLITEVIKRLDKDTVN-
>tr|A0A1Y6G6M9|A0A1Y6G6M9_9BACI/6-356
-ETLTMLKELTDAKGIPGNEREVREVMEKYIAPFADEITTDGLGSLIAQKVGKEGGPKIMVAGHLDEVGFMITQIDDKGFLRFQTVGGWWGQVMLAQRVTIVTRKG-DVTGIIGSKPPHILSAEARKKPVEIKDMFIDIGASSREEATEWGVRPGDMVVPYFEFTVMNEKMLLAKAWDNRIGCAIAIDVLKQLKGVDHPNVVYGVGNVQEEVGLRGAKTATAKIKPDIGFAVDVGIAGDTPGISEREAMSKMGKGPQVVIYDASLVAHKGLRDLVTDTADELNIPYQFESIPGGGTDAGSIHLTHHGVPALPITIATRYIHSHAAMLHRDDYENAVKLIVEVIKRLDRETVD-
>tr|A0A2C2V9E8|A0A2C2V9E8_9BACI/6-356
-ETLTMLKELTDAKGIPGNEREVREVMEKYIAPFADEITTDGLGSLIAQKVGKEGGPKIMVAGHLDEVGFMITQIDDKGFLRFQTVGGWWGQVMLAQRVTIVTRKG-DVTGIIGSKPPHILSAEARKKPVEIKDMFIDIGASSREEATEWGVRPGDMVVPYFEFTVMNEKMLLAKAWDNRIGCAIAIDVLKQLKGVDHPNVVYGVGNVQEEVGLRGAKTATAKIKPDIGFAVDVGIAGDTPGISEREAMSKMGKGPQVVIYDASLVAHKGLRDLVTDTADELNIPYQFESIPGGGTDAGSIHLTHHGVPALPITIATRYIHSHAAMLHRDDYENAVKLIVEVIKRLDRETVD-
>tr|A0A1I6B9J8|A0A1I6B9J8_9BACI/6-356
-ETLTMLKDLTDANGIPGNEREVREVMAKYITPFSDEVTTDGLGSLIAKKVGVENGPKIMVAGHLDEVGFMITNIDEKGFLRFQPVGGWWSQVMLAQRVTIVTRKG-HVTGVIGSKPPHILSPEARKKPVEIKDMFIDIGASSRDEAIEWGVRPGDMVVPYFEFTVMNEKMLLAKAWDNRIGCAIAIDVLKQLKDTAHPNVVYGVGTVQEEVGLRGAKTSAAKIQPDIAFGVDVGIAGDTPGVSEKEAMGKMGKGPQIILYDASMVSHKGLRDLVTDTADEFEIPYQFDAIPGGGTDSGAIHVSHNGVPALSITIATRYIHSHAAMLHRDDYENTVKLIVEVIKKLDQDTVD-
>tr|A0A1C4BX64|A0A1C4BX64_9BACI/6-356
-QTLTMLKDLTDAKGIPGNERDVKKVMQSYIETYADEVSTDRLGSLIAKKEGNANGPKVMLAGHLDEVGFMVTKIDDKGYIRFQTVGGWWSQVMLAQRVTIVTKKG-DITGVIGSKPPHVLSPEARKKSIEITDMFIDIGASSKEQAMEWGVLPGDQIVPYFEFTVMNEKMLLAKAWDNRIGCAVAIDVMKNLKDTQHENIAYSVATVQEEVGLRGAKTAAATIQPDIGFAIDVGVAGDTPGITEKEATSKLGKGPTIVVFDASMVSHKGLRDFVVQTADELNIPYQYDSMPGGGTDAGGIHLTGHGVPSLSIGIPSRYIHTHAAMIHRDDYENAVKLLTEVIKRLDQKTVE-
>tr|A0A5K1N7V6|A0A5K1N7V6_9BACI/6-356
-QTLTMLKDLTDAKGIPGNERDVKKVMQSYIETYADEVSTDRLGSLIAKKEGNANGPKVMLAGHLDEVGFMVTKIDDKGYIRFQTVGGWWSQVMLAQRVTIVTKKG-DITGVIGSKPPHVLSPEARKKSIEITDMFIDIGASSKEQAMEWGVLPGDQIVPYFEFTVMNEKMLLAKAWDNRIGCAVAIDVMKNLKDTQHENIAYSVATVQEEVGLRGAKTAAATIQPDIGFAIDVGVAGDTPGITEKEATSKLGKGPTIVVFDASMVSHKGLRDFVVQTADELNIPYQYDSMPGGGTDAGGIHLTGHGVPSLSIGIPSRYIHTHAAMIHRDDYENAVKLLTEVIKRLDQKTVE-
>tr|A0A653UED5|A0A653UED5_9BACI/6-356
-QTLTMLKDLTDAKGIPGNERDVKKVMQSYIETYADEVSTDRLGSLIAKKEGNANGPKVMLAGHLDEVGFMVTKIDDKGYIRFQTVGGWWSQVMLAQRVTIVTKKG-DITGVIGSKPPHVLSPEARKKSIEITDMFIDIGASSKEQAMEWGVLPGDQIVPYFEFTVMNEKMLLAKAWDNRIGCAVAIDVMKNLKDTQHENIAYSVATVQEEVGLRGAKTAAATIQPDIGFAIDVGVAGDTPGITEKEATSKLGKGPTIVVFDASMVSHKGLRDFVVQTADELNIPYQYDSMPGGGTDAGGIHLTGHGVPSLSIGIPSRYIHTHAAMIHRDDYENAVKLLTEVIKRLDQKTVE-
>tr|A0A6H2Z653|A0A6H2Z653_9BACI/6-356
-QTLTMLKDLTDAKGIPGNERDVKKVMQSYIETYADEVSTDRLGSLIAKKEGNANGPKVMLAGHLDEVGFMVTKIDDKGYIRFQTVGGWWSQVMLAQRVTIVTKKG-DITGVIGSKPPHVLSPEARKKSIEITDMFIDIGASSKEQAMEWGVLPGDQIVPYFEFTVMNEKMLLAKAWDNRIGCAVAIDVMKNLKDTQHENIAYSVATVQEEVGLRGAKTAAATIQPDIGFAIDVGVAGDTPGITEKEATSKLGKGPTIVVFDASMVSHKGLRDFVVQTADELNIPYQYDSMPGGGTDAGGIHLTGHGVPSLSIGIPSRYIHTHAAMIHRDDYENAVKLLTEVIKRLDQKTVE-
>tr|A0A6I4VKK1|A0A6I4VKK1_9BACI/6-356
-QTLTMLKDLTDAKGIPGNERDVKKVMQSYIETYADEVSTDRLGSLIAKKEGNANGPKVMLAGHLDEVGFMVTKIDDKGYIRFQTVGGWWSQVMLAQRVTIVTKKG-DITGVIGSKPPHVLSPEARKKSIEITDMFIDIGASSKEQAMEWGVLPGDQIVPYFEFTVMNEKMLLAKAWDNRIGCAVAIDVMKNLKDTQHENIAYSVATVQEEVGLRGAKTAAATIQPDIGFAIDVGVAGDTPGITEKEATSKLGKGPTIVVFDASMVSHKGLRDFVVQTADELNIPYQYDSMPGGGTDAGGIHLTGHGVPSLSIGIPSRYIHTHAAMIHRDDYENAVKLLTEVIKRLDQKTVE-
>tr|A0A1I5SMD8|A0A1I5SMD8_9BACI/3-353
-ETTQMLKELTDANGIPGNEKEARDVMKKHISPYADDVTTDHLGSLIAKKTGKAGGPKVMVTGHLDEIGFMITQIDDNGFLKFQTVGGWWSQVMLAQRVNVMTSRG-NITGVIGSKPPHILTAEQRKKAVEIKDMFIDIGASSKEEAESFGVKPGDSVAPICDFTIMNEKLMMAKAWDNRIGCAIAIEAMKRLQNEDHPNELYGVGAVQEEVGLRGAKTSASKIEPDIGFAVDVGIAGDTPGVTENDAKAEIGKGPQILVYDRSMVSHKGLREFVTATADKHGIPYQFDAMSGGATDAGSIHLTGEGVPSLAVTVPTRYIHTHAAILHKDDFEHAVQLFVEIIKGLDADKVN-
>tr|A0A5S4XXP0|A0A5S4XXP0_9BACI/6-356
-QTLTMLKDLTDAKGIPGNERDVKKVMQSYIETYADEVSTDRLGSLIAKKEGNANGPKVMLAGHLDEVGFMVTKIDDKGYIRFQTVGGWWSQVMLAQRVTIVTKKG-DITGVIGSKPPHVLSPEARKKSIEITDMFIDIGASSKEQAMEWGVLPGDQIVPYFEFTVMNEKMLLAKAWDNRIGCAVAIDVMKNLKDTQHENIAYSVATVQEEVGLRGAKTAAATIQPDIGFAIDVGVAGDTPGITEKEATSKLGKGPTIVVFDASMVSHKGLRDFVVQTADELNIPYQYDSMPGGGTDAGGIHLTGHGVPSLSIGIPSRYIHTHAAMIHRDDYENAVKLLTEVIKRLDQKTVN-
>tr|A0A6H2YAF9|A0A6H2YAF9_9BACI/6-356
-QTLTMLKDLTDAKGIPGNERDVKKVMQSYIETYADEVSTDRLGSLIAKKEGNANGPKVMLAGHLDEVGFMVTKIDDKGYIRFQTVGGWWSQVMLAQRVTIVTKKG-DITGVIGSKPPHVLSPEARKKSIEITDMFIDIGASSKEQAMEWGVLPGDQIVPYFEFTVMNEKMLLAKAWDNRIGCAVAIDVMKNLKDTQHENIAYSVATVQEEVGLRGAKTAAATIQPDIGFAIDVGVAGDTPGITEKEATSKLGKGPTIVVFDASMVSHKGLRDFVVQTADELNIPYQYDSMPGGGTDAGGIHLTGHGVPSLSIGIPSRYIHTHAAMIHRDDYENAVKLLTEVIKRLDQKTVN-
>tr|A0A6I1FP22|A0A6I1FP22_9BACI/6-356
-ETLTMLKDLTDAKGIAGNEREARSVMKRYIEPFADEVTTDNLGSLIAKKTGHENGPKIMVAGHLDEVGFMITQIDDKGFLRFQTVGGWWNQVMLAQRVTIVTRKG-DLTGVIGSKPPHILSPEARKKPVDIKDMFIDIGASSKDEAQEWGVRPGDMVVPYFEFTVMNEKMLLAKAWDNRIGCAIAIDVMKYVKDKQHNNTVYGVGTVQEEVGLRGAKTSAQKIQPDIAFGVDVGIAGDTPGVSDKEAMSKMGDGPQIILYDASMVSHKGLRDFVTDVADELNIPYQFDAMAGGGTDSGAIHVTSGGVPSLSITIATRYIHSHAAMLHRDDYENAVKLIGEVVLRLDSDTVN-
>tr|A0A2B0M429|A0A2B0M429_BACCE/6-355
-STLTMLKELTDARGIAGNEREPREVMKKYIEPFADELSTDNLGSLVAKKVGEENGPKIMVAGHLDEVGFMITQIDDKGFLRFQTVGGWWSQVMLAQRVTIVTRKG-DVTGVIGSKPPHILPAEARKKPVEIKDMFIDIGASSKEEAMEWGVRPGDQVVPYFEFQVMKEKMLLAKAWDNRIGCAIAIDVLKQLKDEKHPNVVYGVGTVQEEVGLRGAKTSAHYIKPDIAFAVDVGIAGDTPGVTEKEAQSKMGDGPQIILYDASVIGHTGLRNFVVDVADELNIPYQYDSVAGGGTDAGAIHISVNGIPSMAITIATRYIHSHAAMLHRDDYENAVKLIVEVIKRLDKEAV--
>tr|E6U0I6|E6U0I6_BACCJ/3-353
-EMLNMLKDLTDANGIPGNEREPRDVMRKYIAPFADQVETDNLGSLIAKKVGDPNGPKIMVAGHLDEIGFMVTSIDDKGFVKFQPVGGWWEQVMLAQRVTIMTRNG-NIPGVIGSKPPHILPAEARKKPVDKKDMFIDIGASSKEEAQEFGVRPGDSIVPVCEFTVMKEKMLMAKAWDNRIGCAIAIEVLRRLKDEQHPNVVYGVGTVQEEVGLRGARTSAHHIQPDIGFGVDVGIAGDTPGVTDKDALAKMGKGPQIIVYDASMVSHKGLRDFVTDTADEKNIPYQFDSVAAGGTDSGAIHLTANGVPSLSITIATRYIHTHAAILHRDDFENAVKLIVEVIKKLDRNTVN-
>tr|A0A4R5VSJ8|A0A4R5VSJ8_9BACI/6-356
-ETLTMLKDLTDAKGIPGNEREVREVMKKYIAPYADEVITDGLGSLIAKKVGKEGGPKIMVAGHLDEVGFMITQIDDKGFLRFQTVGGWWGQVMLAQRVTIVTKKG-EVTGVIGSKPPHILSAEARKKPVEIKDMFIDIGASSREEAMGWGVCPGDMVVPYFEFTVMNEKMLLAKAWDNRIGCAIAIDVLKQLQGVDHPNEVYGVGTIQEEVGLRGARTSAAKIEPDIGFGVDVGIAGDTPGISEQEAMSKMGKGPQIILYDASLVSHKGLRDFITDVADELNIPYQYDAIPGGGTDAGSIHLTHKGVPTLAITIATRYIHSHAAMLHRDDFENAVKLIVEVIKRLDRETVD-
>tr|A0A6I5SLE8|A0A6I5SLE8_9BACI/6-356
-QTLTMLKDLTDAKGIPGNERDVKKVMQSYIETYADEVSTDRLGSLIAKKEGNANGPKVMLAGHLDEVGFMVTKIDDKGYIRFQTVGGWWSQVMLAQRVTIVTKKG-DITGVIGSKPPHVLSPEARKKSIEITDMFIDIGASSKEQAMEWGVLPGDQIVPYFEFTVMNEKMLLAKAWDNRIGCAVAIDVMKNLKDTQHENIAYSVATVQEEVGLRGAKTAAATIQPDIGFAIDVGVAGDTPGITEKEATSKLGKGPTIVVFDASMVSHKGLRDFVVQTADELNIPYQYDSMPGGGTDAGGIHLTGHGVPSLSIGIPSRYIHTHAAMMHRDDYENAVKLLTEVIKRLDQKTVE-
>tr|A0A1I1KGS9|A0A1I1KGS9_9BACI/6-356
-ETLTMLKDLTDAKGIPGNESEVRKVMKEYIAPFADEVTSDGLGSLIARKTGKEDGPKIAVTGHLDEVGFMITQIDDKGFLRFQPVGGWWSQVMLAQRVTIVTRNG-DVTGIIGSKPPHILSAEARKKPVEIKDMFIDIGAASKEEAQSWGVRPGDMVVPYFEFTVMNEKLLLAKAWDNRIGCAIAIDVLKQLDGSDHPNVVYGVGAVQEEVGLRGAKTSTFKIQPDIGFAVDVGIAGDTPGISEREALSKMGKGPQIVIYDASMVSHKGLRELVTDTADELNIPYQYESIPGGGTDAGSIHLTANGVPALAITIATRYIHSHAAMLHRDDYENAVKLIVEVIKRLDRETVD-
>tr|A0A1S2R3H3|A0A1S2R3H3_9BACI/6-356
-ETLTMLKDLTDAKGIPGNESEVRKVMKEYIAPFADEVTSDGLGSLIARKTGKEDGPKIAVTGHLDEVGFMITQIDDKGFLRFQPVGGWWSQVMLAQRVTIVTRNG-DVTGIIGSKPPHILSAEARKKPVEIKDMFIDIGAASKEEAQSWGVRPGDMVVPYFEFTVMNEKLLLAKAWDNRIGCAIAIDVLKQLDGSDHPNVVYGVGAVQEEVGLRGAKTSTFKIQPDIGFAVDVGIAGDTPGISEREALSKMGKGPQIVIYDASMVSHKGLRELVTDTADELNIPYQYESIPGGGTDAGSIHLTANGVPALAITIATRYIHSHAAMLHRDDYENAVKLIVEVIKRLDRETVD-
>tr|A0A6H1P981|A0A6H1P981_BACME/6-356
-ETLTMLKELTDAKGIPGNEREVREVMEKYIAPFADEITTDGLGSLIAQKVGKEGGPKIMVAGHLDEVGFMITQIDDKGFLRFQTVGGWWGQVMLAQRVTIVTRKG-DVTGIIGSKPPHILSAEARKKPVEIKDMFIDIGASSREEATEWGVRPGDMVVPYFDFTVMNEKMLLAKAWDNRIGCAIAIDVLKQLKGVDHPNVVYGVGNVQEEVGLRGAKTATAKIKPDIGFAVDVGIAGDTPGISEREAMSKMGKGPQVVIYDASLVAHKGLRDLVTDTADELNIPYQFESIPGGGTDAGSIHLTHHGVPALPITIATRYIHSHAAMLHRDDYENAVKLIVEVIKRLDRETVD-
>tr|A0A410KMM2|A0A410KMM2_9BACI/6-356
-QTLTMLKDLTDAKGIPGNERDVKKVMQSYIETYSDEVSTDRLGSLIAKKEGNANGPKVMLAGHLDEVGFMVTKIDDKGYIRFQTVGGWWSQVMLAQRVTIVTKKG-DITGVIGSKPPHVLSPEARKKSIEITDMFIDIGASSKEQAMEWGVLPGDQIVPYFEFTVMNEKMLLAKAWDNRIGCAVAIDVMKNLKDTQHENIAYSVATVQEEVGLRGAKTAAATIQPDIGFAIDVGVAGDTPGITEKEATSKLGKGPTIVVFDASMVSHKGLRDFVVQTADELNIPYQYDSMPGGGTDAGGIHLTGHGVPSLSIGIPSRYIHTHAAMIHRDDYENAVKLLTEVIKRLDQKTVE-
>tr|A0A6H2ZM52|A0A6H2ZM52_9BACI/6-356
-QTLTMLKDLTDAKGIPGNERDVKKVMQSYIETYSDEVSTDRLGSLIAKKEGNANGPKVMLAGHLDEVGFMVTKIDDKGYIRFQTVGGWWSQVMLAQRVTIVTKKG-DITGVIGSKPPHVLSPEARKKSIEITDMFIDIGASSKEQAMEWGVLPGDQIVPYFEFTVMNEKMLLAKAWDNRIGCAVAIDVMKNLKDTQHENIAYSVATVQEEVGLRGAKTAAATIQPDIGFAIDVGVAGDTPGITEKEATSKLGKGPTIVVFDASMVSHKGLRDFVVQTADELNIPYQYDSMPGGGTDAGGIHLTGHGVPSLSIGIPSRYIHTHAAMIHRDDYENAVKLLTEVIKRLDQKTVE-
>tr|A0A1K1VQK8|A0A1K1VQK8_9BACI/6-356
-QTLTMLKDLTDAKGIPGNERDVKKVMQSYIETYADEISTDRLGSLIAKKEGNANGPKVMLAGHLDEVGFMVTKIDDKGYIRFQTVGGWWSQVMLAQRVTIVTKKG-DITGVIGSKPPHVLSPEARKKSIEITDMFIDIGASSKEQAMEWGVLPGDQIVPYFEFTVMNEKMLLAKAWDNRIGCAVAIDVMKNLKDTQHENIAYSVATVQEEVGLRGAKTAAATIQPDIGFAIDVGVAGDTPGITEKEATSKLGKGPTIVVFDASMVSHKGLRDFVVQTADELNIPYQYDSMPGGGTDAGGIHLTGHGVPSLSIGIPSRYIHTHAAMIHRDDYENAVKLLTEVIKRLDQKTVE-
>tr|A0A2N6RG27|A0A2N6RG27_9BACI/6-356
-ETLTMLKDLTDAKGIPGNEREVRDVMKKYISAYSDEVVTDHLGSLIAKKVGQENGPKIMIAGHLDEVGFMITQIDDKGFLRFQTVGGWWSQVMLAQRVTIVTRKG-EITGVIGSKPPHILPPEARKKPVEIKDMFIDIGASSREEAMEFGVMPGDQVVPYFEFTVMKEKMLLAKAWDNRIGCAIAIDVLKNLKGTDHPNVVYGVGTVQEEVGLRGARTSANMIQPDIAFGVDVGIAGDTPGISDKEAASKMGEGPQIILYDASMVSHKGLRDLVTDTADELNIPYQFDAIAGGGTDSGAIHISANGVPALSITIATRYIHSHAAMLHRDDYENAVKLITEVIKRLDRETVN-
>tr|A0A4V5SG35|A0A4V5SG35_9BACI/6-356
-ETLRMLRDLTDAKGIAGNESEVRKVMTEYITPFADEISTDGLGSLIAKKTGDENGPKIVVTGHMDEVGFMITQIDDKGFLRFQPVGGWWSQVMLAQRVTIVTGKG-DITGIIGSKPPHILSAEARKKPIDIKDMFIDIGASSKEEVKEWGVKPGDMVVPYFEFTVMNEKMLLAKAWDNRIGCAIAIDVLKQLKDSDHPNIVYGIGAVQEEVGLRGSKTSTFKIQPDIGFAVDVGIAGDTPGVTEKEAMSKMGEGPQIVIYDSSMVAHKGLRDFVTDTADEMNIPYQYESIPGGGTDAGSIHLTANGVPALAITIATRYIHSHAAMLHRDDYENAVKLIVEVIKRLDREAVD-
>tr|A0A6L3VE10|A0A6L3VE10_9BACI/6-356
-ETLTMLKDLTDAKGIPGNEREPREVMKKYIAPYADEVTTDGLGSLIATKVGQEGGPKIMVAGHLDEVGFMVTNIDDKGFLRFQTVGGWWSQVMLAQRVTIVTNKG-DITGVIGSKPPHILSPEARKKPVDIKDMFIDIGASSREEAKEWGVKPGDMVVPYFEFTVMNEKMLLAKAWDNRIGCAIAIDVLKSLKDADHPNVVFGVGTVQEEVGLRGARTSAQKIEPDIAFGVDVGIAGDTPGITEKEALSKIGKGPQIILYDASMVSHKGLRDLVTDTADELNIPYQFDAVPGGGTDSGAIHLTHNGVPALSITIATRYIHSHAAMLHRNDYENAVKLISEVIKRLDRETVD-
>tr|A0A223EL30|A0A223EL30_9BACI/6-356
-ETLRMLRDLTDAKGIAGNESEVRKVMTEYITPFADEISADGLGSLIAKKTGDENGPKIVVTGHMDEVGFMITQIDDKGFLRFQPVGGWWSQVMLAQRVTIVTSKG-DITGIIGSKPPHILSAEARKKPIDIKDMFIDIGASSKEEVKEWGVKPGDMVVPYFEFTVMNEKMLLAKAWDNRIGCAIAIDVLKQLKDSDHPNVVYGIGAVQEEVGLRGSKTSTFKIQPDIGFAVDVGIAGDTPGVTEKEAMSKMGEGPQIVIYDSSMVAHKGLRDFVTDTADEMNIPYQYESIPGGGTDAGSIHLTANGVPALAITIATRYIHSHAAMLHRDDYENAVKLIVEVIKRLDREAVD-
>tr|A0A2N5GAI9|A0A2N5GAI9_9BACI/6-356
-ETLTMLKDLTDARGIPGNEREVREVMKKYIAPYADELTSDGLGSLIARKVGKEGGPKIMVAGHLDEVGFMITSIDDKGFLRFQTVGGWWSQVMLAQRVTIVTSKG-DVTGIIGSKPPHILSAEARKKPVEIKDMFIDIGASSREEALEWGVKPGDMAVPYFEFTVMKEKMLLAKAWDNRIGCAIAIDVLRQLKGQEHPNVVYGVGTVQEEVGLRGARTSAQTVEPDVGFAVDVGIAGDTPGVSEKEALSKMGKGPQIILYDASMVSHKGLRDLVTDTADELNIPYQFDAISGGGTDSGAIHVSHNGVPSLAITIATRYIHSHAAMLHRDDYENAVKLIVEVIKRLDKETVN-
>tr|A0A1Q9PZJ9|A0A1Q9PZJ9_ALKPS/6-356
-EKLQMLKDLTDANGIPGNEKEARDVMSKYISPFADEVTTDGLGSLVAKKVGSEAGPKIMVAGHLDEIGFMVTSIDDKGFLRFQTVGGWWEQVMLAQRVTIMTKNG-NVPGVVGSKPPHILPAEARRKPVDKKDMFIDIGATSKEEAMEFGVRPGDSVVPVCEFTVMKEKLLMAKAWDNRIGCAIAIDVLRELKGVDHPNTVYGVGTVQEEVGLRGARTSAHLIEPDIGFGVDVGIAGDTPGVTEKEALAKMGEGPQIVLYDASMISHKGLRDFVVDTADEHNIPYQFDSMAGGGTDSGAIHLTANGVPALSITVPTRYIHTHAAMLHRDDYENTVKLIVEVIKKLDKETVE-
>tr|A0A3M7TXR3|A0A3M7TXR3_9BACI/3-354
-NTLKMLKELTDANGIPGNEREARDVMKKHIEPFADEIETDGLGSLIAKKTGVSDGPKIMVAGHLDEIGFMVTNIDDNGFLKFQTVGGWWEQVMLAQRVTVMTKDG-NIPGVIGSKPPHILPPEARKKSVDKKDMYIDIGASSREEAAEFGVRPGDSVVPVCEFTVMKEKLLMAKAWDNRIGCAIAIEVLRQLKDENHPNTVYGVGTVQEEVGLRGARTAAHHIQPDIGFGVDVGIAGDTPGVSDRDALAKMGKGPQIIMYDASMVSHKGLRDFVTGTADDKEIPYQFDYVPGGGTDSGAIHLTANGVPALSITIATRYIHTHAAVLHRDDFENAVKLIVEVIKKLDRDTVN-
>tr|M5QZC3|M5QZC3_9BACI/6-356
-QTLTMLKDLTDAKGIPGNERDVKKVMHSYIETYADEVSTDRLGSLIAKKEGNANGPKVMLAGHLDEVGFMVTKIDDKGYIRFQTVGGWWSQVMLAQRVTIVTKKG-DITGVIGSKPPHVLSPEARKKSIEITDMFIDIGASSKEQAMEWGVLPGDQIVPYFEFTVMNEKMLLAKAWDNRIGCAVAIDVMKNLKDTQHENIAYSVATVQEEVGLRGAKTAAATIQPDIGFAIDVGVAGDTPGITEKEATSKLGKGPTIVVFDASMVSHKGLRDFVVQTADELNIPYQYDSMPGGGTDAGGIHLTGHGVPSLSIGIPSRYIHTHAAMIHRDDYENAVKLLTEVIKRLDQKTVE-
>tr|A0A4R7N6X2|A0A4R7N6X2_9BACI/6-356
-QTLTMLKDLTDAKGIPGNERDVKKVMQTYIESYADEVSTDRLGSLIAKKEGKANGPKIMLAGHLDEVGFMVTKIDDKGYIRFQTVGGWWSQVMLAQRVTIVTKKG-EITGVIGSKPPHVLSPEARKKSIEITDMFIDIGASSKEQAMEWGVLPGDQIVPYFEFTIMNEKMLLAKAWDNRIGCAVAIDVMKNLHNAQHENIAYSVATVQEEVGLRGAKTAAATIQPDIGFAIDVGVAGDTPGITEKEATSKLGKGPTIVVFDASMVSHKGLRDFVVQTADELNIPYQYDSMPGGGTDAGGIHLTGHGVPSLSIGIPSRYIHTHAAMIHRDDYENAVKLLTEVIKRLDQKTVE-
>tr|A0A5K1PDT7|A0A5K1PDT7_9BACI/6-356
-QTLTMLKDLTDAKGIPGNERDVKKVMQTYIESYADEVSTDRLGSLIAKKEGKANGPKIMLAGHLDEVGFMVTKIDDKGYIRFQTVGGWWSQVMLAQRVTIVTKKG-EITGVIGSKPPHVLSPEARKKSIEITDMFIDIGASSKEQAMEWGVLPGDQIVPYFEFTVMNEKMLLAKAWDNRIGCAVAIDVMKNLHNAQHENIAYSVATVQEEVGLRGAKTAAATIQPDIGFAIDVGVAGDTPGITEKEATSKLGKGPTIVVFDASMVSHKGLRDFVVQTADELNIPYQYDSMPGGGTDAGGIHLTGHGVPSLSIGIPSRYIHTHAAMIHRDDYENAVKLLTEVIKRLDQKTVE-
>tr|A0A7D7GUC4|A0A7D7GUC4_9BACI/6-356
-ETLTMLKALTDAKGIPGNEREVRQVMKSYIELFADDVTTDRLGSLIAKKTGKENGPKIMISGHLDEVGFMVTQITDKGFLRFQTVGGWWSQVMLAQRVTVVTKKG-DITGIIGSKPPHILPPDARKKAADIKEMFIDIGASSREEAMEWGVLPGDQIVPYFEFTVMNEKHLLAKAWDNRIGCAIAIDVLKNLKNSDHPNEVYGVGTVQEEVGLRGAKTAAHTIQPDIAFGVDVGIAGDTPGISEKEAQSKIGEGPQIILYDASMVSHKGLRDLVVNTAEEAGIPYQFDSIAGGGTDSGSIHLTANGVPALSITIATRYIHTHAAILHRDDYENTVKLITEVIKKLDRETVD-
>tr|A0A0Q6KV56|A0A0Q6KV56_9BACI/6-356
-ETLTMLKDLTDAKGVPGNEREVRNVMKTYIEPFADEITTDNLGSLIAKKTGLENGPKIMVAGHLDEVGFMVTQIDGRGFLRFQTVGGWWSQVMLAQRVTIVTDSG-EITGVIGSKPPHILPPEARKKPVDIKDMFIDIGASSREEAAEWGVKPGDMVVPYFEFTVMNEKMLLAKAWDNRIGCAIAIDVLKNLKDADHPNIVYGVGTVQEEVGLRGARTSAAKIQPDIAFGVDVGIAGDTPGISDKEASSKMGDGPQIILYDASMVSHKGLRDAVTRTADELGIPYQYDSIAGGGTDSGSIHLTANGVPALSITIATRYIHSHAAMLHRDDYENAVKLITEVIKKLDRETVD-
>tr|A0A5D4S5L2|A0A5D4S5L2_9BACI/6-356
-ETLTMLKDLTDAKGVPGNEREVRNVMKTYIEPFADEITTDNLGSLIAKKTGLENGPKIMVAGHLDEVGFMVTQIDGRGFLRFQTVGGWWSQVMLAQRVTIVTDSG-EITGVIGSKPPHILPPEARKKPVDIKDMFIDIGASSREEAAEWGVKPGDMVVPYFEFTVMNEKMLLAKAWDNRIGCAIAIDVLKNLKDADHPNIVYGVGTVQEEVGLRGARTSAAKIQPDIAFGVDVGIAGDTPGISDKEASSKMGDGPQIILYDASMVSHKGLRDAVTRTADELGIPYQYDSIAGGGTDSGSIHLTANGVPALSITIATRYIHSHAAMLHRDDYENAVKLITEVIKKLDRETVD-
>tr|A0A1H3KZV4|A0A1H3KZV4_9BACI/7-356
--TLTMLKELTDARGIAGNEREPREVMKKYIEPFADELSTDNLGSLVAKKVGEENGPKIMVAGHLDEVGFMITQIDDKGFLRFQTVGGWWSQVMLAQRVTIVTRKG-DVTGVIGSKPPHILPAEARKKPVEIKDMFIDIGASSKEEAMEWGVRPGDQVVPYFEFQVMKEKMLLAKAWDNRIGCAIAIDVLKQLKDEKHPNVVYGVGTVQEEVGLRGAKTSAHYIKPDIAFAVDVGIAGDTPGVTEKEAQSKMGDGPQIILYDASVIGHTGLRNFVVDVADELDIPYQYDSVAGGGTDAGAIHVSVNGIPSMAITIATRYIHSHAAMLHRDDYENAVKLIVEVIKRLDKETVH-
>tr|A0A2C2U818|A0A2C2U818_BACCE/7-356
--TLTMLKELTDARGIAGNEREPREVMKKYIEPFADELSTDNLGSLVAKKVGEENGPKIMVAGHLDEVGFMITQIDDKGFLRFQTVGGWWSQVMLAQRVTIVTRKG-DVTGVIGSKPPHILPAEARKKPVEIKDMFIDIGASSKEEAMEWGVRPGDQVVPYFEFQVMKEKMLLAKAWDNRIGCAIAIDVLKQLKDEKHPNVVYGVGTVQEEVGLRGAKTSAHYIKPDIAFAVDVGIAGDTPGVTEKEAQSKMGDGPQIILYDASVIGHTGLRNFVVDVADELDIPYQYDSVAGGGTDAGAIHVSVNGIPSMAITIATRYIHSHAAMLHRDDYENAVKLIVEVIKRLDKETVH-
>tr|A0A2H3R9Q7|A0A2H3R9Q7_9BACI/7-356
--TLTMLKELTDARGIAGNEREPREVMKKYIEPFADELSTDNLGSLVAKKVGEENGPKIMVAGHLDEVGFMITQIDDKGFLRFQTVGGWWSQVMLAQRVTIVTRKG-DVTGVIGSKPPHILPAEARKKPVEIKDMFIDIGASSKEEAMEWGVRPGDQVVPYFEFQVMKEKMLLAKAWDNRIGCAIAIDVLKQLKDEKHPNVVYGVGTVQEEVGLRGAKTSAHYIKPDIAFAVDVGIAGDTPGVTEKEAQSKMGDGPQIILYDASVIGHTGLRNFVVDVADELDIPYQYDSVAGGGTDAGAIHVSVNGIPSMAITIATRYIHSHAAMLHRDDYENAVKLIVEVIKRLDKETVH-
>tr|A0A0M2PG00|A0A0M2PG00_9BACI/6-356
-ETLTMLKDLTDAKGIPGNEREVRDVMKKYITNYADEVFTDNLGSLVAKKVGKHNGPKIMIAGHLDEVGFMVTQIDDKGFLRFQTVGGWWSQVMLAQRVTIVTKKG-DVTGIIGSKPPHILPPEARKKPVEIKDMFIDIGASSREEAMEFGVMPGDQVVPYFEFTVMPEKMLLAKAWDNRIGCAIAIDVLKHLKDSDHPNVVYGVGTVQEEVGLRGARTSANLIKPDIAFGVDVGIAGDTPGVSEKEAASKMGEGPQIVLYDASMVSHKGLRDFVTDTADELNIPYQFESLPGGGTDSGAIHISANGVPALSITIATRYIHSHAAMLHRDDYENAVKLITEVIKRLDRETVD-
>tr|A0A2N5MD83|A0A2N5MD83_9BACI/6-356
-KTLTMLKDLTDAKGIPGNEGEVRKVMKEYITPYADEITTDGLGSLIARKTGQENGPKILLTGHLDEVGFMVTQIDEKGFLRFQPVGGWWSQVMLAQRVTVVTKKG-DVTGVIGSKPPHILSPEARKKPVEIKEMFIDIGASSREEAQDWGVRPGDMVVPYFEFTVMNEKMLLAKAWDNRIGCAIVIDVLKQLHGTDHPNIVYGVGAVQEEVGLRGSRTSTFKIKPDIGFALDVGIAGDTPGVTEREALGKMGKGPQVVIYDASMVAHKGLRDFVTDVADEHNIPYQYESIPGGGTDAGSIHVSDGGVPALAITIATRYIHSHAAMLHRDDYENTVKLIVEVIKKLDRQAVD-
>tr|A0A2C4RPT3|A0A2C4RPT3_9BACI/6-356
-ETLKMLADLTDAKGIAGNESEVRKVMTEYITPFADEISTDGLGSLIAKKTGDENGPKIVVTGHMDEVGFMITQIDDKGFLRFQPVGGWWSQVMLAQRVTIVTGKG-DITGIIGSKPPHILSAEARKKPIDIKDMFIDIGASSKEEVKEWGVKPGDMVVPYFEFTVMNEKMLLAKAWDNRIGCAIAIDVLKQLKDSDHPNVVYGIGAVQEEVGLRGSKTSTFKIQPDIGFAVDVGIAGDTPGVSEKEAMSKMGEGPQIVIYDSSMVAHKGLRDFVTDTADEMNIPYQYESIPGGGTDAGSIHLTANGVPALAITIATRYIHSHAAMLHRDDYENAVKLIVEVIKRLDREAVD-
>tr|A0A561DKX1|A0A561DKX1_9BACI/6-356
-ETLKMLADLTDAKGIAGNESEVRKVMTEYITPFADEISTDGLGSLIAKKTGDENGPKIVVTGHMDEVGFMITQIDDKGFLRFQPVGGWWSQVMLAQRVTIVTGKG-DITGIIGSKPPHILSAEARKKPIDIKDMFIDIGASSKEEVKEWGVKPGDMVVPYFEFTVMNEKMLLAKAWDNRIGCAIAIDVLKQLKDSDHPNVVYGIGAVQEEVGLRGSKTSTFKIQPDIGFAVDVGIAGDTPGVSEKEAMSKMGEGPQIVIYDSSMVAHKGLRDFVTDTADEMNIPYQYESIPGGGTDAGSIHLTANGVPALAITIATRYIHSHAAMLHRDDYENAVKLIVEVIKRLDREAVD-
>tr|A0A4Y8U846|A0A4Y8U846_9BACI/6-356
-ETLKMLADLTDAKGIAGNESEVRKVMTEYITPFADEISTDGLGSLIAKKTGDENGPKIIVTGHMDEVGFMITQIDDKGFLRFQPVGGWWSQVMLAQRVTIVTGKG-DITGIIGSKPPHILSAEARKKPIDIKDMFIDIGASSKEEVKEWGVKPGDMVVPYFEFTVMNEKMLLAKAWDNRIGCAIAIDVLKQLKDSDHPNVVYGIGAVQEEVGLRGSKTSTFKIQPDIGFAVDVGIAGDTPGVSEKEAMSKMGEGPQIVIYDSSMVAHKGLRDFVTDTADEMNIPYQYESIPGGGTDAGSIHLTANGVPALAITIATRYIHSHAAMLHRDDYENAVKLIVEVIKRLDREAVD-
>tr|A0A2A5IT51|A0A2A5IT51_BACPU/6-356
-QTLTMLKDLTDAKGIPGNERDVKKVMQAYIESYADEVSTDRLGSLIAKKEGNANGPKIMLAGHLDEVGFMVTKIDDKGYIRFQTVGGWWSQVMLAQRVTIVTKKG-EITGVIGSKPPHVLSPEARKKSIEITDMFIDIGASSKEQAMEWGVLPGDQIVPYFEFTVMNEKMLLAKAWDNRIGCAVAIDVMKNLHDAQHENIAYSVATVQEEVGLRGAKTAAAAIQPDIGFAIDVGVAGDTPGINEKEATSKLGKGPTIVVFDASMVSHKGLRDFVVQTADELNIPYQYDSMPGGGTDAGGIHLTGHGVPSLSIGIPSRYIHTHAAMIHRDDYENAVKLLTEVIKRLDQKTVE-
>tr|A0A098FH33|A0A098FH33_9BACI/6-356
-ETLKMLAALTDAKGIAGNESEVRKVMTEYITPFADEISTDGLGSLIAKKTGDENGPKIVVTGHMDEVGFMITQIDDKGFLRFQPVGGWWSQVMLAQRVTIVTGKG-DITGIIGSKPPHILSAEARKKPIDIKDMFIDIGASSKEEVKEWGVKPGDMVVPYFEFTVMNEKMLLAKAWDNRIGCAIAIDVLKQLKDSDHPNVVYGIGAVQEEVGLRGSKTSTFKIQPDIGFAVDVGIAGDTPGISEKEAMSKMGEGPQIVIYDSSMVAHKGLRDFVTDTADEMNIPYQYESIPGGGTDAGSIHLTANGVPALAITIATRYIHSHAAMLHRDDYENAVKLIVEVIKRLDREAVD-
>tr|I2HTZ6|I2HTZ6_9BACI/6-356
-ETLTMLKALTDAKGIPGNEREVRQVMKSYIEPFADDVTTDRLGSLIAKKTGKENGPKIMISGHLDEVGFMVTQITDKGFLRFQTVGGWWSQVMLAQRVTVVTKKG-DITGIIGSKPPHILPPDARKKAADIKEMFIDIGASSLEEAMEWGVLPGDQIVPYFEFTVMNEKHLLAKAWDNRIGCAIAIDVLKNLKNSDHPNEVYGVGTVQEEVGLRGAKTAAHTIQPDIAFGVDVGIAGDTPGISEKEAQSKIGEGPQIILYDASMVSHKGLRDLVVNTAEEAGIPYQFDSIAGGGTDSGSIHLTANGVPALSITIATRYIHTHAAILHRDDYENTVKLITEVIKKLDRETVD-
>tr|A0A268IHP1|A0A268IHP1_9BACI/6-356
-ETLLMLKELTDAKGIPGNEREPREVMKKYIAPFSDEVTTDGLGSLIAKKIGKEGGPKIVVAGHLDEVGFMVTQIDDKGFLRFQTVGGWWSQVMLAQRVTIVTSKG-DVTGVIGSKPPHILSPEARKKPVEIKDMFIDIGASSREEAQEWGVKPGDMVVPYFEFTVMNEKMLLAKAWDNRIGCAIAIDVLKQLKGENHENIVYGVGNVQEEVGLRGAKTASYKIKPDIGFAVDVGIAGDTPGISEKEAMSKMGKGPQILLYDASMVSHKGLRDFVTGVADELNIPYQFDLVAGGGTDAGSIHLSHEGVPSLAISVATRYIHSHAAMLHRDDYENAVKLIAEVIKRLDAETVN-
>tr|A0A0M1NVW1|A0A0M1NVW1_9BACI/6-356
-ETLKMLAALTDAKGIAGNESEVRKVMTEYITPFADEISTDGLGSLIAKKTGDENGPKIVVTGHMDEVGFMITQIDDKGFLRFQPVGGWWSQVMLAQRVTIVTGKG-DITGIIGSKPPHILSAEARKKPIDIKDMFIDIGASSKEEVKEWGVKPGDMVVPYFEFTVMNEKMLLAKAWDNRIGCAIAIDVLKQLKDSNHPNVVYGIGAVQEEVGLRGSKTSTFKIQPDIGFAVDVGIAGDTPGISEKEAMSKMGEGPQIVIYDSSMVAHKGLRDFVTDTADEMNIPYQYESIPGGGTDAGSIHLTANGVPALAITIATRYIHSHAAMLHRDDYENAVKLIVEVIKRLDREAVD-
>tr|A0A3T0MEL0|A0A3T0MEL0_9BACI/6-356
-ETLKMLAALTDAKGIAGNESEVRKVMTEYITPFADEISTDGLGSLIAKKTGDENGPKIVVTGHMDEVGFMITQIDDKGFLRFQPVGGWWSQVMLAQRVTIVTGKG-DITGIIGSKPPHILSAEARKKPIDIKDMFIDIGASSKEEVKEWGVKPGDMVVPYFEFTVMNEKMLLAKAWDNRIGCAIAIDVLKQLKDSNHPNVVYGIGAVQEEVGLRGSKTSTFKIQPDIGFAVDVGIAGDTPGISEKEAMSKMGEGPQIVIYDSSMVAHKGLRDFVTDTADEMNIPYQYESIPGGGTDAGSIHLTANGVPALAITIATRYIHSHAAMLHRDDYENAVKLIVEVIKRLDREAVD-
>tr|A0A5E8L8X6|A0A5E8L8X6_9BACI/6-356
-ETLKMLAALTDAKGIAGNESEVRKVMTEYITPFADEISTDGLGSLIAKKTGDENGPKIVVTGHMDEVGFMITQIDDKGFLRFQPVGGWWSQVMLAQRVTIVTGKG-DITGIIGSKPPHILSAEARKKPIDIKDMFIDIGASSKEEVKEWGVKPGDMVVPYFEFTVMNEKMLLAKAWDNRIGCAIAIDVLKQLKDSNHPNVVYGIGAVQEEVGLRGSKTSTFKIQPDIGFAVDVGIAGDTPGISEKEAMSKMGEGPQIVIYDSSMVAHKGLRDFVTDTADEMNIPYQYESIPGGGTDAGSIHLTANGVPALAITIATRYIHSHAAMLHRDDYENAVKLIVEVIKRLDREAVD-
>tr|A0A498U4V7|A0A498U4V7_BACIA/5-355
-QTLTMLKDLTNAKGIPGNERDVKKVMQTYIESYADEVSTDRLGSLIAKKEGNANGPKIMLAGHLDEVGFMVTKIDDKGYIRFQTVGGWWSQVMLAQRVTIVTKKG-EITGVIGSKPPHVLSPEARKKSIEITDMFIDIGASSKEQAMEWGVLPGDQIVPYFEFTVMNEKMLLAKAWDNRIGCAVAIDVMKNLHNAQHENIAYSVATVQEEVGLRGAKTAAATIQPDIGFAIDVGVAGDTPGITEKEATSKLGKGPTIVVFDASMVSHKGLRDFVVQTADELNIPYQYDSMPGGGTDAGGIHLTGHGVPSLSIGIPSRYIHTHAAMIHRDDYENAVKLLTEVIKRLDQKTVE-
>tr|A0A248TKM0|A0A248TKM0_9BACI/6-356
-ETLTMLKELTDARGVPGNEREVREVMKKYIEPLADELSTDGLGSLIAKKIGQADGPKIMVAGHLDEVGFMVTSIDNKGFLRFQTVGGWWSQVMLAQRVTIVTSKG-DVTGVIGSKPPHILPAEARKKTIEIKDMFIDIGASSREEALGWGVKPGDMVVPYFEFTVMNEKMLLAKAWDNRIGLAIAIKVLEGLKNENHPNTVYAVGTVQEEVGLRGAKTAAQMIKPDIGIAVDVGIPGDTPGVTEKDALSKLGDGPQIILYDASMVSHKGLRDFVTNTADELNIPYQFDSVPGGGTDAGSIHLTYKGVPALSITIATRYIHSHAGILHRDDFENAVKLITAVIKRLDNDTVA-
>tr|A0A0M0GN03|A0A0M0GN03_9BACI/6-356
-ETLTMLKDLTDAKGVPGNEREVRNVMKTYIEPFADEITTDNLGSLIAKKTGLENGPKIMVAGHLDEVGFMVTQIDGRGFLRFQTVGGWWSQVMLAQRVTIVTDSG-EITGVIGSKPPHILPPEARKKPVDIKDMFIDIGASSREEAAEWGVKPGDMVVPYFEFTVMNEKMLLAKAWDNRIGCAIAIDVLKNLKDADHPNIVYGVGTVQEEVGLRGARTSAAKIQPDIAFGVDVGIAGDTPGISDKEASSKMGDGPQIILYDASMVSHKGLRDAVTSTADELGIPYQYDSIAGGGTDSGSIHLTANGVPALSITIATRYIHSHAAMLHRDDYENAVKLITEVIKKLDRETVD-
>tr|A0A165YKA7|A0A165YKA7_9BACI/6-356
-ETLKMLKDLTDAKGIAGNEREVREVMRGYIKDYADDIQTDGLGSLIAKKEGESGGPKIMIAGHLDEVGFMVTQIDDKGFIRFQPVGGWWNQVMLAQRVTIVTQKG-DVTGIIGSKPPHILPAEARKKPVEIKDMFIDIGASSREEAMEFGVRPGDQIVPYFEFTVMKDKILLAKAWDNRIGCAIAIEVLKKLKGVNHPNVVYGVGTVQEEVGLRGARTSAHYIEPDIAFGVDVGIAGDTPGISEKEAMGKMGKGPQIILYDASMVSHKGLRDFVVGVAEECGIPYQYDAMPGGGTDSGSIHLTGNGVPTLSITIATRYIHTHAAMIHREDFEHTVQLLTEVIKRLDKKTVE-
>tr|A0A559U9G5|A0A559U9G5_9BACI/6-356
-ETLKMLKDLTDAKGIAGNEREVREVMRGYIKDYADDIQTDGLGSLIAKKEGESGGPKIMIAGHLDEVGFMVTQIDDKGFIRFQPVGGWWNQVMLAQRVTIVTQKG-DVTGIIGSKPPHILPAEARKKPVEIKDMFIDIGASSREEAMEFGVRPGDQIVPYFEFTVMKDKILLAKAWDNRIGCAIAIEVLKKLKGVNHPNVVYGVGTVQEEVGLRGARTSAHYIEPDIAFGVDVGIAGDTPGISEKEAMGKMGKGPQIILYDASMVSHKGLRDFVVGVAEECGIPYQYDAMPGGGTDSGSIHLTGNGVPTLSITIATRYIHTHAAMIHREDFEHTVQLLTEVIKRLDKKTVE-
>tr|A0A1Q8Q5P4|A0A1Q8Q5P4_9BACI/6-356
-ETLTMLKDLTDAKGIAGSEREVRHVMQKYIEPHADEVTTDGLGSLVAKKTGAENGPKIMVAGHLDEVGFMVTRIDEKGFIRFQTVGGWWSQVMLAQRVTIVTKKG-DVTGVIGSKPPHILPPEARKKPVDIKDMFIDIGASSREEAAEWGVRPGDMVVPYFEFTVMNEKMLLAKAWDNRIGCAIAIDVLKYMKDKKHANIVYGVGTVQEEVGLRGAKTSAHMIEPDIAFAVDVGIAGDTPGVTEKEAMGKMGKGPQIILYDASMVSHKGLRDFVTDVADELNIPYQFDSMAGGGTDSGEIHKTGNGVPTLSVTIATRYIHSHAAMLHRDDYENAVKLLGEVIFRLDRDTVN-
>tr|A0A398B0F6|A0A398B0F6_9BACI/6-356
-DTLTMLKDLTDANGIPGNERAVREVMKKYIEPHVEEVTTDGLGSLIAKKTGEAGGPKIMVAGHLDEVGFMVTSIDDKGFLRFQTVGGWWGQVMLAQRVTIVTRKG-DVTGVIGSKPPHILPAEVRKKPVDIKDMFIDIGASSRDEAKEWGIRPGDMVVPYFEFTVMNEKMLLAKAWDNRIGCAIAIDVLKQLKAQDHANEVYGVGTVQEEVGLRGARTSAQVIKPDIAFGVDVGIAGDTPGVTEKEAQGKMGAGPQIILYDASMVSHKGLRDFVTDVADELNIPYQFDSIAGGGTDSGAIHMTNGGVPSLSITIATRYIHSHAAMLHRDDYENAVKLIVEVIKRLDRKTVD-
>tr|A0A5J4JMH6|A0A5J4JMH6_9BACI/13-363
-ETLSMLKELTDAKGIAGNEREVRAVIKKYIEPYSDELDTDGLGSLIAKKTGRVDGPKIMIAGHMDEVGFMVTKIDEKGFLRFQTVGGWWSQVMLAQRVTVVTDKG-DITGVIGSKPPHILPPEARKKPYEIKDMFIDIGATSCEEALEWGVKPGDMVVPYFEFTVMKEKMLLAKAWDNRIGCAVVIDVLKNLQKENHPNVVYGVTNVQEEVGLRGAKTAENKVKPDIAFALDVGIAGDTPGISEKEALSKMGKGPQIVIYDASMVSHKGLRDTVVKVAEELNIPYQYESIPCGGTDAGSIHLVGSGIPSLAVTIATRYIHSHAAMLHRDDYENTVKLMTEVIKRLDRKIVD-
>tr|A0A160F7W2|A0A160F7W2_9BACI/7-356
--TLQMLKELTDAKGVPGNEREAREVMKKYITPYADEVTTDGLGSLIAKKVGNENGPKIMVAGHLDEVGFMVTQIDEKGFIRFQPLGGWWGQVMLAQRVTIMTKNG-DITGVIGSKPPHILPPEARKKPVEIKDMFIDIGASSREEALASGVRLGDSIVPYFEFTVMNEKMLLAKAWDNRIGCAIAIDVLKQLKDVDHPNVVYGVGTVQEEVGLRGAKTAANVIQPDIAFAVDVGIAGDTPGVSEKEAMGKLGAGPHIVLYDATLVSHKGLREFVIDVAEELHIPYHFDAMPGGGTDAGAIHLTASGVPALTIAIPTRYIHSHAAMLHRDDYEHTVKLLVEVIKRLDAKKVQ-
>tr|A0A0B0HLH2|A0A0B0HLH2_9BACI/1-347
-----MLKALTDAKGVPGNEREVREVMKSYIAPYADEVTTDRLGSLIAKKVGKENGPKVMIAGHLDEVGFMVTQIDEKGFIRFQPLGGWWGQVMLAQRVTIVTKQG-DITGIIGSKPPHILPAEARRKPVEIKDMFIDIGASSRDEAIEWGVRPGDAIVPYFEFTVMNEKMLLAKAWDNRIGCAVAIDVLKQLKDVEHPNVVYGVGTVQEEVGLRGARTSAFAIEPDIAFAVDVGIAGDTPGVSEKDAMGKLGGGPHIVLYDATLVSHKGLREFVISVAEEMNIPYRFDAMPGGGTDAGAIHMTMRGVPALTISIPTRYIHSHAALLHRDDYEQTVKLLVEVIKRLDEDKVK-
>tr|A0A076VYF7|A0A076VYF7_BACMY/6-355
-STLTMLKELTDARGIAGNEREPREVMKKYIEPFADELSTDNLGSLVAKKVGEENGPKIMVAGHLDEVGFMITQIDDKGFLRFQTVGGWWSQVMLAQRVTIVTRKG-DVTGVIGSKPPHILPAEARKKPVEIKDMFIDIGASSKEEAMEWGVRPGDQVVPYFEFQVMKEKMLLAKAWDNRIGCAIAIDVLKQLKDEKHPNVVYGVGTVQEEVGLRGAKTSAHYIKPDIAFAVDVGIAGDTPGVTEKEAQSKMGDGPQIILYDASVIGHTGLRNFVVDVADELDIPYQYDSVAGGGTDAGAIHISVNGIPSMAITIATRYIHSHAAMLHRDDYENAVKLIVEVIKRLDKEAV--
>tr|A0A1S9X0Z3|A0A1S9X0Z3_9BACI/6-355
-STLTMLKELTDARGIAGNEREPREVMKKYIEPFADELSTDNLGSLVAKKVGEENGPKIMVAGHLDEVGFMITQIDDKGFLRFQTVGGWWSQVMLAQRVTIVTRKG-DVTGVIGSKPPHILPAEARKKPVEIKDMFIDIGASSKEEAMEWGVRPGDQVVPYFEFQVMKEKMLLAKAWDNRIGCAIAIDVLKQLKDEKHPNVVYGVGTVQEEVGLRGAKTSAHYIKPDIAFAVDVGIAGDTPGVTEKEAQSKMGDGPQIILYDASVIGHTGLRNFVVDVADELDIPYQYDSVAGGGTDAGAIHISVNGIPSMAITIATRYIHSHAAMLHRDDYENAVKLIVEVIKRLDKEAV--
>tr|R8NV27|R8NV27_BACCE/6-355
-STLTMLKELTDARGIAGNEREPREVMKKYIEPFADELSTDNLGSLVAKKVGEENGPKIMVAGHLDEVGFMITQIDDKGFLRFQTVGGWWSQVMLAQRVTIVTRKG-DVTGVIGSKPPHILPAEARKKPVEIKDMFIDIGASSKEEAMEWGVRPGDQVVPYFEFQVMKEKMLLAKAWDNRIGCAIAIDVLKQLKDEKHPNVVYGVGTVQEEVGLRGAKTSAHYIKPDIAFAVDVGIAGDTPGVTEKEAQSKMGDGPQIILYDASVIGHTGLRNFVVDVADELDIPYQYDSVAGGGTDAGAIHISVNGIPSMAITIATRYIHSHAAMLHRDDYENAVKLIVEVIKRLDKEAV--
>tr|R8Q5I1|R8Q5I1_BACCE/6-355
-STLTMLKELTDARGIAGNEREPREVMKKYIEPFADELSTDNLGSLVAKKVGEENGPKIMVAGHLDEVGFMITQIDDKGFLRFQTVGGWWSQVMLAQRVTIVTRKG-DVTGVIGSKPPHILPAEARKKPVEIKDMFIDIGASSKEEAMEWGVRPGDQVVPYFEFQVMKEKMLLAKAWDNRIGCAIAIDVLKQLKDEKHPNVVYGVGTVQEEVGLRGAKTSAHYIKPDIAFAVDVGIAGDTPGVTEKEAQSKMGDGPQIILYDASVIGHTGLRNFVVDVADELDIPYQYDSVAGGGTDAGAIHISVNGIPSMAITIATRYIHSHAAMLHRDDYENAVKLIVEVIKRLDKEAV--
>tr|R8T3S2|R8T3S2_BACCE/6-355
-STLTMLKELTDARGIAGNEREPREVMKKYIEPFADELSTDNLGSLVAKKVGEENGPKIMVAGHLDEVGFMITQIDDKGFLRFQTVGGWWSQVMLAQRVTIVTRKG-DVTGVIGSKPPHILPAEARKKPVEIKDMFIDIGASSKEEAMEWGVRPGDQVVPYFEFQVMKEKMLLAKAWDNRIGCAIAIDVLKQLKDEKHPNVVYGVGTVQEEVGLRGAKTSAHYIKPDIAFAVDVGIAGDTPGVTEKEAQSKMGDGPQIILYDASVIGHTGLRNFVVDVADELDIPYQYDSVAGGGTDAGAIHISVNGIPSMAITIATRYIHSHAAMLHRDDYENAVKLIVEVIKRLDKEAV--
>tr|A0A429Y4H7|A0A429Y4H7_9BACI/6-355
-ETLTMLKELTDAKGVAGNEQEPRRVMKKYIEPYAEEIETDGLGSLIAKKTGDANGPKIMIAGHLDEVGFMITQIDDKGFLRFQTVGGWWNQVMLAQRVTIVTAKG-DITGVIGSKPPHILSPEARKKPVEIKDMFIDIGASSKEEAQEWGVRPGDMVVPYFEFTVMNDKMLLAKAWDNRIGCAIAIDVLKNLKGENHPNTVFGVGTVQEEVGLRGAKTAANKIMPDIAIAVDVGIAGDTPGISEKESQSKMGDGPQIMLYDASMVSHKGLRDFVTGIADELEIPYQFDAMPGGGTDAGSTHLAGEGAPSLAITIATRYIHTHAALLHRDDYENAVKLISEVVKRLDKETA--
>tr|A0A2A8FRB6|A0A2A8FRB6_9BACI/6-356
-ETLKMLAALTDAKGIAGNESEVRKVMTEYITPFADEISTDGLGSLIAKKTGDENGPKIVVTGHMDEVGFMITQIDDKGFLRFQPVGGWWSQVMLAQRVTIVTGKG-DITGIIGSKPPHILSADARKKPIDIKDMFIDIGASSKEEVKEWGVKPGDMVVPYFEFTVMNEKMLLAKAWDNRIGCAIAIDVLKQLKDSDHPNVVYGIGAVQEEVGLRGSKTSTFKIQPDIGFAVDVGIAGDTPGVSEKEAMSKMGEGPQIVIYDSSMVAHKGLRDFVTDTADEMNIPYQYESIPGGGTDAGSIHLTANGVPALAITIATRYIHSHAAMLHRDDYENAVKLIVEVIKRLDREAVD-
>tr|A0A2H3LWP6|A0A2H3LWP6_9BACI/6-356
-ETLKMLAALTDAKGIAGNESEVRKVMTEYITPFADEISTDGLGSLIAKKTGDENGPKIVVTGHMDEVGFMITQIDDKGFLRFQPVGGWWSQVMLAQRVTIVTGKG-DITGIIGSKPPHILSADARKKPIDIKDMFIDIGASSKEEVKEWGVKPGDMVVPYFEFTVMNEKMLLAKAWDNRIGCAIAIDVLKQLKDSDHPNVVYGIGAVQEEVGLRGSKTSTFKIQPDIGFAVDVGIAGDTPGVSEKEAMSKMGEGPQIVIYDSSMVAHKGLRDFVTDTADEMNIPYQYESIPGGGTDAGSIHLTANGVPALAITIATRYIHSHAAMLHRDDYENAVKLIVEVIKRLDREAVD-
>tr|A0A0A8X7N1|A0A0A8X7N1_9BACI/6-356
-ETLTMLKDLTDAKGIPGNEREPREVMKKYITPFADEVTTDGLGSLVAKKVGNENGPKIMVAGHLDEVGFMVTSIDDKGFIRFQTVGGWWSQVMLAQRVTIVTRKG-EITGVIGSKPPHILPAEARKKPVDIKDMFIDIGASSRDEAKEWGVTPGDMVVPYFEFTVMNEKMLLAKAWDNRIGCAIAIDVLKGLKDAEHPNVVYGVGTVQEEVGLRGAKTSAQMIQPDIAFGVDVGIAGDTPGVTEKEALSKMGDGPQIIIYDASMVSHKGLRDFVTDLADELNIPYQFDAVAGGGTDSGAIHLTHRGVPALSITIATRYIHSHAAMLHRDDYENAVKLIVEVIKRLDKETVE-
>tr|C3ARH0|C3ARH0_9BACI/9-358
-STLTMLKELTDARGIAGNEREPREVMKKYIEPFADELSTDNLGSLVAKKVGEENGPKIMVAGHLDEVGFMITQIDDKGFLRFQTVGGWWSQVMLAQRVTIVTRKG-DVTGVIGSKPPHILPAEARKKPVEIKDMFIDIGASSKEEAMEWGVRPGDQVVPYFEFQVMKEKMLLAKAWDNRIGCAIAIDVLKQLKDEKHPNVVYGVGTVQEEVGLRGAKTSAHYIKPDIAFAVDVGIAGDTPGVTEKEAQSKMGDGPQIILYDASVIGHTGLRNFVVDVADELDIPYQYDSVAGGGTDAGAIHISVNGIPSMAITIATRYIHSHAAMLHRDDYENAVKLIVEVIKRLDKEAV--
>tr|C3BQT4|C3BQT4_9BACI/9-358
-STLTMLKELTDARGIAGNEREPREVMKKYIEPFADELSTDNLGSLVAKKVGEENGPKIMVAGHLDEVGFMITQIDDKGFLRFQTVGGWWSQVMLAQRVTIVTRKG-DVTGVIGSKPPHILPAEARKKPVEIKDMFIDIGASSKEEAMEWGVRPGDQVVPYFEFQVMKEKMLLAKAWDNRIGCAIAIDVLKQLKDEKHPNVVYGVGTVQEEVGLRGAKTSAHYIKPDIAFAVDVGIAGDTPGVTEKEAQSKMGDGPQIILYDASVIGHTGLRNFVVDVADELDIPYQYDSVAGGGTDAGAIHISVNGIPSMAITIATRYIHSHAAMLHRDDYENAVKLIVEVIKRLDKEAV--
>tr|A0A270AFZ8|A0A270AFZ8_9BACI/6-356
-ETLKMLADLTDAKGIAGNESEVRKVMTEYITPFADEISTDGLGSLIAKKTGDENGPKIVVTGHMDEVGFMITQIDDKGFLRFQPVGGWWSQVMLAQRVTIVTGKG-DITGIIGSKPPHILSPEARKKPIDIKDMFIDIGASSKEEVKEWGVKPGDMVVPYFEFTVMNEKMLLAKAWDNRIGCAIAIDVLKQLKDSDHPNVVYGIGAVQEEVGLRGSKTSTFKIQPDIGFAVDVGIAGDTPGISEKEAMSKMGEGPQIVIYDSSMVAHKGLRDFVTDTADEMNIPYQYESIPGGGTDAGSIHLTANGVPALAITIATRYIHSHAAMLHRDDYENAVKLIVEVIKRLDREAVD-
>tr|A0A4R1YCZ8|A0A4R1YCZ8_9BACI/8-356
---LQMLKELTDANGISGFEHEPREVMKKYITPLADEVTTDNLGSLIAVKVGDANGPKIEVAGHLDEVGFMVTQIDDRGFLRFQTIGGWWSQVMLAQRVTITTKEG-DITGIIGSKPPHIMTAEQRRKVVDIKDMFIDIGATSKEEALEFGVRPGDPITPYFEFQKMKEKLLLAKAWDNRIGCAVAIDVFEQLQNQNHPNIVYGVGNVQEEVGLRGAKTSSYKVEPDIGFALDTGVAGDMPGVSEREAQGKLGHGPQIVLYDASMISHKDLRDFVIKVAEENGIPYQFDAMPGGGTDAGSIHITKKGVPALAITIATRYIHSHASIIHRDDYDNTVKLLVEVIKRLDRDTVD-
>tr|A0A2A8TS61|A0A2A8TS61_9BACI/6-356
-ETLRMLADLTDAKGIAGNESEVRKVMTEYITPFADEISTDGLGSLIAKKTGDENGPKIIVTGHMDEVGFMITQIDDKGFLRFQPVGGWWSQVMLAQRVTIVTSKG-DLTGIIGSKPPHILSAEARKKPVDIKDMFIDIGASSKEEVKEWGVKPGDMVVPYFEFTVMNEKMLLAKAWDNRIGCAIAIDVLKQLKDSDHPNVVYGIGAVQEEVGLRGSKTSTFKIQPDIGFAVDVGIAGDTPGVSEKEAMSKMGEGPQIVIYDSSMVAHKGLRDFVTDTADEMNIPYQYESIPGGGTDAGSIHLTANGVPALAITIATRYIHSHAAMLHRDDYENAVKLIVEVIKRLDREAVD-
>tr|A0A2A8UJ22|A0A2A8UJ22_BACCE/7-355
--TLTMLKELTDARGIAGNEREPREVMKKYIEPFADELSTDNLGSLVAKKVGEENGPKIMVAGHLDEVGFMITQIDDKGFLRFQTVGGWWSQVMLAQRVTIVTRKG-DVTGVIGSKPPHILPAEARKKPVEIKDMFIDIGASSKEEAMEWGVRPGDQVVPYFEFQVMKEKMLLAKAWDNRIGCAIAIDVLKQLKDEKHPNVVYGVGTVQEEVGLRGAKTSAHYIKPDIAFAVDVGIAGDTPGVTEKEAQSKMGDGPQIILYDASVIGHTGLRNFVVDVADELDIPYQYDSVAGGGTDAGAIHISVNGIPSMAITIATRYIHSHAAMLHRDDYENAVKLIVEVIKRLDKEAV--
>tr|A0A1H9J9Y5|A0A1H9J9Y5_9BACI/6-356
-ETLTMLKDLTDAKGIPGNEKEPREVMKKYISSHADEVTQDHLGSLIAKKTGEENGPKVMVAGHLDEVGFMVTRIDKNGFIFFQPVGGWWNQVMLAQRVTIMTREG-DITGVIGSKPPHILSAEARKKPVDIKDMFIDIGASSKDEAEEFGVRPGDSIVPYFEFTQMKEKVLLAKAWDNRIGCAIAIEVLKRLKNESHPNVVYGVGTVQEEIGLRGAGTSAHAIQPDIGFGVDVGVAGDMPGVDDKDASSELGKGPQIVLYDASMVSHKGIRDLVIDTADEHNIPYQYESMPGGGTDSGKIHLTGNGVPSLSITVPTRYIHSHAAMLHRDDFENTVELLVHVIKKLDKETVE-
>tr|K6DGM6|K6DGM6_BACAZ/7-357
-ETLMMLKDLTDAKGIPGDEREVREVMKKYISPYADEITSDNLGSLIAKKVGKEDGPKIMVAGHLDEVGFMVTQITEKGFLKFQTVGGWWSQVMLAQRVTIMTKKG-NIPGIIGSKPPHVLSPEARKKVVDIKDMFIDIGATSKEEAMGWGVLPGDSIVPYFEFTVMNEKMLLAKAWDNRIGCAIAIDVLKNLKGVDHPNVVYGVGTVQEEVGLRGAKTATAQIKPDIGFAVDVGIAGDTPGITEKESVSKMGEGPQIILYDASIVSHKGLRDFVVGVAEENNIPYQFDSMAGGGTDAGSIHLTANGVPALAITIATRYIHSNAAMLHRDDYENAVKLIVEVIKRLDDDKVK-
>tr|A0A1L3MP55|A0A1L3MP55_9BACI/6-356
-ETLTMLKDLTDAKGIPGNEREVRDVMKKYITNYSDEVVTDNLGSLIAKKVGQENGPKIMIAGHLDEVGFMVTQIDDKGFIRFQTVGGWWSQVMLAQRVTIVTKKG-DVTGVIGSKPPHILPPEARKKPVDIKDMFIDVGASSREEAMEFGVKPGDQIVPYFEFTVMNEKMLLAKAWDNRIGCAIAIDVLKNLKDTDHPNIVYGVGTVQEEVGLRGARTSANLIQPDIAFGVDVGIAGDTPGISEKEAASKMGHGPQIILYDASMVSHKGLRDLVTDTADELNIPYQFDAIAGGGTDSGAIHISANGVPALSITIATRYIHSHAAMLHRDDYEHAVKLITEVVKRLDRDTVN-
>tr|A0A0A3J308|A0A0A3J308_9BACI/6-357
-ETLTMFKELTDANGIAGNERAPREVMKKYISPYADEIEMDGLGSLIAKKTGDENGPKIMIAGHLDEIGFMVTQIDEKGFVKFQTVGGWWSHVMLSQRVTITTRKGEEIIGVIGSKPPHILPADARKKVMEMKDLFIDIGASSKDEVEEWGIRPGDMITPYFEFNVMKEKMLLAKAWDNRIGCAIAIDVLKALKKEKHPNVVYGVGNVQEEVGLRGAKTSTFKIQPDIGFAVDVGVAGDTPGITPKESTSKIGDGPQIIIYDASMVSHKGLRDLVIDVAEEKNIPYQFDAMAGGGTDAGSMHLTGSGVPTLSIGIATRYIHSHAGILHRDDYDNTVKLIVEVVKRLDRETVD-
>tr|C2WCX3|C2WCX3_BACCE/10-358
--TLTMLKELTDARGIAGNEREPREVMKKYIEPFADELSTDNLGSLVAKKVGEENGPKIMVAGHLDEVGFMITQIDDKGFLRFQTVGGWWSQVMLAQRVTIVTRKG-DVTGVIGSKPPHILPAEARKKPVEIKDMFIDIGASSKEEAMEWGVRPGDQVVPYFEFQVMKEKMLLAKAWDNRIGCAIAIDVLKQLKDEKHPNVVYGVGTVQEEVGLRGAKTSAHYIKPDIAFAVDVGIAGDTPGVTEKEAQSKMGDGPQIILYDASVIGHTGLRNFVVDVADELDIPYQYDSVAGGGTDAGAIHISVNGIPSMAITIATRYIHSHAAMLHRDDYENAVKLIVEVIKRLDKEAV--
>tr|A0A1N6QGR2|A0A1N6QGR2_9BACI/6-356
-ETLRMLADLTDAKGIAGNESEVRKVMTEYITPFADEISTDGLGSLIAKKTGDENGPKIVVTGHMDEVGFMITQIDDKGFLRFQPVGGWWSQVMLAQRVTIVTSKG-DLTGIIGSKPPHILSAEARKKPIDIKDMFIDIGASSKEEVKEWGVKPGDMVVPYFEFTVMNEKMLLAKAWDNRIGCAIAIDVLKQLKDSDHPNVVYGIGAVQEEVGLRGSKTSTFKIQPDIGFAVDVGIAGDTPGISEKEAMSKMGEGPQIVIYDSSMVAHKGLRDFVTDTADEMNIPYQYESIPGGGTDAGSIHLTANGVPALAITIATRYIHSHAAMLHRDDYENAVKLIVEVIKRLDREAVD-
>tr|A0A6I0G1S8|A0A6I0G1S8_BACIA/6-356
-QTLTMLKDLTDAKGIPGNERDVKKVMQTYIESYADEVSTDRLGSLIAKKEGNANGPKIMLAGHLDEVGFMVTKIDDKGYIRFQTVGGWWSQVMLAQRVTIVTKKG-EITGVIGSKPPHVLSPEARKKSIEITDMFIDIGASSKEQAMEWGVLPGDQIVPYFEFTVMNEKMLLAKAWDNRIGCAVAIDVMKNLHNAQHENIAYSVATVQEEVGLRGAKTAAATIQPDIGFAIDVGVAGDTPGITEKEATSKLGKGPTIVVFDASMVSHKGLRDFVVQTANELNIPYQYDSMPGGGTDAGGIHLTGHGVPSLSIGIPSRYIHTHAAMIHRDDYENAVKLLTEVIKRLDQKTVE-
>tr|A0A4R1ATN1|A0A4R1ATN1_9BACI/7-356
--TLTMLKDLTDAKGIPGNEREPREVMKKYISQYADEVTTDGLGSLIAKKTGKEDGPKIMVAGHLDEVGFMITNIDDKGFLRFQTVGGWWSQVMLAQRVTIVTSKG-EVTGVIGSKPPHILSPEARKKPVDIKDMFIDIGASSREEAVGWGVKPGDMVVPYFEFTVMNEKMLLAKAWDNRIGCAIAIDVLKELKDVDHPNVVYGVGTVQEEVGLRGARTSAQKIQPDIAFGVDVGIAGDTPGVTEKEALSKMGKGPQIILYDASMVSHKGLRDLVTDTADELNIPYQFDSVPGGGTDSGAIHLTHNGVPALSITIATRYIHSHAAMLHRDDYENAVKLIAEVIKRLDRETVD-
>tr|A0A385YSM2|A0A385YSM2_9BACL/6-356
-ETLTMLKELTDAKAIPGNEKEARDVMKKYIEPYADRMDSDNLGSLIAEKVGDPDGPKIMVAGHLDEVGFMISQIDDKGFLKFQTVGGWWSQVMLAQRVTITTRKGKEITGVIGSKPPHILPADVRNKPVDIKDMFIDIGASSREEAKEWGVSPGDMVTPYFEFSVMNEKLLLAKAWDNRIGCAIAIDILKGLKDEKHPNIVYGVGAAQEEVGLRGARTAATKIKPDIGFAVDVGIAGDTPGITPKESNSKMGDGPQIVLYDASMVSHKGLRDLVIDTAEENNIPYQFETMPGGGTDAGAIHVTTNGVPSLSIGVATRYIHSHAGILHRDDYENAVKLLVAVIKKLDKDTV--
>tr|A0A5J5HQI6|A0A5J5HQI6_9BACI/6-356
-ETLTMLKELTDAKGIPGNEREVREVMKKYITPYADEVTMDNLGSLIAKKTGDENGPKIIVTGHLDEVGFMITQIDKNGFLKFQTVGGWWNQVLLAQRVTIVTRKG-DITGVIGSKPPHILSPEARKKPYEIKDMFIDIGASSKEEAEEWGVRPGDMVTPYFEFTVMNEKMLLAKAWDNRIGCAIAINVLKQLKEVNHPNVVYGIGAVQEEVGLRGSKTSTFKVEPDIGFAVDVGIAGDIPGVTEKEALSKMGNGPQIVLYDASMVSHKGLRDLVTDTADELNIPYQFESIPGGGTDAGSIHVTAKGVPALSIGIATRYIHSHAAMLHRDDFENAVKLVVEVIKRLDRETVN-
>tr|A0A0M0XBZ8|A0A0M0XBZ8_9BACI/7-356
--TLTMLKELTDAKGIPGNEREPREVMKKYISQYADEVTTDGLGSLIAKKIGKEDGPKIMVAGHLDEVGFMITNIDDKGFLRFQTVGGWWSQVMLAQRVTIVTSKG-EVTGVIGSKPPHILSPEARKKPVDIKDMFIDIGASSREEATGWGVKPGDMVVPYFEFTVMNEKMLLAKAWDNRIGCAIAIDVLKELKDVDHPNVVYGVGTVQEEVGLRGARTSAQKIEPDIAFGVDVGIAGDTPGITEKEALSKMGKGPQIILYDASMVSHKGLRDLVTDTADELNIPYQFDSVPGGGTDSGAIHLTHNGVPALSITIATRYIHSHAAMLHRDDYENAVKLIAEVIKRLDRETVD-
>tr|A0A0Q3TC35|A0A0Q3TC35_9BACI/7-356
--TLTMLKELTDAKGIPGNEREPREVMKKYISQYADEVTTDGLGSLIAKKIGKEDGPKIMVAGHLDEVGFMITNIDDKGFLRFQTVGGWWSQVMLAQRVTIVTSKG-EVTGVIGSKPPHILSPEARKKPVDIKDMFIDIGASSREEATGWGVKPGDMVVPYFEFTVMNEKMLLAKAWDNRIGCAIAIDVLKELKDVDHPNVVYGVGTVQEEVGLRGARTSAQKIEPDIAFGVDVGIAGDTPGITEKEALSKMGKGPQIILYDASMVSHKGLRDLVTDTADELNIPYQFDSVPGGGTDSGAIHLTHNGVPALSITIATRYIHSHAAMLHRDDYENAVKLIAEVIKRLDRETVD-
>tr|A0A3E0JU76|A0A3E0JU76_9BACI/6-356
-ETLRMLKDLTDAKGIAGNEREVREVMRGYIKDYADDIQTDGLGSLIAKKEGESGGPKIMIAGHLDEVGFMVTQIDDKGFIRFQPVGGWWNQVMLAQRVTIVTQKG-DVTGIIGSKPPHILPAEARKKPVEIKDMFIDIGASSREEAMEFGVRPGDQIVPYFEFTVMKDKILLAKAWDNRIGCAIAIEVLKKLKGVNHPNVVYGVGTVQEEVGLRGARTSAHYIEPDIAFGVDVGIAGDTPGISEKEAMGKMGKGPQIILYDASMVSHKGLRDFVVGVAEECGIPYQYDAMPGGGTDSGSIHLTGNGVPTLSITIATRYIHTHAAMIHREDFEHTVQLLTEVIKRLDKKTVE-
>tr|A0A1H7XT02|A0A1H7XT02_9BACI/6-354
-ETLTMLKELTDARGIPGNEREVREVMSKYIAPYSDELTVDGLGSLIAKKGQ--IGPKIMVAGHLDEVGFMITQIDDKGFLRFQTVGGWWSQVMLAQRVTIVTNKG-DVTGVIGSKPPHILPPEARKKPVEIKDMFIDIGASSREEAEEWGVKPGDMVVPYFEFTVMNEKMLLAKAWDNRIGCAIAIDVMKQLKDENVQNTVYGVGTIQEEVGLRGARTSAQAIQPDIAFGVDVGIAGDTPGISEKEAASKMGEGPQIILYDASMVSHKGLRDFVTNVADELNIPYQFDAIPGGGTDSGAIHTTHRGVPSLSITIATRYIHSHAAMLHRDDYENAVKLIVEVIKRLDQETVD-
>tr|A0A5C0WKZ7|A0A5C0WKZ7_BACIA/5-355
-QTLTMLKDLTDAKGIPGNERDVKKVMQTYIESYADEVSTDRLGSLIAKKEGNANGPKIMLAGHLDEVGFMVTKIDDKGYIRFQTVGGWWSQVMLAQRVTIVTKKG-EITGVIGSKPPHVLSPEARKKSIEITDMFIDIGASSKEQAMEWGVLPGDQIVPYFEFTVMNEKMLLAKAWDNRIGCAVAIDVMKNLHNAQHENIAYSVATVQEEVGLRGAKTAAATIQPDIGFAIDVGVAGDTPGITEKEATSKLGKGPTIVVFDASMVSHKGLRDFVVQTADELNIPYQYDSMPGGGTDAGGIHLTGHGVPSLSIGIPSRYIHTHAAMIHRDDYENAVKLLTEVIKRLDQKTVE-
>tr|A0A494ZB96|A0A494ZB96_9BACI/6-357
-DTLKMLKELTDANGIPGNERAPRQVMKKYIEPLADEIEYDNLGSLIAKKIGDPNGPKIMIAGHLDEVGFMVSQIDEKGFIKFQTVGGWWSHVMLSQRVTITTRKGEEIIGVIGSKPPHILPAEARKKVVDMKELFIDIGATSKEEALEWGIRPGDMITPYFEFNVMKEKMLLAKAWDNRIGCAIAIDVFKALKDSNHPNIVYGVGNVQEEVGLRGAKTSTFKIQPDIGFALDVGVAGDTPGITAKESTSKLGDGPQIIIYDASMVGHKGLRDFVVDIAEEHNIPYQFDSTPGGGTDAGSIHLTANGVPAMAIGIATRYIHSHAAILHRDDYENTVKLVVEVIKRLDRETVN-
>tr|A0A1V1Z6E9|A0A1V1Z6E9_9BACI/6-356
-QTLTMLKDLTDAKGIPGNERDVKKVMQTYIESYADEVSTDRLGSLIAKKEGNANGPKIMLAGHLDEVGFMVTKIDDKGYIRFQTVGGWWSQVMLAQRVTIVTKKG-EITGVIGSKPPHVLSPEARKKSIEITDMFIDIGASSKEQAMEWGVLPGDQIVPYFEFTVMNEKMLLAKAWDNRIGCAVAIDVMKNLHNAQHENIAYSVATVQEEVGLRGAKTAAATIQPDIGFAIDVGVAGDTPGITEKEATSKLGKGPTIVVFDASMVSHKGLRDFVVQTADELNIPYQYDSMPGGGTDAGGIHLTGHGVPSLSIGIPSRYIHTHAAMIHRDDYENAVKLLTEVIKRLDQKTVE-
>tr|A0A4Y9JY44|A0A4Y9JY44_9BACI/6-356
-QTLTMLKDLTDAKGIPGNERDVKKVMQTYIESYADEVSTDRLGSLIAKKEGNANGPKIMLAGHLDEVGFMVTKIDDKGYIRFQTVGGWWSQVMLAQRVTIVTKKG-EITGVIGSKPPHVLSPEARKKSIEITDMFIDIGASSKEQAMEWGVLPGDQIVPYFEFTVMNEKMLLAKAWDNRIGCAVAIDVMKNLHNAQHENIAYSVATVQEEVGLRGAKTAAATIQPDIGFAIDVGVAGDTPGITEKEATSKLGKGPTIVVFDASMVSHKGLRDFVVQTADELNIPYQYDSMPGGGTDAGGIHLTGHGVPSLSIGIPSRYIHTHAAMIHRDDYENAVKLLTEVIKRLDQKTVE-
>tr|A0A5S4Z7N0|A0A5S4Z7N0_9BACI/6-356
-ETLTMLKDLTDAKGVPGNEREVRNVMKTYIEPFADEITTDNLGSLIAKKTGLENGPKIMVAGHLDEVGFMVTQIDGRGFLRFQTVGGWWSQVMLAQRVTIVTDKG-ELTGVIGSKPPHILPPEARKKPVDIKDMFIDIGASSREEAAEWGVKPGDMVVPYFEFTVMNEKMLLAKAWDNRIGCAIAIDVLKNLKDAEHPNIVYGVGTVQEEVGLRGARTSAAKIEPDIAFGVDVGIAGDTPGISDKEASSKMGDGPQIILYDASMVSHKGLRDAVTSTADELGIPYQYDSIPGGGTDSGSIHLTANGVPALSITIATRYIHSHAAMLHRDDYEHTVKLITEVIKKLDRETVD-
>tr|A0A318U3P4|A0A318U3P4_9BACI/6-357
-DTLKMLKELTDANGIPGNERAPRAVMRKYIEPFADEIEQDNLGSLIAKKVGDENGPKIMIAGHLDEIGFMVTQVDDKGFIKFQTVGGWWSHVMLSQRVTITTRSGEEIIGVIGSKPPHILPAEQRKKVMDLKELFIDIGASSKEEVAEWGIRPGDMITPYFEFNVMKEKLLLAKAWDNRIGCAIAIDVLKALKDTKHPNVVYGVGNVQEEVGLRGAKTATFKIQPDIGFAVDVGVAGDTPGITPKESTSKIGDGPQIIIFDASMVGHKGLRDFVVDVAEENNIPYQFDSTPGGGTDAGSIHLTANGVPAMAIGIATRYIHSHAAILHRDDYENTVKLIVELVKKLDRDTVN-
>tr|A0A2N5H2G3|A0A2N5H2G3_9BACI/6-356
-ETLTMLKDLTDANGIPGNERQPREVMRKYIEPYADEITTDGLGSLIAKKVGQDGGPKIMVAGHLDEVGFMVTSIDDKGFIRFQTVGGWWSQVMLAQRVTIVTNKG-DITGVIGSKPPHILTPEARKKPVEIKDMFIDIGASSRDEVKAWGVRPGDMVVPYFEFTVMNEKMLLAKAWDNRIGCAIAIDVLKRLKNENHPNVVYGVGTVQEEVGLRGAKTSAHLIEPDIAFSVDVGIAGDTPGVSEKEAMGKMGEGPQIILYDASMVSHKGLRDLVVDVADELNIPYQFDAMPGGGTDSGSIHIARNGVPALSITIATRYIHSHSSMLHRDDFENTVKLIVEVIKRLDRQTVD-
>tr|A0A0U1P2B9|A0A0U1P2B9_9BACI/6-356
-ETLTMLKDLTDAKGIPGNEREVREVMKKYIEPFADEMTTDGLGSLIAKKVGKEGGPKIMVAGHLDEVGFMITQIDDKGFLRFQTVGGWWGQVMLAQRVTIVTKKG-DVTGIIGSKPPHILSPEARKKPVEIKDMFIDIGATSRDEVLEWGVRPGDMAVPYFEFTVMNEKMLLAKAWDNRIGCAIAIDVLKQLKGVDHPNVVYGVGTIQEEVGLRGARTAASKIEPDIGFALDVGIAGDTPGISEKEAMSKMGKGPQIILYDASLVSHKGLRDFVTDLADELNIPYQFDAIPGGGTDAGSIHMTHNGVPALAITIATRYIHTHAAMLHRDDFENTVKLIVEVIKRLDRETVD-
>tr|A0A1V2A953|A0A1V2A953_9BACI/6-356
-QTLRMLKELTDAKGIAGNEREVRGVMKKYIEPYADDVTTDGLGSLIAKKTGNANGPKIMVAGHLDEVGFMVTRIDDKGFIRFQTVGGWWSQVMLAQRVTIVTKKG-DVTGVIGSKPPHILPAEARKKPVDIKDMFIDIGASSREEAAEWGVRPGDMVVPYFEFTVMNEKMMLAKAWDNRIGCAIAIDVMKYVKDKQHENIVYGVGTVQEEVGLRGAKTSAHMIEPDIAFAVDVGIAGDTPGVTEKEAMGKMGKGPQIILYDASMVSHKGLRDFVTDVADELEIPYQFDSMAGGGTDSGEIHKTANGVPTLSVTIATRYIHSHAAMLHRDDYENAVKLLGEVILRLDRETVN-
>tr|A0A544ST68|A0A544ST68_9BACI/6-357
-ETLTMLKELTDAKGIPGNEREPRQVMEKYIKPFADKIEYDNLGSLIAEKVGDANGPKIMVAGHLDEVGFMISKIDDKGFLSFQTVGGWWSQVMLAQRVTIVTRKGDTITGVIGSKPPHILTADARKKAVDVKDMFIDIGASSKEEAMEWGVLPGDMVVPYFEFSVMNEKLLLAKAWDNRIGCAIAIDVLKGLKEEKHPNIVYGVGTVQEEVGLRGAKTSTAKVNPDIGFAVDVGIAGDTPGITAKESTSKMGAGPQIVLFDASMVSHKGLRDFVVDTAEENNIPYQFEMIPGGGTDAGSMHISLNGVPALSIGIATRYIHSHAGILHRDDYENTVKLIVEVIKKLDRDAVN-
>tr|A0A072NQ12|A0A072NQ12_BACAZ/7-357
-ETLMILKDLTDAKGIPGDEREVREVMKKYISPYADEITSDNLGSLIAKKVGKEDGPKIMVAGHLDEVGFMVTQITEKGFLKFQTVGGWWSQVMLAQRVTIMTKKG-NIPGIIGSKPPHVLSPEARKKVVDIKDMFIDIGATSKEEAMGWGVLPGDSIVPYFEFTVMNEKMLLAKAWDNRIGCAIAIDVLKNLKGVDHPNVVYGVGTVQEEVGLRGAKTATAQIKPDIGFAVDVGIAGDTPGITEKESVSKMGEGPQIILYDASIVSHKGLRDFVVSVAEENNIPYQFDSMAGGGTDAGSIHLTANGVPALAITIATRYIHSNAAMLHRDDYENAVKLIVEVIKRLDDDKVK-
>tr|A0A1S2MEI7|A0A1S2MEI7_9BACI/3-353
-NTLKMLKDLTDANGIPGNEKEPRDVMKKYIEPFADEVTQDNLGSLIAKKTGTAAEPRIMVAGHLDEIGLMVTSIDDKGFVRFQTVGGWWGQVMLAQRVTIMTRNG-YVPGVIGSKPPHILPPEARKKPVEIKDMFIDIGASSKEEAMEFGLRPGDAVVPVCEFTVMKEKMLMAKAWDNRIGCAIAIEVLRQLKDVDHPNTVYGVGTVQEEVGLRGARTSAHNIQPDIGFAVDVGIAGDTPGVTDKEALAKMGDGPQIIMYDASMIAHKGLRDFVTNTADEAGIPYQFDYVAGGGTDAGAIHLTANGSPALAITIATRYIHSHAAILHRDDLENAVKLIVEVIKKLDKDTVA-
>tr|A0A553SK18|A0A553SK18_BACCI/5-355
-ETLSMLKDLTDAKGIPGNEREPREVMKKYISPYADEVTTDNLGSLIAKKTGKEDGPKIMVAGHLDEVGFMITRIDDKGFLYFQTVGGWWSQVMLAQRVTIVTSKG-DITGVIGSKPPHILSPEARKKPVEIKDMFIDIGAASKEEANEWGVKPGDMVVPYFEFTVMNEKMLLAKAWDNRIGCAIAIDVLKGLKGTEHPNTVYGVGTVQEEVGLRGARTAAQKIQPDIAFGVDVGIAGDTPGVTEKEALSKMGKGPQIILYDASMVSHKGLRDLVTDTADAQNIPYQFDSVPGGGTDSGAIHLTHNGVPALSITIATRYIHSHAAMLHRDDYENAVKLIIEVIKKLDSETVK-
>tr|A0A3R9RDG1|A0A3R9RDG1_9BACI/6-356
-QTTNMLKELTDANGIPGNEKEARDVMRDNISPYADDITTDHLGSLIAKKTGKAGGPKIMITGHLDEIGFMITQIDDNGFLKFQTVGGWWSQVMLAQRVNIMTKKG-NIVGVIGSKPPHILTAEQRKKAVEIKDMFIDIGASSKEEAESFGVVPGDSVVPICDFTVMNEKLMMAKAWDNRIGCAIAIEVMKRLQNEDHANEVYGVGAVQEEVGLRGAKTSANKITPDIGFAVDVGIAGDTPGVTENDAKAEIGKGPQILVFDRSMVSHKGLRDFVTETADKHDIPYQFDAMSGGATDGGSIHLSGEGVPSLAITIPTRYIHTHAAILHYDDFEHAVQLFVEIVKGLDEEKVK-
>tr|A0A4P6ZX73|A0A4P6ZX73_9BACL/7-357
--TLTMLKELTDARAIPGNEREARDVMRKYIEPFADRMDTDNLGSLIAEKVGDANGPKIMVAGHLDEVGFMVSQIDDKGFLKFQTVGGWWSQVMLAQRVTIVTRKGQSITGVIGSKPPHILTPEARKKPVDIKDMFIDIGASSKKEAMEWGVLPGDMVTPYFEFTVMNDKLLLAKAWDNRIGCAIAIDVLKALKGENHPNIVYGVGAVQEEVGLRGARTAATKIKPDIGFAVDVGIAGDTPGITSKESTSKMGDGPQLVLFDASMVSHKGLRDLVVNTAEENNIPYQFESMPGGGTDAGAIHLTANGVPSLAIGVATRYIHSHAGILHRDDYENAVKLIVAVIKKLDRDTVN-
>tr|A0A437KD10|A0A437KD10_9BACI/6-356
-ETLSMLKDLTDAKGIPGNEREPREVMKKYISAYADEVTTDNLGSLIAKKTGKEDGPKIMVAGHLDEVGFMITRIDDKGFLYFQTVGGWWSQVMLAQRVTIVTSKG-DITGVIGSKPPHILSPEARKKPVEIKDMFIDIGAASKEEAHEWGVKPGDMVVPYFEFTVMNEKMLLAKAWDNRIGCAIAIDVLKGLKDSEHPNTVYGVGTVQEEVGLRGARTAAQKIQPDIAFGVDVGIAGDTPGVTEKEALSKMGKGPQIILYDASMVSHKGLRDLVTDTADAQNIPYQFDSVPGGGTDSGAIHLTHNGVPALSITIATRYIHSHAAMLHRDDYENAVKLIIEVIKKLDSETVK-
>tr|W4Q9G5|W4Q9G5_9BACI/6-356
-ERLQMLKDLTDANGVPGNEREAREVMTKYITPFADEVTTDKLGSLVAKKTGKADGPKIMVAGHLDEIGFMVTSIDDKGFLRFQTVGGWWEQVMLAQRVTVMTKKG-NIPGVIGSKPPHILAPEARKKPVDKKDMFIDIGATSKEEAIEFGVKPGDSVVPVCEFTVMKEKLLMAKAWDNRIGCAIAIDVLRGLQGVDHPNTVYGVGTVQEEVGLRGARTSAHLIQPDIGFGVDVGIAGDTPGVTEKEALAKMGDGPQIVLYDASMISHKGLRDFVTDTADEHNIPYQFDAMAGGGTDSGAIHLTANGVPALSITVATRYIHTHAAILHRDDYENAVKLIVEVIKKLDKETVE-
>tr|A0A6L6GUQ4|A0A6L6GUQ4_9BACL/6-356
-ETLTMLKDLTDANGIPGNERQSREVMKKYISPFADSIETDGLGSLIAKKEGDANGPKIMVAGHLDEIGFMITQIDDKGFLKFQTVGGWWNQVMLAQRVTVTTRKGEEITGVIGSKPPHILSPEARKKPVEIKDMFIDIGASSADEAKEWGITPGDMVTPYFEFQVMKDKMLLAKAWDNRIGCAIAIDVLKALKDTDHPNVVYGVGTVQEEVGLRGAKTATAKIQPDIGFAVDVGIAGDTPGITSKESTSKMGDGPQILVYDASMISHRGLRELVLDTADESGIPYQFEAIAGGGTDAGSIHLTANGVPALAIGVATRYIHSHAGILHRDDYENAVKLIVEVIKKLDKDTV--
>tr|A0A2N0YB84|A0A2N0YB84_9BACI/6-356
-ETLKMLRDLTDAKGIAGNESEVRKVMTEYITPFADEISTDGLGSLIAKKTGDENGPKIVVTGHMDEVGFMITQIDDKGFLRFQPVGGWWSQVMLAQRVTIVTGKG-DITGIIGSKPPHILSADARKKPIDIKDMFIDIGASSKKEVKEWGVKPGDMVVPYFEFTVMNEKMLLAKAWDNRIGCAIAIDVLKQLKESDHPNVVYGIGAVQEEVGLRGSKTSTFKIQPDIGFAVDVGIAGDTPGVSEKEAMSKMGEGPQIVIYDSSMVAHKGLRDFVTDTADEMNIPYQYESIPGGGTDAGSIHLTANGVPALAITIATRYIHSHAAMLHRDDYENAVKLIVEVIKRLDREAVD-
>tr|A0A659FPF3|A0A659FPF3_STAAU/3-353
-QSVKLLKHLTDVNGIAGYEMQVKEAMRNYIEPVSDQIIEDNLGGIFGKKNAENGQYSIMISGHMDEVGFMVTKIDKHGFISFTPVGGWWNQVMLSQKVTITTDSGKEIRGIIGSKPPHVLTPEERKKPMEIKNMFIDIGVSSKEEAEEAGVEVGNMVTPYSEFEVLTNKYLTAKAFDNRYGCALAVEVLKRLKDENIGINLYSGATVQEEVGLRGAKVAANKIKPDLAIAVDVGIAYDTPGMSGQTSDSKLGGGPVVIMMDATSIAHQGLRKHIKDVAKKHNIEVQWDTTPGGGTDAGSIHVANEGIPTMTIGVTLRYMHSNVSVLNVDDYENSVRLVTEIVRSLNDETY--
>tr|A0A4P8SFJ3|A0A4P8SFJ3_9BACI/6-357
-DTLKMLKELTDANGIPGNERAPRAVMRKYIEPFADKIEQDNLGSLIAKKVGDENGPKIMIAGHLDEIGFMVTQIDEKGFIKFQTVGGWWSHVMLSQRVTITTRSGEEIIGVIGSKPPHILPVEQRKKVMDLKELFIDIGASSKDEVKEWGIRPGDMITPYFEFNVMKEKLLLAKAWDNRIGCAIAIDVLKALKDTKHPNVVYGVGNVQEEVGLRGAKTATFKIQPDIGFAVDVGVAGDTPGITPKESTSKIGEGPQIIIFDASMVGHKGLRDFVVDVAEENNIPYQFDSTPGGGTDAGSIHLTANGVPAMAIGIATRYIHSHAAILHRDDYENTVKLIVELVKKLDRDTVN-
>tr|A0A127DAL2|A0A127DAL2_9BACI/6-356
-ETLRMLRDLTDAKGIAGNESEVRKVMTEYITPFADEISTDGLGSLIAKKTGDAKGPKIVVTGHMDEVGFMITQIDDKGFLRFQPVGGWWSQVMLAQRVTIVTSKG-DVTGIIGSKPPHILSAEARKKPIDIKDMFIDIGAASKEEVSEWGVKPGDMVVPYFEFTVMNEKMLLAKAWDNRIGCAIAIDVLKQLKDSDHPNVVYGIGAVQEEVGLRGSKTSTFKIQPDIGFAVDVGIAGDTPGVSEKEAMSKMGEGPQIVIYDSSMVAHKGLRDFVTDTADEMNIPYQYESIPGGGTDAGSIHLTANGVPALAITIATRYIHSHAAMLHRDDYENAVKLIVEVIKRLDREAVD-
>tr|A0A239GC98|A0A239GC98_9BACI/6-356
-ETLRMLRDLTDAKGIAGNESEVRKVMTEYITPFADEISTDGLGSLIAKKTGDAKGPKIVVTGHMDEVGFMITQIDDKGFLRFQPVGGWWSQVMLAQRVTIVTSKG-DVTGIIGSKPPHILSAEARKKPIDIKDMFIDIGAASKEEVSEWGVKPGDMVVPYFEFTVMNEKMLLAKAWDNRIGCAIAIDVLKQLKDSDHPNVVYGIGAVQEEVGLRGSKTSTFKIQPDIGFAVDVGIAGDTPGVSEKEAMSKMGEGPQIVIYDSSMVAHKGLRDFVTDTADEMNIPYQYESIPGGGTDAGSIHLTANGVPALAITIATRYIHSHAAMLHRDDYENAVKLIVEVIKRLDREAVD-
>tr|A0A0H4PJD7|A0A0H4PJD7_9BACI/6-356
-ETLIMLKELTDAKGIPGNEREVREVMRKYIEPLSDEITTDHLGSLIAKKVGNEKGPKIMVAGHLDEVGFMVTQIDEKGFLRFQTVGGWWSQVMLAQRVTVVTNKG-DITGIIGSKPPHILSPEARKKPVEIKDMFIDIGASSREEAMEWGVRPGDMVVPYFEFTVMNEKMLLAKAWDNRIGLAIAIGVLKYLKDKKHENIVYGVGTVQEEVGLRGAKTAAQKIQPDIAFGVDVGIAGDTPGVSEKEAQSKMGKGPQIILYDASMVSHKGLRDFVTNVADELNIPYQFDAIAGGGTDSGSIHLTGQGVPTLSVTIATRYIHSHAALLHRDDYENAVKLIGEVILRLDREAVN-
>tr|G9QQC7|G9QQC7_9BACI/6-356
-ETLIMLKELTDAKGIPGNEREVREVMRKYIEPLSDEITTDHLGSLIAKKVGNEKGPKIMVAGHLDEVGFMVTQIDEKGFLRFQTVGGWWSQVMLAQRVTVVTNKG-DITGIIGSKPPHILSPEARKKPVEIKDMFIDIGASSREEAMEWGVRPGDMVVPYFEFTVMNEKMLLAKAWDNRIGLAIAIGVLKYLKDKKHENIVYGVGTVQEEVGLRGAKTAAQKIQPDIAFGVDVGIAGDTPGVSEKEAQSKMGKGPQIILYDASMVSHKGLRDFVTNVADELNIPYQFDAIAGGGTDSGSIHLTGQGVPTLSVTIATRYIHSHAALLHRDDYENAVKLIGEVILRLDREAVN-
>tr|A0A1E5LCS1|A0A1E5LCS1_9BACI/6-355
-ETLTMLKDLTDAKGIPGHEREARDVMRKYIAPYADEVMHDNLGSLIAKKTGQEGGPKIMVAGHLDEVGFMVSKISDKGFLSFQTVGGWWSQVMLAQRVTIMTKKG-NITGIIGSKPPHILPPEARKKPVDIKDMFIDIGASSKEEAMEWGVTPGDSVVPYFEFTVMNEKMLLAKAWDNRIGCAIAIEVLKQLQGVEHPNVVYGVGTVQEEVGLRGAKTATNFIKPDIGFAVDVGIAGDTPGITDKEANSKMGEGPQIILYDASMVSHKGLRDFVVETAEENEIPYQFDAMAGGGTDSGSIHLTANGVPALSITVATRYIHSHAAMLHRDDFENAVKLIVEVIKRLDAAKV--
>tr|A0A1I4PUV4|A0A1I4PUV4_9BACI/3-353
-QTTQMLKELTDANGIPGNEKEARDVMKKHISPYADDVTTDHLGSLIARKTGKAGGPKVMVTGHLDEIGFMITQIDDNGFLKFQTVGGWWSQVMLAQRVNVMTSRG-NITGVIGSKPPHILTAEQRKKAVEIKDMFIDIGASSKEEAESFGVKPGDSVAPICDFTVMNEKLMMAKAWDNRIGCAIAIEAMKRLQNEDHPNELYGVGAVQEEVGLRGAKTSAAKIEPDIGFAVDVGIAGDTPGVTENDAKAEIGKGPQILVFDRSMVSHKGLREFVTATADKHSIPYQFDAMSGGATDAGSIHLTGQGVPSLAVTVPTRYIHTHAAILHKDDFEHAVQLFVEIIKELGADKVN-
>tr|A0A2B4Q071|A0A2B4Q071_9BACI/6-355
-STLTMLKELTDARGIAGNEREPREVMKKYIEPFADELSTDNLGSLVAKKVGEENGPKIMVAGHLDEVGFMITQIDDKGFLRFQTVGGWWSQVMLAQRVTIVTRKG-DVTGVIGSKPPHILPAEARKKPVEIKDMFIDIGASSKEEAMEWGVRPGDQVVPYFEFQVMKEKMLLAKAWDNRIGCAITIDVLKQLKDEKHPNVVYGVGTVQEEVGLRGAKTSAHYIKPDIAFAVDVGIAGDTPGVTEKEAQSKMGDGPQIILYDASVIGHTGLRNFVVDVADELDIPYQYDSVAGGGTDAGAIHISVNGIPSMAITIATRYIHSHAAMLHRDDYENAVKLIVEVIKRLDKEAV--
>tr|A0A4U2VR58|A0A4U2VR58_BACPU/6-356
-QTLTMLKDLTDAKGIPGNERDVKKVMQTYIESYADEVSSDRLGSLIAKKEGNANGPKIMLAGHLDEVGFMVTKIDDKGYIRFQTVGGWWSQVMLAQRVTIVTKKG-DITGVIGSKPPHVLSPEARKKSIEITDMFIDIGASSKEQAMEWGVLPGDQIVPYFEFTVMNEKMLLAKAWDNRIGCAVAIDVMKNLHNTQHENIAYSVATVQEEVGLRGAKTAAATIQPDIGFAIDVGVAGDTPGITEKEATSKLGKGPTIVVFDASMVSHKGLRDFVVQTADELNIPYQYDSMPGGGTDAGGIHLTGHGVPSLSIGIPSRYIHTHAAMIHRDDYENAVKLLTEVIKRLDQKTVE-
>tr|A0A3S4U3B5|A0A3S4U3B5_9BACI/6-354
-ETLTMLKELTDAKGVAGNEQEPRRVMKKYIEPYAEEIETDGLGSLIAKKTGDANGPKIMIAGHLDEVGFMITQIDDKGFLRFQTVGGWWNQVMLAQRVTIVTAKG-DITGVIGSKPPHILSPEARKKPVEIKDMFIDIGASSKEEAQEWGVRPGDMVVPYFEFTVMNDKMLLAKAWDNRIGCAIAIDVLKNLKGENHPNTVFGVGTVQEEVGLRGAKTAANKIMPDIAIAVDVGIAGDTPGISEKESQSKMGDGPQIMLYDASMVSHKGLRDFVTGIADELEIPYQFDAMPGGGTDAGSTHLAGEGAPSLAITIATRYIHTHAALLHRDDYENAVKLITEVVKRLDKGT---
>tr|A0A2N1K532|A0A2N1K532_9BACI/6-355
-ETLTMLKELTDARGIAGNEREPREVMKKYIEPFVDELSTDNLGSLVAKKVGEENGPKIMVAGHLDEVGFMITQIDDKGFLRFQTVGGWWSQVMLAQRVTIVTRKG-DVTGVIGSKPPHILPPEARKKPVEIKDMFIDIGASSQEEAMEWGVRPGDQVVPYFEFQVMKEKMLLAKAWDNRIGCAIAIDVLKQLKDEKHPNVVYGVGTVQEEVGLRGAKTSANYIKPDIAFAVDVGIAGDTPGVTEKEAQSKMGDGPQIILYDASVIGHTGLRDFVVDVADELQIPYQYDSVAGGGTDAGAIHIAVNGIPSMAITIATRYIHSHAAMLHRDDYENAVKLIVEVIKRLDKEAV--
>tr|A0A0P7GMZ0|A0A0P7GMZ0_9BACI/6-356
-QTLTMLKDLTDAKGIPGNERDVKKVMQTYIESYADEISTDRLGSLIAKKEGNANGPKIMLAGHLDEVGFMVTKIDDKGYIRFQTVGGWWSQVMLAQRVTIVTKKG-DITGVIGSKPPHVLSPEARKKSIEITDMFIDIGASSKEQAMEWGVLPGDQIVPYFEFTVMNEKMLLAKAWDNRIGCAVAIDVMKNLQNAQHENIAYSVATVQEEVGLRGAKTAAATIQPDIGFAIDVGVAGDTPGITEKEATSKLGKGPTIVVFDASMVSHKGLRDFVVQTADELNIPYQYDSMPGGGTDAGGIHLTGHGVPSLSIGIPSRYIHTHAAMIHRDDYENAVKLLTEVIKRLDQKTVE-
>tr|A0A2T0CS22|A0A2T0CS22_9BACI/6-356
-ETLKMLADLTDAKGIAGNESEVRKVMTEYITPFADEILTDGLGSLIAKKTGDENGPKIVVTGHMDEVGFMITQIDDKGFLRFQPVGGWWSQVMLAQRVTIVTGKG-DITGIIGSKPPHILSAEARKKPIDIKDMFIDIGASSKEEVKEWGVKPGDMVVPYFEFTVMNEKMLLAKAWDNRIGCAIAIDVLKQLKDSDHPNVVYGIGAVQEEVGLRGSKTSTFKIQPDIGFAVDVGIAGDTPGVSEKEAMSKMGEGPQIVIYDSSMVAHKGLRDFVTDTADEMNIPYQYESIPGGGTDAGSIHLTANGVPALAITIATRYIHSHAAMLHRDDYENAVKLIVEVIKRLDREAVD-
>tr|A0A1D7QTH4|A0A1D7QTH4_9BACI/3-354
-DMLNMLKELTDANGVPGNEREPREVMKKFIEPFADEVETDHLGSLIAKKTGVTDGPKIMVAGHLDEIGFMITQIDDRGFLKFQTVGGWWEQVMLAQRVSVMTREG-NIPGVIGSKPPHILAPEARKKSMDKKEMFIDIGASSREEAESFGVRPGDSVVPVCDFTVMKEKLLMAKAWDNRIGCAIAIEVLKQLKDTDHPNTVYGVGTVQEEVGLRGARTSAHHIQPDIGFGVDVGIAGDTPGVTEKDALAKMGEGPQIIMYDASMISHKGLRDFVTDTADENDIPYQFDAVPGGGTDSGAIHLTANGVPALSITVATRYIHTHAGILHRDDFENAVKLIVSVIKKLDTDTVK-
>tr|A0A5C8NLC2|A0A5C8NLC2_9BACI/6-356
-ETLTMLKDLTDARAISGDEKEAREVMKKYITPYADEVYTDNIGSLIAKKTGDENGPKVMVAGHLDEVGFMVTRIDDKGFIFFQTIGGWWSQVMLAQRVTIVTDKG-DITGVIGSKPPHVLSPEARKKPVAIKDMFIDIGASSKEEALEFGVKPGDSIVPYFEFTQFKEKMLMAKAWDNRIGCAIAIEALKQLKESDHPNIVYGVGTVQEEVGLRGAKTSTHSIKPDIGFAVDVGIAGDTPGISQQDADSKLGDGPQIILYDASMISHKGLRDLVIETAEEKEIPYQYASIAGGGTDGGSIHLTANGVPTLSITIATRYIHSHAAILHRDDFENAVKLIVEVIKKLDRDKVK-
>tr|A0A6M1ADL0|A0A6M1ADL0_STAAU/3-353
-QSVKLLKHLTDVNGIAGYEMQVKEAMRNYIEPVSDQIIEDNLGGIFGKKNAENGQYSIMISGHMDEVGFMVTKIDKHGFISFTPVGGWWNQVMLSQKVTITTDSGKEIRGVIGSKPPHVLTPEERKKPMEIKNMFIDIGVSSKEEAEEAGVEVGNMVTPYSEFEVLADKYLTAKAFDNRYGCALAIEVLKRLKDENIGINLYSGATVQEEVGLRGAKVAANTIKPDLAIAVDVGIAYDTPGMSGQTSDSKLGGGPVVIMMDATSIAHQGLRKHIKDVAKEHNIEVQWDTTPGGGTDAGSIHVANEGIPTMTIGVTLRYMHSNVSVLNVDDYENSIRLVTEIVRSLNDESY--
>tr|A0A653UAN6|A0A653UAN6_9BACI/6-356
-ETLTMLKDLTDAKGVPGNEREVRNVMKTYIEPFADEITTDNLGSLIAKKTGLENGPKIMVAGHLDEVGFMVTQIDGRGFLRFQTVGGWWSQVMLAQRVTIVTDSG-EITGVIGSKPPHILPPEARKKPVDIKDMFIDIGASSRKEAAEWGVKPGDMVVPYFEFTVMNEKMLLAKAWDNRIGCAIAIDVLKNLKDADHPNIVYGVGTVQEEVGLRGARTSAAKIEPDIAFGVDVGIAGDTPGISDKEASSKMGDGPQIILYDASMVSHKGLRDAVTSTADELGIPYQYDSIPGGGTDSGSIHLTANGVPALSITIATRYIHSHAAMLHRDDYEHTVKLITEVIKKLDRETVD-
>tr|A0A081LBK8|A0A081LBK8_9BACI/6-356
-QTLTMLKDLTDAKGIPGNERDVKKVMQTYIESYADEVSTDRLGSLIAKKEGNANGPKIMLAGHLDEVGFMVTKIDDKGYIRFQTVGGWWSQVMLAQRVTIVTKKG-EITGVIGSKPPHILSPEARKKTIEITDMFIDIGASSKEQAMEWGVLPGDQIVPYFEFTVMNEKMLLAKAWDNRIGCAVAIDVMKNLHDAQHENIAYSVATVQEEVGLRGAKTAAATIQPDIGFAIDVGVAGDTPGITEKEATSKLGKGPTIVVFDASMVSHKGLRDFVVQTADELNIPYQYDSVPGGGTDAGGIHLTGHGVPSLSIGIPSRYIHTHAAMIHRDDYENAVKLLTEVIKRLDQKTVE-
>tr|A0A428J840|A0A428J840_9BACI/6-357
-ETLTMLKDLTDAKGIPGNEREVRNVMKEYIAPFADEVTTDGLGSLVAKKTGKDGGPKVMVAGHLDEVGFMITQIDEKGFLRFQTAGGWWSQVMLAQRVTVVTRSGEEITGIIGSKPPHILPAEVRKKPVDIKDMFIDIGATSREEAESWGIRPGDQAVPYFEFTVMKEKMLLAKAWDNRIGCAIAIDVLKQLKNEQHDNVVYGVGTVQEEVGLRGARTSANMIQPDIGFAVDVGIAGDTPGVTEKEALAKMGKGPQIVLYDASMISHKGLRDFVTDVADELGIPYQFDAMAGGGTDSGAMHLVGSGVPNLAVTIPTRYIHSNAAMLHRDDYENAVKLLVEVIKRLNSETVN-
>tr|A0A396SJ82|A0A396SJ82_9BACI/6-357
-NTLKMLKELTDANGIAGNERAPREVMRKYIAPYADEMEQDNLGSLIAKKVGDENGPKIMVAGHLDEVGFMVSQIDDKGFVKFQTVGGWWSHVMLSQRVTITTRKGEEIIGVIGSKPPHILPVDQRKKVVELKELFIDIGASSREEVQEWGIRPGDMITPYFEFNVMKEKMLLAKAWDNRIGCAIAIDVLKALKDINHPNIVYGVGNVQEEVGLRGAKTSTFKIKPDIGFAVDVGVAGDTPGISPKESTSKLGDGPQIIIFDASMVGHKGLRDFVVDVAEENNIPYQFDSTPGGGTDAGSIHITANGVPAMAIGIATRYIHSHAAILHRDDYENTVKLIVELVKKLDRETVN-
>tr|A0A366Y5N6|A0A366Y5N6_9BACI/6-356
-ETLQMLKDLTDANGIPGNEREPREVMKKYIEPFADEILMDNLGSIIAKKTGHPDGPKIMVAGHLDEIGFMVTQIDEKGFLRFQTVGGWWEQVMLAQRVTIMTRKG-DIPGVIGSKPPHILPAEARKKPVDKKDMFIDIGATSREEAESFGVRPGDAVVPICDFTVMKEKLLMAKAWDNRIGCAIAIEVLRQLKGMEHPNIVYGVGTVQEEVGLRGAKTATNFIQPDIGFAVDVGIAGDTPGVTEKDALAKMGKGPQIIMYDASMVSHKGLRNFVTDTADEAEIPYQFDAVPGGGTDSGSIHLTANGVPALSITIATRYIHTHAAILHRDDFENAVKLIVEVIKRLDKEKVK-
>tr|A0A2A4BPA1|A0A2A4BPA1_9BACI/6-356
-ETLKMLADLTDAKGIAGNESEVRKVMTEYITPFADEISTDGLGSLIARKTGDENGPKIVVTGHMDEVGFMITQIDDKGFLRFQPVGGWWSQVMLAQRVTIVTGKG-DITGIIGSKPPHILSTEARKKPIDIKDMFIDIGASSKEEVKEWGVKPGDMVVPYFEFTVMNEKMLLAKAWDNRIGCAIAIDVLKQLKDSDHPNVVYGIGAVQEEVGLRGSKTSTFKIQPDIGFAVDVGIAGDTPGVSEKEAMSKMGEGPQIVIYDSSMVAHKGLRDFVTDTADEMNIPYQYESIPGGGTDAGSIHLTANGVPALAITIATRYIHSHAAMLHRDDYENAVKLIVEVIKRLDREAVD-
>tr|X0RE55|X0RE55_9BACI/6-356
-ETLQMLKDLTDANAISGNEKEAREVMTQYITPYADEVETDRLGSLVAKKIGDENGPKIMVAGHLDEIGFMVTSIDDKGFLSFQTVGGWWEQVMLAQRVTIMTKEG-NIPGVIGSKPPHILPAEARKKSVDKKEMFIDIGATSKEEAIEFGVRPGDSVVPVCEFTVMKEKLLMAKAWDNRIGCAIAIDVLKSLKDEKHPNIVYGVGTIQEEVGLRGARTSAHLIQPDIGFGVDVGIAGDTPGVTAKEALAKMGDGPQIVLYDASMIGHKDLRDFVTNTADECNIPYQFDLMPGGGTDSGAIHLTANGVPALSITVPTRYIHTHAAMLHRDDYENTVKLITEVIKKLDKETVE-
>tr|A0A380C3M1|A0A380C3M1_SPOPA/6-357
-ETLMMLKELTDAKGIPGNEREPRDVMKKYIAPFADEIEQDGLGSLIAKKTGEENGPKVMVTGHLDEVGFMVTKIDDKGFLSFQTVGGWWSQVMLAQRVTIVTRKGDTVTGVIGSKPPHILSPEARKKPVDIKDMFIDIGATSKEEAMEWGILPGDMVVPYFEFTVMNDKHLLAKAWDNRIGVAIAIDVLKGLKEEKHPNVVYSVGAAQEEVGLRGAKTAATKIQPDIGFAVDVGVAGDTPGISEKEATGNMGDGPQILLVDASMVSHKGLRDLVIDTAEEKGIPYQFGSMPGGGTDAGAIHISNNGVPSLAICIPTRYIHSHAGILHRDDYENTVKLLIEVIKKLDRDTVN-
>tr|A0A6I6PMI3|A0A6I6PMI3_9BACI/6-356
-ETLTMLKDLTDAKGVPGNEREVRNVMKTYIEPFADEITTDNLGSLIAKKTGLANGPKIMVAGHLDEVGFMVTQIDGRGFLRFQTVGGWWSQVMLAQRVTIVTDKG-ELTGVIGSKPPHILPPEARKKPVDIKDMFIDIGASSREEAAEWGVKPGDMVVPYFEFTVMNEKMLLAKAWDNRIGCAIAIDVLKNLKDAEHPNIVYGVGTVQEEVGLRGARTSAAKIEPDIAFGVDVGIAGDTPGISDKEASSKMGDGPQIILYDASMVSHKGLRDAVTSTADELGIPYQYDSIPGGGTDSGSIHLTANGVPALSITIATRYIHSHAAMLHRDDYEHTVKLITEVIKKLDRETVD-
>tr|A0A2A7GZU6|A0A2A7GZU6_9BACI/7-356
--TLTMLKELTDARGIAGNEREPREVMKKYIEPFADELSTDNLGSLVAKKVGEENGPKIMVAGHLDEVGFMITQIDDKGFLRFQTVGGWWSQVMLAQRVTIVTRKG-DVTGIIGSKPPHILPAEARKKPVEIKDMFIDIGASSKEEAMEWGVRPGDQVVPYFEFQVMNEKMLLAKAWDNRIGCAIAIDVLKQLKDEQHPNVVYGVGTVQEEVGLRGAKTSANYIKPDIAFAVDVGIAGDTPGVTEKEAQSKMGDGPQIILYDASVIGHTGLRNFVVDVADELGIPYQYDSVAGGGTDAGAIHVSVNGIPSMAITIATRYIHSHAAMLHRDDYENAVKLIVEVIKRLDKETVH-
>tr|A0A2H3Q069|A0A2H3Q069_9BACI/7-356
--TLTMLKELTDARGIAGNEREPREVMKKYIEPFADELSTDNLGSLVAKKVGEENGPKIMVAGHLDEVGFMITQIDDKGFLRFQTVGGWWSQVMLAQRVTIVTRKG-DVTGIIGSKPPHILPAEARKKPVEIKDMFIDIGASSKEEAMEWGVRPGDQVVPYFEFQVMNEKMLLAKAWDNRIGCAIAIDVLKQLKDEQHPNVVYGVGTVQEEVGLRGAKTSANYIKPDIAFAVDVGIAGDTPGVTEKEAQSKMGDGPQIILYDASVIGHTGLRNFVVDVADELGIPYQYDSVAGGGTDAGAIHVSVNGIPSMAITIATRYIHSHAAMLHRDDYENAVKLIVEVIKRLDKETVH-
>tr|A0A0B4SA85|A0A0B4SA85_9BACI/6-356
-QTLTMLKDLTDAKGIPGNERDVKKVMQTYIESYADEVSTDRLGSLIAKKEGNANGPKIMLAGHLDEVGFMVTKIDDKGYIRFQTVGGWWSQVMLAQRVTIVTKKG-EITGVIGSKPPHVLSPEARKKSIEITDMFIDIGASSKEQAMEWGVLPGDQIVPYFEFTVMNEKMLLAKAWDNRIGCAAAIDVMKNLHNAQHENIAYSVATVQEEVGLRGAKTAAATIQPDIGFAIDVGVAGDTPGITEKEATSKLGKGPTIVVFDASMVSHKGLRDFVVQTADELNIPYQYDSMPGGGTDAGGIHLTGHGVPSLSIGIPSRYIHTHAAMIHRDDYENAVKLLTEVIKRLDQKTVE-
>tr|A0A511BXY7|A0A511BXY7_9BACL/6-357
-ETLTMFKELTDARGIAGNEKEARDVMTKYLKPYADKVENDNLGSVIAEKVGNPDGPKIMLAGHLDEIGFMITQIDDKGFLKFQTVGGWWSQVMLAQRVQIVTRKGETIVGVIGSKPPHILPASARKQPYEIKDMFIDIGATSKDEAESWGVRPGDMVTPYFEFTVMKEKHLLAKAWDNRIGCAIAIEVLKGLKDEQHPNIVYSCGVVQEEVGLRGAKTATHKINPDIGFAVDVGIAGDTPGVTPKESNSKMGDGPQIIIYDASMVAHRGLRDLVVDTAEENNIPYQYEAIPGGGTDAGSIHLTANGVPALSIGIATRYIHSHAGILHRDDFDNTVKLMIEVIKKLDRETVN-
>tr|A0A2A8RVS4|A0A2A8RVS4_BACCE/6-355
-STLTMLKELTDARGIAGNEREPREVMKKYIEPFADELSTDNLGSLVAKKVGEENGPKIMVAGHLDEVGFMITQIDDKGFLRFQTVGGWWSQVMLAQRVTIVTRKG-DVTGVIGSKPPHILPAEARKKPVEIKDMFIDIGASSKEEAMEWGVRPGDQVAPYFEFQVMKEKMLLAKAWDNRIGCAIAIDVLKQLKDEKHPNVVYGVGTVQEEVGLRGAKTSAHYIKPDIAFAVDVGIAGDTPGVTEKEAQSKMGDGPQIILYDASVIGHTGLRNFVVDVADELDIPYQYDSVAGGGTDAGAIHISVNGIPSMAITIATRYIHSHAAMLHRDDYENAVKLIVEVIKRLDKEAV--
>tr|A0A556PPW6|A0A556PPW6_9BACI/5-355
-DNMQMLKDLTDAKGIPGNEKEPREVMEKYIAPYADEVTTDHLGSLIAKKTGDENGPKIMVAGHLDEIGFMITRIDDNGFLYFQTVGGWWSQVMLAQRVTIMTKKG-DVTGVVGSQPPHILSAEQRKKPVDIKDMFIDIGAASKEEAEEFGVRPGDSVVPYFEFTQMNEKLLLAKAWDNRIGCAIAIEVLKRLKDEQHPNVVYGVGTVQEEIGLRGAKTSAHAVKPDIGFGVDVGIAGDMPGVSDKDAAAKMGEGPQIILYDASMVSHKGVRDFVVETAEENDIPFQYDSMAGGGTDSGSIHLTANGVPSLSITVPTRYIHSHAAMLHYDDFDNLVKLLVAVIKKMDNETVE-
>tr|A0A429XAR8|A0A429XAR8_9BACI/6-355
-ENLTMLKDLTDAKGIPGNEQEPRSIMKKYIEPYADEIETDGLGSLIAKKTGDSGGPKIMVAGHLDEVGFMITQIDDKGFLRFQTVGGWWNQVMLAQRVTIVTAKG-EITGVIGSKPPHILSAEARKKPVEIKDMFIDIGASSKEEAREWGVCPGDMVVPYFEFTVMNEKMLLAKAWDNRIGCAIAIDVLKNLKGENHPNTVYGVGTVQEEVGLRGAKTAANKITPDIAFAVDVGIAGDTPGVSDKEAQGKMGEGPQIILYDASMVSHKGLRDFVTGIADELGIPYQFDAMPGGGTDAGSTHLAGEGAPSLAITIATRYIHTHAALLHRDDYENAVKLITEVVKRLDKEAV--
>tr|A0A2S1AEF1|A0A2S1AEF1_9BACI/6-355
-KTLTMLKELTDARGIAGNEREPREVMKKYIEPFADELSTDNLGSLVAKKVGEENGPKIMVAGHLDEVGFMITQIDNKGFLRFQTVGGWWSQVMLAQRVTIITCKG-DITGVIGSKPPHILSAEARKKPVEIKDMFIDIGASSKEEAMEWGVRPGDQVVPYFEFQVMKEKLLLAKAWDNRIGCAIAIDVLRQLKDEKHPNIVYGVGTVQEEVGLRGAKTSANYIKPDIAFAVDVGIAGDTPGVTEKEAQSKMGDGPQIILYDASVIGHTGLRNFVVDVADELDIPYQYDFVAGGGTDAGAIHISVNGIPSMAITIATRYIHSHAAMLHRDDYENAVKLIVEVIKRLDKEAV--
>tr|A0A6M1AZ74|A0A6M1AZ74_STAAU/3-353
-QSVKLLKHLTDVNGIAGYEMQVKEAMRNYIEPVSDQIIEDNLGGIFGKKNAENGQYSIMISGHMDEVGFMVTKIDKHGFISFTPVGGWWNQVMLSQKVTITTDSGKEIRGIIGSKPPHVLKPEERKKPMEIKNMFIDIGVSSKEEAEEAGVEVGNMVTPYSEFEVLADKYLTAKAFDNRYGCALAIEVLKRLKDENIGINLYSGATVQEEVGLRGAKVAANTIKPDLAIAVDVGIAYDTPGMSGQTSDSKLGGGPVVIMMDATSIAHQGLRKHIKDVAKEHNIEVQWDTTPGGGTDAGSIHVANEGIPTMTIGVTLRYMHSNVSVLNVDDYENSIRLVTEIVRSLNDESY--
>tr|A0A3M8PAZ4|A0A3M8PAZ4_9BACL/6-356
-DTMKMLKELTDANGIPGNERQSREVMKKYIAPFADSVETDGLGSLIAKKEGQADGPKIMVAGHLDEIGFMITKIDDKGFLKFQTVGGWWNQVMLAQRVTITTRSGDEITGVIGSKPPHILSAEARKKPVEIKDMFIDIGASSREEAESWGVTPGDMVTPYFEFTVMNDKLMMAKAWDNRIGCAIAIDVMKALKGEDHPNVVFGVGVVQEEVGLRGAKTAASKIQPDIGFAVDVGVAGDTPGITSNESNSKMGDGPQILVYDASMVSHRGLRELVVDTAEEAGIPYQFEAIAGGGTDAGSIHLTANGVPSLAIGVATRYIHSHAGILHRDDYENAVKLIVQVIKKLDRDTV--
>tr|A0A0A3IEW1|A0A0A3IEW1_9BACI/7-357
--TLQMLKELTDANGIPGNERAPREVMRKYIEPFADEIVTDNLGSLIAKKVGEENGPKIMVAGHLDEIGFMVTQIDDKGFLKFQTVGGWWEQVMLAQRVTVTTRKGEEIIGVIGSKPPHIIPADARKKSVDVKDMFIDIGASSKEEAMKWGVLPGDMVTPYFEFNVMKKKHLLAKAWDNRIGCAIAIDVLRALKDEQHPNIVYGVGNVQEEVGLRGAKTSTFKIQPDIGFSVDVGVAGDTPGITPKESTSKMGAGPQIVIYDASMVAHTGLRNFVLEIAEENNIPYQFESLAGGGTDAGSIHLTANGVPALAIGVATRYIHSHAGILSRDDYENTVKLIVEIIKKLDRETVD-
>tr|A0A150F2X2|A0A150F2X2_9BACI/6-356
-ETLTMLKALTDAKGIPGNEREVRQVMKSYIEPFADDVTTDRLGSLIAKKTGQENGPKIMISGHLDEVGFMVTQITDKGFIRFQTVGGWWSQVMLAQRVTIVTKKG-DITGIIGSKPPHILPPDARKKAADIKEMFVDIGAASREEAMEWGVLPGDQIVPYFEFTVMNEKHLLAKAWDNRIGCAIAIDVLKNLKNSDHPNVVYGVGTVQEEVGLRGAKTAAHTIQPDIAFGVDVGIAGDTPGISEKEAQSKIGEGPQIILYDASMVSHKGLRELVVNTAEEAGIPYQFDSIAGGGTDSGSIHLTANGVPALSITIATRYIHTHAAILHRDDYENTVKLITEVIKKLDRETVD-
>tr|A0A162EBK9|A0A162EBK9_9BACI/6-356
-ETLQMLKDLTDANAISGNEKEAREVMTQYITPYADEVETDRLGSLVAKKIGDENGPKIMVAGHLDEIGFMVTSIDDKGFLSFQTVGGWWEQVMLAQRVTIMTKEG-NIPGVIGSKPPHILPAEARKKSVDKKEMFIDIGATSKEEAIEFGVRPGDSVVPVCEFTVMKEKLLMAKAWDNRIGCAIAIDVLKSLKDEQHPNIVYGVGTIQEEVGLRGARTSAHLIQPDIGFGVDVGIAGDTPGVTAKEALAKMGDGPQIVLYDASMIGHKDLRDFVTNTADECNIPYQFDLMPGGGTDSGAIHLTANGVPALSITVPTRYIHTHAAMLHRDDYENTVKLITEVIKKLDKETVE-
>tr|A0A261QJ72|A0A261QJ72_9BACI/6-356
-ETLTMLKELTDAKGIPGNEREVRAVMKKYIEPLSDEVTTDNLGSLIAKKAGDENGPKIMVAGHLDEVGFMITQIDDKGFLRFQTVGGWWGQVMLAQRVTIVTRKG-DVTGIIGSKPPHILPPEARKKPVEIKDMFIDIGASSKEEAMEWGIRPGDMVVPYFEFTVMNEKMLLAKAWDNRIGCAIAIDVMKYVKDKQHKNVVYGVGTVQEEVGLRGAKTAAQTIKPDIAFGVDVGIAGDTPGISEKEAMSKMGKGPQIILYDASMVSHKGLRDFVTDVADELEIPYQFDAMAGGGTDSGAIHVTAGGVPSLSVTIATRYIHSHAAMLHRDDYENAVKLLGEVILRLDRDTVN-
>tr|A0A271M874|A0A271M874_9BACI/6-356
-ETLTMLKELTDAKGIPGNEREVRAVMKKYIEPLSDEVTTDNLGSLIAKKAGDENGPKIMVAGHLDEVGFMITQIDDKGFLRFQTVGGWWGQVMLAQRVTIVTRKG-DVTGIIGSKPPHILPPEARKKPVEIKDMFIDIGASSKEEAMEWGIRPGDMVVPYFEFTVMNEKMLLAKAWDNRIGCAIAIDVMKYVKDKQHKNVVYGVGTVQEEVGLRGAKTAAQTIKPDIAFGVDVGIAGDTPGISEKEAMSKMGKGPQIILYDASMVSHKGLRDFVTDVADELEIPYQFDAMAGGGTDSGAIHVTAGGVPSLSVTIATRYIHSHAAMLHRDDYENAVKLLGEVILRLDRDTVN-
>tr|A0A0H1RY19|A0A0H1RY19_BACPU/6-356
-QTLTMLKDLTDAKGIPGNERDVKKVMQTYIESYADEVSTDRLGSLIAKKEGNANGPKIMLAGHLDEVGFMVTKIDDKGYIRFQTVGGWWSQVMLAQRVTIVTKKG-EITGIIGSKPPHVLSPEARKKSIEITDMFIDIGASSKEQAMEWGVLPGDQIVPYFEFTVMNEKMLLAKAWDNRIGCAVAIDVMKNLHNAQHENIAYSVATVQEEVGLRGAKTAAATIQPDIGFAIDVGVAGDTPGITEKEATSKLGKGPTIVVFDASMVSHKGLRDFVVQTADELNIPYQYDSMPGGGTDAGGIHLTGHGVPSLSIGIPSRYIHTHAAMIHRDDYENAVKLLTEVIKRLDQKTVE-
>tr|A0A2Y9ULJ7|A0A2Y9ULJ7_9BACI/6-356
-QTLTMLKDLTDAKGIPGNERDVKKVMQTYIESYADEVSTDRLGSLIAKKEGNANGPKIMLAGHLDEVGFMVTKIDDKGYIRFQTVGGWWSQVMLAQRVTIVTKKG-EITGIIGSKPPHVLSPEARKKSIEITDMFIDIGASSKEQAMEWGVLPGDQIVPYFEFTVMNEKMLLAKAWDNRIGCAVAIDVMKNLHNAQHENIAYSVATVQEEVGLRGAKTAAATIQPDIGFAIDVGVAGDTPGITEKEATSKLGKGPTIVVFDASMVSHKGLRDFVVQTADELNIPYQYDSMPGGGTDAGGIHLTGHGVPSLSIGIPSRYIHTHAAMIHRDDYENAVKLLTEVIKRLDQKTVE-
>tr|A0A511Z495|A0A511Z495_9BACL/7-357
--TLLMLKDLTDAKGIAGNEREPREVMKKYIEPFADEIDYDGLGSLIAKKTGESEGPKVMVTGHLDEVGFMVSKIDDKGFISFQTVGGWWSQVMLAQRVTIVTRSGDTVTGVIGSKPPHILTPEARKKPVDIKDMFIDIGATSKEEAMEWGVKPGDMVVPHFEFTVMNDKYLLAKAWDNRIGCAIAIDVMKALKDEKHPNIVFGVGAVQEEIGLRGAKTVAAKVKPDIGFAVDVGVAGDTPGVTAKESSSKMGDGPQILLYDASMVSHKGLRDLVVDTAEEHGIPYQFDVIPGGGTDAGSIHVSGNGVPSLAICIATRYIHSHAAMLHRDDYENAVKLIVEVIKKLDRETVN-
>tr|F5L411|F5L411_CALTT/6-355
-ETLRMFKELTETPGAPGHEQQVRAVMQRWIEPYADAVETDNIGSLIAKKTGQADGPKIMVAGHLDEIGFMVTQITEKGFLKFQTLGGWWEQVMLAQRVLVVTREG-EIEGVIGSKPPHILSAEARKKPVEKKDMFIDIGASSKEEAESWGVRPGDTVVPICPFTVMKPKLLMAKAWDNRIGCAIAIEVLKRLKNVDHPNQVFGVGTVQEEVGLRGAQTSAHHIQPDIAFAVDVGIAGDTPGVKPEEALSKIGEGPQIVLYDASMIAHKGLRDLVVEVAEAHNIPYQFDAMAGGGTDAGKMHLAGNGVPSLAITVATRYIHSHAAILHRDDFEHTVKLLVEVIKRLDWDTV--
>tr|A0A398BFT1|A0A398BFT1_9BACI/6-356
-ETLTMLKDLTDARGIAGNEAEVRQVMKKYIEPYADEITNDGLGSLIAKKTGDANGPKIVVTGHLDEVGFMVTQIDSKGFLKFQPVGGWWNQVMLAQRVTIVTRKG-DVTGVIGSKPPHILSAEARKKPVEIKDMFIDIGASSKEEAAEWGVRPGDMVVPYFEFTVMNEKMLLAKAWDNRIGCAIAIDVLKQLKNQSHPNVVYGIGAVQEEVGLRGSKTSTFQVQPDIGFAVDVGIAGDTPGVSEKEAMSKMGDGPQIVLYDASMVSHKGLRDLVTDTADELNIPYQFESIPGGGTDAGSIHVTAKGVPALSIGIATRYIHSHAAMLHRDDYENAVKLVVEVIKRLDRETVD-
>tr|A0A267XBA6|A0A267XBA6_9BACI/6-356
-QTLTMLKDLTDAKGIPGNERDVKKVMQTYIESYADEVSSDRLGSLIAKKEGNANGPKIMLAGHLDEVGFMVTKIDDKGYIRFQTVGGWWSQVMLAQRVTIVTKKG-DITGVIGSKPPHVLSPEARKKSIEITDMFIDIGASSKEQAMEWGVLPGDQIVPYFEFTVMNEKMLLAKAWDNRIGCAVAIDVMKNLHNAQHENIAYSVATVQEEVGLRGAKTAAATIQPDIGFAIDVGVAGDTPGITEKEATSKLGKGPTIVVFDASMVSHKGLRDFVVQTADELNIPYQYDSMPGGGTDAGGIHLTGHGVPSLSIGIPSRYIHTHAAMIHRDDYENAVKLLTEVIKRLDQKTVE-
>tr|A0A6M9YGM6|A0A6M9YGM6_BACPU/6-356
-QTLTMLKDLTDAKGIPGNERDVKKVMQTYIESYADEVSSDRLGSLIAKKEGNANGPKIMLAGHLDEVGFMVTKIDDKGYIRFQTVGGWWSQVMLAQRVTIVTKKG-DITGVIGSKPPHVLSPEARKKSIEITDMFIDIGASSKEQAMEWGVLPGDQIVPYFEFTVMNEKMLLAKAWDNRIGCAVAIDVMKNLHNAQHENIAYSVATVQEEVGLRGAKTAAATIQPDIGFAIDVGVAGDTPGITEKEATSKLGKGPTIVVFDASMVSHKGLRDFVVQTADELNIPYQYDSMPGGGTDAGGIHLTGHGVPSLSIGIPSRYIHTHAAMIHRDDYENAVKLLTEVIKRLDQKTVE-
>tr|A0A2G8IVL3|A0A2G8IVL3_BACPU/6-356
-QTLTMLKDLTDAKGIPGNERDVKKVMQTYIESYADEVSTDRLGSLIAKKEGNANGPKIMLAGHLDEVGFMVTKIDDKGYIRFQTVGGWWSQVMLAQRVTIVTKKG-EITGVIGSKPPHVLSPEARKKSIEITDMFIDIGASSKEQAMEWGVLPGDQIVPYFEFTVMNEKMLLAKAWDNRIGCAVAIDVMKNLHATQHENIAYSVATVQEEVGLRGAKTAAATIQPDIGFAIDVGVAGDTPGITEKEATSKLGQGPTIVVFDASMVSHKGLRDFVVQTADELNIPYQYDSMPGGGTDAGGIHLTGHGVPSLSIGIPSRYIHTHAAMIHRDDYENAVKLLTEVIKRLDQKTVE-
>tr|A0A2C1L0J3|A0A2C1L0J3_9BACI/6-356
-ETLTMLKDLTDAKGIPGNEREVRDVMKKYITQYSDEVTTDHLGSLIARKVGQENGPKIMIAGHLDEVGFMVTQIDDKGFLRFQTVGGWWSQVMLAQRVTIVTSKG-DVTGIIGSKPPHILPPEARKKPVEIKDMFIDIGATSREEALEFGVKPGDQVVPYFEFTVMKEKFLLAKAWDNRIGCAIAIDVLKNLKGTDHPNVVYGVGTVQEEVGLRGARTSANMIEPDIAFGVDVGIAGDTPGISDKEAASKMGEGPQIILYDASMVSHKGLRDLVTDTADELSIPYQFDAIAGGGTDSGAIHISANGVPALSITIATRYIHSHAAMLHRDDYENAVKLITEVVKKLDRDTVN-
>tr|A0A0A3I005|A0A0A3I005_9BACI/6-357
-DTLKMLKELTDANGIPGNERAPRAVMRKYIEPFADEIEQDNLGSLIAKKVGDENGPKIMIAGHLDEIGFMVSQIDEKGFVKFQTVGGWWSHVMLSQRVTITTRSGEEIIGVIGSKPPHILPADQRKKVVDMKELFIDIGASSKEEVAEWGIRPGDMITPYFEFNVMKEKMLLAKAWDNRIGCAIAIDVLKALKDTKHPNIVYGVGNVQEEVGLRGAKTATFKIQPDIGFAVDVGVAGDTPGITPKESTSKLGDGPQIIIFDASMVGHKGLRDFVVDVAEENNIPYQFDSTPGGGTDAGSIHLTANGVPAMAIGVASRYIHSHAAILHRDDYENTVKLIVELVKKLDRETVN-
>tr|A0A0A8JLP1|A0A0A8JLP1_BACSX/6-357
-ETLQMMKELTDAKGIAGNEREPRDVMKTYIEPFADSIEQDGIGSLIARKAGDANGPKIMVAGHLDEVGFMVTKIDDKGFISFQTVGGWWSQVMLAQRVTIVTRKGETVTGVIGSKPPHILSPEARKKPVDIKDMFIDVGAASKEEVTEWGIAPGDMVVPYFEFTVMNDKYLLAKAWDNRIGCAIAIDVLKGLKDSNHPNIVYGVGAVQEEVGLRGARTAAAKIQPDIGFAVDVGIAGDTPGISPKEAEGKMGEGPQILLYDASMVSHTALRNFIVDTAEEHGIPYQFETMPGGGTDAGSIHLSGKGVPTLAVCIPTRYIHSHAAMLHRDDYEHTVKLLIEVIKKLDRDTVD-
>tr|A0A2S8UHH8|A0A2S8UHH8_9BACI/6-355
-ETLTMLKELTDARGIAGNEREPREVMKKYIEPFADELSTDNLGSLVAKKVGKENGPKIMVAGHLDEVGFMITQIDDKGFLRFQTVGGWWSQVMLAQRVTIVTRKG-DVTGVIGSKPPHILPPEARKKPVEIKDMFIDIGASSQEEAMEWGIRPGDQVVPYFEFQVMKEKMLLAKAWDNRIGCAIAIDVLKQLKDEKHPNVVYGVGTVQEEVGLRGAKTSANYIKPDIAFAVDVGIAGDTPGVTAKEAQSKMGDGPQIILYDASVIGHTGLRDFVVDVADELQIPYQYDSVAGGGTDAGAIHISVNGIPSMAITIATRYIHSHAAMLHRDDYENAVKLIVEVIKRLDKEAV--
>tr|A0A1X7CSM0|A0A1X7CSM0_9BACI/6-356
-ETLTMLKDLTDAKGIPGNEREVRAVMEKYISSYADDVTTDRLGSLIARKVGDENGPKIMIAGHLDEVGFMVTNIDDKGFIRFQTVGGWWSQVMLAQRVTIVTSKG-DVTGIIGSKPPHILPPEARKKPVEIKDMFIDIGASSKEEASEFGVRPGDQVVPYFEFTVMQEKMMLAKAWDNRIGCAIAIDVLKGLKNENHPNVVYGVGTVQEEVGLRGARTSATQIEPDIAFGVDVGVAGDTPGVTEKEALGKMGNGPQIILYDASMVSHKGLRDLVTDTADELNIPYQFDAMAGGGTDSGAIHLTANGVPALSITIATRYIHSHAAMLHRDDYENTVKLITEVVKRLDRDKVN-
>tr|A0A6K0S3D0|A0A6K0S3D0_STAAU/3-353
-QSVKLLKHLTDVNGIAGYEMQVKEAMRNYIEPVSDQIIEDNLGSIFGKKNAENGQYSIMISGHMDEVGFMVTKIDKHGFISFTPVGGWWNQVMLSQKVTITTDSGKEIRGIIGSKPPHVLTPEERKKPMEIKNMFIDIGVSSKEEAEEAGVEVGNMVTPYSEFEVLADKYLTAKAFDNRYGCALAIEVLKRLKDENIGINLYSGATVQEEVGLRGAKVAANTIKPDLAIAVDVGIAYDTPGMSGQTSDSKLGGGPVVIMMDATSIAHQGLRKHIKDVAKEHNIEVQWDTTPGGGTDAGSIHVANEGIPTMTIGVTLRYMHSNVSVLNVDDYENSIRLVTEIVRSLNDESY--
>tr|A0A6N8HST6|A0A6N8HST6_9BACI/6-356
-ETLTMLKDLTDAKGIPGNEKEARDVMERYIAPYADEVTTDNLGSLIAKKVGKEDGPKVMVAGHLDEVGFMVTRIDDNGFVYFQTVGGWWSQVMLSQRVTIMTSKG-DVTGVVGSKPPHILSAEARKKPVDIKDMFIDIGASSRKEAEEFGVRPGDSAVPYFEFIQMNDKMLLAKAWDNRIGCAIAIEVLKQLKGTDHPNVVYGVGAVQEEVGLRGAKTAAHAINPDIGFAVDVGIAGDTPGIKDHEADSKLGEGPQIIIYDASMISHKGVRDLVVDTAEENNIPYQYSAIAGGGTDAGSIHLTANGVPSLAITIATRYIHSHAAILHRDDFENAVKLIVATIKKMDKDTVN-
>tr|A8FG22|A8FG22_BACP2/6-356
-QTLTMLKDLTDAKGIPGNERDVKKVMQTYIGSYADEVSSDRLGSLIAKKEGNANGPKIMLAGHLDEVGFMVTKIDDKGYIRFQTVGGWWSQVMLAQRVTIVTKKG-DITGVIGSKPPHVLSPEARKKSIEIKDMFIDIGASSKEQAMEWGVLPGDQIVPYFEFTVMNEKMLLAKAWDNRIGCAVAIDVMKNLHNTQHENIAYSVATVQEEVGLRGAKTAASTIQPDIGFAIDVGVAGDTPGITEKEATSKLGKGPTIVVFDASMVSHKGLRDFVVQTADELNIPYQYDSMPGGGTDAGGIHLTGHGVPSLSIGIPSRYIHTHAAMIHRDDYENAVKLLTEVIKRLDQKTVE-
>tr|A0A2N5GJQ9|A0A2N5GJQ9_9BACI/6-356
-ETLTMLKDLTDARGIPGNEREVREVMKKYIAPFADELTSDGLGSLIAKKVGQEGGPKIMVAGHLDEVGFMITSIDDKGFLRFQTVGGWWSQVMLAQRVTIVTSKG-DVTGIIGSKPPHILTAEARKKPVEIKDMFIDIGASSREEALEWGVKPGDMAVPYFEFTVMKEKMLLAKAWDNRIGCAIAIDVLRQLQGQQHPNVVYGVGTVQEEVGLRGARTSAETIEPDIGFAVDVGIAGDTPGVSEKEALSKMGKGPQIILYDASMVSHKGLRDLVTDTADELNIPYQFDAISGGGTDSGAIHVSHNGVPSLAITIATRYIHSHAAVLHRDDYENAVRLIVEVIKRLDKDTVD-
>tr|A0A3M8HER5|A0A3M8HER5_9BACI/6-357
-QTLTMLKELTDANGIPGNERAPREVMRKYIEPYADEIETDNLGSLIAKKVGDANGPKIMVAGHLDEIGFMVTQIDDKGFVKFQTVGGWWSHVMLSQRVTITTRKGEEIIGVIGSKPPHILPADQRKKVVDMKELFIDIGATSKEEAQGWGIRPGDMITPYFEFNVMKEKMLLAKAWDNRIGCAIAIDVLKQLKDIKHPNVVYGVGNVQEEVGLRGAKTSTFKIKPDIGFAVDVGVAGDTPGITPKESTSKLGDGPQIIIFDASMVGHKGLRDFVVDVAEENNIPYQFDSTPGGGTDAGSIHLTANGVPAMAIGIASRYIHSHAAVIHRDDYHNTVKLLVEIIRKLDRDTVN-
>tr|A0A3R9NQT3|A0A3R9NQT3_9BACI/6-356
-ETLTMLKDLTDARGIPGNEREVREVMKKYIAPFADELTSDGLGSLIAKKVGQEGGPKIMVAGHLDEVGFMITSIDDKGFLRFQTVGGWWSQVMLAQRVTIVTSKG-DVTGIIGSKPPHILTAEARKKPVEIKDMFIDIGASSREEALEWGVKPGDMAVPYFEFTVMKEKMLLAKAWDNRIGCAIAIDVLRQLQGQQHPNVVYGVGTVQEEVGLRGARTSAQTIEPDVGFAVDVGIAGDTPGVSEKEALSKMGKGPQIILYDASMVSHKGLRDLVTDTADELNIPYQFDAISGGGTDSGAIHVSHNGVPSLAITIATRYIHSHAAVLHRDDYENAVRLIVEVIKRLDKDTVD-
>tr|A0A285S6M9|A0A285S6M9_9BACL/6-357
-DTLKMLKELTDANGIAGNERAPRQVMKKYIEPLADEIEYDNLGSLIAKKVGDANGPKIMIAGHLDEIGFMVSQIDEKGFIKFQTVGGWWSHVMLSQRVTITTRKGEEIIGVIGSKPPHILPAEARKKVVDMKELFIDIGATSKEEAAEWGIRPGDMITPYFEFNVMKEKLLLAKAWDNRIGCAIAIDVFKELKNSKHPNIVYGVGNVQEEVGLRGAKTSTFKIQPDIGFALDVGVAGDTPGITPKESTSKLGDGPQIIIYDASMVGHKGLRDFVVDIAEEHNIPYQFDSTPGGGTDAGSIHLTANGVPAMAIGLATRYIHSHAAILHRDDYENTVKLIVEVIKKLDRETVN-
>tr|A0A2T0CFX4|A0A2T0CFX4_BACPU/6-356
-QTLTMLKDLTDAKGIPGNERDVKKVMQTYIESYADEVSSDRLGSLIAKKEGNANGPKIMLAGHLDEVGFMVTKIDDKGYIRFQTVGGWWSQVMLAQRVTIVTKKG-DITGVIGSKPPHVLSPEARKKSIEITDMFIDIGASSKEQAMEWGVLPGDQIVPYFEFTVMNEKMLLAKAWDNRIGCAVAIDVMKNLHNTQHENIAYSVATVQEEVGLRGAKTAAATIQPDIGFAIDVGVAGDTPGITEKEATSKLGKGPTIVVFDASMVSHKGLRDFVVQTADELNIPYQYDSMPGGGTDAGGIHLTGHGVPSLSIGIPSRYIHTHAAMIHRDDYENAVKLLTEAIKRLDQKTVE-
>tr|A0A2T4U933|A0A2T4U933_9BACI/3-354
-EMLKMLKELTDANGIPGNEREPREVMKRYIEPFADTVETDHLGSLIAKKTGDAEGPKIMVAGHLDEIGFMITNIDDNGFLKFQTVGGWWEQVMLAQRVTVMTRNG-TIPGVIGSKPPHILAPEARKKSVNVKEMFIDIGAADKEEAESFGVRPGDSVVPVCDFTVMKEKYLMAKAWDNRIGCAIAIEVLRRLKDVDHPNTVYGVGTVQEEVGLRGARTSAHHIQPDIGFGVDVGIAGDTPGVSDKDALAKMGDGPQIIMYDASMVSHKGLRDFVTDTADSREIPYQFDAVPGGGTDSGAIHLTANGVPALSITVATRYIHTHAAILHRDDFENAVELIVEVIKKMDRETVN-
>tr|A0A5D4QUK3|A0A5D4QUK3_BACPU/6-356
-QTLTMLKDLTDAKGIPGNERDVKKVMQTYIESYADEVSSDRLGSFIAKKEGNANGPKIMLAGHLDEVGFMVTKIDDKGYIRFQTVGGWWSQVMLAQRVTIVTKKG-DITGVIGSKPPHVLSPEARKKSIEITDMFIDIGASSKEQAMEWGVLPGDQIVPYFEFTVMNEKMLLAKAWDNRIGCAVAIDVMKNLHNTQHENIAYSVATVQEEVGLRGAKTAAATIQPDIGFAIDVGVAGDTPGITEKEATSKLGKGPTIVVFDASMVSHKGLRDFVVQTADELNIPYQYDSMPGGGTDAGGIHLTGHGVPSLSIGIPSRYIHTHAAMIHRDDYENAVKLLTEVIKRLDQKTVE-
>tr|A0A2X4WBP2|A0A2X4WBP2_BACLE/6-356
-ETLTMLKDLTDAKGIPGNESGPREVMKKYITPFADEVNTDNLGSLIAQKTGEANGPKVMIAGHLDEVGFMITQIDDKGFLRFQTVGGWWSQVMLAQRVTIVTDKG-DVTGVIGSKPPHILSPEARKKPVDIKDMFIDIGASSREEVKEWGVRPGDMVVPYFDFTIMNEKLLLAKAWDNRIGCAIAIDVLKNLKNEAHPNVVYGVGTVQEEVGLRGAKTAANKVQPDISIAVDVGIAGDTPGVSDKEAQGKMGDGPQIILYDASMVSHKGLRDLVTSTADELGIPYQFEAIPGGGTDAGSLHLTGEGVPSLAITIATRYIHTHAGILHRDDYENAVKLITEVVKRLDRDTVN-
>tr|A0A1S2M0R5|A0A1S2M0R5_9BACI/3-353
-ETLKMLKALTDANGIPGDEREPREVMRKFIEPYADEVTQDHLGSLIAKKTGAAEGPKIMVAGHLDEIGFMVKSIDDKGFLRFQTVGGWWGQVMLAQRVTVMTRKG-NVPGVIGSKPPHILPPEARKKPVEIKDMFIDIGASSKEEAMEFGVLPGDSIVPVCEFTVLKEKMLMAKAWDNRIGCAIAIEVLRQLKDVDHPNTVYGVGTVQEEVGLRGARTSAHFIQPDIGFGVDVGIAGDTPGVTEKEALAKMGKGPQIIIYDASMISHKGLRDFVTDTADEAGIPYQFDSVAGGGTDSGAIHLTANGVPALSITIATRYIHTHAAILHRDDFENAVKLIVEVIKKLDKDTVA-
>tr|A0A426H321|A0A426H321_9BACI/6-356
-ETLRMLRDLTDAKGIAGNESEVRKVMTEYITPFADEISTDGLGSLIAKKTGDANGPKIVVTGHMDEVGFMITQIDDKGFLRFQPVGGWWSQVMLAQRVTIVTSKG-DVTGIIGSKPPHILSAEARKKPIDIKDMFIDIGAASKEEVSEWGVKPGDMVVPYFEFTVMNEKMLLAKAWDNRIGCAIAIDVLKQLKDSDHPNVVYGIGAVQEEVGLRGSKTSTFKIQPDIGFAVDVGIAGDTPGVSDKEAMSKMGEGPQIVIYDSSMVAHKGLRDFVTDTADEMNIPYQYESIPGGGTDAGSIHLTANGVPALAITIATRYIHSHAAMLHRDDYENAVKLIVEVIKRLDREAVD-
>tr|A0A4U1MI06|A0A4U1MI06_9BACI/5-355
-ETLQMLKELTDANGVPGNEREPRDVMKKYIEPLADELMYDNLGSLIAVKKGKAEGPKIMVAGHLDEIGFMVTRIDDKGFLWFQTVGGWWEQVMLAQRVNVMTRKG-NIMGVIGSKPPHILPAEQRKKSVDKKDMFIDIGASSKEEAMEWGVKPGDSVVPVCEFTVMNEKMLMAKAWDNRIGCAIAIEVLRKLKDGDHPNTVYGVGTVQEEVGLRGATTAANMIKPDIGFAVDVGIAGDTPGVSDKDAQSKMGKGPQIIMYDASMVSHKGLRDLVTDTADEKDIPYQFDAIAGGGTDSGKIHLTANGVPALSITIATRYIHTHAAILHRDDFENAVNLIVEVIKKLDADTVK-
>tr|A0A179T5G0|A0A179T5G0_9BACI/6-356
-ETLTMLKDLTDARGIPGNEREVRDVMKKYIKDYSDEVFTDNLGSLVAKKVGNESGPKVMIAGHLDEVGFMVTQIDDKGFLRFQTVGGWWSQVMLAQRVTIVTKKG-DVTGIIGSKPPHILPAEARKKPVDIKDMFIDIGASSREEAKEFGVMPGDQIVPYFEFTVMKEKMLLAKAWDNRIGCAIAIDVLKQLRGTDHPNVVYGVGTVQEEVGLRGARTSANLIQPDIAFGVDVGIAGDTPGISEKEAASKMGDGPQIILYDASMVSHKGLRDLVTDTADELNIPYQFDAIAGGGTDSGAIHISANGVPALSITIATRYIHSHAAMLHRDDYENAVKLITEVIKRLDRETVD-
>tr|A0A385NS53|A0A385NS53_9BACI/6-356
-DTLAMLKELTDAKGIPGNEREPREVMNKHIAPYADEVTTDGLGSLIAKKVGDANGPKIMVAGHLDEVGFMITQIDDKGFLRFQTVGGWWSQVMLAQRVTIVTRKG-DVTGVIGSKPPHILSPEARKKPVEIKDMFIDIGASSREEATEWGVRPGDMVVPYFEFTVMNEKLLLAKAWDNRIGCAIAIDVLKKLKNEEHPNIVYGVGSVQEEVGLRGARTSAAAIEPDIGFGVDVGIAGDTPGVSEKEAQSKMGKGPQIILYDASMVSHKGLRDLVTDTADELGIPYQFDAIAGGGTDAGSIHISHKGVPSLAITIATRYIHSHAAMLHRDDYENAVKLIVEVIKRLDRETVD-
>tr|A0A2I0FMF6|A0A2I0FMF6_9BACL/6-357
-ETLQMLKDLTDANGIPGNERQSREVMKKYIAPFADSIETDGLGSLIAKKEGQADGPKIMVAGHLDEVGFMISQIDDKGFLKFQTVGGWWNQVMLAQRVTITTRSGKEITGVIGSKPPHILSPEARKKPVEIKDMFIDIGASSRDEVKEWGITPGDMVTPYFEFQAMTEKFLLAKAWDNRIGCAIAIDVLKGLKGQDHPNVVYGVGTVQEEVGLRGAKTATAKIQPDIGFAVDVGIAGDTPGITAQESNSKMGDGPQILLFDASMVSHRGLRELVVDTAEEAGIPYQFETIAGGGTDAGSIHLTANGVPALSIGVATRYIHSHAGILHRDDYENAVKLIIEVIKKLDKDTVA-
>tr|A0A6K6WU02|A0A6K6WU02_STAAU/3-353
-QSVKLLKHLTDINGIAGYEMQVKEAMRNYIEPVSDQIIEDNLGGIFGKKNAENGQYSIMISGHMDEVGFMVTKIDKHGFISFTPVGGWWNQVMLSQKVTITTDSGKEIRGIIGSKPPHVLTPEERKKPMEIKNMFIDIGVSSKEEAEEAGVEVGNMVTPYSEFEVLADKYLTAKAFDNRYGCALAVEVLKRLKDENIGINLYSGATVQEEVGLRGAKVAANTIKPDLAIAVDVGIAYDTPGMSGQTSDSKLGGGPVVIMMDATSIAHQGLRKHIKDVAKEHNIEVQWDTTPGGGTDAGSIHVANEGIPTMTIGVTLRYMHSNVSVLNVDDYENSIRLVTEIVRSLNDESY--
>tr|A0A1S2LGZ9|A0A1S2LGZ9_9BACI/3-353
-NTLKMLKDLTDANGIPGNEREPREVMKKHIEPFADEITQDHLGSLIAKKNGSAEGPKIMVAGHLDEIGFMVTSIDDKGYLRFQCVGGWWEQVMLAQRVTVMTSNG-NVPGVIGSKPPHILPPEARKKPVDKKDMFIDIGASSKEEAMEFGVRPGDSVVPVCEFTVMKEKMLMAKAWDNRIGCAIAVEVLRQLKDVDHPNTVYGVGTVQEEVGLRGARTAAHAIQPDIGFAVDVGIAGDTPGVTEKEALSKMGKGPQVIMYDASMISHKGLRDFVTNTADEAEIPYQFDYVAGGGTDAGAIHLTANGSPALAITIATRYIHSHAAILHRDDFENAVKLIVEVIKKLDKDTVA-
>tr|A0A427TTW8|A0A427TTW8_9BACI/6-356
-ETLTMLKDLTDAKGIPGNEREPREVMKKYITPFADEVSTDGLGSLVAKKVGDANGPKIMVAGHLDEVGFMVTSIDDKGFIRFQTVGGWWSQVMLAQRVTIVTRKG-EITGVIGSKPPHILPPEARKKPVDIKDMFIDIGASSRDEAKEWGVTPGDMVVPYFEFTVMNEKMLLAKAWDNRIGCAIAIDVLKGLKDSEHPNVVYGVGTVQEEVGLRGAKTSAQMIQPDIAFGVDVGIAGDTPGVTEKEALSKMGDGPQIIIYDASMVSHKGLRDFVTDLADELNIPYQFDAVAGGGTDSGAIHLTHRGVPALSITIATRYIHSHAAMLHRDDYENAVKLIVEVIKRLDKETVK-
>tr|A0A0Q3WUQ3|A0A0Q3WUQ3_9BACI/6-356
-ETLTMLKDLTDAKGIPGNEREVHDVMKKYIEPFADEVTSDGLGSLIAKKVGDENGPKIMVAGHLDEVGFMVTKIDDKGFIRFQTVGGWWSQVMLAQRVTIVTRKG-DITGIIGSKPPHVLSPEVRKKPYEIKDMFIDIGASSKEEALEWGVLPGDMVVPYFEFTVMNEKMLLAKAWDNRIGCAIAIDVLKNLKNENHPNVVYGVGNVQEEVGLRGAKTAANVIKPDIGFGVDVGIAGDTPGLSEKEAMSKMGEGPQIILYDASMVSHKGLRDFVVGVADELNIPYQYESIPGGGTDAGSIHLTANGVPSLAITIATRYIHSHAAMLHRDDYENAVKLITEVIKRLDRDAVN-
>tr|A0A432EAZ1|A0A432EAZ1_9BACI/6-356
-ETLTMLKDLTDAKGIPGNEREVHDVMKKYIEPFADEVTSDGLGSLIAKKVGDENGPKIMVAGHLDEVGFMVTKIDDKGFIRFQTVGGWWSQVMLAQRVTIVTRKG-DITGIIGSKPPHVLSPEVRKKPYEIKDMFIDIGASSKEEALEWGVLPGDMVVPYFEFTVMNEKMLLAKAWDNRIGCAIAIDVLKNLKNENHPNVVYGVGNVQEEVGLRGAKTAANVIKPDIGFGVDVGIAGDTPGLSEKEAMSKMGEGPQIILYDASMVSHKGLRDFVVGVADELNIPYQYESIPGGGTDAGSIHLTANGVPSLAITIATRYIHSHAAMLHRDDYENAVKLITEVIKRLDRDAVN-
>tr|A0A1G9ZR04|A0A1G9ZR04_9BACI/6-356
-ETLTMLKDLTDAKGIPGNEKEPREVMQKYIAPYADDVTTDHLGSLIAKKSGDENGPKVMVAGHLDEIGFMVTRIDDDGFVFFQTVGGWWNQVMLAQRVTIMTRDG-DVTGVIGSKPPHILSADERKKPVEIKDMFIDIGASNKEEAEEFGVRPGDSIVPYFEFTPLKDKVMLAKAWDNRIGCAIAIEVLKRLKNEQHPNTVYGVGTVQEEIGLRGARTSTHAIKPDIGFAVDVGIAGDMPGVSDKDASSEMGKGPQIVLYDASMVSHKGVRDLVIGTAEENEIPFQYEAMPGGGTDSGQIHLTGEGVPSLSITVATRYIHSHAAMLHRDDFENTVDLLVKVIQKLDRETVN-
>tr|A0A5F0HNP8|A0A5F0HNP8_STAAU/3-353
-QSVKLLKHLTDVNGIAGYEMQVKEAMRNYIEPVSDQIIEDNLGGIFGKKNAENGQYSIMISGHMDEVGFMVTKIDKHGFISFTPVGGWWNQVMLSQKVTITTDSGKEIRGIIGSKPPHVLTPEERKKPMEIKNMFIDIGVSSKEEAEEAGVEVGNMVTPYSEFEVLTDKYLTAKAFDNRYGCALAVEVLKRLKDENIGINLYSGATVQEEVGLRGAKVAANKIKPDLAIAVDVGIAYDTPGMSGQTSDSKLGGGPVVIMMDATSIAHQGLRKHIKDVAKKHNIEVQWDTTPGGGTDAGSIHVANEGIPTMTIGVTLRYMHSNVSVLNVDDYENSVRLVTEIVRSLNDETY--
>tr|A0A0D6GYC2|A0A0D6GYC2_STAAU/3-353
-QSVKLLKHLTDVNGIAGYEMQVKEAMRNYIEPVSDQIIEDNLGGIFGKKNAENGQYSIMISGHMDEVGFMVTKIDKHGFISFTPVGGWWNQVMLSQKVTITTDSGKEIRGIIGSKPPHVLTPEERKKPMEIKNMFIDIGVSSKEEAEEAGVEVGNMVTPYSEFEVLADKYLTAKAFDNRYGCALAIEVLKRLKDENIGINLYSGATVQEEVGLRGAKVAANTIKPDLAIAVDVGIAYDTPGMSGQTSDSKLGGGPVVIMMDATSIAHQGLRKHIKDVAKEHNIEVQWDTTPGGGTDAGSIHVANEGIPTMTIGVTLRYMHSNVSVLNVDDYENSIRLVTEIVRSLNDESY--
>tr|A0A0H2X012|A0A0H2X012_STAAC/3-353
-QSVKLLKHLTDVNGIAGYEMQVKEAMRNYIEPVSDQIIEDNLGGIFGKKNAENGQYSIMISGHMDEVGFMVTKIDKHGFISFTPVGGWWNQVMLSQKVTITTDSGKEIRGIIGSKPPHVLTPEERKKPMEIKNMFIDIGVSSKEEAEEAGVEVGNMVTPYSEFEVLADKYLTAKAFDNRYGCALAIEVLKRLKDENIGINLYSGATVQEEVGLRGAKVAANTIKPDLAIAVDVGIAYDTPGMSGQTSDSKLGGGPVVIMMDATSIAHQGLRKHIKDVAKEHNIEVQWDTTPGGGTDAGSIHVANEGIPTMTIGVTLRYMHSNVSVLNVDDYENSIRLVTEIVRSLNDESY--
>tr|A0A0H2XFP6|A0A0H2XFP6_STAA3/3-353
-QSVKLLKHLTDVNGIAGYEMQVKEAMRNYIEPVSDQIIEDNLGGIFGKKNAENGQYSIMISGHMDEVGFMVTKIDKHGFISFTPVGGWWNQVMLSQKVTITTDSGKEIRGIIGSKPPHVLTPEERKKPMEIKNMFIDIGVSSKEEAEEAGVEVGNMVTPYSEFEVLADKYLTAKAFDNRYGCALAIEVLKRLKDENIGINLYSGATVQEEVGLRGAKVAANTIKPDLAIAVDVGIAYDTPGMSGQTSDSKLGGGPVVIMMDATSIAHQGLRKHIKDVAKEHNIEVQWDTTPGGGTDAGSIHVANEGIPTMTIGVTLRYMHSNVSVLNVDDYENSIRLVTEIVRSLNDESY--
>tr|A0A0H3JYB5|A0A0H3JYB5_STAAW/3-353
-QSVKLLKHLTDVNGIAGYEMQVKEAMRNYIEPVSDQIIEDNLGGIFGKKNAENGQYSIMISGHMDEVGFMVTKIDKHGFISFTPVGGWWNQVMLSQKVTITTDSGKEIRGIIGSKPPHVLTPEERKKPMEIKNMFIDIGVSSKEEAEEAGVEVGNMVTPYSEFEVLADKYLTAKAFDNRYGCALAIEVLKRLKDENIGINLYSGATVQEEVGLRGAKVAANTIKPDLAIAVDVGIAYDTPGMSGQTSDSKLGGGPVVIMMDATSIAHQGLRKHIKDVAKEHNIEVQWDTTPGGGTDAGSIHVANEGIPTMTIGVTLRYMHSNVSVLNVDDYENSIRLVTEIVRSLNDESY--
>tr|A0A0H3KEZ7|A0A0H3KEZ7_STAAE/3-353
-QSVKLLKHLTDVNGIAGYEMQVKEAMRNYIEPVSDQIIEDNLGGIFGKKNAENGQYSIMISGHMDEVGFMVTKIDKHGFISFTPVGGWWNQVMLSQKVTITTDSGKEIRGIIGSKPPHVLTPEERKKPMEIKNMFIDIGVSSKEEAEEAGVEVGNMVTPYSEFEVLADKYLTAKAFDNRYGCALAIEVLKRLKDENIGINLYSGATVQEEVGLRGAKVAANTIKPDLAIAVDVGIAYDTPGMSGQTSDSKLGGGPVVIMMDATSIAHQGLRKHIKDVAKEHNIEVQWDTTPGGGTDAGSIHVANEGIPTMTIGVTLRYMHSNVSVLNVDDYENSIRLVTEIVRSLNDESY--
>tr|A0A4T9WTW1|A0A4T9WTW1_STAAU/3-353
-QSVKLLKHLTDVNGIAGYEMQVKEAMRNYIEPVSDQIIEDNLGGIFGKKNAENGQYSIMISGHMDEVGFMVTKIDKHGFISFTPVGGWWNQVMLSQKVTITTDSGKEIRGIIGSKPPHVLTPEERKKPMEIKNMFIDIGVSSKEEAEEAGVEVGNMVTPYSEFEVLADKYLTAKAFDNRYGCALAIEVLKRLKDENIGINLYSGATVQEEVGLRGAKVAANTIKPDLAIAVDVGIAYDTPGMSGQTSDSKLGGGPVVIMMDATSIAHQGLRKHIKDVAKEHNIEVQWDTTPGGGTDAGSIHVANEGIPTMTIGVTLRYMHSNVSVLNVDDYENSIRLVTEIVRSLNDESY--
>tr|Q2FVF9|Q2FVF9_STAA8/3-353
-QSVKLLKHLTDVNGIAGYEMQVKEAMRNYIEPVSDQIIEDNLGGIFGKKNAENGQYSIMISGHMDEVGFMVTKIDKHGFISFTPVGGWWNQVMLSQKVTITTDSGKEIRGIIGSKPPHVLTPEERKKPMEIKNMFIDIGVSSKEEAEEAGVEVGNMVTPYSEFEVLADKYLTAKAFDNRYGCALAIEVLKRLKDENIGINLYSGATVQEEVGLRGAKVAANTIKPDLAIAVDVGIAYDTPGMSGQTSDSKLGGGPVVIMMDATSIAHQGLRKHIKDVAKEHNIEVQWDTTPGGGTDAGSIHVANEGIPTMTIGVTLRYMHSNVSVLNVDDYENSIRLVTEIVRSLNDESY--
>tr|A0A2N3LI14|A0A2N3LI14_9BACI/6-356
-ETLTMLKDLTDAKGIPGNEREVYDVMKKYIEPFADEITSDGLGSLIAKKVGDENGPKIMVAGHLDEVGFMVTKIDDKGFIRFQTVGGWWSQVMLAQRVTIVTRKG-DITGIIGSKPPHVLSAEVRKKPYEIKDMFIDIGASSKEEALEWGVLPGDMVVPYFEFTVMNEKMLLAKAWDNRIGCAIAIDVLKNLKNENHPNIVYGVGNVQEEVGLRGAKTAANVIKPDIGFGVDVGIAGDTPGLSEKEAMSKMGEGPQIILYDASMVSHKGLRDLVVGVAEELNIPYQFESIPGGGTDAGSIHLTANGVPSLAITIATRYIHSHAAMLHRDDYENAVKLITEVIKRLDRDTVN-
>tr|A0A3P6M1T4|A0A3P6M1T4_LYSSH/3-354
-ETLHMLKELTDAKGTGGNEREPRDVMKRYIEPFADEIDQDGLGSLIAKHTGDADGPKIMVAGHLDEVGFMISRIDDKGFLSFQTIGGWWSQVMLAQRVTIVTRKGDSITGIIGSKPPHILPAEVRKKPVDIKDMFIDIGASSREEAMEWGVSPGDMVVPYFEFTVMNEKYLLAKAWDNRIGCAIAIDVMKELNKQGHPNTLYSVGAVQEEVGLRGARTAANKINPDIGIAVDVGIAGDTPGVTAKEASAKMGDGPQIILYDASMIAHKGLRDFIVDTAEENSIPYQFDSMSGGGTDAGSIHLSGNGVPSIAITVATRYIHSHAAMLHRDDYENAVKLIVEVIKKLDRETVD-
>tr|A0A0E1VQ39|A0A0E1VQ39_STAA3/6-356
-QSVKLLKHLTDVNGIAGYEMQVKEAMRNYIEPVSDQIIEDNLGGIFGKKNAENGQYSIMISGHMDEVGFMVTKIDKHGFISFTPVGGWWNQVMLSQKVTITTDSGKEIRGIIGSKPPHVLTPEERKKPMEIKNMFIDIGVSSKEEAEEAGVEVGNMVTPYSEFEVLADKYLTAKAFDNRYGCALAIEVLKRLKDENIGINLYSGATVQEEVGLRGAKVAANTIKPDLAIAVDVGIAYDTPGMSGQTSDSKLGGGPVVIMMDATSIAHQGLRKHIKDVAKEHNIEVQWDTTPGGGTDAGSIHVANEGIPTMTIGVTLRYMHSNVSVLNVDDYENSIRLVTEIVRSLNDESY--
>tr|A0A133PV42|A0A133PV42_STAAU/6-356
-QSVKLLKHLTDVNGIAGYEMQVKEAMRNYIEPVSDQIIEDNLGGIFGKKNAENGQYSIMISGHMDEVGFMVTKIDKHGFISFTPVGGWWNQVMLSQKVTITTDSGKEIRGIIGSKPPHVLTPEERKKPMEIKNMFIDIGVSSKEEAEEAGVEVGNMVTPYSEFEVLADKYLTAKAFDNRYGCALAIEVLKRLKDENIGINLYSGATVQEEVGLRGAKVAANTIKPDLAIAVDVGIAYDTPGMSGQTSDSKLGGGPVVIMMDATSIAHQGLRKHIKDVAKEHNIEVQWDTTPGGGTDAGSIHVANEGIPTMTIGVTLRYMHSNVSVLNVDDYENSIRLVTEIVRSLNDESY--
>tr|A0A7D7MIE0|A0A7D7MIE0_9BACL/6-357
-DTQQMLKELTDANGIPGNERQSREVMKKYIEPFADSIETDNLGSLIAKKEGLADGPKIMVAGHLDEVGFMVSQIDDKGFLKFQTVGGWWNQVMLAQRVTITTRSGKEVTGVIGSKPPHILSPEARKKPVEIKDMFIDIGASSREEAKEWGVTPGDMVTPYFEFTVMNEKLLMAKAWDNRIGCAIAIDVLKGLKGVDHPNVVYGVGTVQEEVGLRGAKTATSFIQPDIGFAVDVGIAGDTPGVTSKESNSKMGDGPQILLFDASMVSHRGLRELVVDTAEASGIPYQFETIAGGGTDAGSIHLTANGVPALSIGVATRYIHSHAGILHRDDYENAVKLIIEVIKKLDRDTVT-
>tr|A0A3N6B982|A0A3N6B982_9BACI/6-356
-ETLTMLKDLTDAKGIPGNEREVRAVMEKYISSYADDVTTDRLGSLIARKVGDENGPKIMIAGHLDEVGFMVTNIDDKGFIRFQTVGGWWSQVMLAQRVTIVTSKG-DVTGIIGSKPPHILPPEARKKPVEIKDMFIDIGASSKEEASEFGVRPGDQVVPYFEFTVLQEKMMLAKAWDNRIGCAIAIDVLKGLKNENHPNVVYGVGTVQEEVGLRGARTSATQIEPDIAFGVDVGVAGDTPGVTEKEALGKMGNGPQIILYDASMVSHKGLRDLVTDTADELNIPYQFDSMAGGGTDSGAIHLTANGVPALSITIATRYIHSHAAMLHRDDYENTVKLITEVVKRLDRDKVN-
>tr|A0A1H3TUX4|A0A1H3TUX4_9BACI/3-353
-EVLNMLKDLTDANGIPGNEREPREVMKKYISPFADEVETDNLGSLIAKKVGDPNGPKVMIAGHLDEIGFMVTHIDEKGFIKFQPVGGWWEQVMLAQRVTIMTRNG-NVPGVIGSKPPHILSPELRKKPVEKKDMFIDIGATSREEAAEFGVRPGDAIVPVCEFTVLKEKMLMAKAWDNRIGCAIAIEVLRRLQDEQHPNIVYGVGTVQEEVGLRGAKTSAFHIQPDIGFGVDVGIAGDTPGVTEKDALAKMGNGPQIIVYDASMVSHKGLRDFVTDTADEQGIPYQFDSVAAGGTDSGAIHLTANGVPALSITIATRYIHTHAAILHRDDFENAVKLIVEVVKKLDTNTVN-
>tr|A0A6J9TJI9|A0A6J9TJI9_STAAU/3-353
-QSVKLLKHLTDVNGIAGYEMQVKEAMRNYIEPVSDQIIEDNLGGIFGKKNAENGQYSIMISGHMDEVGFMVTKIDKHGFISFTPVGGWWNQVMLSQKVTITTDSGKEIRGIIGSKPPHVLTPEERKKPMEIKNMFIDIGVSSKEEAEEAGVEVGNMVTPYSEFEVLTDKYLTAKAFDNRYGCALAVEVLKRLKDENIGINLYSGATVQEEVGLRGAKVAANKIKPDLAIAVDVGIAYDTPGMSGQTNDSKLGGGPVVIMMDATSIAHQGLRKHIKDVAKKHNIEVQWDTTPGGGTDAGSIHVANEGIPTMTIGVTLRYMHSNVSVLNVDDYENSVRLVTEIVRSLNDETY--
>tr|A0A1Q8TWD0|A0A1Q8TWD0_ALKPS/7-356
--TLQMLKELTDANGIPGNEKEPREVMKRFIEPYATEVYTDNLGSLIAKKTGSQEGPKIMVAGHLDEIGFMVTSIDDKGYLRFQTVGGWWEQVMLAQRVTIMTKNG-YVPGVIGSKPPHILSPEVRKKPVDKKDMFIDIGATSKEEAMEFGVRPGDAVVPVCDFTVMKEKYLMAKAWDNRIGCAIAIEVLKQLKDVEHPNTVYGVGTVQEEVGLRGARTSAHLIQPDIGFGVDVGIAGDTPGVSEKDALAKMGEGPQIIMYDASMVSHKGLRDFVTSTAEENNIPYQFDYVAGGGTDSGAIHLTANGVPSLSITIATRYIHTHAAILHRDDFENAVKLIVEVIKKLDSDTVK-
>tr|A0A2M9NSR2|A0A2M9NSR2_9BACI/6-356
-ETLRMLRDLTDAKGIAGNESEVRNVMAEYITPYADEISSDGLGSLIARKTGDANGPKIVVTGHMDEVGFMITQIDEKGFLRFQPVGGWWSQVMLAQRVTIVTGKG-DVTGIIGSKPPHILSAEARKKPIDIKDMFIDIGASSKEEVKEWGVKPGDMVVPYFEFTVMNEKMLLAKAWDNRIGCAIAIDVLKQLKDSEHPNVVYGIGAVQEEVGLRGSKTSTFKIQPDIGFAVDVGIAGDTPGISDKEAMSKMGDGPQIVIYDASMVAHKGLRDFVTDTADEMNIPYQYESIPGGGTDAGSIHLTANGVPALAITIATRYIHSHAAMLHRDDYENAVKLIVEVIKRLDREAVD-
>tr|A0A4V0AKQ6|A0A4V0AKQ6_STAHY/3-353
-QSVKLLKHLTDVNGIAGYEMQVKEAMRNYIEPVSDQIIEDNLGGIFGKKNAENGQYSIMISGHMDEVGFMVTKIDKHGFISFTPVGGWWNQVMLSQKVTITTDSGKEIRGIIGSKPPHVLTPEERKKPMEIKNMFIDIGVSSKEEAEEAGVEVGNMVTPYSEFEVLADKYLTAKAFDNRYGCALAVEVLKRLKDENIGINLYSGATVQEEVGLRGAKVAANTIKPDLAIAVDVGIAYDTPGMSGQTSDSKLGGGPVVIMMDATSIAHQGLRKHIKDVAKKHNIEVQWDTTPGGGTDAGSIHVANEGIPTMTIGVTLRYMHSNVSVLNVDDYENSIRLVTEIVRSLNDETY--
>tr|A0A5S9I541|A0A5S9I541_STAAU/3-353
-QSVKLLKHLTDVNGIAGYEMQVKEAMRNYIEPVSDQIIEDNLGGIFGKKNAENGQYSIMISGHMDEVGFMVTKIDKHGFISFTPVGGWWNQVMLSQKVTITTDSGKEIRGIIGSKPPHVLTPEERKKPMEIKNMFIDIGVSSKEEAEEAGVEVGNMVTPYSEFEVLADKYLTAKAFDNRYGCALAVEVLKRLKDENIGINLYSGATVQEEVGLRGAKVAANTIKPDLAIAVDVGIAYDTPGMSGQTSDSKLGGGPVVIMMDATSIAHQGLRKHIKDVAKKHNIEVQWDTTPGGGTDAGSIHVANEGIPTMTIGVTLRYMHSNVSVLNVDDYENSIRLVTEIVRSLNDETY--
>tr|A0A0Q6H777|A0A0Q6H777_9BACI/6-356
-ETLRMLKDLTDAKGIAGNESEVRKVMAEYITPFADEISTDGLGSLIAMKTGDENGPKIVVTGHLDEVGFMITQIDDKGFLRFQPVGGWWSQVMLAQRVTIVTNKG-DVTGVIGSKPPHILSAEARKKPVEIKDMFIDIGATSKEEVKEWGVKPGDMVVPYFEFTVMNEKMLLAKAWDNRIGCAIAIDVLKQLKDSDHPNVVYGIGAVQEEVGLRGSKTSTFKIQPDIGFAVDVGIAGDTPGVTDKEAMSKMGEGPQIVIYDASMVAHKGLRDFVTNTADEMNIPYQYESIPGGGTDAGSIHLTANGVPALAITIATRYIHSHAAMLHRDDYENAVKLIVEVIKRLDREAVD-
>tr|A0A2A7WHM8|A0A2A7WHM8_9BACI/6-356
-ETLRMLKDLTDAKGIAGNESEVRKVMAEYITPFADEISTDGLGSLIAMKTGDENGPKIVVTGHLDEVGFMITQIDDKGFLRFQPVGGWWSQVMLAQRVTIVTNKG-DVTGVIGSKPPHILSAEARKKPVEIKDMFIDIGATSKEEVKEWGVKPGDMVVPYFEFTVMNEKMLLAKAWDNRIGCAIAIDVLKQLKDSDHPNVVYGIGAVQEEVGLRGSKTSTFKIQPDIGFAVDVGIAGDTPGVTDKEAMSKMGEGPQIVIYDASMVAHKGLRDFVTNTADEMNIPYQYESIPGGGTDAGSIHLTANGVPALAITIATRYIHSHAAMLHRDDYENAVKLIVEVIKRLDREAVD-
>tr|A7GTL8|A7GTL8_BACCN/6-355
-KTLTMLKELTDARGIAGNEREPREVMKKYIEPFADELSTDNLGSLVAKKVGEENGPKIMVAGHLDEVGFMITQIDNKGFLRFQTVGGWWSQVMLAQRVTIITCKG-DITGVIGSKPPHILSAEARKKPVEIKDMFIDIGASSKEEAMEWGVRPGDQVVPYFEFQVMKEKLLLAKAWDNRIGCAITIDVLRQLKDEKHPNIVYGVGTVQEEVGLRGAKTSANYIKPDIAFAVDVGIAGDTPGVTEKEAQSKMGDGPQIILYDASVIGHTGLRNFVVDVADELDIPYQYDFVAGGGTDAGAIHISVNGIPSMAITIATRYIHSHAAMLHRDDYENAVKLIVEVIKRLDKEAV--
>tr|A0A243JXM5|A0A243JXM5_BACTU/7-355
--TLTMLKELTDARGIAGNEREPREVMKKYIEPFADELSTDNLGSLVAKKVGEENGPKIMVAGHLDEVGFMITQIDDKGFLRFQTVGGWWSQVMLAQRVTIVTRKG-DVTGVIGSKPPHILPPEARKKPVEIKDMFIDIGASSQEEAMEWGVRPGDQVVPYFEFQVMKEKMLLAKAWDNRIGCAIAIDVLKQLKDEKHPNVVYGVGTVQEEVGLRGAKTSANYIKPDIAFAVDVGIAGDTPGVTAKEAQSKMGDGPQIILYDASVIGHTGLRDFVVDVADELQIPYQYDSVAGGGTDAGAIHISANGIPSMAITIATRYIHSHAAMLHRDDYENAVKLIVEVIKRLDKEAV--
>tr|A0A2A7DWU7|A0A2A7DWU7_9BACI/7-355
--TLTMLKELTDARGIAGNEREPREVMKKYIEPFADELSTDNLGSLVAKKVGEENGPKIMVAGHLDEVGFMITQIDDKGFLRFQTVGGWWSQVMLAQRVTIVTRKG-DVTGVIGSKPPHILPPEARKKPVEIKDMFIDIGASSQEEAMEWGVRPGDQVVPYFEFQVMKEKMLLAKAWDNRIGCAIAIDVLKQLKDEKHPNVVYGVGTVQEEVGLRGAKTSANYIKPDIAFAVDVGIAGDTPGVTAKEAQSKMGDGPQIILYDASVIGHTGLRDFVVDVADELQIPYQYDSVAGGGTDAGAIHISANGIPSMAITIATRYIHSHAAMLHRDDYENAVKLIVEVIKRLDKEAV--
>tr|A0A542GXS4|A0A542GXS4_9BACI/6-356
-ETLTMLKDLTDAKGVPGNEREVRNVMKKYIEPFADEITTDNLGSLIAKKTGVENGPKIMVAGHLDEVGFMVTQIDGRGFLRFQTVGGWWSQVMLAQRVTIVTDKG-EVTGVIGSKPPHILPPEARKKPVDIKDMFIDIGASSCEEVVEWGVKPGDMVVPYFEFTVMNEKMLLAKAWDNRIGCAIAIDVLKNLKDAEHPNIVYGVGTVQEEVGLRGARTSAAKIEPDIAFGVDVGIAGDTPGISDKEASSKMGDGPQIILYDASMVSHKGLRDAVTSTADELGIPYQYDSIPGGGTDSGSIHLTANGVPALSITIATRYIHSHAAMLHRDDYEHTVKLITEVIKKLDRETVD-
>tr|A0A2A8GKA1|A0A2A8GKA1_9BACI/7-355
--TLTMLKELTDARGIAGNEREPREVMKKYIEPFADELSTDNLGSLVAKKVGEKNGPKIMVAGHLDEVGFMITQIDDKGFLRFQTVGGWWSQVMLAQRVTIVTRKG-DVTGVIGSKPPHILPPEARKKPVEIKDMFIDIGASSQEEAMEWGVRPGDQVVPYFEFQVMKEKMLLAKAWDNRIGCAIAIDVLKQLKDEKHPNVVYGVGTVQEEVGLRGAKTSANYIKPDIAFAVDVGIAGDTPGVTAKEAQSKMGDGPQIILYDASVIGHTGLRDFVVDVADELQIPYQYDSVAGGGTDAGAIHISANGIPSMAITIATRYIHSHAAMLHRDDYENAVKLIVEVIKRLDKEAV--
>tr|C2PL62|C2PL62_9BACI/10-358
--TLTMLKELTDARGIAGNEREPREVMKKYIEPFADELSTDNLGSLVAKKVGEENGPKIMVAGHLDEVGFMITQIDDKGFLRFQTVGGWWSQVMLAQRVTIVTRKG-DVTGVIGSKPPHILPPEARKKPVEIKDMFIDIGASSQEEAMEWGVRPGDQVVPYFEFQVMKEKMLLAKAWDNRIGCAIAIDVLKQLKDEKHPNVVYGVGTVQEEVGLRGAKTSANYIKPDIAFAVDVGIAGDTPGVTAKEAQSKMGDGPQIILYDASVIGHTGLRDFVVDVADELQIPYQYDSVAGGGTDAGAIHISANGIPSMAITIATRYIHSHAAMLHRDDYENAVKLIVEVIKRLDKEAV--
>tr|A0A516QXD8|A0A516QXD8_9BACI/6-355
-ETLTMLKELTDARGIAGNEREPREVMKKYIEPFADELSTDNLGSLVAKKVGEENGPKIMVAGHLDEVGFMITQIDDKGFLRFQTVGGWWSQVMLAQRVTIVTRKG-DVTGVIGSKPPHILPPEARKKPVDIKDMFIDIGASSQEEAMEWGVRPGDQVVPYFEFQVMKEKMLLAKAWDNRIGCAIAIDVLKQLKDEKHPNVVYGVGTVQEEVGLRGAKTSANYIKPDIAFAVDVGIAGDTPGVTSKEAQSKMGDGPQIILYDASVIGHTGLRDFVVDVADELEIPYQYDSVAGGGTDAGAIHIAVNGIPSMAITIATRYIHSHAAMLHRDDYENAVKLIVEVIKRLDKEAV--
>tr|A0A6K2J9L6|A0A6K2J9L6_STAAU/3-353
-QSVKLLKHLTDVNGIAGYEMQVKEAMRNYIEPVSDQIIEDNLGGIFGKKNAENGQYSIMISGHMDEVGFMVTKIDKHGFISFTPVGGWWNQVMLSQKVTITTDSGKEIRGIIGSKPPHVLTPEERKKPMEIKNMFIDIGVSSKEEAEEAGIEVGNMVTPYSEFEVLADKYLTAKAFDNRYGCALAVEVLKRLKDENIGINLYSGATVQEEVGLRGAKVAANTIKPDLAIAVDVGIAYDTPGMSGQTSDSKLGGGPVVIMMDATSIAHQGLRKHIKDVAKEHNIEVQWDTTPGGGTDAGSIHVANEGIPTMTIGVTLRYMHSNVSVLNVDDYENSIRLVTEIVRSLNDESY--
>tr|A0A1W6AED4|A0A1W6AED4_BACMY/6-355
-ETLTMLKELTDARGIAGNEREPREVMKKYIEPFADELSTDNLGSLVAKKVGEENGPKIMVAGHLDEVGFMITQIDDKGFLRFQTVGGWWSQVMLAQRVTIVTRKG-DVTGVIGSKPPHILPPEARKKPVEIKDMFIDIGASSQEEAMEWGIRPGDQVVPYFEFQVMKEKMLLAKAWDNRIGCAIAIDVLKQLKDEKHPNVVYGVGTVQEEVGLRGAKTSANYIKPDIAFAVDVGIAGDTPGVTAKEAQSKMGDGPQIILYDASVIGHSGLRDFVVDVADELQIPYQYDSVAGGGTDAGAIHISVNGIPSMAITIATRYIHSHAAMLHRDDYENAVKLIVEVIKRLDKEAV--
>tr|A0A127VYD6|A0A127VYD6_SPOPS/6-357
-ETLVMLKELTDAKGIPGNEREPREVMRKYIEPFVDNIEQDGLGSLIAKKTGDENGPKIMLAGHLDEVGFMISKIDDKGFLSFQTVGGWWSQVMLAQRVTIVTRKGDTVTGVIGSKPPHILSPEARKKPVDIKDMFIDVGATSKEEAMKWGILPGDMVVPYFEFTVMNEKYLLAKAWDNRIGCAIAIDVMKALKDEKHPNIVFGVGAAQEEIGLRGARTAATKIQPDIGFAVDVGIAGDTPGVTSKEATGKMGDGPQILLFDASMVSHKGLRELVVDTAEENSIPYQFETIPGGGTDAGSIHLSGNGVPSLAICIPTRYIHSHAGILHRDDYENTVKLIVAVIKKLDRDTVN-
>tr|A0A419V6V7|A0A419V6V7_9BACL/7-356
--TLQMLKDLTDAKGIPGDEKEPRDVMKQYIEPFADEVTTDRLGSLIAKKTGKKGGPRIMITGHLDEIGFMITTIDDNGFLKFQTVGGWWSQVMLAQRVTVMTRKG-SITGIIGSKPPHILPPEQRKKSVEIKDMFIDIGASSKEEAESFGVRPGDSVVPICDFTVMNEKLLMAKAWDNRIGCAIAIEVLKRLEKIDHPNEVYGVGAVQEEVGLRGAKTAANKVKPDIGFAVDVGIAGDTPGVTSNDAAAKIGKGPQVLIYDHSMIAHKGLRDFVTDIADTYSIPYQFDAMSGGGTDAGSIHLSGEGVPSLAITVPTRYIHTHAAILHRDDFEHAVQLLVEISKALDEDKVK-
>tr|A0A1G8EZV0|A0A1G8EZV0_9BACI/6-355
-QTVQMLKELTDANGIPGNEKEAREVMKKHISSYADEITYDHLGSLIAKKTGKANGPRIMIAGHLDEIGFMITNIDDKGFLKFETVGGWWSQVMLAQRVNIMTRKG-NIVGVIGSKPPHILPADQRKKAVEIKDMFIDIGASSKEEAESFGVRPGDSVVPICDFTVMNEKLMMAKAWDNRIGCAIAIEVLKRLKDEDHANEVFGVGAVQEEVGLRGAKTASHKITPDIGFAVDVGIAGDTPGVSDNDATAEIGKGPQVLVFDRSMVSHKGLRDFVTDIADEHNIPFQYEAMSGGGTDAGSIHLSGDGVPSLAVTVPTRYIHTHAAILHRDDFEHAVQLIVEVTKKLDADTV--
>tr|A0A2G6QEC8|A0A2G6QEC8_9BACI/6-355
-ETLTMLKELTDARGIAGNEREPREVMKKYIEPFADELSTDNLGSLVAKKVGEENGPKIMVAGHLDEVGFMITQIDDKGFLRFQTVGGWWSQVMLAQRVTIVTRKG-DVTGVIGSKPPHILPPEARKKPVEIKDMFIDIGASSQEEAMEWGIRPGDQVVPYFEFQVMKEKMLLAKAWDNRIGCAIAIDVLKQLKDEKHPNVVYGVGTVQEEVGLRGAKTSANYIKPDIAFAVDVGIAGDTPGVTSKEAQSKMGDGPQIILYDASVIGHTGLRDFVVDVADELQIPYQYDSVAGGGTDAGAIHIAVNGIPSMAITIATRYIHSHAAMLHRDDYENAVKLIVEVIKRLDKEAV--
>tr|A0A2S9Y593|A0A2S9Y593_9BACI/6-355
-ETLTMLKELTDARGIAGNEREPREVMKKYIEPFADELSTDNLGSLVAKKVGEENGPKIMVAGHLDEVGFMITQIDDKGFLRFQTVGGWWSQVMLAQRVTIVTRKG-DVTGVIGSKPPHILPPEARKKPVEIKDMFIDIGASSQEEAMEWGIRPGDQVVPYFEFQVMKEKMLLAKAWDNRIGCAIAIDVLKQLKDEKHPNVVYGVGTVQEEVGLRGAKTSANYIKPDIAFAVDVGIAGDTPGVTSKEAQSKMGDGPQIILYDASVIGHTGLRDFVVDVADELQIPYQYDSVAGGGTDAGAIHIAVNGIPSMAITIATRYIHSHAAMLHRDDYENAVKLIVEVIKRLDKEAV--
>tr|A0A6K7YV05|A0A6K7YV05_STAAU/3-353
-QSVKLLKHLTDVNGIAGYEMQVKEAMRNYIEPVSDQIIEDNLGGIFGKKNAENGQYSIMISGHMDEVGFMVTKIDKHGFISFTPVGGWWNQVMLSQKVTITTDSGKEIRGIIGSKPPHVLTPEERKKPMEIKNMFIDIGVSSKEEAEEAGVEVGNMVTPYSEFEVLADKYLTAKAFDNRYGCALAVEVLKRLKDENIGINLYSGATVQEEVGLRGAKVAANTIKPDLAIAVDVGIAYDTPGMSGQTSDSKLGGGPVVIMMDATSIAHQGLRKHIKDVAKEHNIEVQWDTIPGGGTDAGSIHVANEGIPTMTIGVTLRYMHSNVSVLNVDDYENSIRLVTEIVRSLNDESY--
>tr|A0A0B0IJG2|A0A0B0IJG2_9BACI/6-356
-ERLQMLKDLTDANGVPGNEREAREMMKKYISPFADEVTTDKLGSLVAKKTGNAEGPKIMVAGHLDEIGFMVTSIDEKGFLRFQTVGGWWEQVMLAQRVTVMTNKG-NVPGVIGSKPPHILAPEARKKPVDKKDMFIDIGATSKEEAMEFGVRPGDSVVPVCEFTVMKEKLLMAKAWDNRIGCAIAIDVLRGLQGENHPNVVYGVGTVQEEVGLRGARTSAHLIQPDIGFGVDVGIAGDTPGVTEKEALAKMGEGPQIVLYDASMISHKGLRDFVTDTADEHNIPYQFDAMAGGGTDSGAIHLTANGVPALSITVATRYIHTHAAILHRDDYENAVKLIVEVIKKLDKDTVD-
>tr|A0A242XID9|A0A242XID9_BACTU/6-355
-ETLTMLKELTDARGIAGNEREPREVMKKYIEPFADELSTDNLGSLVAKKVGEENGPKIMVAGHLDEVGFMITQIDDKGFLRFQTVGGWWSQVMLAQRVTIVTRKG-DVTGVIGSKPPHILPPEARKKPVEIKDMFIDIGASSQEEAMEWGVRPGDQVVPYFEFQVMKEKMLLAKAWDNRIGCAIAIDVLKQLKDEKHPNVVYGVGTVQEEVGLRGAKTSANYIKPDIAFAVDVGIAGDTPGVTSKEAQSKMGDGPQIILYDASVIGHTGLRDFVVDVADELEIPYQYDSVAGGGTDAGAIHIAVNGIPSMAITIATRYIHSHAAMLHRDDYENAVKLIVEVIKRLDKEAV--
>tr|A0A2A7DC81|A0A2A7DC81_BACAN/6-355
-ETLTMLKELTDARGIAGNEREPREVMKKYIEPFADELSTDNLGSLVAKKVGEENGPKIMVAGHLDEVGFMITQIDDKGFLRFQTVGGWWSQVMLAQRVTIVTRKG-DVTGVIGSKPPHILPPEARKKPVEIKDMFIDIGASSQEEAMEWGVRPGDQVVPYFEFQVMKEKMLLAKAWDNRIGCAIAIDVLKQLKDEKHPNVVYGVGTVQEEVGLRGAKTSANYIKPDIAFAVDVGIAGDTPGVTSKEAQSKMGDGPQIILYDASVIGHTGLRDFVVDVADELEIPYQYDSVAGGGTDAGAIHIAVNGIPSMAITIATRYIHSHAAMLHRDDYENAVKLIVEVIKRLDKEAV--
>tr|A0A2A7ECY3|A0A2A7ECY3_9BACI/6-355
-ETLTMLKELTDARGIAGNEREPREVMKKYIEPFADELSTDNLGSLVAKKVGEENGPKIMVAGHLDEVGFMITQIDDKGFLRFQTVGGWWSQVMLAQRVTIVTRKG-DVTGVIGSKPPHILPPEARKKPVEIKDMFIDIGASSQEEAMEWGVRPGDQVVPYFEFQVMKEKMLLAKAWDNRIGCAIAIDVLKQLKDEKHPNVVYGVGTVQEEVGLRGAKTSANYIKPDIAFAVDVGIAGDTPGVTSKEAQSKMGDGPQIILYDASVIGHTGLRDFVVDVADELEIPYQYDSVAGGGTDAGAIHIAVNGIPSMAITIATRYIHSHAAMLHRDDYENAVKLIVEVIKRLDKEAV--
>tr|A0A2B1E7S4|A0A2B1E7S4_BACCE/6-355
-ETLTMLKELTDARGIAGNEREPREVMKKYIEPFADELSTDNLGSLVAKKVGEENGPKIMVAGHLDEVGFMITQIDDKGFLRFQTVGGWWSQVMLAQRVTIVTRKG-DVTGVIGSKPPHILPPEARKKPVEIKDMFIDIGASSQEEAMEWGVRPGDQVVPYFEFQVMKEKMLLAKAWDNRIGCAIAIDVLKQLKDEKHPNVVYGVGTVQEEVGLRGAKTSANYIKPDIAFAVDVGIAGDTPGVTSKEAQSKMGDGPQIILYDASVIGHTGLRDFVVDVADELEIPYQYDSVAGGGTDAGAIHIAVNGIPSMAITIATRYIHSHAAMLHRDDYENAVKLIVEVIKRLDKEAV--
>tr|A0A1C0Z0Z6|A0A1C0Z0Z6_9BACL/3-354
-QTLHMLKELTDANGIPGNERAPREVMKRHIEPFADEMEYDNLGGIIAKKVGDANGPKIMVAGHLDEVGFMITQIDDRGFLKFQTVGGWWGQVMLAQRVTITTRKGEEILGVIGSKPPHILPAEVRNKPVDIKDMFIDIGASSKEEAMSWGVLPGDMVTPYFEFHVMKEKHLLAKAWDNRIGCAIAIEVLRRLKDEQHPNIVYGVGTVQEEVGLRGAKTATHKIKPDIGFAVDVGIAGDTPGVTPKESTSKIGAGPQIVIFDASMVAHTGLRDFVIDTADENNIPYQFEAIAGGGTDAGSIHITANGVPSLAIGVATRYIHSHAGILHRDDFENAVKLIVEVIKKLDQDAVN-
>tr|A0A1C7DMX6|A0A1C7DMX6_9BACL/6-356
-ETQLMLKELTDANGIPGNERQSREVMKKYIEPYADSIETDGLGSLIAKKEGLADGPKIMVAGHLDEVGFMITQVDEKGFLKFQPVGGWWSQVMLAQRVTITTRKGNEITGVIGSKPPHILTPEARKKPVEIKDMFIDIGASSREEVKEWGITPGDMVTPYFEFTVMNDKLLMAKAWDNRIGCAIAIDVLKGLKGVDHPNVVYGVGTVQEEVGLRGAKTATAKIQPDIGFAVDVGIAGDTPGITSKESNSKMGDGPQLLLFDASMVAHRGLRELVVDTAEEAGIPYQFETIAGGGTDAGSIHLTANGVPALAIGVATRYIHSHAGILHRDDYENAVKLIIEVIKKLDKDTV--
>tr|V6SWM6|V6SWM6_9BACI/6-356
-ETLTMLKDLTDAKGIPGNEREPREVMKKYITPFADEVTTDGLGSLVAKKVGNENGPKIMVAGHLDEVGFMVTSIDDKGFIRFQTVGGWWSQVMLAQRVTIVTRKG-EITGVIGSKPPHILPAEARKKPVDIKDMFIDIGASSRDEAKEWGVTPGDMVVPYFEFTVMNEKMLLAKAWDNRIGCAIAIDVLKGLKDAEHPNVVYGVGTVQEEVGLRGAKTSAQMIQPDIAFGVDVGIAGDTPGITEKEALSKMGDGPQIIIYDASMVSHKGLRDFVTDLADELSIPYQFDAVAGGGTDSGAIHLTHRGVPALSITIATRYIHSHAAMLHRDDYENAVKLIVEVIKRLDKETVE-
>tr|A0A1E8B2C1|A0A1E8B2C1_BACMY/6-355
-ETLTMLKELTDARGIAGNEREPREVMKKYIEPFADELSTDNLGSLVAKKVGEENGPKIMVAGHLDEVGFMITQIDDKGFLRFQTVGGWWSQVMLAQRVTIVTRKG-DVTGVIGSKPPHILPPEARKKPVEIKDMFIDIGASSQEEAMEWGIRPGDQVVPYFEFQVMKEKMLLAKAWDNRIGCAIAIDVLKQLKDEKHPNVVYGVGTVQEEVGLRGAKTSANYIKPDIAFAVDVGIAGDTPGVTAKEAQSKMGDGPQIILYDASVIGHTGLRDFVVDVADELQIPYQYDSVAGGGTDAGAIHISVNGIPSMAITIATRYIHSHAAMLHRDDYENAVKLIVEVIKRLDKEAV--
>tr|A0A2B9DJ18|A0A2B9DJ18_BACCE/6-355
-ETLTMLKELTDARGIAGNEREPREVMKKYIEPFADELSTDNLGSLVAKKVGEENGPKIMVAGHLDEVGFMITQIDDKGFLRFQTVGGWWSQVMLAQRVTIVTRKG-DVTGVIGSKPPHILPPEARKKPVEIKDMFIDIGASSQEEAMEWGIRPGDQVVPYFEFQVMKEKMLLAKAWDNRIGCAIAIDVLKQLKDEKHPNVVYGVGTVQEEVGLRGAKTSANYIKPDIAFAVDVGIAGDTPGVTAKEAQSKMGDGPQIILYDASVIGHTGLRDFVVDVADELQIPYQYDSVAGGGTDAGAIHISVNGIPSMAITIATRYIHSHAAMLHRDDYENAVKLIVEVIKRLDKEAV--
>tr|A0A0A0WGT1|A0A0A0WGT1_BACMY/6-355
-ETLTMLKELTDARGIAGNEREPREVMKKYIEPFADELSTDNLGSLVAKKVGEENGPKIMVAGHLDEVGFMITQIDDKGFLRFQTVGGWWSQVMLAQRVTIVTRKG-DVTGVIGSKPPHILPPEARKKPVEIKDMFIDIGASSQEEAMEWGIRPGDQVVPYFEFQVMKEKMLLAKAWDNRIGCAIAIDVLKQLKDEKHPNVVYGVGTVQEEVGLRGAKTSANYIKPDIAFAVDVGIAGDTPGVTAKEAQSKMGDGPQIILYDASVIGHTGLRDFVVDVADELQIPYQYDSVAGGGTDAGAIHISVNGIPSMAITIATRYIHSHAAMLHRDDYENAVKLIVEVIKRLDKEAV--
>tr|A0A150CET5|A0A150CET5_BACCE/6-355
-ETLTMLKELTDARGIAGNEREPREVMKKYIEPFADELSTDNLGSLVAKKVGEENGPKIMVAGHLDEVGFMITQIDDKGFLRFQTVGGWWSQVMLAQRVTIVTRKG-DVTGVIGSKPPHILPPEARKKPVEIKDMFIDIGASSQEEAMEWGIRPGDQVVPYFEFQVMKEKMLLAKAWDNRIGCAIAIDVLKQLKDEKHPNVVYGVGTVQEEVGLRGAKTSANYIKPDIAFAVDVGIAGDTPGVTAKEAQSKMGDGPQIILYDASVIGHTGLRDFVVDVADELQIPYQYDSVAGGGTDAGAIHISVNGIPSMAITIATRYIHSHAAMLHRDDYENAVKLIVEVIKRLDKEAV--
>tr|A0A243A2W2|A0A243A2W2_BACTU/6-355
-ETLTMLKELTDARGIAGNEREPREVMKKYIEPFADELSTDNLGSLVAKKVGEENGPKIMVAGHLDEVGFMITQIDDKGFLRFQTVGGWWSQVMLAQRVTIVTRKG-DVTGVIGSKPPHILPPEARKKPVEIKDMFIDIGASSQEEAMEWGIRPGDQVVPYFEFQVMKEKMLLAKAWDNRIGCAIAIDVLKQLKDEKHPNVVYGVGTVQEEVGLRGAKTSANYIKPDIAFAVDVGIAGDTPGVTAKEAQSKMGDGPQIILYDASVIGHTGLRDFVVDVADELQIPYQYDSVAGGGTDAGAIHISVNGIPSMAITIATRYIHSHAAMLHRDDYENAVKLIVEVIKRLDKEAV--
>tr|A0A2S9HWE1|A0A2S9HWE1_9BACI/6-355
-ETLTMLKELTDARGIAGNEREPREVMKKYIEPFADELSTDNLGSLVAKKVGEENGPKIMVAGHLDEVGFMITQIDDKGFLRFQTVGGWWSQVMLAQRVTIVTRKG-DVTGVIGSKPPHILPPEARKKPVEIKDMFIDIGASSQEEAMEWGIRPGDQVVPYFEFQVMKEKMLLAKAWDNRIGCAIAIDVLKQLKDEKHPNVVYGVGTVQEEVGLRGAKTSANYIKPDIAFAVDVGIAGDTPGVTAKEAQSKMGDGPQIILYDASVIGHTGLRDFVVDVADELQIPYQYDSVAGGGTDAGAIHISVNGIPSMAITIATRYIHSHAAMLHRDDYENAVKLIVEVIKRLDKEAV--
>tr|A0A2T5UT50|A0A2T5UT50_9BACI/6-355
-ETLTMLKELTDARGIAGNEREPREVMKKYIEPFADELSTDNLGSLVAKKVGEENGPKIMVAGHLDEVGFMITQIDDKGFLRFQTVGGWWSQVMLAQRVTIVTRKG-DVTGVIGSKPPHILPPEARKKPVEIKDMFIDIGASSQEEAMEWGIRPGDQVVPYFEFQVMKEKMLLAKAWDNRIGCAIAIDVLKQLKDEKHPNVVYGVGTVQEEVGLRGAKTSANYIKPDIAFAVDVGIAGDTPGVTAKEAQSKMGDGPQIILYDASVIGHTGLRDFVVDVADELQIPYQYDSVAGGGTDAGAIHISVNGIPSMAITIATRYIHSHAAMLHRDDYENAVKLIVEVIKRLDKEAV--
>tr|A0A328L1Z4|A0A328L1Z4_9BACI/6-355
-ETLTMLKELTDARGIAGNEREPREVMKKYIEPFADELSTDNLGSLVAKKVGEENGPKIMVAGHLDEVGFMITQIDDKGFLRFQTVGGWWSQVMLAQRVTIVTRKG-DVTGVIGSKPPHILPPEARKKPVEIKDMFIDIGASSQEEAMEWGIRPGDQVVPYFEFQVMKEKMLLAKAWDNRIGCAIAIDVLKQLKDEKHPNVVYGVGTVQEEVGLRGAKTSANYIKPDIAFAVDVGIAGDTPGVTAKEAQSKMGDGPQIILYDASVIGHTGLRDFVVDVADELQIPYQYDSVAGGGTDAGAIHISVNGIPSMAITIATRYIHSHAAMLHRDDYENAVKLIVEVIKRLDKEAV--
>tr|A0A328MBG0|A0A328MBG0_9BACI/6-355
-ETLTMLKELTDARGIAGNEREPREVMKKYIEPFADELSTDNLGSLVAKKVGEENGPKIMVAGHLDEVGFMITQIDDKGFLRFQTVGGWWSQVMLAQRVTIVTRKG-DVTGVIGSKPPHILPPEARKKPVEIKDMFIDIGASSQEEAMEWGIRPGDQVVPYFEFQVMKEKMLLAKAWDNRIGCAIAIDVLKQLKDEKHPNVVYGVGTVQEEVGLRGAKTSANYIKPDIAFAVDVGIAGDTPGVTAKEAQSKMGDGPQIILYDASVIGHTGLRDFVVDVADELQIPYQYDSVAGGGTDAGAIHISVNGIPSMAITIATRYIHSHAAMLHRDDYENAVKLIVEVIKRLDKEAV--
>tr|A0A366GV90|A0A366GV90_9BACI/6-355
-ETLTMLKELTDARGIAGNEREPREVMKKYIEPFADELSTDNLGSLVAKKVGEENGPKIMVAGHLDEVGFMITQIDDKGFLRFQTVGGWWSQVMLAQRVTIVTRKG-DVTGVIGSKPPHILPPEARKKPVEIKDMFIDIGASSQEEAMEWGIRPGDQVVPYFEFQVMKEKMLLAKAWDNRIGCAIAIDVLKQLKDEKHPNVVYGVGTVQEEVGLRGAKTSANYIKPDIAFAVDVGIAGDTPGVTAKEAQSKMGDGPQIILYDASVIGHTGLRDFVVDVADELQIPYQYDSVAGGGTDAGAIHISVNGIPSMAITIATRYIHSHAAMLHRDDYENAVKLIVEVIKRLDKEAV--
>tr|A0A4R3SYY5|A0A4R3SYY5_9BACI/6-355
-ETLTMLKELTDARGIAGNEREPREVMKKYIEPFADELSTDNLGSLVAKKVGEENGPKIMVAGHLDEVGFMITQIDDKGFLRFQTVGGWWSQVMLAQRVTIVTRKG-DVTGVIGSKPPHILPPEARKKPVEIKDMFIDIGASSQEEAMEWGIRPGDQVVPYFEFQVMKEKMLLAKAWDNRIGCAIAIDVLKQLKDEKHPNVVYGVGTVQEEVGLRGAKTSANYIKPDIAFAVDVGIAGDTPGVTAKEAQSKMGDGPQIILYDASVIGHTGLRDFVVDVADELQIPYQYDSVAGGGTDAGAIHISVNGIPSMAITIATRYIHSHAAMLHRDDYENAVKLIVEVIKRLDKEAV--
>tr|A0A653R6I6|A0A653R6I6_9BACI/6-355
-ETLTMLKELTDARGIAGNEREPREVMKKYIEPFADELSTDNLGSLVAKKVGEENGPKIMVAGHLDEVGFMITQIDDKGFLRFQTVGGWWSQVMLAQRVTIVTRKG-DVTGVIGSKPPHILPPEARKKPVEIKDMFIDIGASSQEEAMEWGIRPGDQVVPYFEFQVMKEKMLLAKAWDNRIGCAIAIDVLKQLKDEKHPNVVYGVGTVQEEVGLRGAKTSANYIKPDIAFAVDVGIAGDTPGVTAKEAQSKMGDGPQIILYDASVIGHTGLRDFVVDVADELQIPYQYDSVAGGGTDAGAIHISVNGIPSMAITIATRYIHSHAAMLHRDDYENAVKLIVEVIKRLDKEAV--
>tr|J7WD04|J7WD04_BACCE/6-355
-ETLTMLKELTDARGIAGNEREPREVMKKYIEPFADELSTDNLGSLVAKKVGEENGPKIMVAGHLDEVGFMITQIDDKGFLRFQTVGGWWSQVMLAQRVTIVTRKG-DVTGVIGSKPPHILPPEARKKPVEIKDMFIDIGASSQEEAMEWGIRPGDQVVPYFEFQVMKEKMLLAKAWDNRIGCAIAIDVLKQLKDEKHPNVVYGVGTVQEEVGLRGAKTSANYIKPDIAFAVDVGIAGDTPGVTAKEAQSKMGDGPQIILYDASVIGHTGLRDFVVDVADELQIPYQYDSVAGGGTDAGAIHISVNGIPSMAITIATRYIHSHAAMLHRDDYENAVKLIVEVIKRLDKEAV--
>tr|J7ZC24|J7ZC24_BACCE/6-355
-ETLTMLKELTDARGIAGNEREPREVMKKYIEPFADELSTDNLGSLVAKKVGEENGPKIMVAGHLDEVGFMITQIDDKGFLRFQTVGGWWSQVMLAQRVTIVTRKG-DVTGVIGSKPPHILPPEARKKPVEIKDMFIDIGASSQEEAMEWGIRPGDQVVPYFEFQVMKEKMLLAKAWDNRIGCAIAIDVLKQLKDEKHPNVVYGVGTVQEEVGLRGAKTSANYIKPDIAFAVDVGIAGDTPGVTAKEAQSKMGDGPQIILYDASVIGHTGLRDFVVDVADELQIPYQYDSVAGGGTDAGAIHISVNGIPSMAITIATRYIHSHAAMLHRDDYENAVKLIVEVIKRLDKEAV--
>tr|J8IP89|J8IP89_BACCE/6-355
-ETLTMLKELTDARGIAGNEREPREVMKKYIEPFADELSTDNLGSLVAKKVGEENGPKIMVAGHLDEVGFMITQIDDKGFLRFQTVGGWWSQVMLAQRVTIVTRKG-DVTGVIGSKPPHILPPEARKKPVEIKDMFIDIGASSQEEAMEWGIRPGDQVVPYFEFQVMKEKMLLAKAWDNRIGCAIAIDVLKQLKDEKHPNVVYGVGTVQEEVGLRGAKTSANYIKPDIAFAVDVGIAGDTPGVTAKEAQSKMGDGPQIILYDASVIGHTGLRDFVVDVADELQIPYQYDSVAGGGTDAGAIHISVNGIPSMAITIATRYIHSHAAMLHRDDYENAVKLIVEVIKRLDKEAV--
>tr|J9BZY1|J9BZY1_BACCE/6-355
-ETLTMLKELTDARGIAGNEREPREVMKKYIEPFADELSTDNLGSLVAKKVGEENGPKIMVAGHLDEVGFMITQIDDKGFLRFQTVGGWWSQVMLAQRVTIVTRKG-DVTGVIGSKPPHILPPEARKKPVEIKDMFIDIGASSQEEAMEWGIRPGDQVVPYFEFQVMKEKMLLAKAWDNRIGCAIAIDVLKQLKDEKHPNVVYGVGTVQEEVGLRGAKTSANYIKPDIAFAVDVGIAGDTPGVTAKEAQSKMGDGPQIILYDASVIGHTGLRDFVVDVADELQIPYQYDSVAGGGTDAGAIHISVNGIPSMAITIATRYIHSHAAMLHRDDYENAVKLIVEVIKRLDKEAV--
>tr|R8D168|R8D168_BACCE/6-355
-ETLTMLKELTDARGIAGNEREPREVMKKYIEPFADELSTDNLGSLVAKKVGEENGPKIMVAGHLDEVGFMITQIDDKGFLRFQTVGGWWSQVMLAQRVTIVTRKG-DVTGVIGSKPPHILPPEARKKPVEIKDMFIDIGASSQEEAMEWGIRPGDQVVPYFEFQVMKEKMLLAKAWDNRIGCAIAIDVLKQLKDEKHPNVVYGVGTVQEEVGLRGAKTSANYIKPDIAFAVDVGIAGDTPGVTAKEAQSKMGDGPQIILYDASVIGHTGLRDFVVDVADELQIPYQYDSVAGGGTDAGAIHISVNGIPSMAITIATRYIHSHAAMLHRDDYENAVKLIVEVIKRLDKEAV--
>tr|R8D245|R8D245_BACCE/6-355
-ETLTMLKELTDARGIAGNEREPREVMKKYIEPFADELSTDNLGSLVAKKVGEENGPKIMVAGHLDEVGFMITQIDDKGFLRFQTVGGWWSQVMLAQRVTIVTRKG-DVTGVIGSKPPHILPPEARKKPVEIKDMFIDIGASSQEEAMEWGIRPGDQVVPYFEFQVMKEKMLLAKAWDNRIGCAIAIDVLKQLKDEKHPNVVYGVGTVQEEVGLRGAKTSANYIKPDIAFAVDVGIAGDTPGVTAKEAQSKMGDGPQIILYDASVIGHTGLRDFVVDVADELQIPYQYDSVAGGGTDAGAIHISVNGIPSMAITIATRYIHSHAAMLHRDDYENAVKLIVEVIKRLDKEAV--
>tr|R8H6T6|R8H6T6_BACCE/6-355
-ETLTMLKELTDARGIAGNEREPREVMKKYIEPFADELSTDNLGSLVAKKVGEENGPKIMVAGHLDEVGFMITQIDDKGFLRFQTVGGWWSQVMLAQRVTIVTRKG-DVTGVIGSKPPHILPPEARKKPVEIKDMFIDIGASSQEEAMEWGIRPGDQVVPYFEFQVMKEKMLLAKAWDNRIGCAIAIDVLKQLKDEKHPNVVYGVGTVQEEVGLRGAKTSANYIKPDIAFAVDVGIAGDTPGVTAKEAQSKMGDGPQIILYDASVIGHTGLRDFVVDVADELQIPYQYDSVAGGGTDAGAIHISVNGIPSMAITIATRYIHSHAAMLHRDDYENAVKLIVEVIKRLDKEAV--
>tr|R8ML62|R8ML62_BACCE/6-355
-ETLTMLKELTDARGIAGNEREPREVMKKYIEPFADELSTDNLGSLVAKKVGEENGPKIMVAGHLDEVGFMITQIDDKGFLRFQTVGGWWSQVMLAQRVTIVTRKG-DVTGVIGSKPPHILPPEARKKPVEIKDMFIDIGASSQEEAMEWGIRPGDQVVPYFEFQVMKEKMLLAKAWDNRIGCAIAIDVLKQLKDEKHPNVVYGVGTVQEEVGLRGAKTSANYIKPDIAFAVDVGIAGDTPGVTAKEAQSKMGDGPQIILYDASVIGHTGLRDFVVDVADELQIPYQYDSVAGGGTDAGAIHISVNGIPSMAITIATRYIHSHAAMLHRDDYENAVKLIVEVIKRLDKEAV--
>tr|A0A268E6P8|A0A268E6P8_9BACI/6-356
-ETLTMLKDLTDARGIPGNEREVRDVMTKYIKDYSDEIVTDHLGSLVAKKVGNENGPKIMIAGHLDEVGFMVTQIDDRGFLRFQTVGGWWSQVMLAQRVTVLTKKG-DVTGIIGSKPPHILSPEARKKPVDIKDMFIDIGASSREEAKEFGVMPGDQVVPYFEFTVMKEKMLLAKAWDNRIGCAIAIDVLKNLKNENHPNIVYGVGTVQEEVGLRGAKTSANLIQPDIAFGVDVGIAGDIPGVSDKEAASKMGEGPQIVLYDASMVSHKGLRDMVISTAEELNIPYQFETIPGGGTDSGSIHISANGVPSLSITIATRYIHSHAAMLHRDDYENAVKLITEVVKRLDRETVD-
>tr|A0A1D8JF04|A0A1D8JF04_9BACL/6-357
-ETLTMLKELTDAKGIPGNEREPREVMKKYIAPFADEIEQDGLGSLIAKKTGDESGPKVMVTGHLDEVGFMVTKIDNKGFLSFQTVGGWWSQVMLAQRVTIVTRKGDTVTGVIGSKPPHILSPEARKKPVDIKDMFIDVGATSKEEAMEWGILPGDMVVPYFEFTVMNDKHLLAKAWDNRIGVAIAIDVLKGLKEEKHPNVVYSVGAAQEEVGLRGAKTAATKIQPDIGFAVDVGVAGDTPGISEKEATGNMGDGPQILLFDASMVSHKGLRDLVIDTAEEKGIPYQFGTMSGGGTDAGAIHISNNGVPSLAICIPTRYIHSHAGILHRDDYENTVKLLIEVIKKLDRDTVN-
>tr|A0A073KJ89|A0A073KJ89_9BACI/7-356
--TLTMLKELTDARGIAGNEREPREVMKKYIEPFASEISTDNLGSLVAKKVGEENGPKIMVAGHLDEVGFMITQIDDKGFLRFQTVGGWWSQVMLAQRVTIVTRKG-DVTGIIGSKPPHILPAEVRKKPVDIKDMFIDIGASSKEEAMEWGIRPGDQVVPYFEFQVMNEKMLLAKAWDNRIGCAIAIDVLKQLKDEKHPNVVYGVGTVQEEVGLRGAKTSAHYIKPDIAFAVDVGIAGDTPGVTDKEAQSKMGDGPQIILYDASVIGHTGLREFVIDVADELKIPYQYDFVPGGGTDAGAIHVSVNGIPSMAITIATRYIHSHAAMLHRDDYENAVKLIVEVIKRLDKETVH-
>tr|W4QDK7|W4QDK7_9BACI/5-353
---LNMLKELTDANGIPGNEKEVREVMTKHIAPYADEVTTDRLGSLVAKKVGDKNGPKIMIAGHLDEIGFMVTSIDDKGFLRFQTVGGWWEQVMLAQRVTIMTNKG-NVPGVVGSKPPHILPPEARRKPVDKKDMFIDIGASSKEEALDFGVRPGDSVVPVCDFTVMKEKYLMAKAWDNRIGCAIAIDVLRELKGVNHPNVVYGVGTVQEEVGLRGARTSAHLIEPDIAFGVDVGIAGDTPGVTEKEALAKMGEGPQIVLYDASMISHKGLRDFVTDIADERSIPYQFDAMSGGGTDSGAIHLTANGVPALSITVATRYIHSHAAILHRDDYENAVKLIVEVIKKLDHDTVK-
>tr|A0A3D0E2L3|A0A3D0E2L3_BACSP/6-356
-ETLTMLKDLTDAKGIPGNEQEPRSVMKKYIEPYADEIETDGLGSLIALKSGDANGPKIMIAGHLDEVGFMITRIDDKGFLRFQTVGGWWSQVMLAQRVTIVTKKG-DITGVIGSKPPHILSAEARKKPVEIKDMFIDIGASSKEEAQEWGVRPGDMAVPYFEFTLMNEKMMLAKAWDNRIGCAIAIDVLKNLKGEDHPNRVFGVGTVQEEVGLRGAKTAANKVKPDIAFAVDVGVAGDTPGISDKEAQAKMGEGPQIMLYDASMVSHKGLRDFVTGIADELDIPYQFDAMPGGGTDAGSTHLAGEGAPSLAITIATRYIHTHAALLHRDDYENAVKLITEVVKRLDKDTME-
>tr|A0A150W5A8|A0A150W5A8_PLAMR/6-357
-DTQQMLKELTDANGIPGNERQSREVMKKYIEPFADSIETDNLGSLIAKKEGLADGPKIMVAGHLDEVGFMVSQIDDKGFLKFQTVGGWWNQVMLAQRVTITTRSGKDVTGVIGSKPPHILSPEARKKPVEIKDMFIDIGASSREEAKEWGVTPGDMVTPYFEFTVMNEKLLMAKAWDNRIGCAIAIDVLKGLKGVDHPNVVYGVGTVQEEVGLRGAKTATSFIQPDIGFAVDVGIAGDTPGVTSKESNSKMGDGPQILLFDASMVSHRGLRELVVDTAEASGIPYQFETIAGGGTDAGSIHLTANGVPALSIGVATRYIHSHAGILHRDDYENAVKLIIEVIKKLDRDTVT-
>tr|A0A068NCJ2|A0A068NCJ2_BACCE/6-355
-ETLTMLKELTDARGIAGNEREPREVMKKYIEPFADELSTDNLGSLVAKKVGEENGPKIMVAGHLDEVGFMITQIDDKGFLRFQTVGGWWSQVMLAQRVTIVTRKG-DVTGVIGSKPPHILPPEARKKPVDIKDMFIDIGASSQEEAMEWGVRPGDQVVPYFEFQVMKEKMLLAKAWDNRIGCAIAIDVLKQLKDEKHPNVVYGVGTVQEEVGLRGAKTSANYIKPDIAFAVDVGIAGDTPGVTSKEAQSKMGDGPQIILYDASVIGHTGLRDFVVDVADELQIPYQYDSVAGGGTDAGAIHIAVNGIPSMAITIATRYIHSHAAMLHRDDYENAVKLIVEVIKRLDKEAV--
>tr|A0A1J9YA74|A0A1J9YA74_9BACI/6-355
-ETLTMLKELTDARGIAGNEREPREVMKKYIEPFADELSTDNLGSLVAKKVGEENGPKIMVAGHLDEVGFMITQIDDKGFLRFQTVGGWWSQVMLAQRVTIVTRKG-DVTGVIGSKPPHILPPEARKKPVDIKDMFIDIGASSQEEAMEWGVRPGDQVVPYFEFQVMKEKMLLAKAWDNRIGCAIAIDVLKQLKDEKHPNVVYGVGTVQEEVGLRGAKTSANYIKPDIAFAVDVGIAGDTPGVTSKEAQSKMGDGPQIILYDASVIGHTGLRDFVVDVADELQIPYQYDSVAGGGTDAGAIHIAVNGIPSMAITIATRYIHSHAAMLHRDDYENAVKLIVEVIKRLDKEAV--
>tr|A0A5C5ACL7|A0A5C5ACL7_9BACI/6-355
-ETLTMLKELTDARGIAGNEREPREVMKKYIEPFADELSTDNLGSLVAKKVGEENGPKIMVAGHLDEVGFMITQIDDKGFLRFQTVGGWWSQVMLAQRVTIVTRKG-DVTGVIGSKPPHILPPEARKKPVDIKDMFIDIGASSQEEAMEWGVRPGDQVVPYFEFQVMKEKMLLAKAWDNRIGCAIAIDVLKQLKDEKHPNVVYGVGTVQEEVGLRGAKTSANYIKPDIAFAVDVGIAGDTPGVTSKEAQSKMGDGPQIILYDASVIGHTGLRDFVVDVADELQIPYQYDSVAGGGTDAGAIHIAVNGIPSMAITIATRYIHSHAAMLHRDDYENAVKLIVEVIKRLDKEAV--
>tr|A0A657W1K1|A0A657W1K1_9BACI/6-355
-ETLTMLKELTDARGIAGNEREPREVMKKYIEPFADELSTDNLGSLVAKKVGEENGPKIMVAGHLDEVGFMITQIDDKGFLRFQTVGGWWSQVMLAQRVTIVTRKG-DVTGVIGSKPPHILPPEARKKPVDIKDMFIDIGASSQEEAMEWGVRPGDQVVPYFEFQVMKEKMLLAKAWDNRIGCAIAIDVLKQLKDEKHPNVVYGVGTVQEEVGLRGAKTSANYIKPDIAFAVDVGIAGDTPGVTSKEAQSKMGDGPQIILYDASVIGHTGLRDFVVDVADELQIPYQYDSVAGGGTDAGAIHIAVNGIPSMAITIATRYIHSHAAMLHRDDYENAVKLIVEVIKRLDKEAV--
>tr|A0A6H9JVU0|A0A6H9JVU0_9BACI/6-355
-ETLTMLKELTDARGIAGNEREPREVMKKYIEPFADELSTDNLGSLVAKKVGEENGPKIMVAGHLDEVGFMITQIDDKGFLRFQTVGGWWSQVMLAQRVTIVTRKG-DVTGVIGSKPPHILPPEARKKPVDIKDMFIDIGASSQEEAMEWGVRPGDQVVPYFEFQVMKEKMLLAKAWDNRIGCAIAIDVLKQLKDEKHPNVVYGVGTVQEEVGLRGAKTSANYIKPDIAFAVDVGIAGDTPGVTSKEAQSKMGDGPQIILYDASVIGHTGLRDFVVDVADELQIPYQYDSVAGGGTDAGAIHIAVNGIPSMAITIATRYIHSHAAMLHRDDYENAVKLIVEVIKRLDKEAV--
>tr|A0A2B4FLV3|A0A2B4FLV3_9BACI/6-355
-ETLTMLKELTDARGIAGNEREPREVMKKYIEPFADELSTDNLGSLVAKKVGEENGPKIMVAGHLDEVGFMITQIDDKGFLRFQTVGGWWSQVMLAQRVTIVTRKG-DVTGVIGSKPPHILPPEARKKPVEIKDMFIDIGASSQEEAMEWGVRPGDQVVPYFEFQVMKEKMLLAKAWDNRIGCAIAIDVLKQLKDEKHPNVVYGVGTVQEEVGLRGAKTSANYIKPDIAFAVDVGIAGDTPGITSKEAQSKMGDGPQIILYDASVIGHTGLRDFVVDVADELEIPYQYDSVAGGGTDAGAIHIAVNGIPSMAITIATRYIHSHAAMLHRDDYENAVKLIVEVIKRLDKEAV--
>tr|A0A329EXG4|A0A329EXG4_9BACI/6-356
-ETLTMLKDLTDAKGIPGNEREVRAVMEKYISSYADDVTTDRLGSLIARKVGDENGPKIMIAGHLDEVGFMVTNIDDKGFIRFQTVGGWWSQVMLAQRVTIVTSKG-DVTGIIGSKPPHILPPEARKKPVEIKDMFIDIGASSKEEASEFGVRPGDQVVPYFEFTVMQEKMMLAKAWDNRIGCAIAIDVLKGLKNENHPNVVYGVGTVQEEVGLRGARTSATQIEPDIAFGVDVGVAGDTPGVTEKEALGKMGNGPQIILYDASMVSHKGLRDLVTDTADELNIPYQFDSMAGGGTDSGAIHLTANGVPALSITIATRYIHSHAAMLHRDDYENTVKLITEVVKRLDRDKVN-
>tr|A0A4R2X7U4|A0A4R2X7U4_9BACI/6-356
-ETLTMLKDLTDAKGIPGNEREVREVMKKYIAPYADEVTTDGLGSLIAKKVGKEGGPRIIVAGHLDEVGFMVTQIDDKGFLRFQTVGGWWSQVMLAQRVTVVTKKG-DIIGVIGSKPPHILPAEARKKPVEIKDMFIDIGASSREEAHGWGVLPGDMVVPYFEFTVMNEKMLLAKAWDNRIGCAIAIDVLKQLKGTDHPNEVYGLGTTQEEIGSRGAKTSAEKINPDIGFAVDVGIAGDTPGISEKEAMSKMGKGPQIILYDATLVAHKGLRDFITNLADELNIPYQFDAIPGGGTDAGPIHLAHHGVPSIAITIATRYIHSHAAILHRDDYENAVKLIVEVIKHLDRETVD-
>tr|A0A6B1RGB4|A0A6B1RGB4_STAAU/3-353
-QSVKLLKHLTDVNGIAGYEMQVKEAMRNYIEPVSDQIIEDNLGGIFGKKNAENGQYSIMISGHMDEVGFMVTKIDKHGFISFTPVGGWWNQVMLSQKVTITTDSGKEIRGIIGSKPPHVLTPEERKKPMEIKNMFIDIGVSSKEEAEEAGVEVGNMVTPYSEFEVLANKYLTAKAFDNRYGCALAVEVLKRLKDENIGINLYSGATVQEEVGLRGAKVAANTIKPDLAIAVDVGIAYDTPGMSGQTSDSKLGGGPVVIMMDATSIAHQGLRKHIKGVAKKHNIEVQWDTTPGGGTDAGSIHVANEGIPTMTIGVTLRYMHSNVSVLNVDDYENSIRLVTEIVRSLNDETY--
>tr|A0A6M4GMU5|A0A6M4GMU5_STAAU/3-353
-QSVKLLKHLTDVNGIAGYEMQVKEAMRNYIEPVSDQIIEDNLGGIFGKKNAENGQYSIMISGHMDEVGFMVTKIDKHGFISFTPVGGWWNQVMLSQKVTITTDSGKEIRGIIGSKPPHVLTPEERKKPMEIKNMFIDIGVSSKEEAEEAGVEVGNMVTPYSEFEVLANKYLTAKAFDNRYGCALAVEVLKRLKDENIGINLYSGATVQEEVGLRGAKVAANTIKPDLAIAVDVGIAYDTPGMSGQTSDSKLGGGPVVIMMDATSIAHQGLRKHIKGVAKKHNIEVQWDTTPGGGTDAGSIHVANEGIPTMTIGVTLRYMHSNVSVLNVDDYENSIRLVTEIVRSLNDETY--
>tr|C2QZ57|C2QZ57_BACCE/9-358
-ETLTMLKELTDARGIAGNEREPREVMKKYIEPFADELSTDNLGSLVAKKVGEENGPKIMVAGHLDEVGFMITQIDDKGFLRFQTVGGWWSQVMLAQRVTIVTRKG-DVTGVIGSKPPHILPPEARKKPVDIKDMFIDIGASSQEEAMEWGVRPGDQVVPYFEFQVMKEKMLLAKAWDNRIGCAIAIDVLKQLKDEKHPNVVYGVGTVQEEVGLRGAKTSANYIKPDIAFAVDVGIAGDTPGVTSKEAQSKMGDGPQIILYDASVIGHTGLRDFVVDVADELQIPYQYDSVAGGGTDAGAIHIAVNGIPSMAITIATRYIHSHAAMLHRDDYENAVKLIVEVIKRLDKEAV--
>tr|A0A0H3JRQ6|A0A0H3JRQ6_STAAN/3-353
-QSVKLLKHLTDVNGIAGYEMQVKEAMRNYIEPVSDQIIEDNLGGIFGKKNAENGQYSIMISGHMDEVGFMVTKIDKHGFISFTPVGGWWNQVMLSQKVTITTDSGKEIRGIIGSKPPHVLTPEERKKPMEIKNMFIDIGVSSKEEAEEAGVEVGNMVTPYSEFEVLADKYLTAKAFDNRYGCALAVEVLKRLKDENIGINLYSGATVQEEVGLRGAKVAANTIKPDLAIAVDVGIAYDTPGMSGQTSDSKLGGGPVVIMMDATSIAHQGLRKHIKDVAKEHNIEVQWDTTPGGGTDAGSIHVANEGIPTMTIGVTLRYMHSNVSVLNVDDYENSIRLVTEIVRSLNDESY--
>tr|A0A0H3JU63|A0A0H3JU63_STAAM/3-353
-QSVKLLKHLTDVNGIAGYEMQVKEAMRNYIEPVSDQIIEDNLGGIFGKKNAENGQYSIMISGHMDEVGFMVTKIDKHGFISFTPVGGWWNQVMLSQKVTITTDSGKEIRGIIGSKPPHVLTPEERKKPMEIKNMFIDIGVSSKEEAEEAGVEVGNMVTPYSEFEVLADKYLTAKAFDNRYGCALAVEVLKRLKDENIGINLYSGATVQEEVGLRGAKVAANTIKPDLAIAVDVGIAYDTPGMSGQTSDSKLGGGPVVIMMDATSIAHQGLRKHIKDVAKEHNIEVQWDTTPGGGTDAGSIHVANEGIPTMTIGVTLRYMHSNVSVLNVDDYENSIRLVTEIVRSLNDESY--
>tr|A0A390YIZ1|A0A390YIZ1_STAAU/3-353
-QSVKLLKHLTDVNGIAGYEMQVKEAMRNYIEPVSDQIIEDNLGGIFGKKNAENGQYSIMISGHMDEVGFMVTKIDKHGFISFTPVGGWWNQVMLSQKVTITTDSGKEIRGIIGSKPPHVLTPEERKKPMEIKNMFIDIGVSSKEEAEEAGVEVGNMVTPYSEFEVLADKYLTAKAFDNRYGCALAVEVLKRLKDENIGINLYSGATVQEEVGLRGAKVAANTIKPDLAIAVDVGIAYDTPGMSGQTSDSKLGGGPVVIMMDATSIAHQGLRKHIKDVAKEHNIEVQWDTTPGGGTDAGSIHVANEGIPTMTIGVTLRYMHSNVSVLNVDDYENSIRLVTEIVRSLNDESY--
>tr|A0A4U0B334|A0A4U0B334_STAAU/3-353
-QSVKLLKHLTDVNGIAGYEMQVKEAMRNYIEPVSDQIIEDNLGGIFGKKNAENGQYSIMISGHMDEVGFMVTKIDKHGFISFTPVGGWWNQVMLSQKVTITTDSGKEIRGIIGSKPPHVLTPEERKKPMEIKNMFIDIGVSSKEEAEEAGVEVGNMVTPYSEFEVLADKYLTAKAFDNRYGCALAVEVLKRLKDENIGINLYSGATVQEEVGLRGAKVAANTIKPDLAIAVDVGIAYDTPGMSGQTSDSKLGGGPVVIMMDATSIAHQGLRKHIKDVAKEHNIEVQWDTTPGGGTDAGSIHVANEGIPTMTIGVTLRYMHSNVSVLNVDDYENSIRLVTEIVRSLNDESY--
>tr|A0A143HIF8|A0A143HIF8_9BACL/1-348
-----MFKELTDARGIAGNEKEARDVMTKYLKPYADKVENDNLGSVIAEKVGNPDGPKIMLAGHLDEIGFMITQIDDKGFLKFQTVGGWWSQVMLAQRVQIVTRKGETIVGVIGSKPPHILPASARKQPYEIKDMFIDIGATSKEEAESWGVRPGDMVTPYFEFTVMKEKHLLAKAWDNRIGCAIAIEVLKGLKDEQHPNIVYSCGVVQEEVGLRGAKTATHKINPDIGFAVDVGIAGDTPGVTPKESNSKMGDGPQIIIYDASMVAHRGLRDLVVDTAEENNIPYQYEAIPGGGTDAGSIHLTANGVPALSIGIATRYIHSHAGILHRDDFDNTVKLIIEVIKKLDRETVN-
>tr|A0A1D3NI73|A0A1D3NI73_BACMY/6-355
-ETLTMLKELTDARGIAGNEREPREVMKKYIEPFADELSTDNLGSLVAKKVGEENGPKIMVAGHLDEVGFMITQIDDKGFLRFQTVGGWWSQVMLAQRVTIVTRKG-DVTGVIGSKPPHILPPEARKKPVDIKDMFIDIGASSQEEAMEWGVRPGDQVVPYFEFQVMKEKMLLAKAWDNRIGCAIAIDVLKQLKDEKHPNVVYGVGTVQEEVGLRGAKTSANYIKPDIAFAVDVGIAGDTPGVTAKEAQSKMGDGPQIILYDASVIGHTGLRDFVVDVADELQIPYQYDSVAGGGTDAGAIHISVNGIPSMAITIATRYIHSHAAMLHRDDYENAVKLIVEVIKRLDKEAV--
>tr|J8B6L8|J8B6L8_BACCE/6-355
-ETLTMLKELTDARGIAGNEREPREVMKKYIEPFADELSTDNLGSLVAKKVGEENGPKIMVAGHLDEVGFMITQIDDKGFLRFQTVGGWWSQVMLAQRVTIVTRKG-DVTGVIGSKPPHILPPEARKKPVDIKDMFIDIGASSQEEAMEWGVRPGDQVVPYFEFQVMKEKMLLAKAWDNRIGCAIAIDVLKQLKDEKHPNVVYGVGTVQEEVGLRGAKTSANYIKPDIAFAVDVGIAGDTPGVTAKEAQSKMGDGPQIILYDASVIGHTGLRDFVVDVADELQIPYQYDSVAGGGTDAGAIHISVNGIPSMAITIATRYIHSHAAMLHRDDYENAVKLIVEVIKRLDKEAV--
>tr|J8E8R7|J8E8R7_BACCE/6-355
-ETLTMLKELTDARGIAGNEREPREVMKKYIEPFADELSTDNLGSLVAKKVGEENGPKIMVAGHLDEVGFMITQIDDKGFLRFQTVGGWWSQVMLAQRVTIVTRKG-DVTGVIGSKPPHILPPEARKKPVDIKDMFIDIGASSQEEAMEWGVRPGDQVVPYFEFQVMKEKMLLAKAWDNRIGCAIAIDVLKQLKDEKHPNVVYGVGTVQEEVGLRGAKTSANYIKPDIAFAVDVGIAGDTPGVTAKEAQSKMGDGPQIILYDASVIGHTGLRDFVVDVADELQIPYQYDSVAGGGTDAGAIHISVNGIPSMAITIATRYIHSHAAMLHRDDYENAVKLIVEVIKRLDKEAV--
>tr|A0A1C4FRN3|A0A1C4FRN3_BACMY/6-355
-ETLTMLKELTDARGIAGNEREPREVMKKYIEPFADELSTDNLGSLVAKKVGEENGPKIMVAGHLDEVGFMITQIDDKGFLRFQTVGGWWSQVMLAQRVTIVTRKG-DVTGVIGSKPPHILPPEARKKPVDIKDMFIDIGASSQEEAMEWGVRPGDQVVPYFEFQVMKEKMLLAKAWDNRIGCAIAIDVLKQLKDEKHPNVVYGVGTVQEEVGLRGAKTSANYIKPDIAFAVDVGIAGDTPGVTAKEAQSKMGDGPQIILYDASVIGHTGLRDFVVDVADELQIPYQYDSVAGGGTDAGAIHISVNGIPSMAITIATRYIHSHAAMLHRDDYENAVKLIVEVIKRLDKEAV--
>tr|A0A1S9V904|A0A1S9V904_BACCE/6-355
-ETLTMLKELTDARGIAGNEREPREVMKKYIEPFADELSTDNLGSLVAKKVGEENGPKIMVAGHLDEVGFMITQIDDKGFLRFQTVGGWWSQVMLAQRVTIVTRKG-DVTGVIGSKPPHILPPEARKKPVDIKDMFIDIGASSQEEAMEWGVRPGDQVVPYFEFQVMKEKMLLAKAWDNRIGCAIAIDVLKQLKDEKHPNVVYGVGTVQEEVGLRGAKTSANYIKPDIAFAVDVGIAGDTPGVTAKEAQSKMGDGPQIILYDASVIGHTGLRDFVVDVADELQIPYQYDSVAGGGTDAGAIHISVNGIPSMAITIATRYIHSHAAMLHRDDYENAVKLIVEVIKRLDKEAV--
>tr|R8Q1J6|R8Q1J6_BACCE/6-355
-ETLTMLKELTDARGIAGNEREPREVMKKYIEPFADELSTDNLGSLVAKKVGEENGPKIMVAGHLDEVGFMITQIDDKGFLRFQTVGGWWSQVMLAQRVTIVTRKG-DVTGVIGSKPPHILPPEARKKPVDIKDMFIDIGASSQEEAMEWGVRPGDQVVPYFEFQVMKEKMLLAKAWDNRIGCAIAIDVLKQLKDEKHPNVVYGVGTVQEEVGLRGAKTSANYIKPDIAFAVDVGIAGDTPGVTAKEAQSKMGDGPQIILYDASVIGHTGLRDFVVDVADELQIPYQYDSVAGGGTDAGAIHISVNGIPSMAITIATRYIHSHAAMLHRDDYENAVKLIVEVIKRLDKEAV--
>tr|A0A0G8CFK4|A0A0G8CFK4_9BACI/6-355
-ETLTMLKELTDARGIAGNEREPREVMKKYIEPFADELSTDNLGSLVAKKVGEENGPKIMVAGHLDEVGFMITQIDDKGFLRFQTVGGWWSQVMLAQRVTIVTRKG-DVTGVIGSKPPHILPPEARKKPVEIKDMFIDIGASSQEEAMEWGVRPGDQVVPYFEFQVMKEKMLLAKAWDNRIGCAIAIDVLKQLKDEKHPNVVYGVGTVQEEVGLRGAKTSANYIKPDIAFAVDVGIAGDTPGVTSKEAQSKMGDGPQIILYDASVIGHTGLRDFVVDVADELQIPYQYDSVAGGGTDAGAIHIAVNGIPSMAITIATRYIHSHAAMLHRDDYENAVKLIVEVIKRLDKEAV--
>tr|A0A154AWU4|A0A154AWU4_9BACI/6-355
-ETLTMLKELTDARGIAGNEREPREVMKKYIEPFADELSTDNLGSLVAKKVGEENGPKIMVAGHLDEVGFMITQIDDKGFLRFQTVGGWWSQVMLAQRVTIVTRKG-DVTGVIGSKPPHILPPEARKKPVEIKDMFIDIGASSQEEAMEWGVRPGDQVVPYFEFQVMKEKMLLAKAWDNRIGCAIAIDVLKQLKDEKHPNVVYGVGTVQEEVGLRGAKTSANYIKPDIAFAVDVGIAGDTPGVTSKEAQSKMGDGPQIILYDASVIGHTGLRDFVVDVADELQIPYQYDSVAGGGTDAGAIHIAVNGIPSMAITIATRYIHSHAAMLHRDDYENAVKLIVEVIKRLDKEAV--
>tr|A0A158RIS5|A0A158RIS5_BACC3/6-355
-ETLTMLKELTDARGIAGNEREPREVMKKYIEPFADELSTDNLGSLVAKKVGEENGPKIMVAGHLDEVGFMITQIDDKGFLRFQTVGGWWSQVMLAQRVTIVTRKG-DVTGVIGSKPPHILPPEARKKPVEIKDMFIDIGASSQEEAMEWGVRPGDQVVPYFEFQVMKEKMLLAKAWDNRIGCAIAIDVLKQLKDEKHPNVVYGVGTVQEEVGLRGAKTSANYIKPDIAFAVDVGIAGDTPGVTSKEAQSKMGDGPQIILYDASVIGHTGLRDFVVDVADELQIPYQYDSVAGGGTDAGAIHIAVNGIPSMAITIATRYIHSHAAMLHRDDYENAVKLIVEVIKRLDKEAV--
>tr|A0A1Y5ZQM5|A0A1Y5ZQM5_BACCE/6-355
-ETLTMLKELTDARGIAGNEREPREVMKKYIEPFADELSTDNLGSLVAKKVGEENGPKIMVAGHLDEVGFMITQIDDKGFLRFQTVGGWWSQVMLAQRVTIVTRKG-DVTGVIGSKPPHILPPEARKKPVEIKDMFIDIGASSQEEAMEWGVRPGDQVVPYFEFQVMKEKMLLAKAWDNRIGCAIAIDVLKQLKDEKHPNVVYGVGTVQEEVGLRGAKTSANYIKPDIAFAVDVGIAGDTPGVTSKEAQSKMGDGPQIILYDASVIGHTGLRDFVVDVADELQIPYQYDSVAGGGTDAGAIHIAVNGIPSMAITIATRYIHSHAAMLHRDDYENAVKLIVEVIKRLDKEAV--
>tr|A0A229MVW5|A0A229MVW5_9BACI/6-355
-ETLTMLKELTDARGIAGNEREPREVMKKYIEPFADELSTDNLGSLVAKKVGEENGPKIMVAGHLDEVGFMITQIDDKGFLRFQTVGGWWSQVMLAQRVTIVTRKG-DVTGVIGSKPPHILPPEARKKPVEIKDMFIDIGASSQEEAMEWGVRPGDQVVPYFEFQVMKEKMLLAKAWDNRIGCAIAIDVLKQLKDEKHPNVVYGVGTVQEEVGLRGAKTSANYIKPDIAFAVDVGIAGDTPGVTSKEAQSKMGDGPQIILYDASVIGHTGLRDFVVDVADELQIPYQYDSVAGGGTDAGAIHIAVNGIPSMAITIATRYIHSHAAMLHRDDYENAVKLIVEVIKRLDKEAV--
>tr|A0A242W717|A0A242W717_BACTU/6-355
-ETLTMLKELTDARGIAGNEREPREVMKKYIEPFADELSTDNLGSLVAKKVGEENGPKIMVAGHLDEVGFMITQIDDKGFLRFQTVGGWWSQVMLAQRVTIVTRKG-DVTGVIGSKPPHILPPEARKKPVEIKDMFIDIGASSQEEAMEWGVRPGDQVVPYFEFQVMKEKMLLAKAWDNRIGCAIAIDVLKQLKDEKHPNVVYGVGTVQEEVGLRGAKTSANYIKPDIAFAVDVGIAGDTPGVTSKEAQSKMGDGPQIILYDASVIGHTGLRDFVVDVADELQIPYQYDSVAGGGTDAGAIHIAVNGIPSMAITIATRYIHSHAAMLHRDDYENAVKLIVEVIKRLDKEAV--
>tr|A0A2B6C711|A0A2B6C711_BACAN/6-355
-ETLTMLKELTDARGIAGNEREPREVMKKYIEPFADELSTDNLGSLVAKKVGEENGPKIMVAGHLDEVGFMITQIDDKGFLRFQTVGGWWSQVMLAQRVTIVTRKG-DVTGVIGSKPPHILPPEARKKPVEIKDMFIDIGASSQEEAMEWGVRPGDQVVPYFEFQVMKEKMLLAKAWDNRIGCAIAIDVLKQLKDEKHPNVVYGVGTVQEEVGLRGAKTSANYIKPDIAFAVDVGIAGDTPGVTSKEAQSKMGDGPQIILYDASVIGHTGLRDFVVDVADELQIPYQYDSVAGGGTDAGAIHIAVNGIPSMAITIATRYIHSHAAMLHRDDYENAVKLIVEVIKRLDKEAV--
>tr|A0A3G5UEY5|A0A3G5UEY5_9BACI/6-355
-ETLTMLKELTDARGIAGNEREPREVMKKYIEPFADELSTDNLGSLVAKKVGEENGPKIMVAGHLDEVGFMITQIDDKGFLRFQTVGGWWSQVMLAQRVTIVTRKG-DVTGVIGSKPPHILPPEARKKPVEIKDMFIDIGASSQEEAMEWGVRPGDQVVPYFEFQVMKEKMLLAKAWDNRIGCAIAIDVLKQLKDEKHPNVVYGVGTVQEEVGLRGAKTSANYIKPDIAFAVDVGIAGDTPGVTSKEAQSKMGDGPQIILYDASVIGHTGLRDFVVDVADELQIPYQYDSVAGGGTDAGAIHIAVNGIPSMAITIATRYIHSHAAMLHRDDYENAVKLIVEVIKRLDKEAV--
>tr|A0A3R9D3T8|A0A3R9D3T8_BACSP/6-355
-ETLTMLKELTDARGIAGNEREPREVMKKYIEPFADELSTDNLGSLVAKKVGEENGPKIMVAGHLDEVGFMITQIDDKGFLRFQTVGGWWSQVMLAQRVTIVTRKG-DVTGVIGSKPPHILPPEARKKPVEIKDMFIDIGASSQEEAMEWGVRPGDQVVPYFEFQVMKEKMLLAKAWDNRIGCAIAIDVLKQLKDEKHPNVVYGVGTVQEEVGLRGAKTSANYIKPDIAFAVDVGIAGDTPGVTSKEAQSKMGDGPQIILYDASVIGHTGLRDFVVDVADELQIPYQYDSVAGGGTDAGAIHIAVNGIPSMAITIATRYIHSHAAMLHRDDYENAVKLIVEVIKRLDKEAV--
>tr|A0A4R7LWJ8|A0A4R7LWJ8_9BACI/6-355
-ETLTMLKELTDARGIAGNEREPREVMKKYIEPFADELSTDNLGSLVAKKVGEENGPKIMVAGHLDEVGFMITQIDDKGFLRFQTVGGWWSQVMLAQRVTIVTRKG-DVTGVIGSKPPHILPPEARKKPVEIKDMFIDIGASSQEEAMEWGVRPGDQVVPYFEFQVMKEKMLLAKAWDNRIGCAIAIDVLKQLKDEKHPNVVYGVGTVQEEVGLRGAKTSANYIKPDIAFAVDVGIAGDTPGVTSKEAQSKMGDGPQIILYDASVIGHTGLRDFVVDVADELQIPYQYDSVAGGGTDAGAIHIAVNGIPSMAITIATRYIHSHAAMLHRDDYENAVKLIVEVIKRLDKEAV--
>tr|A0A4V1LLE4|A0A4V1LLE4_9BACI/6-355
-ETLTMLKELTDARGIAGNEREPREVMKKYIEPFADELSTDNLGSLVAKKVGEENGPKIMVAGHLDEVGFMITQIDDKGFLRFQTVGGWWSQVMLAQRVTIVTRKG-DVTGVIGSKPPHILPPEARKKPVEIKDMFIDIGASSQEEAMEWGVRPGDQVVPYFEFQVMKEKMLLAKAWDNRIGCAIAIDVLKQLKDEKHPNVVYGVGTVQEEVGLRGAKTSANYIKPDIAFAVDVGIAGDTPGVTSKEAQSKMGDGPQIILYDASVIGHTGLRDFVVDVADELQIPYQYDSVAGGGTDAGAIHIAVNGIPSMAITIATRYIHSHAAMLHRDDYENAVKLIVEVIKRLDKEAV--
>tr|A0A4V5P4Z0|A0A4V5P4Z0_9BACI/6-355
-ETLTMLKELTDARGIAGNEREPREVMKKYIEPFADELSTDNLGSLVAKKVGEENGPKIMVAGHLDEVGFMITQIDDKGFLRFQTVGGWWSQVMLAQRVTIVTRKG-DVTGVIGSKPPHILPPEARKKPVEIKDMFIDIGASSQEEAMEWGVRPGDQVVPYFEFQVMKEKMLLAKAWDNRIGCAIAIDVLKQLKDEKHPNVVYGVGTVQEEVGLRGAKTSANYIKPDIAFAVDVGIAGDTPGVTSKEAQSKMGDGPQIILYDASVIGHTGLRDFVVDVADELQIPYQYDSVAGGGTDAGAIHIAVNGIPSMAITIATRYIHSHAAMLHRDDYENAVKLIVEVIKRLDKEAV--
>tr|A0A4Y7QWD8|A0A4Y7QWD8_9BACI/6-355
-ETLTMLKELTDARGIAGNEREPREVMKKYIEPFADELSTDNLGSLVAKKVGEENGPKIMVAGHLDEVGFMITQIDDKGFLRFQTVGGWWSQVMLAQRVTIVTRKG-DVTGVIGSKPPHILPPEARKKPVEIKDMFIDIGASSQEEAMEWGVRPGDQVVPYFEFQVMKEKMLLAKAWDNRIGCAIAIDVLKQLKDEKHPNVVYGVGTVQEEVGLRGAKTSANYIKPDIAFAVDVGIAGDTPGVTSKEAQSKMGDGPQIILYDASVIGHTGLRDFVVDVADELQIPYQYDSVAGGGTDAGAIHIAVNGIPSMAITIATRYIHSHAAMLHRDDYENAVKLIVEVIKRLDKEAV--
>tr|A0A4Y8T8I0|A0A4Y8T8I0_BACTU/6-355
-ETLTMLKELTDARGIAGNEREPREVMKKYIEPFADELSTDNLGSLVAKKVGEENGPKIMVAGHLDEVGFMITQIDDKGFLRFQTVGGWWSQVMLAQRVTIVTRKG-DVTGVIGSKPPHILPPEARKKPVEIKDMFIDIGASSQEEAMEWGVRPGDQVVPYFEFQVMKEKMLLAKAWDNRIGCAIAIDVLKQLKDEKHPNVVYGVGTVQEEVGLRGAKTSANYIKPDIAFAVDVGIAGDTPGVTSKEAQSKMGDGPQIILYDASVIGHTGLRDFVVDVADELQIPYQYDSVAGGGTDAGAIHIAVNGIPSMAITIATRYIHSHAAMLHRDDYENAVKLIVEVIKRLDKEAV--
>tr|A0A5C5ALG6|A0A5C5ALG6_9BACI/6-355
-ETLTMLKELTDARGIAGNEREPREVMKKYIEPFADELSTDNLGSLVAKKVGEENGPKIMVAGHLDEVGFMITQIDDKGFLRFQTVGGWWSQVMLAQRVTIVTRKG-DVTGVIGSKPPHILPPEARKKPVEIKDMFIDIGASSQEEAMEWGVRPGDQVVPYFEFQVMKEKMLLAKAWDNRIGCAIAIDVLKQLKDEKHPNVVYGVGTVQEEVGLRGAKTSANYIKPDIAFAVDVGIAGDTPGVTSKEAQSKMGDGPQIILYDASVIGHTGLRDFVVDVADELQIPYQYDSVAGGGTDAGAIHIAVNGIPSMAITIATRYIHSHAAMLHRDDYENAVKLIVEVIKRLDKEAV--
>tr|A0A6A2TL88|A0A6A2TL88_9BACI/6-355
-ETLTMLKELTDARGIAGNEREPREVMKKYIEPFADELSTDNLGSLVAKKVGEENGPKIMVAGHLDEVGFMITQIDDKGFLRFQTVGGWWSQVMLAQRVTIVTRKG-DVTGVIGSKPPHILPPEARKKPVEIKDMFIDIGASSQEEAMEWGVRPGDQVVPYFEFQVMKEKMLLAKAWDNRIGCAIAIDVLKQLKDEKHPNVVYGVGTVQEEVGLRGAKTSANYIKPDIAFAVDVGIAGDTPGVTSKEAQSKMGDGPQIILYDASVIGHTGLRDFVVDVADELQIPYQYDSVAGGGTDAGAIHIAVNGIPSMAITIATRYIHSHAAMLHRDDYENAVKLIVEVIKRLDKEAV--
>tr|B3ZWZ3|B3ZWZ3_BACCE/6-355
-ETLTMLKELTDARGIAGNEREPREVMKKYIEPFADELSTDNLGSLVAKKVGEENGPKIMVAGHLDEVGFMITQIDDKGFLRFQTVGGWWSQVMLAQRVTIVTRKG-DVTGVIGSKPPHILPPEARKKPVEIKDMFIDIGASSQEEAMEWGVRPGDQVVPYFEFQVMKEKMLLAKAWDNRIGCAIAIDVLKQLKDEKHPNVVYGVGTVQEEVGLRGAKTSANYIKPDIAFAVDVGIAGDTPGVTSKEAQSKMGDGPQIILYDASVIGHTGLRDFVVDVADELQIPYQYDSVAGGGTDAGAIHIAVNGIPSMAITIATRYIHSHAAMLHRDDYENAVKLIVEVIKRLDKEAV--
>tr|B7HRL0|B7HRL0_BACC7/6-355
-ETLTMLKELTDARGIAGNEREPREVMKKYIEPFADELSTDNLGSLVAKKVGEENGPKIMVAGHLDEVGFMITQIDDKGFLRFQTVGGWWSQVMLAQRVTIVTRKG-DVTGVIGSKPPHILPPEARKKPVEIKDMFIDIGASSQEEAMEWGVRPGDQVVPYFEFQVMKEKMLLAKAWDNRIGCAIAIDVLKQLKDEKHPNVVYGVGTVQEEVGLRGAKTSANYIKPDIAFAVDVGIAGDTPGVTSKEAQSKMGDGPQIILYDASVIGHTGLRDFVVDVADELQIPYQYDSVAGGGTDAGAIHIAVNGIPSMAITIATRYIHSHAAMLHRDDYENAVKLIVEVIKRLDKEAV--
>tr|B7JR78|B7JR78_BACC0/6-355
-ETLTMLKELTDARGIAGNEREPREVMKKYIEPFADELSTDNLGSLVAKKVGEENGPKIMVAGHLDEVGFMITQIDDKGFLRFQTVGGWWSQVMLAQRVTIVTRKG-DVTGVIGSKPPHILPPEARKKPVEIKDMFIDIGASSQEEAMEWGVRPGDQVVPYFEFQVMKEKMLLAKAWDNRIGCAIAIDVLKQLKDEKHPNVVYGVGTVQEEVGLRGAKTSANYIKPDIAFAVDVGIAGDTPGVTSKEAQSKMGDGPQIILYDASVIGHTGLRDFVVDVADELQIPYQYDSVAGGGTDAGAIHIAVNGIPSMAITIATRYIHSHAAMLHRDDYENAVKLIVEVIKRLDKEAV--
>tr|B9J071|B9J071_BACCQ/6-355
-ETLTMLKELTDARGIAGNEREPREVMKKYIEPFADELSTDNLGSLVAKKVGEENGPKIMVAGHLDEVGFMITQIDDKGFLRFQTVGGWWSQVMLAQRVTIVTRKG-DVTGVIGSKPPHILPPEARKKPVEIKDMFIDIGASSQEEAMEWGVRPGDQVVPYFEFQVMKEKMLLAKAWDNRIGCAIAIDVLKQLKDEKHPNVVYGVGTVQEEVGLRGAKTSANYIKPDIAFAVDVGIAGDTPGVTSKEAQSKMGDGPQIILYDASVIGHTGLRDFVVDVADELQIPYQYDSVAGGGTDAGAIHIAVNGIPSMAITIATRYIHSHAAMLHRDDYENAVKLIVEVIKRLDKEAV--
>tr|D8GY86|D8GY86_BACAI/6-355
-ETLTMLKELTDARGIAGNEREPREVMKKYIEPFADELSTDNLGSLVAKKVGEENGPKIMVAGHLDEVGFMITQIDDKGFLRFQTVGGWWSQVMLAQRVTIVTRKG-DVTGVIGSKPPHILPPEARKKPVEIKDMFIDIGASSQEEAMEWGVRPGDQVVPYFEFQVMKEKMLLAKAWDNRIGCAIAIDVLKQLKDEKHPNVVYGVGTVQEEVGLRGAKTSANYIKPDIAFAVDVGIAGDTPGVTSKEAQSKMGDGPQIILYDASVIGHTGLRDFVVDVADELQIPYQYDSVAGGGTDAGAIHIAVNGIPSMAITIATRYIHSHAAMLHRDDYENAVKLIVEVIKRLDKEAV--
>tr|J8DPI4|J8DPI4_BACCE/6-355
-ETLTMLKELTDARGIAGNEREPREVMKKYIEPFADELSTDNLGSLVAKKVGEENGPKIMVAGHLDEVGFMITQIDDKGFLRFQTVGGWWSQVMLAQRVTIVTRKG-DVTGVIGSKPPHILPPEARKKPVEIKDMFIDIGASSQEEAMEWGVRPGDQVVPYFEFQVMKEKMLLAKAWDNRIGCAIAIDVLKQLKDEKHPNVVYGVGTVQEEVGLRGAKTSANYIKPDIAFAVDVGIAGDTPGVTSKEAQSKMGDGPQIILYDASVIGHTGLRDFVVDVADELQIPYQYDSVAGGGTDAGAIHIAVNGIPSMAITIATRYIHSHAAMLHRDDYENAVKLIVEVIKRLDKEAV--
>tr|J8JMM2|J8JMM2_BACCE/6-355
-ETLTMLKELTDARGIAGNEREPREVMKKYIEPFADELSTDNLGSLVAKKVGEENGPKIMVAGHLDEVGFMITQIDDKGFLRFQTVGGWWSQVMLAQRVTIVTRKG-DVTGVIGSKPPHILPPEARKKPVEIKDMFIDIGASSQEEAMEWGVRPGDQVVPYFEFQVMKEKMLLAKAWDNRIGCAIAIDVLKQLKDEKHPNVVYGVGTVQEEVGLRGAKTSANYIKPDIAFAVDVGIAGDTPGVTSKEAQSKMGDGPQIILYDASVIGHTGLRDFVVDVADELQIPYQYDSVAGGGTDAGAIHIAVNGIPSMAITIATRYIHSHAAMLHRDDYENAVKLIVEVIKRLDKEAV--
>tr|Q6HCV9|Q6HCV9_BACHK/6-355
-ETLTMLKELTDARGIAGNEREPREVMKKYIEPFADELSTDNLGSLVAKKVGEENGPKIMVAGHLDEVGFMITQIDDKGFLRFQTVGGWWSQVMLAQRVTIVTRKG-DVTGVIGSKPPHILPPEARKKPVEIKDMFIDIGASSQEEAMEWGVRPGDQVVPYFEFQVMKEKMLLAKAWDNRIGCAIAIDVLKQLKDEKHPNVVYGVGTVQEEVGLRGAKTSANYIKPDIAFAVDVGIAGDTPGVTSKEAQSKMGDGPQIILYDASVIGHTGLRDFVVDVADELQIPYQYDSVAGGGTDAGAIHIAVNGIPSMAITIATRYIHSHAAMLHRDDYENAVKLIVEVIKRLDKEAV--
>tr|Q72ZG6|Q72ZG6_BACC1/6-355
-ETLTMLKELTDARGIAGNEREPREVMKKYIEPFADELSTDNLGSLVAKKVGEENGPKIMVAGHLDEVGFMITQIDDKGFLRFQTVGGWWSQVMLAQRVTIVTRKG-DVTGVIGSKPPHILPPEARKKPVEIKDMFIDIGASSQEEAMEWGVRPGDQVVPYFEFQVMKEKMLLAKAWDNRIGCAIAIDVLKQLKDEKHPNVVYGVGTVQEEVGLRGAKTSANYIKPDIAFAVDVGIAGDTPGVTSKEAQSKMGDGPQIILYDASVIGHTGLRDFVVDVADELQIPYQYDSVAGGGTDAGAIHIAVNGIPSMAITIATRYIHSHAAMLHRDDYENAVKLIVEVIKRLDKEAV--
>tr|A0A1H0NZD3|A0A1H0NZD3_9BACI/6-356
-ETLTMLKDLTDAKGVSGNEREPREVMRRYITPYADEVTTDGLGSLVAKKVGSADGPKIMVAAHLDEIGFMVTNIDDKGFLKFQTIGGWWSQVMLAQRVTVVTSKG-DVTGVIGSKPPHILSPEARKKPVEIKDMFIDIGASSREEAMEFGVRPGDQVVPYFEFTVMNEKMLMAKAWDNRIGCAIAIDVLRQLKGEEHPNTVYSVGTIQEEIGLRGAKTSAQLIQPDLSFAVDVGIAGDTPGITEKEALSKMGKGPQIILYDASMVSHKGLRDYVTNVADELEIPYQFDFVPGGGTDAGAIHVTFKGVPSLAITIATRYIHSHAAILHRDDYENAVKLIVAVIKRLDRETVD-
>tr|A0RJH0|A0RJH0_BACAH/9-358
-ETLTMLKELTDARGIAGNEREPREVMKKYIEPFADELSTDNLGSLVAKKVGEENGPKIMVAGHLDEVGFMITQIDDKGFLRFQTVGGWWSQVMLAQRVTIVTRKG-DVTGVIGSKPPHILPPEARKKPVEIKDMFIDIGASSQEEAMEWGVRPGDQVVPYFEFQVMKEKMLLAKAWDNRIGCAIAIDVLKQLKDEKHPNVVYGVGTVQEEVGLRGAKTSANYIKPDIAFAVDVGIAGDTPGVTSKEAQSKMGDGPQIILYDASVIGHTGLRDFVVDVADELQIPYQYDSVAGGGTDAGAIHIAVNGIPSMAITIATRYIHSHAAMLHRDDYENAVKLIVEVIKRLDKEAV--
>tr|C2MRM1|C2MRM1_BACCE/9-358
-ETLTMLKELTDARGIAGNEREPREVMKKYIEPFADELSTDNLGSLVAKKVGEENGPKIMVAGHLDEVGFMITQIDDKGFLRFQTVGGWWSQVMLAQRVTIVTRKG-DVTGVIGSKPPHILPPEARKKPVEIKDMFIDIGASSQEEAMEWGVRPGDQVVPYFEFQVMKEKMLLAKAWDNRIGCAIAIDVLKQLKDEKHPNVVYGVGTVQEEVGLRGAKTSANYIKPDIAFAVDVGIAGDTPGVTSKEAQSKMGDGPQIILYDASVIGHTGLRDFVVDVADELQIPYQYDSVAGGGTDAGAIHIAVNGIPSMAITIATRYIHSHAAMLHRDDYENAVKLIVEVIKRLDKEAV--
>tr|C2NNS7|C2NNS7_BACCE/9-358
-ETLTMLKELTDARGIAGNEREPREVMKKYIEPFADELSTDNLGSLVAKKVGEENGPKIMVAGHLDEVGFMITQIDDKGFLRFQTVGGWWSQVMLAQRVTIVTRKG-DVTGVIGSKPPHILPPEARKKPVEIKDMFIDIGASSQEEAMEWGVRPGDQVVPYFEFQVMKEKMLLAKAWDNRIGCAIAIDVLKQLKDEKHPNVVYGVGTVQEEVGLRGAKTSANYIKPDIAFAVDVGIAGDTPGVTSKEAQSKMGDGPQIILYDASVIGHTGLRDFVVDVADELQIPYQYDSVAGGGTDAGAIHIAVNGIPSMAITIATRYIHSHAAMLHRDDYENAVKLIVEVIKRLDKEAV--
>tr|C2SA36|C2SA36_BACCE/9-358
-ETLTMLKELTDARGIAGNEREPREVMKKYIEPFADELSTDNLGSLVAKKVGEENGPKIMVAGHLDEVGFMITQIDDKGFLRFQTVGGWWSQVMLAQRVTIVTRKG-DVTGVIGSKPPHILPPEARKKPVEIKDMFIDIGASSQEEAMEWGVRPGDQVVPYFEFQVMKEKMLLAKAWDNRIGCAIAIDVLKQLKDEKHPNVVYGVGTVQEEVGLRGAKTSANYIKPDIAFAVDVGIAGDTPGVTSKEAQSKMGDGPQIILYDASVIGHTGLRDFVVDVADELQIPYQYDSVAGGGTDAGAIHIAVNGIPSMAITIATRYIHSHAAMLHRDDYENAVKLIVEVIKRLDKEAV--
>tr|C2TMZ3|C2TMZ3_BACCE/9-358
-ETLTMLKELTDARGIAGNEREPREVMKKYIEPFADELSTDNLGSLVAKKVGEENGPKIMVAGHLDEVGFMITQIDDKGFLRFQTVGGWWSQVMLAQRVTIVTRKG-DVTGVIGSKPPHILPPEARKKPVEIKDMFIDIGASSQEEAMEWGVRPGDQVVPYFEFQVMKEKMLLAKAWDNRIGCAIAIDVLKQLKDEKHPNVVYGVGTVQEEVGLRGAKTSANYIKPDIAFAVDVGIAGDTPGVTSKEAQSKMGDGPQIILYDASVIGHTGLRDFVVDVADELQIPYQYDSVAGGGTDAGAIHIAVNGIPSMAITIATRYIHSHAAMLHRDDYENAVKLIVEVIKRLDKEAV--
>tr|A0A1C0YMK5|A0A1C0YMK5_9BACL/3-354
-QTLQMLKELTDANGIPGNERAPREVMKRHIEPFADELEYDNLGGLIAKKVGDENGPKIMVAGHLDEVGFMITQIDDRGFLKFQTVGGWWGQVMLAQRVTITTRKGEEIIGVIGSKPPHILPAEVRNKPVDIKDMFIDIGAASKEEAMSWGVLPGDMVTPYFEFHVMKEKHLLAKAWDNRIGCAIAIEVLRQLKDEQHPNIVYGVGTVQEEVGLRGAKTAAHKIKPDIGFAVDVGIAGDTPGVTPKESTSKMGAGPQIVIFDASMVAHTGLRDFVIDTAEANNIPYQFEAIAGGGTDAGSIHITANGVPSLAIGVATRYIHSHAGILHRDDFDNAVKLIVEVIKKLDKDAVK-
>tr|A0A1D3MTG0|A0A1D3MTG0_BACMY/6-355
-ETLTMLKELTDARGIAGNEREPREVMKKYIEPFADELSTDNLGSLVAKKVGEENGPKIMVAGHLDEVGFMITQIDDKGFLRFQTVGGWWSQVMLAQRVTIVTRKG-DVTGVIGSKPPHILPPEARKKPVEIKDMFIDIGASSQEEAMEWGVRPGDQVVPYFEFQVMKEKMLLAKAWDNRIGCAIAIDVLKQLKDEKHPNVVYGVGTVQEEVGLRGAKTSANYIKPDIAFAVDVGIAGDTPGVTAKEAQSKMGDGPQIILYDASVIGHTGLRDFVVDVADELQIPYQYDSVAGGGTDAGAIHISVNGIPSMAITIATRYIHSHAAMLHRDDYENAVKLIVEVIKRLDKEAV--
>tr|A0A2C2V9P3|A0A2C2V9P3_BACCE/6-355
-ETLTMLKELTDARGIAGNEREPREVMKKYIEPFADELSTDNLGSLVAKKVGEENGPKIMVAGHLDEVGFMITQIDDKGFLRFQTVGGWWSQVMLAQRVTIVTRKG-DVTGVIGSKPPHILPPEARKKPVEIKDMFIDIGASSQEEAMEWGVRPGDQVVPYFEFQVMKEKMLLAKAWDNRIGCAIAIDVLKQLKDEKHPNVVYGVGTVQEEVGLRGAKTSANYIKPDIAFAVDVGIAGDTPGVTAKEAQSKMGDGPQIILYDASVIGHTGLRDFVVDVADELQIPYQYDSVAGGGTDAGAIHISVNGIPSMAITIATRYIHSHAAMLHRDDYENAVKLIVEVIKRLDKEAV--
>tr|J8B3I1|J8B3I1_BACCE/6-355
-ETLTMLKELTDARGIAGNEREPREVMKKYIEPFADELSTDNLGSLVAKKVGEENGPKIMVAGHLDEVGFMITQIDDKGFLRFQTVGGWWSQVMLAQRVTIVTRKG-DVTGVIGSKPPHILPPEARKKPVEIKDMFIDIGASSQEEAMEWGVRPGDQVVPYFEFQVMKEKMLLAKAWDNRIGCAIAIDVLKQLKDEKHPNVVYGVGTVQEEVGLRGAKTSANYIKPDIAFAVDVGIAGDTPGVTAKEAQSKMGDGPQIILYDASVIGHTGLRDFVVDVADELQIPYQYDSVAGGGTDAGAIHISVNGIPSMAITIATRYIHSHAAMLHRDDYENAVKLIVEVIKRLDKEAV--
>tr|J8XDM5|J8XDM5_BACCE/6-355
-ETLTMLKELTDARGIAGNEREPREVMKKYIEPFADELSTDNLGSLVAKKVGEENGPKIMVAGHLDEVGFMITQIDDKGFLRFQTVGGWWSQVMLAQRVTIVTRKG-DVTGVIGSKPPHILPPEARKKPVEIKDMFIDIGASSQEEAMEWGVRPGDQVVPYFEFQVMKEKMLLAKAWDNRIGCAIAIDVLKQLKDEKHPNVVYGVGTVQEEVGLRGAKTSANYIKPDIAFAVDVGIAGDTPGVTAKEAQSKMGDGPQIILYDASVIGHTGLRDFVVDVADELQIPYQYDSVAGGGTDAGAIHISVNGIPSMAITIATRYIHSHAAMLHRDDYENAVKLIVEVIKRLDKEAV--
>tr|A0A4R4BGM4|A0A4R4BGM4_BACTU/6-355
-STLTMLKELTDARGIAGNEREPREVMKKYIEPLADELSTDNLGSLVAKKIGEENGPKIMVAGHLDEVGFMITQIDDKGFLRFQTVGGWWSQVMLAQRVTIVTRKG-DVTGVIGSKPPHILPPEARKKPVEIKDMFIDIGASSQEEAMEWGVRPGDQVVPYFEFQVMKEKMLLAKAWDNRIGCAIAIDVLKQLKDEKHPNVVYGVGTVQEEVGLRGAKTSANYIKPDIAFAVDVGIAGDTPGVTAKEAQSKMGDGPQIILYDASVIGHTGLRDFVVDVADELQIPYQYDSVAGGGTDAGAIHISANGIPSMAITIATRYIHSHAAMLHRDDYENAVKLIVEVIKRLDKEAV--
>tr|A0A243IFW3|A0A243IFW3_BACHU/6-355
-ETLTMLKELTDARGIAGNEREPREVMKKYIEPFADELSTDNLGSLVAKKVGEENGPKIMVAGHLDEVGFMITQIDDKGFLRFQTVGGWWSQVMLAQRVTIVTRKG-DVTGVIGSKPPHILPPEARKKPVDIKDMFIDIGASSQEEAMEWGVRPGDQVVPYFEFQVMKEKMLLAKAWDNRIGCAIAIDVLKQLKNEKHPNVVYGVGTVQEEVGLRGAKTSANYIKPDIAFAVDVGIAGDTPGVTSKEAQSKMGDGPQIILYDASVIGHTGLRDFVVDVADELEIPYQYDSVAGGGTDAGAIHIAVNGIPSMAITIATRYIHSHAAMLHRDDYENAVKLIVEVIKRLDKEAV--
>tr|A0A1J9VWF0|A0A1J9VWF0_BACAN/6-355
-ETLTMLKELTDARGIAGNEREPREVMKKYIEPFADELSTDNLGSLVAKKVGEENGPKIMVAGHLDEVGFMITQIDEKGFLRFQTVGGWWSQVMLAQRVTIVTRKG-DVTGVIGSKPPHILPPEARKKPVEIKDMFIDIGASSQEEAMEWGVRPGDQVVPYFEFQVMKEKMLLAKAWDNRIGCAIAIDVLKQLKDEKHPNVVYGVGTVQEEVGLRGAKTSANYIKPDIAFAVDVGIAGDTPGVTSKEAQSKMGDGPQIILYDASVIGHTGLRDFVVDVADELQIPYQYDSVAGGGTDAGAIHIAVNGIPSMAITIATRYIHSHAAMLHRDDYENAVKLIVEVIKRLDKEAV--
>tr|A0A4S4HV48|A0A4S4HV48_9BACI/6-355
-ETLTMLKELTDARGIAGNEREPREVMKKYIEPFADELSTDNLGSLVAKKVGEENGPKIMVAGHLDEVGFMITQIDEKGFLRFQTVGGWWSQVMLAQRVTIVTRKG-DVTGVIGSKPPHILPPEARKKPVEIKDMFIDIGASSQEEAMEWGVRPGDQVVPYFEFQVMKEKMLLAKAWDNRIGCAIAIDVLKQLKDEKHPNVVYGVGTVQEEVGLRGAKTSANYIKPDIAFAVDVGIAGDTPGVTSKEAQSKMGDGPQIILYDASVIGHTGLRDFVVDVADELQIPYQYDSVAGGGTDAGAIHIAVNGIPSMAITIATRYIHSHAAMLHRDDYENAVKLIVEVIKRLDKEAV--
>tr|A0A6H9I463|A0A6H9I463_9BACI/6-355
-ETLTMLKELTDARGIAGNEREPREVMKKYIEPFADELSTDNLGSLVAKKVGEENGPKIMVAGHLDEVGFMITQIDEKGFLRFQTVGGWWSQVMLAQRVTIVTRKG-DVTGVIGSKPPHILPPEARKKPVEIKDMFIDIGASSQEEAMEWGVRPGDQVVPYFEFQVMKEKMLLAKAWDNRIGCAIAIDVLKQLKDEKHPNVVYGVGTVQEEVGLRGAKTSANYIKPDIAFAVDVGIAGDTPGVTSKEAQSKMGDGPQIILYDASVIGHTGLRDFVVDVADELQIPYQYDSVAGGGTDAGAIHIAVNGIPSMAITIATRYIHSHAAMLHRDDYENAVKLIVEVIKRLDKEAV--
>tr|Q633M5|Q633M5_BACCZ/6-355
-ETLTMLKELTDARGIAGNEREPREVMKKYIEPFADELSTDNLGSLVAKKVGEENGPKIMVAGHLDEVGFMITQIDEKGFLRFQTVGGWWSQVMLAQRVTIVTRKG-DVTGVIGSKPPHILPPEARKKPVEIKDMFIDIGASSQEEAMEWGVRPGDQVVPYFEFQVMKEKMLLAKAWDNRIGCAIAIDVLKQLKDEKHPNVVYGVGTVQEEVGLRGAKTSANYIKPDIAFAVDVGIAGDTPGVTSKEAQSKMGDGPQIILYDASVIGHTGLRDFVVDVADELQIPYQYDSVAGGGTDAGAIHIAVNGIPSMAITIATRYIHSHAAMLHRDDYENAVKLIVEVIKRLDKEAV--
>tr|A0A2B4VBV1|A0A2B4VBV1_9BACI/7-355
--TLTMLKELTDARGIAGNEREPREVMKKYIEPFADELATDNLGSLVAKKVGEENGPKIMVAGHLDEVGFMITQIDDKGFLRFQTVGGWWSQVMLAQRVTIVTRKG-DVTGVIGSKPPHILPPEARKKPVEIKDMFIDIGASSQEEAMEWGVRPGDQVVPYFEFQVMKEKMLLAKAWDNRIGCAIAIDVLKQLKDEKHPNVVYGVGTVQEEVGLRGAKTSANYIKPDIAFAVDVGIAGDTPGVTAKEAQSKMGDGPQIILYDASVIGHTGLRDFVVDVADELQIPYQYDSVAGGGTDAGAIHISANGIPSMAITIATRYIHSHAAMLHRDDYENAVKLIVEVIKRLDKEAV--
>tr|A0A6L3C3Q4|A0A6L3C3Q4_9BACI/7-355
--TLTMLKELTDARGIAGNEREPREVMKKYIEPFADELATDNLGSLVAKKVGEENGPKIMVAGHLDEVGFMITQIDDKGFLRFQTVGGWWSQVMLAQRVTIVTRKG-DVTGVIGSKPPHILPPEARKKPVEIKDMFIDIGASSQEEAMEWGVRPGDQVVPYFEFQVMKEKMLLAKAWDNRIGCAIAIDVLKQLKDEKHPNVVYGVGTVQEEVGLRGAKTSANYIKPDIAFAVDVGIAGDTPGVTAKEAQSKMGDGPQIILYDASVIGHTGLRDFVVDVADELQIPYQYDSVAGGGTDAGAIHISANGIPSMAITIATRYIHSHAAMLHRDDYENAVKLIVEVIKRLDKEAV--
>tr|A0A6I2EPC7|A0A6I2EPC7_BACTU/7-355
--TLTMLKELTDARGIAGNEREPREVMKKYIEPFADELSTDNLGSLVAKKVGEENGPKIMVAGHLDEVGFMITQIDDKGFLRFQTVGGWWSQVMLAQRVTIVTRKG-DITGVIGSKPPHILPPEARKKPVEIKDMFIDIGASSQEEAMEWGVRPGDQVVPYFEFQVMKEKMLLAKAWDNRIGCAIAIDVLKQLKDEKHPNVVYGVGTVQEEVGLRGAKTSANYIKPDIAFAVDVGIAGDTPGVTSKEAQSKMGDGPQIILYDASVIGHTGLRDFVVDVADELQIPYQYDSVAGGGTDAGAIHIAVNGIPSMAITIATRYIHSHAAMLHRDDYENAVKLIVEVIKRLDKEAV--
>tr|A0A6B0C098|A0A6B0C098_STAAU/3-353
-QSVKLLKHLTDVNGIAGYEMQVKEAMRNYIEPVSDQIIEDNLGGIFGKKNAENGQYSIMISGHMDEVGFMVTKIDKHGFISFTPVGGWWNQVMLSQKVTITTDSGKEIRGIIGSKPPHVLTPEERKKPMEIKNMFIDIGVSSKEEAKEAGVEVGNMVTPYSEFEVLADKYLTAKAFDNRYGCALAIEVLKRLKDENIGINLYSGATVQEEVGLRGAKVAANTIKPDLAIAVDVGIAYDTPGMSGQTSDSKLGGGPVVIMMDATSIAHQGLRKHIKDVAKEHNIEVQWDTTPGGGTDAGSIHVANEGIPTMTIGVTLRYMHSNVSVLNVDDYENSIRLVTEIVRSLNDESY--
>tr|A0A506QD10|A0A506QD10_BACSP/6-355
-ETLTMLKELTDARGIAGNEREPREVMKKYIEPFADELSTDNLGSLVAKKVGEENGPKIMVAGHLDEVGFMITQIDDKGFLRFQTVGGWWSQVMLAQRVTIVTRKG-DVTGVIGSKPPHILPPEARKKPVEIKDMFIDIGASSQEEAMEWGVRPGDQVVPYFEFQVMKEKMLLAKAWDNRIGCAIAIDVLKQLKDEKHPNVVYGVGTVQEEVGLRGAKTSANYIKPDIAFAVDVGIAGDTPGVTAKEAQSKMGDGPQIILYDASVIGHTGLRDFVVDVADELQIPYQYDSVAGGGTDAGAIHIAVNGIPSMAITIATRYIHSHAAMLHRDDYENAVKLIVEVIKRLDKEAV--
>tr|A0A6H3AK82|A0A6H3AK82_BACAN/6-355
-ETLTMLKELTDARGIAGNEREPREVMKKYIEPFADELSTDNLGSLVAKKVGEENGPKIMVAGHLDEVGFMITQIDDKGFLRFQTVGGWWSQVMLAQRVTIVTRKG-DVTGVIGSKPPHILPPEARKKPVEIKDMFIDIGASSQEEAMEWGIRPGDQVVPYFEFQVMKEKMLLAKAWDNRIGCAIAIDVLKQLKNEKHPNVVYGVGTVQEEVGLRGAKTSANYIKPDIAFAVDVGIAGDTPGVTSKEAQSKMGDGPQIILYDASVIGHTGLRDFVVDVADELQIPYQYDSVAGGGTDAGAIHIAVNGIPSMAITIATRYIHSHAAMLHRDDYENAVKLIVEVIKRLDKEAV--
>tr|A0A6L8PKB8|A0A6L8PKB8_BACAN/6-355
-ETLTMLKELTDARGIAGNEREPREVMKKYIEPFADELSTDNLGSLVAKKVGEENGPKIMVAGHLDEVGFMITQIDDKGFLRFQTVGGWWSQVMLAQRVTIVTRKG-DVTGVIGSKPPHILPPEARKKPVEIKDMFIDIGASSQEEAMEWGIRPGDQVVPYFEFQVMKEKMLLAKAWDNRIGCAIAIDVLKQLKNEKHPNVVYGVGTVQEEVGLRGAKTSANYIKPDIAFAVDVGIAGDTPGVTSKEAQSKMGDGPQIILYDASVIGHTGLRDFVVDVADELQIPYQYDSVAGGGTDAGAIHIAVNGIPSMAITIATRYIHSHAAMLHRDDYENAVKLIVEVIKRLDKEAV--
>tr|A0A2T0F2Q8|A0A2T0F2Q8_BACTU/7-355
--TLTMLKELTDARGIAGNEREPREVMKKYIEPFADELSTDNLGSLVAKKVGEENGPKIMVAGHLDEVGFMITQIDDKGFLRFQTVGGWWSQVMLAQRVTIVTRKG-DVTGVIGSKPPHILPPEARKKPVEIKDMFIDIGASSQEEAMEWGVRPGDQVVPYFEFQVMKEKMLLSKAWDNRIGCAIAIDVLKQLKDEKHPNVVYGVGTVQEEVGLRGAKTSANYIKPDIAFAVDVGIAGDTPGVTSKEAQSKMGDGPQIILYDASVIGHTGLRDFVVDVADELQIPYQYDSVAGGGTDAGAIHIAVNGIPSMAITIATRYIHSHAAMLHRDDYENAVKLIVEVIKRLDKDAV--
>tr|A0A125QRZ6|A0A125QRZ6_9BACI/6-356
-ETLRMLRDLTDAKGIAGNESEVRNVMAEYITPYADEISSDGLGSLIAMKTGDANGPKIVVTGHMDEVGFMITQIDEKGFLRFQPVGGWWSQVMLAQRVTIVTGKG-DVTGIIGSKPPHILSAEARKKPIDIKDMFIDIGASSKEEVKEWGVKPGDMVVPYFEFTVMNEKMLLAKAWDNRIGCAIAIDVLKQLKDSEHPNVVYGIGAVQEEVGLRGSKTSTFKIQPDIGFAVDVGIAGDTPGISDKEAMSKMGDGPQIVIYDASMVAHKGLRDFVTDTADEMNIPYQYESIPGGGTDAGSIHLTANGVPALAITIATRYIHSHAAMLHRDDYENAVKLIVEVIKRLDREAVD-
>tr|A0A327S3K2|A0A327S3K2_9BACI/6-356
-ETLTMLKDLTDANGIPGNEREVRDVMKKYITNYADEVFTDNLGSLVAKKVGKENGPKIMIAGHLDEVGFMITQIDDKGFLRFQTVGGWWSQVMLAQRVTILTKKG-EITGIIGSKPPHILTVEARKKPVDIKDMFIDIGASSREEALEFGVMPGDQVVPYFEFTVMKEKMLLAKAWDNRIGCAIAIDVLKNLKGTDHPNVVYGVGTVQEEVGLRGAKTSANLIQPDIAFGVDVGIAGDTPGISEKEAASKMGDGPQIVLYDASMVSHKGLRDLVTNTADELNIPYQFESMPGGGTDSGSIHISANGVPALSITIATRYIHSHAAMLHRDDYENAVKLITEVVKRLDSETVN-
>tr|A0A0B5S5Y0|A0A0B5S5Y0_BACMY/6-355
-DTLTMLKELTDARGIAGNEREPREVMKKYIEPFADELSTDNLGSLVAKKVGEENGPKIMVAGHLDEVGFMITQIDDKGFLRFQTVGGWWSQVMLAQRVTIVTRKG-DVTGVIGSKPPHILPPEARKKPVEIKDMFIDIGASSQEEAMEWGIRPGDQVVPYFEFQVMKEKMLLAKAWDNRIGCAIAIDVLKQLKDEKHPNVVYGVGTVQEEVGLRGAKTSANYIKPDIAFAVDVGIAGDTPGVTAKEAQSKMGDGPQIILYDASVIGHTGLRDFVVDVADELQIPYQYDSVAGGGTDAGAIHISVNGIPSMAITIATRYIHSHAAMLHRDDYENAVKLIVEVIKRLDKEAV--
>tr|A0A1I5XA61|A0A1I5XA61_9BACI/6-355
-DTLTMLKELTDARGIAGNEREPREVMKKYIEPFADELSTDNLGSLVAKKVGEENGPKIMVAGHLDEVGFMITQIDDKGFLRFQTVGGWWSQVMLAQRVTIVTRKG-DVTGVIGSKPPHILPPEARKKPVEIKDMFIDIGASSQEEAMEWGIRPGDQVVPYFEFQVMKEKMLLAKAWDNRIGCAIAIDVLKQLKDEKHPNVVYGVGTVQEEVGLRGAKTSANYIKPDIAFAVDVGIAGDTPGVTAKEAQSKMGDGPQIILYDASVIGHTGLRDFVVDVADELQIPYQYDSVAGGGTDAGAIHISVNGIPSMAITIATRYIHSHAAMLHRDDYENAVKLIVEVIKRLDKEAV--
>tr|A0A2G6AWE7|A0A2G6AWE7_9BACL/5-356
-ETLEMLKELTDARGIPGNEREARDVMTKHIKPYADEIDHDGLGSLIASKNGDENGPKIMIAGHLDEVGFMLTRIDDKGFIYFQTVGGWWSQVMLAQRVSIVTRSGETITGVIGSKPPHILTSEARKKPVDIKDMFIDAGAQSKEEVLSWGVAPGDMIVPYFEFTVMKENYLLAKAWDNRIGCAIAIEVMKRLKEEKHPNRLYSVGAIQEEVGLRGAKTATNKIQPDIGFAVDVGIAGDTPGVTAKESVGTMGEGPQILLYDASMVSHRGLRNFVVDTAEELNIPYQFATMSGGGTDAGSIHLSGTGIPTLAICIPTRYIHSHAAMLHREDFENTVKLLVEIVKRLDADTVK-
>tr|A0A0F7R7E5|A0A0F7R7E5_BACAN/9-358
-ETLTMLKELTDARGIAGNEREPREVMKKYIEPFADELSTDNLGSLVAKKVGEENGPKIMVAGHLDEVGFMITQIDDKGFLRFQTVGGWWSQVMLAQRVTIVTRKG-DVTGVIGSKPPHILPPEARKKPVEIKDMFIDIGASSQEEAMEWGIRPGDQVVPYFEFQVMKEKMLLAKAWDNRIGCAIAIDVLKQLKNEKHPNVVYGVGTVQEEVGLRGAKTSANYIKPDIAFAVDVGIAGDTPGVTSKEAQSKMGDGPQIILYDASVIGHTGLRDFVVDVADELQIPYQYDSVAGGGTDAGAIHIAVNGIPSMAITIATRYIHSHAAMLHRDDYENAVKLIVEVIKRLDKEAV--
>tr|A9VJN4|A9VJN4_BACMK/6-355
-ETLTMLKELTDARGIAGNEREPREVMKKYIEPFADELSTDNLGSLVAKKVGEENGPKIMVAGHLDEVGFMITQIDDKGFLRFQTVGGWWSQVMLAQRVTIVTRKG-DVTGVIGSKPPHILPPEARKKPVEIKDMFIDIGASSQEEAMEWGIRPGDQVVPYFEFQVMKEKMLLAKAWDNRIGCAIAIDILKQLKDEKHPNVVYGVGTVQEEVGLRGAKTSANYIKPDIAFAVDVGIAGDTPGVTAKEAQSKMGDGPQIILYDASVIGHTGLRDFVVDVADELQIPYQYDSVAGGGTDAGAIHISVNGIPSMAITIATRYIHSHAAMLHRDDYENAVKLIVEVIKRLDKEAV--
>tr|A0A4V2SNQ2|A0A4V2SNQ2_9BACL/6-356
-ETLQMLKDLTDAKGVSGNEREPRDVMKRYIEPYADELTYDNLGSLVAVKKGKAGGPKIMVAGHLDEIGFMVTQIDENGFLRFQTVGGWWEQVMLAQRVIVQTKDG-EVPGVIGSKPPHILAPEERKKPVKIKDMFIDVGAASKEDALSFGIRPGDSVAPVCDFTVMKPKYLMAKAWDNRIGCAIAIDVLKHLKNEDHPNVVYGVGTVQEEVGLRGATTATHMIQPDIGIAVDTGIPGDTPGISDKEALSKIGEGPQIIMYDASIVTHKGLRDFVTGIADEKRIPYQLDALAGGGTDAGKIHLTANGVPALSITVATRYIHSHASIIHRDDYENAVKLLVEVIKRLDSDKVK-
>tr|A0A6K0I3F7|A0A6K0I3F7_STAAU/3-353
-QSVKLLKHLTDVNGIAGYEMQVKEAMRNYIEPVSDQIIEDNLGGIFGKKNAENGQYSIMISGHMDEVGFMVTKIDRHGFISFTPVGGWWNQVMLSQKVTITTDSGKEIRGIIGSKPPHVLTPEERKKPMEIKNMFIDIGVSSKEEAEEAGVEVGNMVTPYSEFEVLADKYLTAKAFDNRYGCALAVEVLKRLKDENIGINLYSGATVQEEVGLRGAKVAANTIKPDLAIAVDVGIAYDTPGMSGQTSDSKLGGGPVVIMMDATSIAHQGLRKHIKDVAKKHNIEVQWDTTPGGGTDAGSIHVANEGIPTMTIGVTLRYMHSNVSVLNVDDYENSIRLVTEIVRSLNDETY--
>tr|A0A2B0CHS3|A0A2B0CHS3_BACCE/7-355
--TLTMLKELTDARGIAGNEREPREVMKKYIEPFADELSTDNLGSLVAKKVGEENGPKIMVAGHLDEVGFMITQIDDKGFLRFQAVGGWWSQVMLAQRVTIVTRKG-DVTGVIGSKPPHILPPEARKKPVEIKDMFIDIGASSQEEAMEWGVRPGDQVVPYFEFQVMKEKMLLAKAWDNRIGCAIAIDVLKQLKDEKHPNVVYGVGTVQEEVGLRGAKTSANYIKPDIAFAVDVGIAGDTPGVTSKEAQSKMGDGPQIILYDASVIGHTGLRDFVVDVADELQIPYQYDLLAGGGTDAGAIHIAVNGIPSLAITIATRYIHSHAAMLHRDDYENAVKLIVEVIKRLDKEAV--
>tr|A0A249XGV3|A0A249XGV3_BACCE/7-355
--TLTMLKELTDARGIAGNEREPREVMKKYIEPFADELSTDNLGSLVAKKVGEENGPKIMVAGHLDEVGFMITQIDDKGFLRFQTVGGWWSQVMLAQRVTIVTRKG-DVTGVIGSKPPHILPPEARKKPVEIKDMFIDIGASSQEEAMEWGVRPGDQVVPYFEFQLMKEKMVLAKAWDNRIGCAIAIDVLKQLKDEKHPNVVYGVGTVQEEVGLRGAKTSANYIKPDIAFAVDVGIAGDTPGVTSKEAQSKMGDGPQIILYDASVIGHTGLRDFVVDVADELQIPYQYDSVAGGGTDAGAIHIAVNGIPSMAITIATRYIHSHAAMLHRDDYENAVKLIVEVIKRLDKEAV--
>tr|A0A1G8BLH6|A0A1G8BLH6_9BACI/3-353
-QTVKMLKELTDANGIPGNEREPRQVMEKHISDYADDISYDHLGSLIAKKTGKAGGPKIMIAGHLDEIGFMVTQIDDNGFLKFETVGGWWSQVMLAQRVNVMTKQG-NIVGVIGSKPPHILPADQRKKAVEIKDMFIDIGASSKEEAENFGVKPGDSVVPICDFTVMNEKIMMAKAWDNRIGCAIAIEALKRLQGEEHPNEVYGVGAVQEEVGLRGAKTAAHKIAPDIGFAVDVGIAGDTPGVSDNDARAKIGKGPQVLVFDRSMVSHKGLRDFVTGIAHEHNIPFQYEAMSGGGTDAGSIHLSGDGVPSLAVTVPTRYIHTHAAILHRDDFENAVKLIVEVTKRLDADTVK-
>tr|A0A5B9HU18|A0A5B9HU18_BACCE/7-355
--TLTMLKELTDARGIAGNEREPREVMKKYIEPFADELSTDNLGSLVAKKVGEENGPKIMVAGHLDEVGFMITQIDDKGFLRFQTVGGWWSQVMLAQRVTIVTRKG-DVTGVIGSKPPHILSPEARKKPVEIKDMFIDIGASSQEEAMEWGVRPGDQVVPYFEFQVMKEKMLLAKAWDNRIGCAIAIDVLKQLKDEKHPNVVYGVGTVQEEVGLRGAKTSANYIKPDIAFAVDVGIAGDTPGVTSKEAQSKMGDGPQIILYDASVIGHTGLRDFVVDVADELQIPYQYDSVAGGGTDAGAIHIAVNGIPSMAITIATRYIHSHAAMLHRDDYENAVKLIVEVIKRLDKEAV--
>tr|A0A6L5MA30|A0A6L5MA30_BACTU/7-355
--TLTMLKELTDARGIAGNEREPREVMKKYIEPFADELSTDNLGSLVAKKVGEENGPKIMVAGHLDEVGFMITQIDDKGFLRFQTVGGWWSQVMLAQRVTIVTRKG-DVTGVIGSKPPHILSPEARKKPVEIKDMFIDIGASSQEEAMEWGVRPGDQVVPYFEFQVMKEKMLLAKAWDNRIGCAIAIDVLKQLKDEKHPNVVYGVGTVQEEVGLRGAKTSANYIKPDIAFAVDVGIAGDTPGVTSKEAQSKMGDGPQIILYDASVIGHTGLRDFVVDVADELQIPYQYDSVAGGGTDAGAIHIAVNGIPSMAITIATRYIHSHAAMLHRDDYENAVKLIVEVIKRLDKEAV--
>tr|J8I8I4|J8I8I4_BACCE/7-355
--TLTMLKELTDARGIAGNEREPREVMKKYIEPFADELSTDNLGSLVAKKVGEENGPKIMVAGHLDEVGFMITQIDDKGFLRFQTVGGWWSQVMLAQRVTIVTRKG-DVTGVIGSKPPHILSPEARKKPVEIKDMFIDIGASSQEEAMEWGVRPGDQVVPYFEFQVMKEKMLLAKAWDNRIGCAIAIDVLKQLKDEKHPNVVYGVGTVQEEVGLRGAKTSANYIKPDIAFAVDVGIAGDTPGVTSKEAQSKMGDGPQIILYDASVIGHTGLRDFVVDVADELQIPYQYDSVAGGGTDAGAIHIAVNGIPSMAITIATRYIHSHAAMLHRDDYENAVKLIVEVIKRLDKEAV--
>tr|A0A1C4G541|A0A1C4G541_BACTU/7-355
--TLTMLKELTDARGIAGNEREPREVMKKYIEPFADELSTDNLGSLVAKKIGEENGPKIMVAGHLDEVGFMITQIDDKGFLRFQTVGGWWSQVMLAQRVTIVTRKG-DVTGVIGSKPPHILPPEARKKPVEIKDMFIDIGASSQEEAMEWGVRPGDQVVPYFEFQVMKEKMLLAKAWDNRIGCAIAIDVLKQLKDEKHPNVVYGVGTVQEEVGLRGAKTSANYIKPDIAFAVDVGIAGDTPGVTAKEAQSKMGDGPQIILYDASVIGHTGLRDFVVDVADELQIPYQYDSVAGGGTDAGAIHISANGIPSMAITIATRYIHSHAAMLHRDDYENAVKLIVEVIKRLDKEAV--
>tr|A0A2B5L8R3|A0A2B5L8R3_9BACI/7-355
--TLTMLKELTDARGIAGNEREPREVMKKYIEPFADELSTDNLGSLVAKKIGEENGPKIMVAGHLDEVGFMITQIDDKGFLRFQTVGGWWSQVMLAQRVTIVTRKG-DVTGVIGSKPPHILPPEARKKPVEIKDMFIDIGASSQEEAMEWGVRPGDQVVPYFEFQVMKEKMLLAKAWDNRIGCAIAIDVLKQLKDEKHPNVVYGVGTVQEEVGLRGAKTSANYIKPDIAFAVDVGIAGDTPGVTAKEAQSKMGDGPQIILYDASVIGHTGLRDFVVDVADELQIPYQYDSVAGGGTDAGAIHISANGIPSMAITIATRYIHSHAAMLHRDDYENAVKLIVEVIKRLDKEAV--
>tr|K2NBJ4|K2NBJ4_9BACI/6-356
-QTLTMLKDLTDAKGIPGNERDVKKVMQTYIETYADEISTDRLGSFIAKKEGNANGPKIMLAGHLDEVGFMVTKIDDKGYIRFQTVGGWWSQVMLAQRVTIVTKKG-DITGVIGSKPPHVLSPEARKKTIEITDMFIDIGASSKEQAMEWGVLPGDQIVPYFEFTVMNEKMLLAKAWDNRIGCAVAIDVMKNLHGAQHENIAYSVATVQEEVGLRGAKTAAAAIQPDIGFAIDVGVAGDTPGITEKEATSKLGKGPTIVVFDASMISHKGLRDFVVQTADELNIPYQYDSVPGGGTDAGGIHLTGHGVPSLSIGIPSRYIHTHAAMIHRDDYENAVKLLTEVIKRLDQKTVE-
>tr|A0A0Q9Y3L5|A0A0Q9Y3L5_9BACI/6-356
-NTLTMLKDLTDAKGIPGNEKEPREVMKQYITPFADEVESDGLGSLIAKKIGAENGPKIMISGHLDEVGFMITQIDDKGFLRFQTVGGWWSQVMLAQRVTIVTSKG-DITGVIGSKPPHILSAEARKKPIDIKDMFIDIGASNKEEAVEWGVRPGDMVVPYFEFTVMNEKMLLAKAWDNRIGCAIAIDVMKNLQNVDHQNIVYGVGTVQEEVGLRGAKTAANKIQPDIAIAVDVGIAGDTPGISEKEAQSKMGDGPQIILYDASMVSHKGLRELITDVADELNIPYQFDAIPGGGTDAGSIHLAAEGAPSIAMTIATRYIHSHAGILHRDDFENAVKLITEVIKRLDRETVD-
>tr|A0A0Q9YDD2|A0A0Q9YDD2_9BACI/6-356
-NTLTMLKDLTDAKGIPGNEKEPREVMKQYITPFADEVESDGLGSLIAKKIGAENGPKIMISGHLDEVGFMITQIDDKGFLRFQTVGGWWSQVMLAQRVTIVTSKG-DITGVIGSKPPHILSAEARKKPIDIKDMFIDIGASNKEEAVEWGVRPGDMVVPYFEFTVMNEKMLLAKAWDNRIGCAIAIDVMKNLQNVDHQNIVYGVGTVQEEVGLRGAKTAANKIQPDIAIAVDVGIAGDTPGISEKEAQSKMGDGPQIILYDASMVSHKGLRELITDVADELNIPYQFDAIPGGGTDAGSIHLAAEGAPSIAMTIATRYIHSHAGILHRDDFENAVKLITEVIKRLDRETVD-
>tr|A0A1D3NQM4|A0A1D3NQM4_BACCE/7-355
--TLTMLKELTDARGIAGNEREPREVMKKYIEPFADELSTDNLGSLVAKKVGEENGPKIMVAGHLDEVGFMITQIDDKGFLRFQTVGGWWSQVMLAQRVTIVTRKG-DITGVIGSKPPHILPPEARKKPVEIKDMFIDIGASSQEEAMEWGVRPGDQVVPYFEFQVMKEKMLLAKAWDNRIGCAIAIDVLKQLKDEKHPNVVYGVGTVQEEVGLRGAKTSANYIKPDIAFAVDVGIAGDTPGVTAKEAQSKMGDGPQIILYDASVIGHTGLRDFVVDVADELQIPYQYDSVAGGGTDAGAIHIAVNGIPSMAITIATRYIHSHAAMLHRDDYENAVKLIVEVIKRLDKEAV--
>tr|A0A1H1AZP3|A0A1H1AZP3_9BACI/6-356
-ETNTMLKDLTDAKGIPGNEKEAREVMEKYITPYADKVYTDNLGSLIAEKTGDSNGPKIMVAGHLDEVGFMVTRIDDNGFVYFQTVGGWWSQVMLAQRVTLMTSKG-DVTGVIGSKPPHILSAEARKKPIEIKDMFIDIGASSKEEAQKFGVRPGDSVVPYFEFTQLKDKMLLAKAWDNRIGCAIAIEVLKQLKDEKHPNVVYGVGTIQEEVGLRGARTSAHAIKPDIGFGVDVGIAGDTPGVSDKDADSKLGEGPQILLYDASMISHKGVREFVVDTADENNIPYQFATIAGGGTDSGSIHLTANGVPSLSITVATRYIHSHAAILHRDDFENAVKLIVETIKKLDNDKVK-
>tr|A0A0M0EYG1|A0A0M0EYG1_9BACI/6-356
-ETLRMLKDLTDAKGIAGNESEVRKVMAEYITAFADEISTDGLGSLIAMKTGDENGPKIVVTGHLDEVGFMITQIDDKGFLRFQPVGGWWSQVMLAQRVTIVTNKG-DVTGVIGSKPPHILSAEARKKPVEIKDMFIDIGATSKEEVKEWGVKPGDMVVPYFEFTVMNEKMLLAKAWDNRIGCAIAIDVLKQLKDSDHPNVVYGIGAVQEEVGLRGSKTSTFKIKPDIGFAVDVGIAGDTPGVTDKEAMSKMGEGPQIVIYDASMVAHKGLRDFVTNTADEMNIPYQYESIPGGGTDAGSIHLTANGVPALAITIATRYIHSHAAMLHRDDYENAVKLIVEVIKRLDREAVD-
>tr|A0A150ME48|A0A150ME48_9BACI/6-356
-EQLQMLKELTDAKGIPGNEKEVREVMKKYITPYADEVTTDGLGSLIARKTGDPNGPSVMLAGHLDEIGFMVTSIDDKGFVRFQTVGGWVSSVMLAQRVTIVTDKG-NVTGVIGSKPPHILSPEERKKPVEIKDMFIDIGASSKEEALSWGVRPGAMIVPYFEFTVMKEKFLLAKAWDNRIGCAVVIEVLKNLKGTAHPNTVFGVGAVQEEVGLRGAKTAAFKIEPDIGFALDVGIGGDVPGVTEKEAMGKLGKGPQIVLYDASMVSHKGLRDFVVGVAEELNIPYQFESIPGGGTDAGSIHVTKRGVPSLAVTIPTRYIHSHAGILHRDDFENTVKLMTEVVKRLDRETVN-
>tr|A0A420VIS7|A0A420VIS7_9BACI/6-356
-EQLQMLKELTDAKGIPGNEKEVREVMKKYITPYADEVTTDGLGSLIARKTGDPNGPSVMLAGHLDEIGFMVTSIDDKGFVRFQTVGGWVSSVMLAQRVTIVTDKG-NVTGVIGSKPPHILSPEERKKPVEIKDMFIDIGASSKEEALSWGVRPGAMIVPYFEFTVMKEKFLLAKAWDNRIGCAVVIEVLKNLKGTAHPNTVFGVGAVQEEVGLRGAKTAAFKIEPDIGFALDVGIGGDVPGVTEKEAMGKLGKGPQIVLYDASMVSHKGLRDFVVGVAEELNIPYQFESIPGGGTDAGSIHVTKRGVPSLAVTIPTRYIHSHAGILHRDDFENTVKLMTEVVKRLDRETVN-
>tr|A0A1C7E5Y3|A0A1C7E5Y3_9BACL/6-356
-ETQQMLKELTDANGIPGNERQSREVMKKYIEPFADTIETDNLGSLIAKKEGLADGPKIMVAGHLDEVGFMISQIDDKGFLKFQTVGGWWNQVMLAQRVTITTRSGEEITGVIGSKPPHILSPEARKKPVEIKDMFIDIGASSREEAKEWGVTPGDMVTPYFEFTVMNDKLLMAKAWDNRIGCAIAIDVLKGLKGVDHPNVVYGVGTVQEEVGLRGAKTATSYIQPDIGFAVDVGIAGDTPGVTSKESNSKMGDGPQILLFDASMVSHRGLRELVVDTAEASGIPYQFETIAGGGTDAGSIHLTANGVPALSIGVATRYIHSHAGILHRDDYENAVKLIVEVIKKLDKDTV--
>tr|A0A0H2GJT2|A0A0H2GJT2_STAAU/3-353
-QSVKLLKHLTDVNGIAGYEMQVKEAMRNYIEPVSDQIIEDNLGGIFGKKNAENGQYSIMISGHMDEVGFMVTKIDKHGFISFTPVGGWWNQVMLSQKVTITTDSGKEIRGIIGSKPPHVLTPEERKKPMEIKNMFIDIGVSSKEEAEEAGVEVGNMVTPYSEFEVLTDKYLTAKAFDNRYGCALAVEVLKRLKDENIGINLYSGATVQEEVGLRGAKVAANTIKPDLAIAVDVGIAYDTPGMSGQTSDSKLGGGPVVIMMDATSIAHQGLRKHIKDVAKKHNIEVQWDTTPGGGTDAGSIHVANEGIPTMTIGVTLRYMHSNVSVLNVDDYENSVRLVTEIVRSLNDETY--
>tr|A0A1G4L5F2|A0A1G4L5F2_BACCE/6-355
-TTLTMLKELTDARGIAGNEREPREVMKKYIEPFADELSTDNLGSLVAKKVGEENGPKIMVAGHLDEVGFMITQIDDKGFLRFQTVGGWWSQVMLAQRVTIVTRKG-DVTGVIGSKPPHILPPEARKKPVDIKDMFIDIGASSQEEAMEWGVRPGDQVVPYFEFQVMKEKMLLAKAWDNRIGCAIAIDVLKQLKDEKHPNVVYGVGTVQEEVGLRGAKTSANYIKPDIAFAVDVGIAGDTPGVTAKEAQSKMGDGPQIILYDASVIGHTGLRDFVVDVADELEIPYQYDSVAGGGTDAGAIHIAVNGIPSMAITIATRYIHSHAAMLHRDDYENAVKLIVEVIKRLDKEAV--
>tr|A0A2B4P2H0|A0A2B4P2H0_9BACI/6-355
-TTLTMLKELTDARGIAGNEREPREVMKKYIEPFADELSTDNLGSLVAKKVGEENGPKIMVAGHLDEVGFMITQIDDKGFLRFQTVGGWWSQVMLAQRVTIVTRKG-DVTGVIGSKPPHILPPEARKKPVDIKDMFIDIGASSQEEAMEWGVRPGDQVVPYFEFQVMKEKMLLAKAWDNRIGCAIAIDVLKQLKDEKHPNVVYGVGTVQEEVGLRGAKTSANYIKPDIAFAVDVGIAGDTPGVTAKEAQSKMGDGPQIILYDASVIGHTGLRDFVVDVADELEIPYQYDSVAGGGTDAGAIHIAVNGIPSMAITIATRYIHSHAAMLHRDDYENAVKLIVEVIKRLDKEAV--
>tr|A0A371V869|A0A371V869_9BACI/6-355
-TTLTMLKELTDARGIAGNEREPREVMKKYIEPFADELSTDNLGSLVAKKVGEENGPKIMVAGHLDEVGFMITQIDDKGFLRFQTVGGWWSQVMLAQRVTIVTRKG-DVTGVIGSKPPHILPPEARKKPVDIKDMFIDIGASSQEEAMEWGVRPGDQVVPYFEFQVMKEKMLLAKAWDNRIGCAIAIDVLKQLKDEKHPNVVYGVGTVQEEVGLRGAKTSANYIKPDIAFAVDVGIAGDTPGVTAKEAQSKMGDGPQIILYDASVIGHTGLRDFVVDVADELEIPYQYDSVAGGGTDAGAIHIAVNGIPSMAITIATRYIHSHAAMLHRDDYENAVKLIVEVIKRLDKEAV--
>tr|A0A0E1XD17|A0A0E1XD17_STAAU/6-356
-QSVKLLKHLTDVNGIAGYEMQVKEAMRNYIEPVSDQIIEDNLGGIFGKKNAENGQYSIMISGHMDEVGFMVTKIDKHGFISFTPVGGWWNQVMLSQKVTITTDSGKEIRGIIGSKPPHVLTPEERKKPMEIKNMFIDIGVSSKEEAEEAGVEVGNMVTPYSEFEVLTDKYLTAKAFDNRYGCALAVEVLKRLKDENIGINLYSGATVQEEVGLRGAKVAANTIKPDLAIAVDVGIAYDTPGMSGQTSDSKLGGGPVVIMMDATSIAHQGLRKHIKDVAKKHNIEVQWDTTPGGGTDAGSIHVANEGIPTMTIGVTLRYMHSNVSVLNVDDYENSVRLVTEIVRSLNDETY--
>tr|A0A2B9BE08|A0A2B9BE08_BACCE/7-355
--TLTMLKELTDARGIAGNEREPREVMKKYIEPFADELSTDNLGSLVAKKVGEENGPKIMVAGHLDEVGFMITQIDDKGFLRFQTVGGWWSQVMLAQRVTIVTRKG-DVTGVIGSKPPHILPPEARKKPVDIKDMFIDIGASSQEEAMEWGVRPGDQVVPYFEFQVMKEKMLLAKAWDNRIGCAIAIDVLKQLKDEKHPNVVYGVGTVQEEVGLRGAKTSANYIKPDIAFAVDVGIAGDTPGVSAKEAQSKMGDGPQIILYDASVIGHTGLRDFVVDVADELQIPYQYDSVAGGGTDAGAIHISVNGIPSMAITIATRYIHSHAAMLHRDDYENAVKLIVEVIKRLDKEAV--
>tr|A0A1H9SZ30|A0A1H9SZ30_9BACI/3-354
-EMLKMLKDLTDANGIPGNEREPREVMKNYIAPFAESVETDHLGSLIAKKTGVQDGPKIMVAGHLDEIGFMVTHIDDRGFIKFQPVGGWWEQVMLAQRVTVMTRKG-NIPGVIGSKPPHILPPEARKKSVDKKEMFIDIGASSKEEAEEFGVRPGDSVVPVCEFTVMKEKMLMAKAWDNRIGCAIAIEVLRRLKDEDHPNTVYGVGTVQEEVGLRGARTSAHYIQPDIGFGVDVGIAGDTPGVTEKDALAKMGKGPQIIMYDASMVSHKGLRDFVTDTADEKEIPYQFDSVPGGGTDSGAIHLTANGVPALSITIATRYIHTHAAILHRDDFENAVQLIVEVIKKMDRKTVD-
>tr|A0A1A9PWC0|A0A1A9PWC0_9BACI/7-355
--TLTMLKELTDARGIAGNEREPREVMKKYIEPFADELSTDNLGSLVAKKVGEENGPKIMVAGHLDEVGFMITQIDDKGFLRFQTVGGWWSQVMLAQRVTIVTRKG-DVTGVIGSKPPHILSPEARKKPVEIKDMFIDIGASSQEEAMEWGVRPGDQVVPYFEFQVMKEKMLLAKAWDNRIGCAIAIDVLKQLKDEKHPNVVYGVGTVQEEVGLRGAKTSANYIKPDIAFAVDVGIAGDTPGVTAKEAQSKMGDGPQIILYDASVIGHTGLRDFVVDVADELQIPYQYDSVAGGGTDAGAIHIAVNGIPSMAITIATRYIHSHAAMLHRDDYENAVKLIVEVIKRLDKEAV--
>tr|A0A6H9J3E1|A0A6H9J3E1_9BACI/7-355
--TLTMLKELTDARGIAGNEREPREVMKKYIEPFADELSTDNLGSLVAKKVGEENGPKIMVAGHLDEVGFMITQIDDKGFLRFQTVGGWWSQVMLAQRVTIVTRKG-DVTGVIGSKPPHILSPEARKKPVEIKDMFIDIGASSQEEAMEWGVRPGDQVVPYFEFQVMKEKMLLAKAWDNRIGCAIAIDVLKQLKDEKHPNVVYGVGTVQEEVGLRGAKTSANYIKPDIAFAVDVGIAGDTPGVTAKEAQSKMGDGPQIILYDASVIGHTGLRDFVVDVADELQIPYQYDSVAGGGTDAGAIHIAVNGIPSMAITIATRYIHSHAAMLHRDDYENAVKLIVEVIKRLDKEAV--
>tr|A0A6L5PUZ6|A0A6L5PUZ6_9BACI/7-355
--TLTMLKELTDARGIAGNEREPREVMKKYIEPFADELSTDNLGSLVAKKVGEENGPKIMVAGHLDEVGFMITQIDDKGFLRFQTVGGWWSQVMLAQRVTIVTRKG-DVTGVIGSKPPHILSPEARKKPVEIKDMFIDIGASSQEEAMEWGVRPGDQVVPYFEFQVMKEKMLLAKAWDNRIGCAIAIDVLKQLKDEKHPNVVYGVGTVQEEVGLRGAKTSANYIKPDIAFAVDVGIAGDTPGVTAKEAQSKMGDGPQIILYDASVIGHTGLRDFVVDVADELQIPYQYDSVAGGGTDAGAIHIAVNGIPSMAITIATRYIHSHAAMLHRDDYENAVKLIVEVIKRLDKEAV--
>tr|A0A2T0CYX7|A0A2T0CYX7_9BACI/6-356
-QTLTMLKDLTDAKGIPGNERDVKKVMQTYIESYADEVSSDRLGSLIAKKEGNANGPKIMLAGHLDEVGFMVTKIDDKGYIRFQTVGGWWSQVMLAQRVTIVTKKG-DITGVIGSKPPHVLSPEARKKSIEITDMFIDIGASSKEQVMEWGVLPGDQIVPYFEFTVMNEKMLLAKAWDNRIGCAVAIDVMKNLDNAQHENIAYSVATVQEEVGLRGAKTAAATIQPDIGFAIDVGVAGDTPGITEKEATSKLGKGPTIVVFDASMVSHKGLRDFVVQTADELNIPYQYDSMPGGGTDAGGIHLTGHGVPSLSIGIPSRYIHTHAAMIHRDDYENAVKLLTEVIKRLDQKTVE-
>tr|A0A6B5DFS5|A0A6B5DFS5_STAAU/3-353
-QSVKLLKHLTDVNGIAGYEMQVKEAMRNYIEPVSDQIIEDNLGGIFGKKNAENGQYSIMISGHMDEVGFMVTKIDKHGFISFTPVGGWWNQVMLSQKVTITTDSGKEIRGIIGSKPPHVLTPEERKKPMEIKNMFIDIGVSSKEEAEEAGVEVGNMVTPYSEFEVLADKYLTAKAFDNRYGCALAVEILKRLKDENIGINLYSGATVQEEVGLRGAKVAANTIKPDLAIAVDVGIAYDTPGMSGQTSDSKLGGGPVVIMMDATSIAHQGLRKHIKDVAKEHNIEVQWDTTPGGGTDAGSIHVANEGIPTMTIGVTLRYMHSNVSVLNVDDYENSIRLVTEIVRSLNDESY--
>tr|A0A1Q5P7Q2|A0A1Q5P7Q2_9BACI/6-356
-ETLTMLKELTDAKGIAGNEREVRQVMQKYIEPHVDVVTTDGLGSLIAKKTGNGDGPKIMVAGHLDEVGFMVTRIDEKGFIRFQTVGGWWNQVMLAQRVTIVTKKG-DVTGVIGSKPPHILSPEARKKPVDIKDMFIDIGASSREEVTEWGVRPGDMIVPYFEFTVMNEKMLLAKAWDNRIGCAIAIDVMKYVKDKQHENIVYGVGTVQEEVGLRGAKTSAHMIEPDIAFGVDVGIAGDTPGVTEKEAMGKMGKGPQIILYDASMVSHKGLRDFVTDTADELDIPYQFDAMAGGGTDSGEIHKSANGVPTLSVTIATRYIHSHAAMLHRDDYENTVKLLGEVILRLDRNTVN-
>tr|A0A4S4C2I7|A0A4S4C2I7_9BACI/6-356
-ETLTMLKDLTDAKGIPGNEREVRDVMKKYITNYADEVFTDNLGSLVAKKVGIEQGPKIMIAGHLDEVGFMVTKIDDKGFIRFQTVGGWWSQVMLAQRVTIVTRNG-DITGIIGSKPPHILPAESRKKPVDIKDMFIDIGASSREEAMEFGVKPGDQIVPYFEFTVMKEKMLLAKAWDNRIGCAIAIDVLKNLKGTDHPNVVYGVGTVQEEVGLRGAKTSANLIEPDIAFGVDVGIAGDTPGISEKEAASKMGDGPQIVLYDASMVSHKGLRDLVTDTADELNIPYQFESMPGGGTDSGSIHISANGVPALSITIATRYIHSHAAMLHRDDYENAVKLITEVIKRLDRKTVD-
>tr|A0A2V3VTP1|A0A2V3VTP1_9BACI/7-356
--TLTMLKDLTDANAISGHEKEARDVMERYIKPYADEVYTDHLGSLIAKKSGDENGPKIMVAGHLDEVGFMVTRIDKDGFLYFQTIGGWWNQVMLAQRVTIMTKEG-NLTGVIGSKPPHILSAEQRKKPVDIKDMFIDIGASSKEEAEKFGVRPGDSVVPYFEFTQMKEKMLLSKAWDNRIGCAIAIEVLKQLQNEEHPNIVYGVGTIQEEVGLRGAKTSAHLIKPDIAFGVDVGIAGDTPGVSDKEADSKLGEGPQIILYDASMISHKGARDLVVETAEEKEIPFQYSSMAGGGTDSGAIHLTADGVPALSITIATRYIHSHAAMLHRDDFEHAVTLIVEVIKKLDAKKVE-
>tr|A0A6B0B5B4|A0A6B0B5B4_STAAU/3-353
-QSVKLLKHLTDVNGIAGYEMQVKEAMRNYIEPVSDQIIEDNLGGIFGKKNAENGQYSIMISGHMDEVGFMVTKIDKHGFISFTPVGGWWNQVMLSQKVTITTDSGKEIRGIIGSKPPHVLTPEERKKPMEIKNMFIDIGVSSKEEAEEAGVEVGNMVTPYSEFEVLTDKYLTAKAFDNRYGCALAVEVLKRLKDENIGINLYSGATVQEEVGLRGAKVAANTIKPDLAIAVDVGIAYDTPGMSGQTSDSKLGGGPVVIMMDATSIAHQGLRKHIKDVAKKHNIEVQWDTTPGGGTDAGSIHVANEGIPTMTIGVTLRYMHSNVSVLNVDDYENSIRLVTEIVRSLNDESY--
>tr|A0A1K0BUP7|A0A1K0BUP7_9BACI/6-355
-STLTMLKELTDARGIAGNEREPREVMKKYIEPFADELSTDNLGSLVAKKVGEENGPKIMVAGHLDEVGFMITQIDDKGFLRFQTVGGWWSQVMLAQRVTIVTRKG-DVTGVIGSKPPHILPPEARKKPVDIKDMFIDIGASSQEEAMEWGVRPGDQVVPYFEFQVMKEKMLLAKAWDNRIGCAIAIDVLKQLKDEKHPNVVYGVGTVQEEVGLRGAKTSANYIKPDIAFAVDVGIAGDTPGVTAKEAQSKMGDGPQIILYDASVIGHTGLRDFVVDVADELQIPYQYDSVAGGGTDAGAIHIAVNGIPSMAITIATRYIHSHAAMLHRDDYENAVKLIVEVIKRLDKEAV--
>tr|A0A2B4LMS5|A0A2B4LMS5_BACCE/6-355
-STLTMLKELTDARGIAGNEREPREVMKKYIEPFADELSTDNLGSLVAKKVGEENGPKIMVAGHLDEVGFMITQIDDKGFLRFQTVGGWWSQVMLAQRVTIVTRKG-DVTGVIGSKPPHILPPEARKKPVDIKDMFIDIGASSQEEAMEWGVRPGDQVVPYFEFQVMKEKMLLAKAWDNRIGCAIAIDVLKQLKDEKHPNVVYGVGTVQEEVGLRGAKTSANYIKPDIAFAVDVGIAGDTPGVTAKEAQSKMGDGPQIILYDASVIGHTGLRDFVVDVADELQIPYQYDSVAGGGTDAGAIHIAVNGIPSMAITIATRYIHSHAAMLHRDDYENAVKLIVEVIKRLDKEAV--
>tr|A0A3C1I005|A0A3C1I005_9BACI/6-356
-ETLSMLKELTEAKGISGHEKESRDVMEKYIQPYADEVFTDNIGSLIAKKVGEENGPKIMVAGHLDEIGFMVTRIDDKGFVYFQTIGGWWSQVMLSQRVTIMTSKG-DVTGVIGSKPPHILSAADRKKPVDIKDMFIDIGASSKEEAGEFGVRPGDSIVPYFEFTPLKEKLLLAKAWDNRIGCAIAIEVLKKLKDEKHPNIVYGVGTVQEEVGLRGAKTSAYAIKPDIGFGVDVGIAGDTPGIKEQDADNKIGKGPQIVLYDASMISHKGVRDLVIQTAEEHHIPFQYTSIAAGGTDSGSIHLTANGVPSLSITIATRYIHSHAGILHRDDFENAVKLIVEVIKKLDRKTVD-
>tr|A0A0Q9VDC5|A0A0Q9VDC5_9BACI/6-356
-ETLRMLKDLTDAKGIAGNESEVRKVMAEYITPFADEISTDGLGSLIAMKTGDENGPKIVVTGHLDEVGFMITQIDDKGFLRFQPVGGWWSQVMLAQRVTIVTNKG-DVTGIIGSKPPHILSAEARKKPVEIKDMFIDIGATSKEEVKEWGVKPGDMVVPYFEFTVMNEKMLLAKAWDNRIGCAIAIDVLKQLKDSDHPNVVYGIGAVQEEVGLRGSKTSTFKIQPDIGFAVDVGIAGDTPGVTDKEAMSKMGEGPQIVIYDASMVAHKGLRDFVTNTADEMNIPYQYESIPGGGTDAGSIHLTANGVPALAITIATRYIHSHAAMLHRDDYENAVKLIVEVIKRLDREAVD-
>tr|A0A164LP75|A0A164LP75_BACCE/7-355
--TLTMLKELTDARGIAGNEREPREVMKKYIEPFADELSTDNLGSLVAKKVGEENGPKIMVAGHLDEVGFMITQIDDKGFLRFQTVGGWWSQVMLAQRVTIVTRKG-DVTGVIGSKPPHILPPEARKKPVDIKDMFIDIGASSQEEAMEWGVRPGDQVVPYFEFQVMKEKMLLAKAWDNRIGCAIAIDVLKQLKDEKHPNVVYGVGTVQEEVGLRGAKTSANYIKPDIAFAVDVGIAGDTPGVTAKEAQSKMGDGPQIILYDASVIGHTGLRDFVVDVADELEIPYQYDSVAGGGTDAGAIHIAVNGIPSMAITIATRYIHSHAAMLHRDDYENAVKLIVEVIKRLDKEAV--
>tr|A0A1K0BD81|A0A1K0BD81_9BACI/7-355
--TLTMLKELTDARGIAGNEREPREVMKKYIEPFADELSTDNLGSLVAKKVGEENGPKIMVAGHLDEVGFMITQIDDKGFLRFQTVGGWWSQVMLAQRVTIVTRKG-DVTGVIGSKPPHILPPEARKKPVDIKDMFIDIGASSQEEAMEWGVRPGDQVVPYFEFQVMKEKMLLAKAWDNRIGCAIAIDVLKQLKDEKHPNVVYGVGTVQEEVGLRGAKTSANYIKPDIAFAVDVGIAGDTPGVTAKEAQSKMGDGPQIILYDASVIGHTGLRDFVVDVADELEIPYQYDSVAGGGTDAGAIHIAVNGIPSMAITIATRYIHSHAAMLHRDDYENAVKLIVEVIKRLDKEAV--
>tr|A0A556BWQ2|A0A556BWQ2_9BACI/7-355
--TLTMLKELTDARGIAGNEREPREVMKKYIEPFADELSTDNLGSLVAKKVGEENGPKIMVAGHLDEVGFMITQIDDKGFLRFQTVGGWWSQVMLAQRVTIVTRKG-DVTGVIGSKPPHILPPEARKKPVDIKDMFIDIGASSQEEAMEWGVRPGDQVVPYFEFQVMKEKMLLAKAWDNRIGCAIAIDVLKQLKDEKHPNVVYGVGTVQEEVGLRGAKTSANYIKPDIAFAVDVGIAGDTPGVTAKEAQSKMGDGPQIILYDASVIGHTGLRDFVVDVADELEIPYQYDSVAGGGTDAGAIHIAVNGIPSMAITIATRYIHSHAAMLHRDDYENAVKLIVEVIKRLDKEAV--
>tr|C2YXD8|C2YXD8_BACCE/7-355
--TLTMLKELTDARGIAGNEREPREVMKKYIEPFADELSTDNLGSLVAKKVGEENGPKIMVAGHLDEVGFMITQIDDKGFLRFQTVGGWWSQVMLAQRVTIVTRKG-DVTGVIGSKPPHILPPEARKKPVDIKDMFIDIGASSQEEAMEWGVRPGDQVVPYFEFQVMKEKMLLAKAWDNRIGCAIAIDVLKQLKDEKHPNVVYGVGTVQEEVGLRGAKTSANYIKPDIAFAVDVGIAGDTPGVTAKEAQSKMGDGPQIILYDASVIGHTGLRDFVVDVADELEIPYQYDSVAGGGTDAGAIHIAVNGIPSMAITIATRYIHSHAAMLHRDDYENAVKLIVEVIKRLDKEAV--
>tr|A0A4U2N2F3|A0A4U2N2F3_9BACI/7-355
--TLTMLKELTDARGIAGNEREPREVMKKYIEPFADELSTDNLGSLVAKKIGEENGPKIMVAGHLDEVGFMITQIDDKGFLRFQTVGGWWSQVMLAQRVTIVTRKG-DVTGVIGSKPPHILPPEARKKPVEIKDMFIDIGASSQEEAMEWGVRPGDQVVPYFEFQVMKEKMLLAKAWDNRIGCAIAIDVLKQLKDEKHPNVVYGVGTVQEEVGLRGAKTSANYIKPDIAFAVDVGIAGDTPGITAKEAQSKMGDGPQIILYDASVIGHTGLRDFVVDVADELQIPYQYDSVAGGGTDAGAIHISANGIPSMAITIATRYIHSHAAMLHRDDYENAVKLIVEVIKRLDKEAV--
>tr|A0A2C3D7U6|A0A2C3D7U6_BACCE/6-355
-STLTMLKELTDARGIAGNEREPREVMKKYIEPFADELSTDNLGSLVAKKVGEENGPKIMVAGHLDEVGFMITQIDDKGFLRFQTVGGWWSQVMLAQRVTIVTRKG-DVTGVIGSKPPHILPPEARKKPVEIKDMFIDIGASSQEEATEWGVRPGDQVVPYFEFQVMKEKMLLAKAWDNRIGCAIAIDVLKQLKDEKHPNVVYGVGTVQEEVGLRGAKTSANYIKPDIAFAVDVGIAGDTPGVTAKEAQSKMGDGPQIILYDASVIGHTGLRDFVVDVADELQIPYQYDSVAGGGTDAGAIHIAVNGIPSMAITIATRYIHSHAAMLHRDDYENAVKLIVEVIKRLDKEAV--
>tr|A0A443TCV3|A0A443TCV3_BACMY/6-355
-STLTMLKELTDARGIAGNEREPREVMKKYIEPFADELSTDNLGSLVAKKVGEENGPKIMVAGHLDEVGFMITQIDDKGFLRFQTVGGWWSQVMLAQRVTIVTRKG-DVTGVIGSKPPHILPPEARKKPVEIKDMFIDIGASSQEEATEWGVRPGDQVVPYFEFQVMKEKMLLAKAWDNRIGCAIAIDVLKQLKDEKHPNVVYGVGTVQEEVGLRGAKTSANYIKPDIAFAVDVGIAGDTPGVTAKEAQSKMGDGPQIILYDASVIGHTGLRDFVVDVADELQIPYQYDSVAGGGTDAGAIHIAVNGIPSMAITIATRYIHSHAAMLHRDDYENAVKLIVEVIKRLDKEAV--
>tr|A0A0B5NNU7|A0A0B5NNU7_BACTU/6-355
-ETLTMLKELTDARGIAGNEREPREVMKKYIEPFADELSTDNLGSLVAKKVGEENGPKIMVAGHLDEVGFMITQIDDKGFLRFQTVGGWWSQVMLAQRVTIVTRKG-DVTGVIGSKPPHILPPEARKKPVEIKDMFIDIGASSQEEAMEWGVRPGDQVVPYFEFQVMKEKMLLAKAWDNRIGCAIAIDVLKQLKNEKHPNVVYGVGTVQEEVGLRGAKTSANYIKPDIAFAVDVGIAGDTPGVTSKEAQSKMGDGPQIILYDASVIGHTGLRDFVVDVADELQIPYQYDSVAGGGTDAGAIHIAVNGIPSMAITIATRYIHSHAAMLHRDDYENAVKLIVEVIKRLDKEAV--
>tr|A0A1T3UZB0|A0A1T3UZB0_BACAN/6-355
-ETLTMLKELTDARGIAGNEREPREVMKKYIEPFADELSTDNLGSLVAKKVGEENGPKIMVAGHLDEVGFMITQIDDKGFLRFQTVGGWWSQVMLAQRVTIVTRKG-DVTGVIGSKPPHILPPEARKKPVEIKDMFIDIGASSQEEAMEWGVRPGDQVVPYFEFQVMKEKMLLAKAWDNRIGCAIAIDVLKQLKNEKHPNVVYGVGTVQEEVGLRGAKTSANYIKPDIAFAVDVGIAGDTPGVTSKEAQSKMGDGPQIILYDASVIGHTGLRDFVVDVADELQIPYQYDSVAGGGTDAGAIHIAVNGIPSMAITIATRYIHSHAAMLHRDDYENAVKLIVEVIKRLDKEAV--
>tr|A0A243AV98|A0A243AV98_BACTU/6-355
-ETLTMLKELTDARGIAGNEREPREVMKKYIEPFADELSTDNLGSLVAKKVGEENGPKIMVAGHLDEVGFMITQIDDKGFLRFQTVGGWWSQVMLAQRVTIVTRKG-DVTGVIGSKPPHILPPEARKKPVEIKDMFIDIGASSQEEAMEWGVRPGDQVVPYFEFQVMKEKMLLAKAWDNRIGCAIAIDVLKQLKNEKHPNVVYGVGTVQEEVGLRGAKTSANYIKPDIAFAVDVGIAGDTPGVTSKEAQSKMGDGPQIILYDASVIGHTGLRDFVVDVADELQIPYQYDSVAGGGTDAGAIHIAVNGIPSMAITIATRYIHSHAAMLHRDDYENAVKLIVEVIKRLDKEAV--
>tr|A0A243CMX0|A0A243CMX0_BACTU/6-355
-ETLTMLKELTDARGIAGNEREPREVMKKYIEPFADELSTDNLGSLVAKKVGEENGPKIMVAGHLDEVGFMITQIDDKGFLRFQTVGGWWSQVMLAQRVTIVTRKG-DVTGVIGSKPPHILPPEARKKPVEIKDMFIDIGASSQEEAMEWGVRPGDQVVPYFEFQVMKEKMLLAKAWDNRIGCAIAIDVLKQLKNEKHPNVVYGVGTVQEEVGLRGAKTSANYIKPDIAFAVDVGIAGDTPGVTSKEAQSKMGDGPQIILYDASVIGHTGLRDFVVDVADELQIPYQYDSVAGGGTDAGAIHIAVNGIPSMAITIATRYIHSHAAMLHRDDYENAVKLIVEVIKRLDKEAV--
>tr|A0A6M8DE30|A0A6M8DE30_BACCE/6-355
-ETLTMLKELTDARGIAGNEREPREVMKKYIEPFADELSTDNLGSLVAKKVGEENGPKIMVAGHLDEVGFMITQIDDKGFLRFQTVGGWWSQVMLAQRVTIVTRKG-DVTGVIGSKPPHILPPEARKKPVEIKDMFIDIGASSQEEAMEWGVRPGDQVVPYFEFQVMKEKMLLAKAWDNRIGCAIAIDVLKQLKNEKHPNVVYGVGTVQEEVGLRGAKTSANYIKPDIAFAVDVGIAGDTPGVTSKEAQSKMGDGPQIILYDASVIGHTGLRDFVVDVADELQIPYQYDSVAGGGTDAGAIHIAVNGIPSMAITIATRYIHSHAAMLHRDDYENAVKLIVEVIKRLDKEAV--
>tr|A0A1L6ZGV3|A0A1L6ZGV3_BACIA/6-356
-QTLTMLKDLTDAKGIPGNERDVKKVMQTYIESYADEVSTDRLGSLIAKKEGNANGPKIMLAGHLDEVGFMVTKIDDKGYIRFQTVGGWWSQVMLAQRVTIVTKKG-EITGVIGSKPPHVLSPEARKKSIEITDMFIDIGASSKEQAMEWGVLHGDQIVPYFEFTVMNEKMLLAKAWDNRIGCAVAIDAMKNLHNAQHENIAYSVATVQEEVGLRGAKTAAATIQPDIGFAIDVGVAGDTPGITEKEATSKLGKGPTIVVFDASMVSHKGLRDFVVQTADELNIPYQYDSMPGGGTDAGGIHLTGHGVPSLSIGIPSRYIHTHAAMIHRDDYENAVKLLTEVIKRLDQKTVE-
>tr|A0A6K0WYB7|A0A6K0WYB7_STAAU/3-353
-QSVKLLKHLTDVNGIAGYEMQVKEAMRNYIEPVSDQIIEDNLGGIFGKKNAENGQYSIMISGHMDEVGFMVTKIDKHGFISFTPVGGWWNQVMLSQKVTITTDSGKEIRGIIGSKPPHVLTPEERKKPMEIKNMFIDIGVSSKEEAEEAGVEVGNMVTPYSEFEVLADKYLTAKAFDNRYGCALAVEVLERLKDENIGINLYSGATVQEEVGLRGAKVAANTIKPDLAIAVDVGIAYDTPGMSGQTSDSKLGGGPVVIMMDATSIAHQGLRKHIKDVAKEHNIEVQWDTTPGGGTDAGSIHVANEGIPTMTIGVTLRYMHSNVSVLNVDDYENSIRLVTEIVRSLNDESY--
>tr|C3GPV9|C3GPV9_BACTU/8-357
-ETLTMLKELTDARGIAGNEREPREVMKKYIEPFADELSTDNLGSLVAKKVGEENGPKIMVAGHLDEVGFMITQIDDKGFLRFQTVGGWWSQVMLAQRVTIVTRKG-DVTGVIGSKPPHILPPEARKKPVEIKDMFIDIGASSQEEAMEWGVRPGDQVVPYFEFQVMKEKMLLAKAWDNRIGCAIAIDVLKQLKNEKHPNVVYGVGTVQEEVGLRGAKTSANYIKPDIAFAVDVGIAGDTPGVTSKEAQSKMGDGPQIILYDASVIGHTGLRDFVVDVADELQIPYQYDSVAGGGTDAGAIHIAVNGIPSMAITIATRYIHSHAAMLHRDDYENAVKLIVEVIKRLDKEAV--
>tr|A0A5C7FHK9|A0A5C7FHK9_9BACI/3-354
-DMLKMLKELTDANGIPGNEREPREVMKRYITPFADDVQTDHLGSLIAKKQGAEDGPKIMVAGHLDEIGFMVTNIDDRGFLKFQCVGGWWEQVMLAQRVTVMTKNG-NVPGVVGSKPPHILAPEARKKAVDKKEMFIDIGASSKEEAAEFGVRPGDSVVPVCDFTVMKEKYLMAKAWDNRIGCAIAIEVLRRLKDESHPNTVYGVGTVQEEVGLRGARTSAHHIQPDIGFGVDVGIAGDTPGVTEKDALAKMGDGPQIVMYDASMVSHKGLRDFVTDTADEHSIPYQFDAMPGGGTDSGSIHLTANGVPALSITIATRYIHTHAAMLHRDDFESAVQLIVEVIKKMDRDTVN-
>tr|A0A6I0AXK0|A0A6I0AXK0_9BACI/7-355
--TLTMLKELTDARGIAGNEREPREVMKKYIEPFADELSTDNLGSLVAKKVGEENGPKIMVAGHLDEVGFMITQIDDKGFLRFQTVGGWWSQVMLAQRVTIVTRKG-DVTGVIGSKPPHILPPEARKKPVDIKDMFIDIGASSQEEAMEWGVRPGDQVVPYFEFQVMKEKMLLAKAWDNRIGCAIAIDVLKQLKDEKHPNIVYGVGTVQEEVGLRGAKTSANYIKPDIAFAVDVGIAGDTPGVTAKEAQSKMGDGPQIILYDASVIGHTGLRDFVVDVADELQIPYQYDSVAGGGTDAGAIHISVNGIPSMAITIATRYIHSHAAMLHRDDYENAVKLIVEVIKRLDKEAV--
>tr|A0A6I0BUX9|A0A6I0BUX9_9BACI/7-355
--TLTMLKELTDARGIAGNEREPREVMKKYIEPFADELSTDNLGSLVAKKVGEENGPKIMVAGHLDEVGFMITQIDDKGFLRFQTVGGWWSQVMLAQRVTIVTRKG-DVTGVIGSKPPHILPPEARKKPVDIKDMFIDIGASSQEEAMEWGVRPGDQVVPYFEFQVMKEKMLLAKAWDNRIGCAIAIDVLKQLKDEKHPNIVYGVGTVQEEVGLRGAKTSANYIKPDIAFAVDVGIAGDTPGVTAKEAQSKMGDGPQIILYDASVIGHTGLRDFVVDVADELQIPYQYDSVAGGGTDAGAIHISVNGIPSMAITIATRYIHSHAAMLHRDDYENAVKLIVEVIKRLDKEAV--
>tr|A0A6J9RKP3|A0A6J9RKP3_STAAU/3-353
-QSVKLLKHLTDVNGIAGYEMQVKEAMRNYIEPVSDQIIEDNLGGIFGKKNAENGQYSIMISGHMDEVGFMVTKIDKHGFISFTPVGGWWNQVMLSQKVTITTDSGKEIRGIIGSKPPHVLTPEERKKPMEIKNMFIDIGVSSKEEAEEAGVEVGNMVTPYSEFEVLADKHLTAKAFDNRYGCALAVEVLKRLKDENIGINLYSGATVQEEVGLRGAKVAANTIKPDLAIAVDVGIAYDTPGMSGQTSDSKLGGGPVVIMMDATSIAHQGLRKHIKDVAKEHNIEVQWDTTPGGGTDAGSIHVANEGIPTMTIGVTLRYMHSNVSVLNVDDYENSIRLVTEIVRSLNDESY--
>tr|C3G902|C3G902_BACTU/9-358
-ETLTMLKELTDARGIAGNEREPREVMKKYIEPFADELSTDNLGSLVAKKVGEENGPKIMVAGHLDEVGFMITQINDKGFLRFQTVGGWWSQVMLAQRVTIVTRKG-DVTGVIGSKPPHILPPEARKKPVEIKDMFIDIGASSQEEAMEWGVRPGDQVVPYFEFQVMKEKMLLAKAWDNRIGCAIAIDVLKQLKDEKHPNVVYGVGTVQEEVGLRGAKTSANYIKPDIAFAVDVGIAGDTPGVTSKEAQSKMGDGPQIILYDASVIGHTGLRDFVVDVADELQIPYQYDSVAGGGTDAGAIHIAVNGIPSMAITIATRYIHSHAAMLHRDDYENAVKLIVEVIKRLDKEAV--
>tr|A0A0J7D557|A0A0J7D557_BACCE/7-355
--TLTMLKELTDARGIAGNEREPREVMKKYIEPFADELSTDNLGSLVAKKVGEENGPKIMVAGHLDEVGFMITQIDDKGFLRFQTVGGWWSQVMLAQRVTIVTRKG-DVTGVIGSKPPHILPPEARKKPVEIKDMFIDIGASSQEEAMEWGVRPGDQVVPYFEFQVMKEKMLLAKAWDNRIGCAIAIDVLKQLKDEKHPNVVYGVGTVQEEVGLRGAKTSANYIKPDIAFAVDVGIAGDTPGVTAKEAQSKMGDGPQIILYDASVIGHTGLRDFVVDVADELEIPYQYDSVAGGGTDAGAIHIAVNGIPSMAITIATRYIHSHAAMLHRDDYENAVKLIVEVIKRLDKEAV--
>tr|A0A2A8APZ8|A0A2A8APZ8_9BACI/7-355
--TLTMLKELTDARGIAGNEREPREVMKKYIEPFADELSTDNLGSLVAKKVGEENGPKIMVAGHLDEVGFMITQIDDKGFLRFQTVGGWWSQVMLAQRVTIVTRKG-DVTGVIGSKPPHILPPEARKKPVEIKDMFIDIGASSQEEAMEWGVRPGDQVVPYFEFQVMKEKMLLAKAWDNRIGCAIAIDVLKQLKDEKHPNVVYGVGTVQEEVGLRGAKTSANYIKPDIAFAVDVGIAGDTPGVTAKEAQSKMGDGPQIILYDASVIGHTGLRDFVVDVADELEIPYQYDSVAGGGTDAGAIHIAVNGIPSMAITIATRYIHSHAAMLHRDDYENAVKLIVEVIKRLDKEAV--
>tr|A0A150LEN9|A0A150LEN9_9BACI/6-356
-ETLTMLKDLTDAKGIAGNEKEARDVMKKYIEPFSDEITADGLGSLIAKKVGDENGPKIMVAGHLDEVGFMVTQVDDKGFLRFQTVGGWWSQVMLAQRVTIVTRKG-DLTGVIGSKPPHVLSPEARKKPYEIKDMFIDIGASSKEEALEWGVLPGDMVVPYFEFTVMNEKMLLAKAWDNRIGCAIAIDVLKNLKNEKHPNIVYGVGNVQEEVGLRGAKTAAMKIKPDIGFGVDVGIAGDTPGITEKEALSKMGEGPQIILYDASMVSHKGLRDLVVGVAEELSIPYQFDAIPGGGTDAGSIHLTANGVPSLAITIATRYIHSHAAMLHRDDYENTVKLITEVIKRLDRETVD-
>tr|D6XSV3|D6XSV3_BACIE/3-354
-DMLKMLKELTDANGVPGNEREPRQVMKKYIEPLADEIETDHLGSLIAKKTGVADGPKIMVAGHLDEIGFMVTNIDERGFLKFQTVGGWWEQVMLAQRVTVMTKEG-DVPGVIGSKPPHILPAEARKKSVDKKEMFIDIGATSREEAESFGVRPGDSVVPVCDFTVMKEKFLMAKAWDNRIGCAIAIEVLRQLQGVDHPNTVYGVGTVQEEVGLRGARTSAHHIQPDIGFGVDVGIAGDTPGVTEKDALAKMGKGPQIIMYDASMISHKGLRDFVTGTADEKEIPYQFDSVPGGGTDSGAIHLTANGVPALSITVATRYIHTHAGILHRDDFENAVKLIVEVIKKLDQDTVK-
>tr|A0A2C1EZY8|A0A2C1EZY8_BACCE/6-355
-STLTMLKELTDARGIAGNEREPREVMKKYIEPFADELSTDNLGSLVAKKVGEENGPKIMVAGHLDEVGFMITQIDEKGFLRFQTVGGWWSQVMLAQRVTIVTRKG-DVTGVIGSKPPHILPPEARKKPVEIKDMFIDIGASSQEEATEWGVRPGDQVVPYFEFQVMKEKMLLAKAWDNRIGCAIAIDVLKQLKDEKHPNVVYGVGTVQEEVGLRGAKTSANYIKPDIAFAVDVGIAGDTPGVTAKEAQSKMGDGPQIILYDASVIGHTGLRDFVVDVADELQIPYQYDSVAGGGTDAGAIHIAVNGIPSMAITIATRYIHSHAAMLHRDDYENAVKLIVEVIKRLDKEAV--
>tr|A0A2A7FE60|A0A2A7FE60_BACCE/7-355
--TLTMLKELTDARGIAGNEREPREVMKKYIEPFADELSTDNLGSLVAKKVGEENGPKIMVAGHLDEVGFMITQIDDKGFLRFQTVGGWWSQVMLAQRVTIVTRKG-DVTGVIGSKPPHILPPEARKKPVEIKDMFIDIGASSQEEAMEWGVRPGDQVVPYFEFQVMKEKMLLAKAWDNRIGCAIAIDVLKQLKDEKHPNVVYGVGTVQEEVGLRGAKTSANYIKPDIAFAVDVGIAGDTPGVTSKEAHSKMGDGPQIILYDASVIGHTGLRDFVVDVADELQIPYQYDSVAGGGTDAGAIHIAVNGIPSMAITIATRYIHSHAAMLHRDDYENAVKLIVEVIKRLDKEAV--
>tr|A0A0M0MM08|A0A0M0MM08_BACTU/7-355
--TLTMLKELTDARGIAGNEREPREVMKKYIEPFADELSTDNLGSLVAKKVGEENGPKIMVAGHLDEVGFMITQIDDKGFLRFQTVGGWWSQVMLAQRVTIVTRKG-DVTGVIGSKPPHILPPEARKKPVDIKDMFIDIGASSQEEAMEWGVRPGDQVVPYFEFQVMKEKMLLAKAWDNRIGCAIAIDVLKQLKDEKHPNVVYGVGTVQEEVGLRGAKTSANYIKPDIAFAVDVGIAGDTPGVTSKEAQSKMGDGPQIILYDASVIGHTGLRDFVVDVADELQIPYQYDSVAGGGTDAGAIHISVNGIPSMAITIATRYIHSHAAMLHRDDYENAVKLIVEVIKRLDKEAV--
>tr|A0A1D3PP21|A0A1D3PP21_9BACI/7-355
--TLTMLKELTDARGIAGNEREPREVMKKYIEPFADELSTDNLGSLVAKKVGEENGPKIMVAGHLDEVGFMITQIDDKGFLRFQTVGGWWSQVMLAQRVTIVTRKG-DVTGVIGSKPPHILPPEARKKPVDIKDMFIDIGASSQEEAMEWGVRPGDQVVPYFEFQVMKEKMLLAKAWDNRIGCAIAIDVLKQLKDEKHPNVVYGVGTVQEEVGLRGAKTSANYIKPDIAFAVDVGIAGDTPGVTSKEAQSKMGDGPQIILYDASVIGHTGLRDFVVDVADELQIPYQYDSVAGGGTDAGAIHISVNGIPSMAITIATRYIHSHAAMLHRDDYENAVKLIVEVIKRLDKEAV--
>tr|A0A242WHG7|A0A242WHG7_BACTU/7-355
--TLTMLKELTDARGIAGNEREPREVMKKYIEPFADELSTDNLGSLVAKKVGEENGPKIMVAGHLDEVGFMITQIDDKGFLRFQTVGGWWSQVMLAQRVTIVTRKG-DVTGVIGSKPPHILPPEARKKPVDIKDMFIDIGASSQEEAMEWGVRPGDQVVPYFEFQVMKEKMLLAKAWDNRIGCAIAIDVLKQLKDEKHPNVVYGVGTVQEEVGLRGAKTSANYIKPDIAFAVDVGIAGDTPGVTSKEAQSKMGDGPQIILYDASVIGHTGLRDFVVDVADELQIPYQYDSVAGGGTDAGAIHISVNGIPSMAITIATRYIHSHAAMLHRDDYENAVKLIVEVIKRLDKEAV--
>tr|A0A242X4T7|A0A242X4T7_BACTU/7-355
--TLTMLKELTDARGIAGNEREPREVMKKYIEPFADELSTDNLGSLVAKKVGEENGPKIMVAGHLDEVGFMITQIDDKGFLRFQTVGGWWSQVMLAQRVTIVTRKG-DVTGVIGSKPPHILPPEARKKPVDIKDMFIDIGASSQEEAMEWGVRPGDQVVPYFEFQVMKEKMLLAKAWDNRIGCAIAIDVLKQLKDEKHPNVVYGVGTVQEEVGLRGAKTSANYIKPDIAFAVDVGIAGDTPGVTSKEAQSKMGDGPQIILYDASVIGHTGLRDFVVDVADELQIPYQYDSVAGGGTDAGAIHISVNGIPSMAITIATRYIHSHAAMLHRDDYENAVKLIVEVIKRLDKEAV--
>tr|A0A2B1KUW8|A0A2B1KUW8_BACCE/7-355
--TLTMLKELTDARGIAGNEREPREVMKKYIEPFADELSTDNLGSLVAKKVGEENGPKIMVAGHLDEVGFMITQIDDKGFLRFQTVGGWWSQVMLAQRVTIVTRKG-DVTGVIGSKPPHILPPEARKKPVDIKDMFIDIGASSQEEAMEWGVRPGDQVVPYFEFQVMKEKMLLAKAWDNRIGCAIAIDVLKQLKDEKHPNVVYGVGTVQEEVGLRGAKTSANYIKPDIAFAVDVGIAGDTPGVTSKEAQSKMGDGPQIILYDASVIGHTGLRDFVVDVADELQIPYQYDSVAGGGTDAGAIHISVNGIPSMAITIATRYIHSHAAMLHRDDYENAVKLIVEVIKRLDKEAV--
>tr|A0A345XE84|A0A345XE84_9BACI/7-355
--TLTMLKELTDARGIAGNEREPREVMKKYIEPFADELSTDNLGSLVAKKVGEENGPKIMVAGHLDEVGFMITQIDDKGFLRFQTVGGWWSQVMLAQRVTIVTRKG-DVTGVIGSKPPHILPPEARKKPVDIKDMFIDIGASSQEEAMEWGVRPGDQVVPYFEFQVMKEKMLLAKAWDNRIGCAIAIDVLKQLKDEKHPNVVYGVGTVQEEVGLRGAKTSANYIKPDIAFAVDVGIAGDTPGVTSKEAQSKMGDGPQIILYDASVIGHTGLRDFVVDVADELQIPYQYDSVAGGGTDAGAIHISVNGIPSMAITIATRYIHSHAAMLHRDDYENAVKLIVEVIKRLDKEAV--
>tr|C2X310|C2X310_BACCE/7-355
--TLTMLKELTDARGIAGNEREPREVMKKYIEPFADELSTDNLGSLVAKKVGEENGPKIMVAGHLDEVGFMITQIDDKGFLRFQTVGGWWSQVMLAQRVTIVTRKG-DVTGVIGSKPPHILPPEARKKPVDIKDMFIDIGASSQEEAMEWGVRPGDQVVPYFEFQVMKEKMLLAKAWDNRIGCAIAIDVLKQLKDEKHPNVVYGVGTVQEEVGLRGAKTSANYIKPDIAFAVDVGIAGDTPGVTSKEAQSKMGDGPQIILYDASVIGHTGLRDFVVDVADELQIPYQYDSVAGGGTDAGAIHISVNGIPSMAITIATRYIHSHAAMLHRDDYENAVKLIVEVIKRLDKEAV--
>tr|J8L124|J8L124_BACCE/7-355
--TLTMLKELTDARGIAGNEREPREVMKKYIEPFADELSTDNLGSLVAKKVGEENGPKIMVAGHLDEVGFMITQIDDKGFLRFQTVGGWWSQVMLAQRVTIVTRKG-DVTGVIGSKPPHILPPEARKKPVDIKDMFIDIGASSQEEAMEWGVRPGDQVVPYFEFQVMKEKMLLAKAWDNRIGCAIAIDVLKQLKDEKHPNVVYGVGTVQEEVGLRGAKTSANYIKPDIAFAVDVGIAGDTPGVTSKEAQSKMGDGPQIILYDASVIGHTGLRDFVVDVADELQIPYQYDSVAGGGTDAGAIHISVNGIPSMAITIATRYIHSHAAMLHRDDYENAVKLIVEVIKRLDKEAV--
>tr|K0FLM5|K0FLM5_BACTU/7-355
--TLTMLKELTDARGIAGNEREPREVMKKYIEPFADELSTDNLGSLVAKKVGEENGPKIMVAGHLDEVGFMITQIDDKGFLRFQTVGGWWSQVMLAQRVTIVTRKG-DVTGVIGSKPPHILPPEARKKPVDIKDMFIDIGASSQEEAMEWGVRPGDQVVPYFEFQVMKEKMLLAKAWDNRIGCAIAIDVLKQLKDEKHPNVVYGVGTVQEEVGLRGAKTSANYIKPDIAFAVDVGIAGDTPGVTSKEAQSKMGDGPQIILYDASVIGHTGLRDFVVDVADELQIPYQYDSVAGGGTDAGAIHISVNGIPSMAITIATRYIHSHAAMLHRDDYENAVKLIVEVIKRLDKEAV--
>tr|R8LH18|R8LH18_BACCE/7-355
--TLTMLKELTDARGIAGNEREPREVMKKYIEPFADELSTDNLGSLVAKKVGEENGPKIMVAGHLDEVGFMITQIDDKGFLRFQTVGGWWSQVMLAQRVTIVTRKG-DVTGVIGSKPPHILPPEARKKPVDIKDMFIDIGASSQEEAMEWGVRPGDQVVPYFEFQVMKEKMLLAKAWDNRIGCAIAIDVLKQLKDEKHPNVVYGVGTVQEEVGLRGAKTSANYIKPDIAFAVDVGIAGDTPGVTSKEAQSKMGDGPQIILYDASVIGHTGLRDFVVDVADELQIPYQYDSVAGGGTDAGAIHISVNGIPSMAITIATRYIHSHAAMLHRDDYENAVKLIVEVIKRLDKEAV--
>tr|C2V1L4|C2V1L4_BACCE/7-355
--TLTMLKELTDARGIAGNEREPREVMKKYIEPFADELSTDNLGSLVAKKVGEENGPKIMVAGHLDEVGFMITQIDDKGFLRFQTVGGWWSQVMLAQRVTIVTRKG-DVTGVIGSKPPHILPPEARKKPVDIKDMFIDIGASSQEEAMEWGVRPGDQVVPYFEFQVMKEKMLLAKAWDNRIGCAIAIDVLKQLKDEKHPNVVYGVGTVQEEVGLRGAKTSANYIKPDIAFAVDVGIAGDTPGVTSKEAQSKMGDGPQIILYDASVIGHTGLRDFVVDVADELQIPYQYDSVAGGGTDAGAIHISVNGIPSMAITIATRYIHSHAAMLHRDDYENAVKLIVEVIKRLDKEAV--
>tr|J8F7G2|J8F7G2_BACCE/6-355
-ETLTMLKELTDARGIAGNEREPREVMKKYIEPFADELSTDNLGSLVAKKVGEENGPKIMVAGHLDEVGFMITQIDDKGFLRFQTVGGWWSQVMLAQRVTIVTRKG-DVTGVIGSKPPHILPPEARKKPVDIKDMFIDIGASSQEEVMEWGVRPGDQVVPYFEFQVMKEKMLLAKAWDNRIGCAIAIDVLKQLKDEKHPNVVYGVGTVQEEVGLRGAKTSANYIKPDIAFAVDVGIAGDTPGVTAKEAQSKMGDGPQIILYDASVIGHTGLRDFVVDVADELQIPYQYDSVAGGGTDAGAIHISVNGIPSMAITIATRYIHSHAAMLHRDDYENAVKLIVEVIKRLDKEAV--
>tr|R8L6X9|R8L6X9_BACCE/6-355
-ETLTMLKELTDARGIAGNEREPREVMKKYIEPFADELSTDNLGSLVAKKVGEENGPKIMVAGHLDEVGFMITQIDDKGFLRFQTVGGWWSQVMLAQRVTIVTRKG-DVTGVIGSKPPHILPPEARKKPVDIKDMFIDIGASSQEEVMEWGVRPGDQVVPYFEFQVMKEKMLLAKAWDNRIGCAIAIDVLKQLKDEKHPNVVYGVGTVQEEVGLRGAKTSANYIKPDIAFAVDVGIAGDTPGVTAKEAQSKMGDGPQIILYDASVIGHTGLRDFVVDVADELQIPYQYDSVAGGGTDAGAIHISVNGIPSMAITIATRYIHSHAAMLHRDDYENAVKLIVEVIKRLDKEAV--
>tr|A0A090Z0A8|A0A090Z0A8_BACMY/7-356
--TLTMLKELTDARGIAGNEREPREVMKKYIEPFADELSTDNLGSLVAKKVGEENGPKIMVAGHLDEVGFMITQIDDKGFLRFQTVGGWWSQVMLAQRVTIVTRKG-DVTGVIGSKPPHILPPEARKKPVEIKDMFIDIGASSQEEAMEWGVRPGDQVVPYFEFQVMNEKMLLAKAWDNRIGCAIAIDVLKQLKDEQHPNVVYGVGTVQEEVGLRGAKTSANYIKPDIAFAVDVGIAGDTPGVTAKEAQSKMGDGPQIILYDASVIGHTGLRNFVVDVADELQIPYQYDSVAGGGTDAGAIHVSVNGIPSMAITIATRYIHSHAAMLHRDDYENAVKLIVEVIKRLDKETVH-
>tr|A0A1C4G450|A0A1C4G450_9BACI/7-355
--TLTMLKELTDARGIAGNEREPREVMKKYIEPFADELSTDNLGSLVAKKIGEENGPKIMVAGHLDEVGFMITQIDDKGFLRFQTVGGWWSQVMLAQRVTIVTRKG-DVTGVIGSKPPHILPPEARKKPVEIKDMFIDIGASSQEEAMEWGVRPGDQVVPYFEFQVMKEKMLLAKAWDNRIGCAIAIDVLKQLKDEKHPNVVYGVGTVQEEVGLRGAKTSANYIKPDIAFAVDVGIAGDTPGLTAKEAQSKMGDGPQIILYDASVIGHTGLRDFVVDVADELQIPYQYDSVAGGGTDAGAIHISANGIPSMAITIATRYIHSHAAMLHRDDYENAVKLIVEVIKRLDKEAV--
>tr|A0A0E1MK05|A0A0E1MK05_BACCE/6-355
-ETLTMLKELTDARGIAGNEREPREVMKKYIEPFADELSTDNLGSLVAKKVGEENGPKIMVAGHLDEVGFMITQIDDKGFLRFQTVGGWWSQVMLAQRVTIVTRTG-DVTGVIGSKPPHILPPEARKKPVDIKDMFIDIGASSQEEAMEWGVRPGDQVVPYFEFQVMKEKMLLAKAWDNRIGCAIAIDVLKQLKDEKHPNVVYGVGTVQEEVGLRGAKTSANYIKPDIAFAVDVGIAGDTPGVTSKEAQSKMGDGPQIILYDASVIGHTGLRDFVVDVADELQIPYQYDSVAGGGTDAGAIHIAVNGIPSMAITIATRYIHSHAAMLHRDDYENAVKLIVEVIKRLDKEAV--
>tr|A0A0F5RSI2|A0A0F5RSI2_9BACI/6-355
-ETLTMLKELTDARGIAGNEREPREVMKKYIEPFADELSTDNLGSLVAKKVGEENGPKIMVAGHLDEVGFMITQIDDKGFLRFQTVGGWWSQVMLAQRVTIVTRTG-DVTGVIGSKPPHILPPEARKKPVDIKDMFIDIGASSQEEAMEWGVRPGDQVVPYFEFQVMKEKMLLAKAWDNRIGCAIAIDVLKQLKDEKHPNVVYGVGTVQEEVGLRGAKTSANYIKPDIAFAVDVGIAGDTPGVTSKEAQSKMGDGPQIILYDASVIGHTGLRDFVVDVADELQIPYQYDSVAGGGTDAGAIHIAVNGIPSMAITIATRYIHSHAAMLHRDDYENAVKLIVEVIKRLDKEAV--
>tr|A0A1J9TR82|A0A1J9TR82_9BACI/6-355
-ETLTMLKELTDARGIAGNEREPREVMKKYIEPFADELSTDNLGSLVAKKVGEENGPKIMVAGHLDEVGFMITQIDDKGFLRFQTVGGWWSQVMLAQRVTIVTRTG-DVTGVIGSKPPHILPPEARKKPVDIKDMFIDIGASSQEEAMEWGVRPGDQVVPYFEFQVMKEKMLLAKAWDNRIGCAIAIDVLKQLKDEKHPNVVYGVGTVQEEVGLRGAKTSANYIKPDIAFAVDVGIAGDTPGVTSKEAQSKMGDGPQIILYDASVIGHTGLRDFVVDVADELQIPYQYDSVAGGGTDAGAIHIAVNGIPSMAITIATRYIHSHAAMLHRDDYENAVKLIVEVIKRLDKEAV--
>tr|A0A1C7DZX9|A0A1C7DZX9_PLAMR/6-357
-DTQQMLKELTDANGIPGNERQSREVMKKYIEPFADSIETDNLGSLIAKKEGLADGPKIMVAGHLDEVGFMISQIDDKGFLKFQTVGGWWNQVMLAQRVTITTRSGKEVTGVIGSKPPHILSPEARKKPVEIKDMFIDIGASSREEAKEWGVTPGDMVTPYFEFTVMNEKLLMAKAWDNRIGCAIAIDVLKGLKGVDHPNVVYGVGTVQEEVGLRGAKTATSFIQPDIGFAVDVGIAGDTPGVTSKESNSKMGDGPQILLFDASMVSHRGLRELVVDTAEASGIPYQFETIAGGGTDAGSIHLTANGVPALSIGVATRYIHSHAGILHRDDYENAVKLIIEVIKKLDRDTVT-
>tr|K2H901|K2H901_9BACI/6-356
-ETLTMLKDLTNARGVPGNEREARDVMEQYIKPYADSVYTDNLGSLIAEKRGDKKGPKVMVAGHLDEVGFMVTRVDENGFVYFQTVGGWWSQVMLAQRVTIMTGKG-DVTGVIGSKPPHILSAEQRKKPVDIKDMFIDIGAGSREEAAEFGVKPGDSVVPYFEFTQMNEKMLLAKAWDNRIGCAIAIEVLKRLKKEKHPNIVYGVGTVQEEVGLRGAKTAANMIQPDIAFGVDVGIAGDTPGVTDKDAQASMGEGPQIILYDASMISHKGLRDFVTDTADKNNIPYQFDSMAAGGTDSGSIHLSHNGVPALSITVPTRYIHSHAAMLHRDDFENAVSIIVEVIKNLDNKTVE-
>tr|A0A6K3HWB9|A0A6K3HWB9_STAAU/3-353
-QSVKLLKHLTDVNGIAGYEMQVKEAMRNYIEPVSVQIIEDNLGGIFGKKNAENGQYSIMISGHMDEVGFMVTKIDKHGFISFTPVGGWWNQVMLSQKVTITTDSGKEIRGIIGSKPPHVLTPEERKKPMEIKNMFIDIGVSSKEEAEEAGVEVGNMVTPYSEFEVLTDKYLTAKAFDNRYGCALAVEVLKRLKDENIGINLYSGATVQEEVGLRGAKVAANKIKPDLAIAVDVGIAYDTPGMSGQTSDSKLGGGPVVIMMDATSIAHQGLRKHIKDVAKKHNIEVQWDTTPGGGTDAGSIHVANEGIPTMTIGVTLRYMHSNVSVLNVDDYENSVRLVTEIVRSLNDETY--
>tr|A0A1G8VGK5|A0A1G8VGK5_9BACI/6-356
-ETLTMLKDLTDARGVPGNEREAREVMEQYIKPYADNVYTDNLGSLIAEKSGNKKGPKIMVAGHLDEVGFMVTRVDDKGFVYFQTVGGWWSQVMLAQRVTIMTGKG-DVTGVIGSKPPHILSPEQRKKPVDIKDMFIDIGASSKEEAAEFGVKPGDSVVPYFEFTQMNEKMLLAKAWDNRIGCAIAIEVLKRLKKEKHPNVVYGVGTVQEEVGLRGAKTSANLIQPDIAFGVDVGIAGDTPGVTDKDAQASMGEGPQILLYDASMISHKGLRDFVTDTADEHNIPYQFDAMPAGGTDSGSIHLSHDGVPALSITVPTRYIHSHAAMLHRDDFENAVNIIVEVIKNLDSKTVE-
>tr|A0A0J6L106|A0A0J6L106_9BACI/7-355
--TLTMLKELTDARGIAGNEREPREVMKKYIEPFADELSTDNLGSLVAKKVGEENGPKIMVAGHLDEVGFMITQIDDKGFLRFQTVGGWWSQVMLAQRVTIVTRKG-DVTGVIGSKPPHILPPEARKKPVDIKDMFIDIGASSQEEAMEWGVRPGDQVVPYFEFQVMKEKMLLAKAWDNRIGCAIAIDVLKQLKDEKHPNVVYGVGTVQEEVGLRGAKTSANYIKPDIAFAVDVGIAGDTPGVTAKEAQSKMGDGPQIILYDASVIGHTGLRDFVVDVADELQIPYQYDSVAGGGTDAGAIHISVNGIPSMAITIATRYIHSHAAMLHRDDYENAVKLIVEVIKRLDKEAV--
>tr|A0A2B1FRW4|A0A2B1FRW4_BACCE/7-355
--TLTMLKELTDARGIAGNEREPREVMKKYIEPFADELSTDNLGSLVAKKVGEENGPKIMVAGHLDEVGFMITQIDDKGFLRFQTVGGWWSQVMLAQRVTIVTRKG-DVTGVIGSKPPHILPPEARKKPVDIKDMFIDIGASSQEEAMEWGVRPGDQVVPYFEFQVMKEKMLLAKAWDNRIGCAIAIDVLKQLKDEKHPNVVYGVGTVQEEVGLRGAKTSANYIKPDIAFAVDVGIAGDTPGVTAKEAQSKMGDGPQIILYDASVIGHTGLRDFVVDVADELQIPYQYDSVAGGGTDAGAIHISVNGIPSMAITIATRYIHSHAAMLHRDDYENAVKLIVEVIKRLDKEAV--
>tr|J8JHJ9|J8JHJ9_BACCE/7-355
--TLTMLKELTDARGIAGNEREPREVMKKYIEPFADELSTDNLGSLVAKKVGEENGPKIMVAGHLDEVGFMITQIDDKGFLRFQTVGGWWSQVMLAQRVTIVTRKG-DVTGVIGSKPPHILPPEARKKPVDIKDMFIDIGASSQEEAMEWGVRPGDQVVPYFEFQVMKEKMLLAKAWDNRIGCAIAIDVLKQLKDEKHPNVVYGVGTVQEEVGLRGAKTSANYIKPDIAFAVDVGIAGDTPGVTAKEAQSKMGDGPQIILYDASVIGHTGLRDFVVDVADELQIPYQYDSVAGGGTDAGAIHISVNGIPSMAITIATRYIHSHAAMLHRDDYENAVKLIVEVIKRLDKEAV--
>tr|A0A0J6CMK1|A0A0J6CMK1_9BACI/5-355
-ETLQMLKELTDANGVPGNEREPRDVMKKYIEPLADELMYDNLGSLIAVKKGKAEGPKIMVAGHLDEIGFMITRIDDKGFLWFQTVGGWWEQVMLAQRVNVMTRKG-NIMGVIGSKPPHILPAEQRKKSVDKKDMFIDIGASSKEEAMEWGVKPGDSVVPVCEFTVMNEKMLMAKAWDNRIGCAIAIEVLRKLQDGDHPNTVYGVGTVQEEVGLRGATTAANMIKPDIGFAVDVGIAGDTPGVSDKDAQSKMGKGPQIIMYDASMVSHKGLRDLVTDTADEKDIPYQFDAIAGGGTDSGKIHLTANGVPALSITIATRYIHTHAAILHRDDFENAVNLIVEVIKKLDADTVK-
>tr|A0A246PP91|A0A246PP91_9BACI/7-355
--TLTMLKELTDARGIAGNEREPREVMKKYIEPFADELSTDNLGSLVAKKIGEEQGPKIMVAGHLDEVGFMITQIDDKGFLRFQTVGGWWSQVMLAQRVTIVTRKG-DVTGVIGSKPPHILPPEARKKPVEIKDMFIDIGASSQEEAMEWGVRPGDQVVPYFEFQVMKEKMLLAKAWDNRIGCAIAIDVLKQLKDEKHPNVVYGVGTVQEEVGLRGAKTSANYIKPDIAFAVDVGIAGDTPGVTAKEAQSKMGDGPQIILYDASVIGHTGLRDFVVDVADELQIPYQYDSVAGGGTDAGAIHISANGIPSMAITIATRYIHSHAAMLHRDDYENAVKLIVEVIKRLDKEAV--
>tr|A0A243K714|A0A243K714_BACUH/7-355
--TLTMLKELTDARGIAGNEREPREVMKKYIEPFADELSTDNLGSLVAKKVGEENGPKIMVAGHLDEVGFMITQIDDKGFLRFQTVGGWWSQVMLAQRVTIVTRKG-DVTGVIGSKPPHILSPEARKKPVEIKDMFIDIGASSQEEAMEWGVRPGDQVVPYFEFQVMKEKMLLAKAWDNRIGCAIAIDVLKQLKDEKHPNVVYGVGTVQEEVGLRGAKTSANYIKPDIAFAVDVGIAGDTPGVTSKEAQSKMGDGPQIILYDASVIGHTGLRDFVVDVADELQIPYQYDSVAGGGTDAGAIHIAVNGIPSMAITIATRYIHSHAAMLHRDDYENAVKLIVEVIKRLDKDAV--
>tr|A0A0D1RLV6|A0A0D1RLV6_BACTU/7-355
--TLTMLKELTDARGIAGNEREPREVMKKYIEPFADELSTDNLGSLVAKKVGEENGPKIMVAGHLDEVGFMITQIDDKGFLRFQTVGGWWSQVMLAQRVTIVTRKG-DVTGVIGSKPPHILPPEARKKPVEIKDMFIDIGASSQEEAMEWGVRPGDQVVPYFEFQVMKEKMLLAKAWDNRIGCAIAIDVLKQLKDEKHPNVVYGVGTVQEEVGLRGAKTSANYIKPDIAFAVDVGIAGDTPGVTSKEAQSKMGDGPQIILYDASVIGHTGLRDFVVDVADELQIPYQYDSVAGGGTDAGAIHIAVNGIPSMAITIATRYIHSHAAMLHRDDYENAVKLIVEVIKRLDKEAV--
>tr|A0A0F6FW08|A0A0F6FW08_BACTK/7-355
--TLTMLKELTDARGIAGNEREPREVMKKYIEPFADELSTDNLGSLVAKKVGEENGPKIMVAGHLDEVGFMITQIDDKGFLRFQTVGGWWSQVMLAQRVTIVTRKG-DVTGVIGSKPPHILPPEARKKPVEIKDMFIDIGASSQEEAMEWGVRPGDQVVPYFEFQVMKEKMLLAKAWDNRIGCAIAIDVLKQLKDEKHPNVVYGVGTVQEEVGLRGAKTSANYIKPDIAFAVDVGIAGDTPGVTSKEAQSKMGDGPQIILYDASVIGHTGLRDFVVDVADELQIPYQYDSVAGGGTDAGAIHIAVNGIPSMAITIATRYIHSHAAMLHRDDYENAVKLIVEVIKRLDKEAV--
>tr|A0A0F6JEP2|A0A0F6JEP2_BACTU/7-355
--TLTMLKELTDARGIAGNEREPREVMKKYIEPFADELSTDNLGSLVAKKVGEENGPKIMVAGHLDEVGFMITQIDDKGFLRFQTVGGWWSQVMLAQRVTIVTRKG-DVTGVIGSKPPHILPPEARKKPVEIKDMFIDIGASSQEEAMEWGVRPGDQVVPYFEFQVMKEKMLLAKAWDNRIGCAIAIDVLKQLKDEKHPNVVYGVGTVQEEVGLRGAKTSANYIKPDIAFAVDVGIAGDTPGVTSKEAQSKMGDGPQIILYDASVIGHTGLRDFVVDVADELQIPYQYDSVAGGGTDAGAIHIAVNGIPSMAITIATRYIHSHAAMLHRDDYENAVKLIVEVIKRLDKEAV--
>tr|A0A0G8EXG3|A0A0G8EXG3_BACCE/7-355
--TLTMLKELTDARGIAGNEREPREVMKKYIEPFADELSTDNLGSLVAKKVGEENGPKIMVAGHLDEVGFMITQIDDKGFLRFQTVGGWWSQVMLAQRVTIVTRKG-DVTGVIGSKPPHILPPEARKKPVEIKDMFIDIGASSQEEAMEWGVRPGDQVVPYFEFQVMKEKMLLAKAWDNRIGCAIAIDVLKQLKDEKHPNVVYGVGTVQEEVGLRGAKTSANYIKPDIAFAVDVGIAGDTPGVTSKEAQSKMGDGPQIILYDASVIGHTGLRDFVVDVADELQIPYQYDSVAGGGTDAGAIHIAVNGIPSMAITIATRYIHSHAAMLHRDDYENAVKLIVEVIKRLDKEAV--
>tr|A0A1B1LCS0|A0A1B1LCS0_BACTU/7-355
--TLTMLKELTDARGIAGNEREPREVMKKYIEPFADELSTDNLGSLVAKKVGEENGPKIMVAGHLDEVGFMITQIDDKGFLRFQTVGGWWSQVMLAQRVTIVTRKG-DVTGVIGSKPPHILPPEARKKPVEIKDMFIDIGASSQEEAMEWGVRPGDQVVPYFEFQVMKEKMLLAKAWDNRIGCAIAIDVLKQLKDEKHPNVVYGVGTVQEEVGLRGAKTSANYIKPDIAFAVDVGIAGDTPGVTSKEAQSKMGDGPQIILYDASVIGHTGLRDFVVDVADELQIPYQYDSVAGGGTDAGAIHIAVNGIPSMAITIATRYIHSHAAMLHRDDYENAVKLIVEVIKRLDKEAV--
>tr|A0A1C9BZT3|A0A1C9BZT3_BACTU/7-355
--TLTMLKELTDARGIAGNEREPREVMKKYIEPFADELSTDNLGSLVAKKVGEENGPKIMVAGHLDEVGFMITQIDDKGFLRFQTVGGWWSQVMLAQRVTIVTRKG-DVTGVIGSKPPHILPPEARKKPVEIKDMFIDIGASSQEEAMEWGVRPGDQVVPYFEFQVMKEKMLLAKAWDNRIGCAIAIDVLKQLKDEKHPNVVYGVGTVQEEVGLRGAKTSANYIKPDIAFAVDVGIAGDTPGVTSKEAQSKMGDGPQIILYDASVIGHTGLRDFVVDVADELQIPYQYDSVAGGGTDAGAIHIAVNGIPSMAITIATRYIHSHAAMLHRDDYENAVKLIVEVIKRLDKEAV--
>tr|A0A1I4EWL5|A0A1I4EWL5_9BACI/7-355
--TLTMLKELTDARGIAGNEREPREVMKKYIEPFADELSTDNLGSLVAKKVGEENGPKIMVAGHLDEVGFMITQIDDKGFLRFQTVGGWWSQVMLAQRVTIVTRKG-DVTGVIGSKPPHILPPEARKKPVEIKDMFIDIGASSQEEAMEWGVRPGDQVVPYFEFQVMKEKMLLAKAWDNRIGCAIAIDVLKQLKDEKHPNVVYGVGTVQEEVGLRGAKTSANYIKPDIAFAVDVGIAGDTPGVTSKEAQSKMGDGPQIILYDASVIGHTGLRDFVVDVADELQIPYQYDSVAGGGTDAGAIHIAVNGIPSMAITIATRYIHSHAAMLHRDDYENAVKLIVEVIKRLDKEAV--
>tr|A0A1M6I4F8|A0A1M6I4F8_9BACI/7-355
--TLTMLKELTDARGIAGNEREPREVMKKYIEPFADELSTDNLGSLVAKKVGEENGPKIMVAGHLDEVGFMITQIDDKGFLRFQTVGGWWSQVMLAQRVTIVTRKG-DVTGVIGSKPPHILPPEARKKPVEIKDMFIDIGASSQEEAMEWGVRPGDQVVPYFEFQVMKEKMLLAKAWDNRIGCAIAIDVLKQLKDEKHPNVVYGVGTVQEEVGLRGAKTSANYIKPDIAFAVDVGIAGDTPGVTSKEAQSKMGDGPQIILYDASVIGHTGLRDFVVDVADELQIPYQYDSVAGGGTDAGAIHIAVNGIPSMAITIATRYIHSHAAMLHRDDYENAVKLIVEVIKRLDKEAV--
>tr|A0A1M7FJX9|A0A1M7FJX9_9BACI/7-355
--TLTMLKELTDARGIAGNEREPREVMKKYIEPFADELSTDNLGSLVAKKVGEENGPKIMVAGHLDEVGFMITQIDDKGFLRFQTVGGWWSQVMLAQRVTIVTRKG-DVTGVIGSKPPHILPPEARKKPVEIKDMFIDIGASSQEEAMEWGVRPGDQVVPYFEFQVMKEKMLLAKAWDNRIGCAIAIDVLKQLKDEKHPNVVYGVGTVQEEVGLRGAKTSANYIKPDIAFAVDVGIAGDTPGVTSKEAQSKMGDGPQIILYDASVIGHTGLRDFVVDVADELQIPYQYDSVAGGGTDAGAIHIAVNGIPSMAITIATRYIHSHAAMLHRDDYENAVKLIVEVIKRLDKEAV--
>tr|A0A1Q9KSA8|A0A1Q9KSA8_9BACI/7-355
--TLTMLKELTDARGIAGNEREPREVMKKYIEPFADELSTDNLGSLVAKKVGEENGPKIMVAGHLDEVGFMITQIDDKGFLRFQTVGGWWSQVMLAQRVTIVTRKG-DVTGVIGSKPPHILPPEARKKPVEIKDMFIDIGASSQEEAMEWGVRPGDQVVPYFEFQVMKEKMLLAKAWDNRIGCAIAIDVLKQLKDEKHPNVVYGVGTVQEEVGLRGAKTSANYIKPDIAFAVDVGIAGDTPGVTSKEAQSKMGDGPQIILYDASVIGHTGLRDFVVDVADELQIPYQYDSVAGGGTDAGAIHIAVNGIPSMAITIATRYIHSHAAMLHRDDYENAVKLIVEVIKRLDKEAV--
>tr|A0A1W2GFR5|A0A1W2GFR5_9BACI/7-355
--TLTMLKELTDARGIAGNEREPREVMKKYIEPFADELSTDNLGSLVAKKVGEENGPKIMVAGHLDEVGFMITQIDDKGFLRFQTVGGWWSQVMLAQRVTIVTRKG-DVTGVIGSKPPHILPPEARKKPVEIKDMFIDIGASSQEEAMEWGVRPGDQVVPYFEFQVMKEKMLLAKAWDNRIGCAIAIDVLKQLKDEKHPNVVYGVGTVQEEVGLRGAKTSANYIKPDIAFAVDVGIAGDTPGVTSKEAQSKMGDGPQIILYDASVIGHTGLRDFVVDVADELQIPYQYDSVAGGGTDAGAIHIAVNGIPSMAITIATRYIHSHAAMLHRDDYENAVKLIVEVIKRLDKEAV--
>tr|A0A229MP59|A0A229MP59_9BACI/7-355
--TLTMLKELTDARGIAGNEREPREVMKKYIEPFADELSTDNLGSLVAKKVGEENGPKIMVAGHLDEVGFMITQIDDKGFLRFQTVGGWWSQVMLAQRVTIVTRKG-DVTGVIGSKPPHILPPEARKKPVEIKDMFIDIGASSQEEAMEWGVRPGDQVVPYFEFQVMKEKMLLAKAWDNRIGCAIAIDVLKQLKDEKHPNVVYGVGTVQEEVGLRGAKTSANYIKPDIAFAVDVGIAGDTPGVTSKEAQSKMGDGPQIILYDASVIGHTGLRDFVVDVADELQIPYQYDSVAGGGTDAGAIHIAVNGIPSMAITIATRYIHSHAAMLHRDDYENAVKLIVEVIKRLDKEAV--
>tr|A0A242ZQ31|A0A242ZQ31_BACTU/7-355
--TLTMLKELTDARGIAGNEREPREVMKKYIEPFADELSTDNLGSLVAKKVGEENGPKIMVAGHLDEVGFMITQIDDKGFLRFQTVGGWWSQVMLAQRVTIVTRKG-DVTGVIGSKPPHILPPEARKKPVEIKDMFIDIGASSQEEAMEWGVRPGDQVVPYFEFQVMKEKMLLAKAWDNRIGCAIAIDVLKQLKDEKHPNVVYGVGTVQEEVGLRGAKTSANYIKPDIAFAVDVGIAGDTPGVTSKEAQSKMGDGPQIILYDASVIGHTGLRDFVVDVADELQIPYQYDSVAGGGTDAGAIHIAVNGIPSMAITIATRYIHSHAAMLHRDDYENAVKLIVEVIKRLDKEAV--
>tr|A0A243BZT0|A0A243BZT0_BACTU/7-355
--TLTMLKELTDARGIAGNEREPREVMKKYIEPFADELSTDNLGSLVAKKVGEENGPKIMVAGHLDEVGFMITQIDDKGFLRFQTVGGWWSQVMLAQRVTIVTRKG-DVTGVIGSKPPHILPPEARKKPVEIKDMFIDIGASSQEEAMEWGVRPGDQVVPYFEFQVMKEKMLLAKAWDNRIGCAIAIDVLKQLKDEKHPNVVYGVGTVQEEVGLRGAKTSANYIKPDIAFAVDVGIAGDTPGVTSKEAQSKMGDGPQIILYDASVIGHTGLRDFVVDVADELQIPYQYDSVAGGGTDAGAIHIAVNGIPSMAITIATRYIHSHAAMLHRDDYENAVKLIVEVIKRLDKEAV--
>tr|A0A243DDQ9|A0A243DDQ9_BACTU/7-355
--TLTMLKELTDARGIAGNEREPREVMKKYIEPFADELSTDNLGSLVAKKVGEENGPKIMVAGHLDEVGFMITQIDDKGFLRFQTVGGWWSQVMLAQRVTIVTRKG-DVTGVIGSKPPHILPPEARKKPVEIKDMFIDIGASSQEEAMEWGVRPGDQVVPYFEFQVMKEKMLLAKAWDNRIGCAIAIDVLKQLKDEKHPNVVYGVGTVQEEVGLRGAKTSANYIKPDIAFAVDVGIAGDTPGVTSKEAQSKMGDGPQIILYDASVIGHTGLRDFVVDVADELQIPYQYDSVAGGGTDAGAIHIAVNGIPSMAITIATRYIHSHAAMLHRDDYENAVKLIVEVIKRLDKEAV--
>tr|A0A243DSG1|A0A243DSG1_BACUD/7-355
--TLTMLKELTDARGIAGNEREPREVMKKYIEPFADELSTDNLGSLVAKKVGEENGPKIMVAGHLDEVGFMITQIDDKGFLRFQTVGGWWSQVMLAQRVTIVTRKG-DVTGVIGSKPPHILPPEARKKPVEIKDMFIDIGASSQEEAMEWGVRPGDQVVPYFEFQVMKEKMLLAKAWDNRIGCAIAIDVLKQLKDEKHPNVVYGVGTVQEEVGLRGAKTSANYIKPDIAFAVDVGIAGDTPGVTSKEAQSKMGDGPQIILYDASVIGHTGLRDFVVDVADELQIPYQYDSVAGGGTDAGAIHIAVNGIPSMAITIATRYIHSHAAMLHRDDYENAVKLIVEVIKRLDKEAV--
>tr|A0A243ERH3|A0A243ERH3_BACTY/7-355
--TLTMLKELTDARGIAGNEREPREVMKKYIEPFADELSTDNLGSLVAKKVGEENGPKIMVAGHLDEVGFMITQIDDKGFLRFQTVGGWWSQVMLAQRVTIVTRKG-DVTGVIGSKPPHILPPEARKKPVEIKDMFIDIGASSQEEAMEWGVRPGDQVVPYFEFQVMKEKMLLAKAWDNRIGCAIAIDVLKQLKDEKHPNVVYGVGTVQEEVGLRGAKTSANYIKPDIAFAVDVGIAGDTPGVTSKEAQSKMGDGPQIILYDASVIGHTGLRDFVVDVADELQIPYQYDSVAGGGTDAGAIHIAVNGIPSMAITIATRYIHSHAAMLHRDDYENAVKLIVEVIKRLDKEAV--
>tr|A0A243EVW9|A0A243EVW9_BACUK/7-355
--TLTMLKELTDARGIAGNEREPREVMKKYIEPFADELSTDNLGSLVAKKVGEENGPKIMVAGHLDEVGFMITQIDDKGFLRFQTVGGWWSQVMLAQRVTIVTRKG-DVTGVIGSKPPHILPPEARKKPVEIKDMFIDIGASSQEEAMEWGVRPGDQVVPYFEFQVMKEKMLLAKAWDNRIGCAIAIDVLKQLKDEKHPNVVYGVGTVQEEVGLRGAKTSANYIKPDIAFAVDVGIAGDTPGVTSKEAQSKMGDGPQIILYDASVIGHTGLRDFVVDVADELQIPYQYDSVAGGGTDAGAIHIAVNGIPSMAITIATRYIHSHAAMLHRDDYENAVKLIVEVIKRLDKEAV--
>tr|A0A243JZU5|A0A243JZU5_BACTU/7-355
--TLTMLKELTDARGIAGNEREPREVMKKYIEPFADELSTDNLGSLVAKKVGEENGPKIMVAGHLDEVGFMITQIDDKGFLRFQTVGGWWSQVMLAQRVTIVTRKG-DVTGVIGSKPPHILPPEARKKPVEIKDMFIDIGASSQEEAMEWGVRPGDQVVPYFEFQVMKEKMLLAKAWDNRIGCAIAIDVLKQLKDEKHPNVVYGVGTVQEEVGLRGAKTSANYIKPDIAFAVDVGIAGDTPGVTSKEAQSKMGDGPQIILYDASVIGHTGLRDFVVDVADELQIPYQYDSVAGGGTDAGAIHIAVNGIPSMAITIATRYIHSHAAMLHRDDYENAVKLIVEVIKRLDKEAV--
>tr|A0A243MEP8|A0A243MEP8_BACTJ/7-355
--TLTMLKELTDARGIAGNEREPREVMKKYIEPFADELSTDNLGSLVAKKVGEENGPKIMVAGHLDEVGFMITQIDDKGFLRFQTVGGWWSQVMLAQRVTIVTRKG-DVTGVIGSKPPHILPPEARKKPVEIKDMFIDIGASSQEEAMEWGVRPGDQVVPYFEFQVMKEKMLLAKAWDNRIGCAIAIDVLKQLKDEKHPNVVYGVGTVQEEVGLRGAKTSANYIKPDIAFAVDVGIAGDTPGVTSKEAQSKMGDGPQIILYDASVIGHTGLRDFVVDVADELQIPYQYDSVAGGGTDAGAIHIAVNGIPSMAITIATRYIHSHAAMLHRDDYENAVKLIVEVIKRLDKEAV--
>tr|A0A243N2L4|A0A243N2L4_BACTV/7-355
--TLTMLKELTDARGIAGNEREPREVMKKYIEPFADELSTDNLGSLVAKKVGEENGPKIMVAGHLDEVGFMITQIDDKGFLRFQTVGGWWSQVMLAQRVTIVTRKG-DVTGVIGSKPPHILPPEARKKPVEIKDMFIDIGASSQEEAMEWGVRPGDQVVPYFEFQVMKEKMLLAKAWDNRIGCAIAIDVLKQLKDEKHPNVVYGVGTVQEEVGLRGAKTSANYIKPDIAFAVDVGIAGDTPGVTSKEAQSKMGDGPQIILYDASVIGHTGLRDFVVDVADELQIPYQYDSVAGGGTDAGAIHIAVNGIPSMAITIATRYIHSHAAMLHRDDYENAVKLIVEVIKRLDKEAV--
>tr|A0A2A2P207|A0A2A2P207_9BACI/7-355
--TLTMLKELTDARGIAGNEREPREVMKKYIEPFADELSTDNLGSLVAKKVGEENGPKIMVAGHLDEVGFMITQIDDKGFLRFQTVGGWWSQVMLAQRVTIVTRKG-DVTGVIGSKPPHILPPEARKKPVEIKDMFIDIGASSQEEAMEWGVRPGDQVVPYFEFQVMKEKMLLAKAWDNRIGCAIAIDVLKQLKDEKHPNVVYGVGTVQEEVGLRGAKTSANYIKPDIAFAVDVGIAGDTPGVTSKEAQSKMGDGPQIILYDASVIGHTGLRDFVVDVADELQIPYQYDSVAGGGTDAGAIHIAVNGIPSMAITIATRYIHSHAAMLHRDDYENAVKLIVEVIKRLDKEAV--
>tr|A0A2S8W1N4|A0A2S8W1N4_9BACI/7-355
--TLTMLKELTDARGIAGNEREPREVMKKYIEPFADELSTDNLGSLVAKKVGEENGPKIMVAGHLDEVGFMITQIDDKGFLRFQTVGGWWSQVMLAQRVTIVTRKG-DVTGVIGSKPPHILPPEARKKPVEIKDMFIDIGASSQEEAMEWGVRPGDQVVPYFEFQVMKEKMLLAKAWDNRIGCAIAIDVLKQLKDEKHPNVVYGVGTVQEEVGLRGAKTSANYIKPDIAFAVDVGIAGDTPGVTSKEAQSKMGDGPQIILYDASVIGHTGLRDFVVDVADELQIPYQYDSVAGGGTDAGAIHIAVNGIPSMAITIATRYIHSHAAMLHRDDYENAVKLIVEVIKRLDKEAV--
>tr|A0A2V4YC20|A0A2V4YC20_9BACI/7-355
--TLTMLKELTDARGIAGNEREPREVMKKYIEPFADELSTDNLGSLVAKKVGEENGPKIMVAGHLDEVGFMITQIDDKGFLRFQTVGGWWSQVMLAQRVTIVTRKG-DVTGVIGSKPPHILPPEARKKPVEIKDMFIDIGASSQEEAMEWGVRPGDQVVPYFEFQVMKEKMLLAKAWDNRIGCAIAIDVLKQLKDEKHPNVVYGVGTVQEEVGLRGAKTSANYIKPDIAFAVDVGIAGDTPGVTSKEAQSKMGDGPQIILYDASVIGHTGLRDFVVDVADELQIPYQYDSVAGGGTDAGAIHIAVNGIPSMAITIATRYIHSHAAMLHRDDYENAVKLIVEVIKRLDKEAV--
>tr|A0A371VNF9|A0A371VNF9_9BACI/7-355
--TLTMLKELTDARGIAGNEREPREVMKKYIEPFADELSTDNLGSLVAKKVGEENGPKIMVAGHLDEVGFMITQIDDKGFLRFQTVGGWWSQVMLAQRVTIVTRKG-DVTGVIGSKPPHILPPEARKKPVEIKDMFIDIGASSQEEAMEWGVRPGDQVVPYFEFQVMKEKMLLAKAWDNRIGCAIAIDVLKQLKDEKHPNVVYGVGTVQEEVGLRGAKTSANYIKPDIAFAVDVGIAGDTPGVTSKEAQSKMGDGPQIILYDASVIGHTGLRDFVVDVADELQIPYQYDSVAGGGTDAGAIHIAVNGIPSMAITIATRYIHSHAAMLHRDDYENAVKLIVEVIKRLDKEAV--
>tr|A0A3B0ASU7|A0A3B0ASU7_9BACI/7-355
--TLTMLKELTDARGIAGNEREPREVMKKYIEPFADELSTDNLGSLVAKKVGEENGPKIMVAGHLDEVGFMITQIDDKGFLRFQTVGGWWSQVMLAQRVTIVTRKG-DVTGVIGSKPPHILPPEARKKPVEIKDMFIDIGASSQEEAMEWGVRPGDQVVPYFEFQVMKEKMLLAKAWDNRIGCAIAIDVLKQLKDEKHPNVVYGVGTVQEEVGLRGAKTSANYIKPDIAFAVDVGIAGDTPGVTSKEAQSKMGDGPQIILYDASVIGHTGLRDFVVDVADELQIPYQYDSVAGGGTDAGAIHIAVNGIPSMAITIATRYIHSHAAMLHRDDYENAVKLIVEVIKRLDKEAV--
>tr|A0A4P7U831|A0A4P7U831_9BACI/7-355
--TLTMLKELTDARGIAGNEREPREVMKKYIEPFADELSTDNLGSLVAKKVGEENGPKIMVAGHLDEVGFMITQIDDKGFLRFQTVGGWWSQVMLAQRVTIVTRKG-DVTGVIGSKPPHILPPEARKKPVEIKDMFIDIGASSQEEAMEWGVRPGDQVVPYFEFQVMKEKMLLAKAWDNRIGCAIAIDVLKQLKDEKHPNVVYGVGTVQEEVGLRGAKTSANYIKPDIAFAVDVGIAGDTPGVTSKEAQSKMGDGPQIILYDASVIGHTGLRDFVVDVADELQIPYQYDSVAGGGTDAGAIHIAVNGIPSMAITIATRYIHSHAAMLHRDDYENAVKLIVEVIKRLDKEAV--
>tr|A0A4Y9UER7|A0A4Y9UER7_9BACI/7-355
--TLTMLKELTDARGIAGNEREPREVMKKYIEPFADELSTDNLGSLVAKKVGEENGPKIMVAGHLDEVGFMITQIDDKGFLRFQTVGGWWSQVMLAQRVTIVTRKG-DVTGVIGSKPPHILPPEARKKPVEIKDMFIDIGASSQEEAMEWGVRPGDQVVPYFEFQVMKEKMLLAKAWDNRIGCAIAIDVLKQLKDEKHPNVVYGVGTVQEEVGLRGAKTSANYIKPDIAFAVDVGIAGDTPGVTSKEAQSKMGDGPQIILYDASVIGHTGLRDFVVDVADELQIPYQYDSVAGGGTDAGAIHIAVNGIPSMAITIATRYIHSHAAMLHRDDYENAVKLIVEVIKRLDKEAV--
>tr|A0A5B7VPL8|A0A5B7VPL8_BACCR/7-355
--TLTMLKELTDARGIAGNEREPREVMKKYIEPFADELSTDNLGSLVAKKVGEENGPKIMVAGHLDEVGFMITQIDDKGFLRFQTVGGWWSQVMLAQRVTIVTRKG-DVTGVIGSKPPHILPPEARKKPVEIKDMFIDIGASSQEEAMEWGVRPGDQVVPYFEFQVMKEKMLLAKAWDNRIGCAIAIDVLKQLKDEKHPNVVYGVGTVQEEVGLRGAKTSANYIKPDIAFAVDVGIAGDTPGVTSKEAQSKMGDGPQIILYDASVIGHTGLRDFVVDVADELQIPYQYDSVAGGGTDAGAIHIAVNGIPSMAITIATRYIHSHAAMLHRDDYENAVKLIVEVIKRLDKEAV--
>tr|A0A5C1FKJ3|A0A5C1FKJ3_9BACI/7-355
--TLTMLKELTDARGIAGNEREPREVMKKYIEPFADELSTDNLGSLVAKKVGEENGPKIMVAGHLDEVGFMITQIDDKGFLRFQTVGGWWSQVMLAQRVTIVTRKG-DVTGVIGSKPPHILPPEARKKPVEIKDMFIDIGASSQEEAMEWGVRPGDQVVPYFEFQVMKEKMLLAKAWDNRIGCAIAIDVLKQLKDEKHPNVVYGVGTVQEEVGLRGAKTSANYIKPDIAFAVDVGIAGDTPGVTSKEAQSKMGDGPQIILYDASVIGHTGLRDFVVDVADELQIPYQYDSVAGGGTDAGAIHIAVNGIPSMAITIATRYIHSHAAMLHRDDYENAVKLIVEVIKRLDKEAV--
>tr|A0A5E9IPC6|A0A5E9IPC6_BACTU/7-355
--TLTMLKELTDARGIAGNEREPREVMKKYIEPFADELSTDNLGSLVAKKVGEENGPKIMVAGHLDEVGFMITQIDDKGFLRFQTVGGWWSQVMLAQRVTIVTRKG-DVTGVIGSKPPHILPPEARKKPVEIKDMFIDIGASSQEEAMEWGVRPGDQVVPYFEFQVMKEKMLLAKAWDNRIGCAIAIDVLKQLKDEKHPNVVYGVGTVQEEVGLRGAKTSANYIKPDIAFAVDVGIAGDTPGVTSKEAQSKMGDGPQIILYDASVIGHTGLRDFVVDVADELQIPYQYDSVAGGGTDAGAIHIAVNGIPSMAITIATRYIHSHAAMLHRDDYENAVKLIVEVIKRLDKEAV--
>tr|A0A679GPP1|A0A679GPP1_9BACI/7-355
--TLTMLKELTDARGIAGNEREPREVMKKYIEPFADELSTDNLGSLVAKKVGEENGPKIMVAGHLDEVGFMITQIDDKGFLRFQTVGGWWSQVMLAQRVTIVTRKG-DVTGVIGSKPPHILPPEARKKPVEIKDMFIDIGASSQEEAMEWGVRPGDQVVPYFEFQVMKEKMLLAKAWDNRIGCAIAIDVLKQLKDEKHPNVVYGVGTVQEEVGLRGAKTSANYIKPDIAFAVDVGIAGDTPGVTSKEAQSKMGDGPQIILYDASVIGHTGLRDFVVDVADELQIPYQYDSVAGGGTDAGAIHIAVNGIPSMAITIATRYIHSHAAMLHRDDYENAVKLIVEVIKRLDKEAV--
>tr|A0A6I6J6E1|A0A6I6J6E1_9BACI/7-355
--TLTMLKELTDARGIAGNEREPREVMKKYIEPFADELSTDNLGSLVAKKVGEENGPKIMVAGHLDEVGFMITQIDDKGFLRFQTVGGWWSQVMLAQRVTIVTRKG-DVTGVIGSKPPHILPPEARKKPVEIKDMFIDIGASSQEEAMEWGVRPGDQVVPYFEFQVMKEKMLLAKAWDNRIGCAIAIDVLKQLKDEKHPNVVYGVGTVQEEVGLRGAKTSANYIKPDIAFAVDVGIAGDTPGVTSKEAQSKMGDGPQIILYDASVIGHTGLRDFVVDVADELQIPYQYDSVAGGGTDAGAIHIAVNGIPSMAITIATRYIHSHAAMLHRDDYENAVKLIVEVIKRLDKEAV--
>tr|A0A6L3BHR5|A0A6L3BHR5_9BACI/7-355
--TLTMLKELTDARGIAGNEREPREVMKKYIEPFADELSTDNLGSLVAKKVGEENGPKIMVAGHLDEVGFMITQIDDKGFLRFQTVGGWWSQVMLAQRVTIVTRKG-DVTGVIGSKPPHILPPEARKKPVEIKDMFIDIGASSQEEAMEWGVRPGDQVVPYFEFQVMKEKMLLAKAWDNRIGCAIAIDVLKQLKDEKHPNVVYGVGTVQEEVGLRGAKTSANYIKPDIAFAVDVGIAGDTPGVTSKEAQSKMGDGPQIILYDASVIGHTGLRDFVVDVADELQIPYQYDSVAGGGTDAGAIHIAVNGIPSMAITIATRYIHSHAAMLHRDDYENAVKLIVEVIKRLDKEAV--
>tr|B7HF84|B7HF84_BACC4/7-355
--TLTMLKELTDARGIAGNEREPREVMKKYIEPFADELSTDNLGSLVAKKVGEENGPKIMVAGHLDEVGFMITQIDDKGFLRFQTVGGWWSQVMLAQRVTIVTRKG-DVTGVIGSKPPHILPPEARKKPVEIKDMFIDIGASSQEEAMEWGVRPGDQVVPYFEFQVMKEKMLLAKAWDNRIGCAIAIDVLKQLKDEKHPNVVYGVGTVQEEVGLRGAKTSANYIKPDIAFAVDVGIAGDTPGVTSKEAQSKMGDGPQIILYDASVIGHTGLRDFVVDVADELQIPYQYDSVAGGGTDAGAIHIAVNGIPSMAITIATRYIHSHAAMLHRDDYENAVKLIVEVIKRLDKEAV--
>tr|C2T751|C2T751_BACCE/7-355
--TLTMLKELTDARGIAGNEREPREVMKKYIEPFADELSTDNLGSLVAKKVGEENGPKIMVAGHLDEVGFMITQIDDKGFLRFQTVGGWWSQVMLAQRVTIVTRKG-DVTGVIGSKPPHILPPEARKKPVEIKDMFIDIGASSQEEAMEWGVRPGDQVVPYFEFQVMKEKMLLAKAWDNRIGCAIAIDVLKQLKDEKHPNVVYGVGTVQEEVGLRGAKTSANYIKPDIAFAVDVGIAGDTPGVTSKEAQSKMGDGPQIILYDASVIGHTGLRDFVVDVADELQIPYQYDSVAGGGTDAGAIHIAVNGIPSMAITIATRYIHSHAAMLHRDDYENAVKLIVEVIKRLDKEAV--
>tr|C2WTM8|C2WTM8_BACCE/7-355
--TLTMLKELTDARGIAGNEREPREVMKKYIEPFADELSTDNLGSLVAKKVGEENGPKIMVAGHLDEVGFMITQIDDKGFLRFQTVGGWWSQVMLAQRVTIVTRKG-DVTGVIGSKPPHILPPEARKKPVEIKDMFIDIGASSQEEAMEWGVRPGDQVVPYFEFQVMKEKMLLAKAWDNRIGCAIAIDVLKQLKDEKHPNVVYGVGTVQEEVGLRGAKTSANYIKPDIAFAVDVGIAGDTPGVTSKEAQSKMGDGPQIILYDASVIGHTGLRDFVVDVADELQIPYQYDSVAGGGTDAGAIHIAVNGIPSMAITIATRYIHSHAAMLHRDDYENAVKLIVEVIKRLDKEAV--
>tr|C3E9E6|C3E9E6_BACTU/7-355
--TLTMLKELTDARGIAGNEREPREVMKKYIEPFADELSTDNLGSLVAKKVGEENGPKIMVAGHLDEVGFMITQIDDKGFLRFQTVGGWWSQVMLAQRVTIVTRKG-DVTGVIGSKPPHILPPEARKKPVEIKDMFIDIGASSQEEAMEWGVRPGDQVVPYFEFQVMKEKMLLAKAWDNRIGCAIAIDVLKQLKDEKHPNVVYGVGTVQEEVGLRGAKTSANYIKPDIAFAVDVGIAGDTPGVTSKEAQSKMGDGPQIILYDASVIGHTGLRDFVVDVADELQIPYQYDSVAGGGTDAGAIHIAVNGIPSMAITIATRYIHSHAAMLHRDDYENAVKLIVEVIKRLDKEAV--
>tr|J8DIB4|J8DIB4_BACCE/7-355
--TLTMLKELTDARGIAGNEREPREVMKKYIEPFADELSTDNLGSLVAKKVGEENGPKIMVAGHLDEVGFMITQIDDKGFLRFQTVGGWWSQVMLAQRVTIVTRKG-DVTGVIGSKPPHILPPEARKKPVEIKDMFIDIGASSQEEAMEWGVRPGDQVVPYFEFQVMKEKMLLAKAWDNRIGCAIAIDVLKQLKDEKHPNVVYGVGTVQEEVGLRGAKTSANYIKPDIAFAVDVGIAGDTPGVTSKEAQSKMGDGPQIILYDASVIGHTGLRDFVVDVADELQIPYQYDSVAGGGTDAGAIHIAVNGIPSMAITIATRYIHSHAAMLHRDDYENAVKLIVEVIKRLDKEAV--
>tr|J8J2P0|J8J2P0_BACCE/7-355
--TLTMLKELTDARGIAGNEREPREVMKKYIEPFADELSTDNLGSLVAKKVGEENGPKIMVAGHLDEVGFMITQIDDKGFLRFQTVGGWWSQVMLAQRVTIVTRKG-DVTGVIGSKPPHILPPEARKKPVEIKDMFIDIGASSQEEAMEWGVRPGDQVVPYFEFQVMKEKMLLAKAWDNRIGCAIAIDVLKQLKDEKHPNVVYGVGTVQEEVGLRGAKTSANYIKPDIAFAVDVGIAGDTPGVTSKEAQSKMGDGPQIILYDASVIGHTGLRDFVVDVADELQIPYQYDSVAGGGTDAGAIHIAVNGIPSMAITIATRYIHSHAAMLHRDDYENAVKLIVEVIKRLDKEAV--
>tr|J8L315|J8L315_BACCE/7-355
--TLTMLKELTDARGIAGNEREPREVMKKYIEPFADELSTDNLGSLVAKKVGEENGPKIMVAGHLDEVGFMITQIDDKGFLRFQTVGGWWSQVMLAQRVTIVTRKG-DVTGVIGSKPPHILPPEARKKPVEIKDMFIDIGASSQEEAMEWGVRPGDQVVPYFEFQVMKEKMLLAKAWDNRIGCAIAIDVLKQLKDEKHPNVVYGVGTVQEEVGLRGAKTSANYIKPDIAFAVDVGIAGDTPGVTSKEAQSKMGDGPQIILYDASVIGHTGLRDFVVDVADELQIPYQYDSVAGGGTDAGAIHIAVNGIPSMAITIATRYIHSHAAMLHRDDYENAVKLIVEVIKRLDKEAV--
>tr|J8MI61|J8MI61_BACCE/7-355
--TLTMLKELTDARGIAGNEREPREVMKKYIEPFADELSTDNLGSLVAKKVGEENGPKIMVAGHLDEVGFMITQIDDKGFLRFQTVGGWWSQVMLAQRVTIVTRKG-DVTGVIGSKPPHILPPEARKKPVEIKDMFIDIGASSQEEAMEWGVRPGDQVVPYFEFQVMKEKMLLAKAWDNRIGCAIAIDVLKQLKDEKHPNVVYGVGTVQEEVGLRGAKTSANYIKPDIAFAVDVGIAGDTPGVTSKEAQSKMGDGPQIILYDASVIGHTGLRDFVVDVADELQIPYQYDSVAGGGTDAGAIHIAVNGIPSMAITIATRYIHSHAAMLHRDDYENAVKLIVEVIKRLDKEAV--
>tr|J8MM00|J8MM00_BACCE/7-355
--TLTMLKELTDARGIAGNEREPREVMKKYIEPFADELSTDNLGSLVAKKVGEENGPKIMVAGHLDEVGFMITQIDDKGFLRFQTVGGWWSQVMLAQRVTIVTRKG-DVTGVIGSKPPHILPPEARKKPVEIKDMFIDIGASSQEEAMEWGVRPGDQVVPYFEFQVMKEKMLLAKAWDNRIGCAIAIDVLKQLKDEKHPNVVYGVGTVQEEVGLRGAKTSANYIKPDIAFAVDVGIAGDTPGVTSKEAQSKMGDGPQIILYDASVIGHTGLRDFVVDVADELQIPYQYDSVAGGGTDAGAIHIAVNGIPSMAITIATRYIHSHAAMLHRDDYENAVKLIVEVIKRLDKEAV--
>tr|M1PRJ9|M1PRJ9_BACTU/7-355
--TLTMLKELTDARGIAGNEREPREVMKKYIEPFADELSTDNLGSLVAKKVGEENGPKIMVAGHLDEVGFMITQIDDKGFLRFQTVGGWWSQVMLAQRVTIVTRKG-DVTGVIGSKPPHILPPEARKKPVEIKDMFIDIGASSQEEAMEWGVRPGDQVVPYFEFQVMKEKMLLAKAWDNRIGCAIAIDVLKQLKDEKHPNVVYGVGTVQEEVGLRGAKTSANYIKPDIAFAVDVGIAGDTPGVTSKEAQSKMGDGPQIILYDASVIGHTGLRDFVVDVADELQIPYQYDSVAGGGTDAGAIHIAVNGIPSMAITIATRYIHSHAAMLHRDDYENAVKLIVEVIKRLDKEAV--
>tr|N1LYQ7|N1LYQ7_9BACI/7-355
--TLTMLKELTDARGIAGNEREPREVMKKYIEPFADELSTDNLGSLVAKKVGEENGPKIMVAGHLDEVGFMITQIDDKGFLRFQTVGGWWSQVMLAQRVTIVTRKG-DVTGVIGSKPPHILPPEARKKPVEIKDMFIDIGASSQEEAMEWGVRPGDQVVPYFEFQVMKEKMLLAKAWDNRIGCAIAIDVLKQLKDEKHPNVVYGVGTVQEEVGLRGAKTSANYIKPDIAFAVDVGIAGDTPGVTSKEAQSKMGDGPQIILYDASVIGHTGLRDFVVDVADELQIPYQYDSVAGGGTDAGAIHIAVNGIPSMAITIATRYIHSHAAMLHRDDYENAVKLIVEVIKRLDKEAV--
>tr|R8EC90|R8EC90_BACCE/7-355
--TLTMLKELTDARGIAGNEREPREVMKKYIEPFADELSTDNLGSLVAKKVGEENGPKIMVAGHLDEVGFMITQIDDKGFLRFQTVGGWWSQVMLAQRVTIVTRKG-DVTGVIGSKPPHILPPEARKKPVEIKDMFIDIGASSQEEAMEWGVRPGDQVVPYFEFQVMKEKMLLAKAWDNRIGCAIAIDVLKQLKDEKHPNVVYGVGTVQEEVGLRGAKTSANYIKPDIAFAVDVGIAGDTPGVTSKEAQSKMGDGPQIILYDASVIGHTGLRDFVVDVADELQIPYQYDSVAGGGTDAGAIHIAVNGIPSMAITIATRYIHSHAAMLHRDDYENAVKLIVEVIKRLDKEAV--
>tr|R8GQV0|R8GQV0_BACCE/7-355
--TLTMLKELTDARGIAGNEREPREVMKKYIEPFADELSTDNLGSLVAKKVGEENGPKIMVAGHLDEVGFMITQIDDKGFLRFQTVGGWWSQVMLAQRVTIVTRKG-DVTGVIGSKPPHILPPEARKKPVEIKDMFIDIGASSQEEAMEWGVRPGDQVVPYFEFQVMKEKMLLAKAWDNRIGCAIAIDVLKQLKDEKHPNVVYGVGTVQEEVGLRGAKTSANYIKPDIAFAVDVGIAGDTPGVTSKEAQSKMGDGPQIILYDASVIGHTGLRDFVVDVADELQIPYQYDSVAGGGTDAGAIHIAVNGIPSMAITIATRYIHSHAAMLHRDDYENAVKLIVEVIKRLDKEAV--
>tr|R8L8X4|R8L8X4_BACCE/7-355
--TLTMLKELTDARGIAGNEREPREVMKKYIEPFADELSTDNLGSLVAKKVGEENGPKIMVAGHLDEVGFMITQIDDKGFLRFQTVGGWWSQVMLAQRVTIVTRKG-DVTGVIGSKPPHILPPEARKKPVEIKDMFIDIGASSQEEAMEWGVRPGDQVVPYFEFQVMKEKMLLAKAWDNRIGCAIAIDVLKQLKDEKHPNVVYGVGTVQEEVGLRGAKTSANYIKPDIAFAVDVGIAGDTPGVTSKEAQSKMGDGPQIILYDASVIGHTGLRDFVVDVADELQIPYQYDSVAGGGTDAGAIHIAVNGIPSMAITIATRYIHSHAAMLHRDDYENAVKLIVEVIKRLDKEAV--
>tr|R8TGA6|R8TGA6_BACCE/7-355
--TLTMLKELTDARGIAGNEREPREVMKKYIEPFADELSTDNLGSLVAKKVGEENGPKIMVAGHLDEVGFMITQIDDKGFLRFQTVGGWWSQVMLAQRVTIVTRKG-DVTGVIGSKPPHILPPEARKKPVEIKDMFIDIGASSQEEAMEWGVRPGDQVVPYFEFQVMKEKMLLAKAWDNRIGCAIAIDVLKQLKDEKHPNVVYGVGTVQEEVGLRGAKTSANYIKPDIAFAVDVGIAGDTPGVTSKEAQSKMGDGPQIILYDASVIGHTGLRDFVVDVADELQIPYQYDSVAGGGTDAGAIHIAVNGIPSMAITIATRYIHSHAAMLHRDDYENAVKLIVEVIKRLDKEAV--
>tr|V5MJ13|V5MJ13_BACTU/7-355
--TLTMLKELTDARGIAGNEREPREVMKKYIEPFADELSTDNLGSLVAKKVGEENGPKIMVAGHLDEVGFMITQIDDKGFLRFQTVGGWWSQVMLAQRVTIVTRKG-DVTGVIGSKPPHILPPEARKKPVEIKDMFIDIGASSQEEAMEWGVRPGDQVVPYFEFQVMKEKMLLAKAWDNRIGCAIAIDVLKQLKDEKHPNVVYGVGTVQEEVGLRGAKTSANYIKPDIAFAVDVGIAGDTPGVTSKEAQSKMGDGPQIILYDASVIGHTGLRDFVVDVADELQIPYQYDSVAGGGTDAGAIHIAVNGIPSMAITIATRYIHSHAAMLHRDDYENAVKLIVEVIKRLDKEAV--
>tr|A0A431UKV6|A0A431UKV6_9BACI/6-357
-STLKMLKELTDANGIAGNERAPREVMKKYIEPFADEIEYDNLGSLIAKKVGDANGPKIMIAGHLDEVGFIVSQIDEKGFIKFQTVGGWWSHVMLSQRVTITTRKGEEIIGVIGSKPPHILPAEARKKVVDMKELFIDIGATSKEEAINWGIRPGDMITPYFEFNVMKEKMLLAKAWDNRIGCAIAIDVLRELNNVKHSNVVYAVGNVQEEVGLRGAKTSTYKIQPDIGFALDVGVAGDTPGITPKESTSKLGDGPQIIIYDASMVGHKGLRDFVVDIAEENNIPYQFDATPGGGTDAGSIHLTANGVPAMAIGIATRYIHSHASILHRDDYKNTVKLVVEVIKRLDRDAVD-
>tr|A0A2T6KHR7|A0A2T6KHR7_9BACL/6-357
-STLTMLKELTDAKAIPGNEREARDVMRKYIEPFADRMDTDNLGSLIAEKVGDANGPKIMVAGHLDEVGFMITQIDSKGFLKFQTVGGWWSQVMLAQRVTIVTRKGESIIGVIGSKPPHILSPEARKKPVDIKDMFIDIGASTKEEAMEWGVSPGDMVTPYFEFTVMNDKLLLAKAWDNRIGCAIAIDVLKALKDEKHPNIVYGVGAAQEEVGLRGARTAATKIKPDIGFAVDVGIAGDTPGITAKESTSKMGAGPQIVLFDASMVSHKGLRDLVVDTAKENDIPFQFESIPGGGTDAGAIHLTANGVPSLAIGIATRYIHSHAGILHRDDYENAVKLIVAVIKKLDRDTVN-
>tr|C2REG2|C2REG2_BACCE/10-358
--TLTMLKELTDARGIAGNEREPREVMKKYIEPFADELSTDNLGSLVAKKVGEENGPKIMVAGHLDEVGFMITQIDDKGFLRFQTVGGWWSQVMLAQRVTIVTRKG-DVTGVIGSKPPHILPPEARKKPVEIKDMFIDIGASSQEEAMEWGVRPGDQVVPYFEFQVMKEKMLLAKAWDNRIGCAIAIDVLKQLKDEKHPNVVYGVGTVQEEVGLRGAKTSANYIKPDIAFAVDVGIAGDTPGVTSKEAQSKMGDGPQIILYDASVIGHTGLRDFVVDVADELQIPYQYDSVAGGGTDAGAIHIAVNGIPSMAITIATRYIHSHAAMLHRDDYENAVKLIVEVIKRLDKEAV--
>tr|A0A0S3C2Y4|A0A0S3C2Y4_BACTU/7-355
--TLTMLKELTDARGIAGNEREPREVMKKYIEPFADELSTDNLGSLVAKKVGEENGPKIMVAGHLDEVGFMITQIDDKGFLRFQTVGGWWSQVMLAQRVTIVTRKG-DVTGVIGSKPPHILPPEARKKPVDIKDMFIDIGASSQEEAMEWGVRPGDQVVPYFEFQVMKEKMLLAKAWDNRIGCAIAIDVLKQLKDEKHPNVVYGVGTVQEEVGLRGAKTSANYIKPDIAFAVDVGIAGDTPGVTAKEAQSKMGDGPQIILYDASVIGHTGLRDFVVDVADELQIPYQYDSVAGGGTDAGAIHIAVNGIPSMAITIATRYIHSHAAMLHRDDYENAVKLIVEVIKRLDKEAV--
>tr|A0A1J9VWG9|A0A1J9VWG9_9BACI/7-355
--TLTMLKELTDARGIAGNEREPREVMKKYIEPFADELSTDNLGSLVAKKVGEENGPKIMVAGHLDEVGFMITQIDDKGFLRFQTVGGWWSQVMLAQRVTIVTRKG-DVTGVIGSKPPHILPPEARKKPVDIKDMFIDIGASSQEEAMEWGVRPGDQVVPYFEFQVMKEKMLLAKAWDNRIGCAIAIDVLKQLKDEKHPNVVYGVGTVQEEVGLRGAKTSANYIKPDIAFAVDVGIAGDTPGVTAKEAQSKMGDGPQIILYDASVIGHTGLRDFVVDVADELQIPYQYDSVAGGGTDAGAIHIAVNGIPSMAITIATRYIHSHAAMLHRDDYENAVKLIVEVIKRLDKEAV--
>tr|A0A243GDB5|A0A243GDB5_BACTF/7-355
--TLTMLKELTDARGIAGNEREPREVMKKYIEPFADELSTDNLGSLVAKKVGEENGPKIMVAGHLDEVGFMITQIDDKGFLRFQTVGGWWSQVMLAQRVTIVTRKG-DVTGVIGSKPPHILPPEARKKPVDIKDMFIDIGASSQEEAMEWGVRPGDQVVPYFEFQVMKEKMLLAKAWDNRIGCAIAIDVLKQLKDEKHPNVVYGVGTVQEEVGLRGAKTSANYIKPDIAFAVDVGIAGDTPGVTAKEAQSKMGDGPQIILYDASVIGHTGLRDFVVDVADELQIPYQYDSVAGGGTDAGAIHIAVNGIPSMAITIATRYIHSHAAMLHRDDYENAVKLIVEVIKRLDKEAV--
>tr|A0A2A8IUE8|A0A2A8IUE8_BACCE/7-355
--TLTMLKELTDARGIAGNEREPREVMKKYIEPFADELSTDNLGSLVAKKVGEENGPKIMVAGHLDEVGFMITQIDDKGFLRFQTVGGWWSQVMLAQRVTIVTRKG-DVTGVIGSKPPHILPPEARKKPVDIKDMFIDIGASSQEEAMEWGVRPGDQVVPYFEFQVMKEKMLLAKAWDNRIGCAIAIDVLKQLKDEKHPNVVYGVGTVQEEVGLRGAKTSANYIKPDIAFAVDVGIAGDTPGVTAKEAQSKMGDGPQIILYDASVIGHTGLRDFVVDVADELQIPYQYDSVAGGGTDAGAIHIAVNGIPSMAITIATRYIHSHAAMLHRDDYENAVKLIVEVIKRLDKEAV--
>tr|A0A2A8V326|A0A2A8V326_9BACI/7-355
--TLTMLKELTDARGIAGNEREPREVMKKYIEPFADELSTDNLGSLVAKKVGEENGPKIMVAGHLDEVGFMITQIDDKGFLRFQTVGGWWSQVMLAQRVTIVTRKG-DVTGVIGSKPPHILPPEARKKPVDIKDMFIDIGASSQEEAMEWGVRPGDQVVPYFEFQVMKEKMLLAKAWDNRIGCAIAIDVLKQLKDEKHPNVVYGVGTVQEEVGLRGAKTSANYIKPDIAFAVDVGIAGDTPGVTAKEAQSKMGDGPQIILYDASVIGHTGLRDFVVDVADELQIPYQYDSVAGGGTDAGAIHIAVNGIPSMAITIATRYIHSHAAMLHRDDYENAVKLIVEVIKRLDKEAV--
>tr|A0A2B8VB31|A0A2B8VB31_9BACI/7-355
--TLTMLKELTDARGIAGNEREPREVMKKYIEPFADELSTDNLGSLVAKKVGEENGPKIMVAGHLDEVGFMITQIDDKGFLRFQTVGGWWSQVMLAQRVTIVTRKG-DVTGVIGSKPPHILPPEARKKPVDIKDMFIDIGASSQEEAMEWGVRPGDQVVPYFEFQVMKEKMLLAKAWDNRIGCAIAIDVLKQLKDEKHPNVVYGVGTVQEEVGLRGAKTSANYIKPDIAFAVDVGIAGDTPGVTAKEAQSKMGDGPQIILYDASVIGHTGLRDFVVDVADELQIPYQYDSVAGGGTDAGAIHIAVNGIPSMAITIATRYIHSHAAMLHRDDYENAVKLIVEVIKRLDKEAV--
>tr|A0A6I7Y4P3|A0A6I7Y4P3_9BACI/7-355
--TLTMLKELTDARGIAGNEREPREVMKKYIEPFADELSTDNLGSLVAKKVGEENGPKIMVAGHLDEVGFMITQIDDKGFLRFQTVGGWWSQVMLAQRVTIVTRKG-DVTGVIGSKPPHILPPEARKKPVDIKDMFIDIGASSQEEAMEWGVRPGDQVVPYFEFQVMKEKMLLAKAWDNRIGCAIAIDVLKQLKDEKHPNVVYGVGTVQEEVGLRGAKTSANYIKPDIAFAVDVGIAGDTPGVTAKEAQSKMGDGPQIILYDASVIGHTGLRDFVVDVADELQIPYQYDSVAGGGTDAGAIHIAVNGIPSMAITIATRYIHSHAAMLHRDDYENAVKLIVEVIKRLDKEAV--
>tr|A0A1N6Q4Z7|A0A1N6Q4Z7_9BACI/6-356
-ETLSMLKELTDAKGIAGNEREVREVMKKYIEPFAEEVTTDGLGSLIAKKTGDANGPKIMVAGHLDEVGFMVTRIDDKGFIRFQTVGGWWSQVMLAQRVTIATRKG-DITGVIGSKPPHILPAEARKKPVDIKDMFIDIGASSKDEAAEWGVRPGDMVVPYFEFTVMNEKMLLAKAWDNRIGCAIAIDVMKYVQDKQHANIVYGVGTVQEEVGLRGAKTSAHVIEPDIAFGVDVGIAGDTPGVTEKEAMGKMGKGPQIILYDASMVSHKGLRDFVTDVADELNIPYQFDAMAGGGTDSGEIHMTASGVPTLSVTIATRYIHSHAAMLHRDDYENAVKLLGEVILRLDRDKVN-
>tr|A0A243FHC5|A0A243FHC5_BACTU/7-355
--TLTMLKELTDARGIAGNEREPREVMKKYIEPFADELSTDNLGSLVAKKVGEENGPKIMVAGHLDEVGFMITQIDEKGFLRFQTVGGWWSQVMLAQRVTIVTRKG-DVTGVIGSKPPHILPPEARKKPVEIKDMFIDIGASSQEEAMEWGVRPGDQVVPYFEFQVMKEKMLLAKAWDNRIGCAIAIDVLKQLKDEKHPNVVYGVGTVQEEVGLRGAKTSANYIKPDIAFAVDVGIAGDTPGVTSKEAQSKMGDGPQIILYDASVIGHTGLRDFVVDVADELQIPYQYDSVAGGGTDAGAIHIAVNGIPSMAITIATRYIHSHAAMLHRDDYENAVKLIVEVIKRLDKEAV--
>tr|A0A2A9HMR2|A0A2A9HMR2_9BACI/7-355
--TLTMLKELTDARGIAGNEREPREVMKKYIEPFADELSTDNLGSLVAKKVGEENGPKIMVAGHLDEVGFMITQIDEKGFLRFQTVGGWWSQVMLAQRVTIVTRKG-DVTGVIGSKPPHILPPEARKKPVEIKDMFIDIGASSQEEAMEWGVRPGDQVVPYFEFQVMKEKMLLAKAWDNRIGCAIAIDVLKQLKDEKHPNVVYGVGTVQEEVGLRGAKTSANYIKPDIAFAVDVGIAGDTPGVTSKEAQSKMGDGPQIILYDASVIGHTGLRDFVVDVADELQIPYQYDSVAGGGTDAGAIHIAVNGIPSMAITIATRYIHSHAAMLHRDDYENAVKLIVEVIKRLDKEAV--
>tr|A0A2B0FVJ3|A0A2B0FVJ3_BACTU/7-355
--TLTMLKELTDARGIAGNEREPREVMKKYIEPFADELSTDNLGSLVAKKVGEENGPKIMVAGHLDEVGFMITQIDEKGFLRFQTVGGWWSQVMLAQRVTIVTRKG-DVTGVIGSKPPHILPPEARKKPVEIKDMFIDIGASSQEEAMEWGVRPGDQVVPYFEFQVMKEKMLLAKAWDNRIGCAIAIDVLKQLKDEKHPNVVYGVGTVQEEVGLRGAKTSANYIKPDIAFAVDVGIAGDTPGVTSKEAQSKMGDGPQIILYDASVIGHTGLRDFVVDVADELQIPYQYDSVAGGGTDAGAIHIAVNGIPSMAITIATRYIHSHAAMLHRDDYENAVKLIVEVIKRLDKEAV--
>tr|A0A6N2H7H4|A0A6N2H7H4_9BACI/7-355
--TLTMLKELTDARGIAGNEREPREVMKKYIEPFADELSTDNLGSLVAKKVGEENGPKIMVAGHLDEVGFMITQIDEKGFLRFQTVGGWWSQVMLAQRVTIVTRKG-DVTGVIGSKPPHILPPEARKKPVEIKDMFIDIGASSQEEAMEWGVRPGDQVVPYFEFQVMKEKMLLAKAWDNRIGCAIAIDVLKQLKDEKHPNVVYGVGTVQEEVGLRGAKTSANYIKPDIAFAVDVGIAGDTPGVTSKEAQSKMGDGPQIILYDASVIGHTGLRDFVVDVADELQIPYQYDSVAGGGTDAGAIHIAVNGIPSMAITIATRYIHSHAAMLHRDDYENAVKLIVEVIKRLDKEAV--
>tr|J8YPQ2|J8YPQ2_BACCE/7-355
--TLTMLKELTDARGIAGNEREPREVMKKYIEPFADELSTDNLGSLVAKKVGEENGPKIMVAGHLDEVGFMITQIDEKGFLRFQTVGGWWSQVMLAQRVTIVTRKG-DVTGVIGSKPPHILPPEARKKPVEIKDMFIDIGASSQEEAMEWGVRPGDQVVPYFEFQVMKEKMLLAKAWDNRIGCAIAIDVLKQLKDEKHPNVVYGVGTVQEEVGLRGAKTSANYIKPDIAFAVDVGIAGDTPGVTSKEAQSKMGDGPQIILYDASVIGHTGLRDFVVDVADELQIPYQYDSVAGGGTDAGAIHIAVNGIPSMAITIATRYIHSHAAMLHRDDYENAVKLIVEVIKRLDKEAV--
>tr|S3JPN6|S3JPN6_BACCE/7-355
--TLTMLKELTDARGIAGNEREPREVMKKYIEPFADELSTDNLGSLVAKKVGEENGPKIMVAGHLDEVGFMITQIDEKGFLRFQTVGGWWSQVMLAQRVTIVTRKG-DVTGVIGSKPPHILPPEARKKPVEIKDMFIDIGASSQEEAMEWGVRPGDQVVPYFEFQVMKEKMLLAKAWDNRIGCAIAIDVLKQLKDEKHPNVVYGVGTVQEEVGLRGAKTSANYIKPDIAFAVDVGIAGDTPGVTSKEAQSKMGDGPQIILYDASVIGHTGLRDFVVDVADELQIPYQYDSVAGGGTDAGAIHIAVNGIPSMAITIATRYIHSHAAMLHRDDYENAVKLIVEVIKRLDKEAV--
>tr|A0A3Q9RQ58|A0A3Q9RQ58_9BACI/6-356
-ETLTMLKDLTDARGIAGNESEVRQVMKRYIAPYADEITNDGLGSLIAKKTGDANGPKIVVTGHLDEVGFMITQIDSKGFLKFQPVGGWWNQVMLAQRVTIVTRKG-DVTGVIGSKPPHILSPEARKKPVEIKDMFIDIGASSKEEAAEWGVRPGDMVVPYFEFTVMNEKMLLAKAWDNRIGCAIAIDVLKQLKDQQHPNVVYGIGAVQEEVGLRGSKTSTFQVQPDIGFAVDVGIAGDTPGVSEKEAMSKMGDGPQIVLYDASMVSHKGLRDLVTDTADELNIPYQFESIPGGGTDAGSIHVTAKGVPALSIGIATRYIHSHAAMLHRDDYENAVKLVVEVIKRLDRETVD-
>tr|A0A6M1Y0K5|A0A6M1Y0K5_STAAU/2-350
---VKLLKHLTDVNGIAGYEMQVKEAMRNYIEPVSDQIIEDNLGGIFGKKNAENGQYSIMISGHMDEVGFMVTKIDKHGFISFTPVGGWWNQVMLSQKVTITTDSGKEIRGIIGSKPPHVLTPEERKKPMEIKNMFIDIGVSSKEEAEEAGVEVGNMVTPYSEFEVLADKYLTAKAFDNRYGCALAVEVLKRLKDENIGINLYSGATVQEEVGLRGAKVAANTIKPDLAIAVDVGIAYDTPGMSGQTSDSKLGGGPVVIMMDATSIAHQGLRKHIKDVAKEHNIEVQWDTTPGGGTDAGSIHVANEGIPTMTIGVTLRYMHSNVSVLNVDDYENSIRLVTEIVRSLNDESY--
>tr|J8QXE5|J8QXE5_BACCE/7-355
--TLTMLKELTDARGIAGNEREPREVMKKYIEPFADELSTDNLGSLVAKKVGEENGPKIMVAGHLDEVGFMITQIDEKGFLRFQTVGGWWSQVMLAQRVTIVTRKG-DVTGVIGSKPPHILPPEARKKPVEIKDMFIDIGASSQEEAMEWGVRPGDQVVPYFEFQVMKEKMLLAKAWDNRIGCAIAIDVLKQLKDEKHPNVVYGVGTVQEEVGLRGAKTSANYIKPDIAFAVDVGIAGDTPGVTSKEAQSKMGDGPQIILYDASVIGHTGLRDFVVDVADELQIPYQYDSVAGGGTDAGAIHIAVNGIPSMAITIATRYIHSHAAMLHRDDYENAVKLIVEVIKRLDKEAV--
>tr|A0A2B2MC43|A0A2B2MC43_BACCE/7-355
--TLTMLKELTDARGIAGNEREPREVMKKYIEPFADELSTDNLGSLVAKKVGEENGPKIMVAGHLDEVGFMITQIDDKGFLRFQTVGGWWSQVMLAQRVTIVTRKG-DVTGVIGSKPPHILPPEARKKPVEIKDMFIDIGASSQEEAMEWGVRPGDQVVPYFEFQVMKEKMLLAKAWDNRIGCAIAIDVLKQLKDEKHPNVVYGVGTVQEEVGLRGAKTSANYIKPDIAFAVDVGIAGDTPGVTSKEAQSKMGDGPQIILYDASVIGHTGLRDFVVDVADELHIPYQYDSVAGGGTDAGAIHIAVNGIPSMAITIATRYIHSHAAMLHRDDYENAVKLIVEVIKRLDKEAV--
>tr|A0A6N7R2L0|A0A6N7R2L0_9BACI/6-355
--QLTMLKELTDARAIPGDEREAREVMKKWISPYADKVYTDHLGSLIAEKNGDENGPKIMVAGHLDEVGFMVTRIDDKGFVYFQTVGGWWSQVMLAQRVTILTKSG-DVTGVIGSKPPHILSAEARKKPVDIKDMFIDIGASSKEEAAEFGVKPGDSVVPYFEFTPLKEKLLLAKAWDNRIGCAIAIEVLRRLKGENHPNRVYGVATVQEEVGLRGAKTSAYAIEPDIGFAVDVGIAGDTPGVSDKDADSKIGDGPQIILYDASMVSHKGLRDFVVETADQHQIPYQYGHLAGGGTDSGSIHLTANGVPALSITIATRYIHTHAAILHQDDFENAVQLIVEVIKNLDQDTVD-
>tr|A0A6K3ZDB4|A0A6K3ZDB4_STAAU/3-353
-QSVKLLKHLTDVNGIAGYEMQVKEAMRNYIEPVSDQIIEDNLGGIFGKKNAENGQYSIMITGHMDEVGFMVTKIDKHGFISFTPVGGWWNQVMLSQKVTITTDSGKEIRGIIGSKPPHVLTPEERKKPMEIKNMFIDIGVSSKEEAEKAGVEVGNMVTPYSEFEVLADKYLTAKAFDNRYGCALAVEVLKRLKDENIGINLYSGATVQEEVGLRGAKVAANTIKPDLAIAVDVGIAYDTPGMSGQTSDSKLGGGPVVIMMDATSIAHQGLRKHIKDVANRHNIEVQWDTTPGGGTDAGSIHVANEGIPTMTIGVTLRYMHSNVSVLNVDDYENSIRLVTEIVRSLNDETY--
>tr|A0A6J8JYC7|A0A6J8JYC7_STAAU/3-353
-QSVKLLKHLTDVNGIAGYEMQVKEAMRNYIEPVSDQIIEDNLGGIFGKKNAENGQYSIMISGHMDEVGFMVTKIDKHGFISFTPVGGWWNQVMLSQKVTITTDSGKEIRGIIGSKPPHVLTPEERKKPMEIKNMFIDIGVSSKEEAEEAGVEVGNMVTPYSEFEVLTDKYLTAKAFDNRYGCALAVEVLKRLKDENIGINLYSGATVQEEVGLRGAKVAANTIKPDLAIAVDVGIAYDKPGMSGQTSDSKLGGGPVVIMMDATSIAHQGLRKHIKDVAKKHNIEVQWDTTPGGGTDAGSIHVANEGIPTMTIGVTLRYMHSNVSVLNVDDYENSVRLVTEIVRSLNDETY--
>tr|A0A6K5PJA2|A0A6K5PJA2_STAAU/3-353
-QSVKLLKHLTDVNGIAGYEMQVKEAMRNYIEPVSDQIIEDNLGGIFGKKNAENGQYSIMISGHMDEVGFMVTKIDKHGFISFTPVGGWWNQVMLSQKVTITTDSGKEIRGIIGSKPPHVLTPEERKKPMEIKNMFIDIGVSSKEEAEEAGVEVGNMVTPYSEFEVLANKYLTTKAFDNRYGCALAVEVLKRLKDENIGINLYSGATVQEEVGLRGAKVAANTIKPDLAIAVDVGIAYDTPGMSGQTSDSKLGGGPVVIMMDATSIAHQGLRKHIKGVAKKHNIEVQWDTTPGGGTDAGSIHVANEGIPTMTIGVTLRYMHSNVSVLNVDDYENSIRLVTEIVRSLNDETY--
>tr|A0A2B8TRG9|A0A2B8TRG9_9BACI/8-356
---LQMLKELTDANGVAGFEHEVREVMRKYITPFADEVVTDNLGSLIAVKTGDPNGPRIEVAGHLDEVGFMVTQIDDKGFLRFQTIGGWWSQVMLAQRVTISTKEG-NITGIIGSKPPHIMSADARRKVVDIKDMFIDIGASSREEALEFGVRPGDQVVPYFEFQTMKEKLLLAKAWDNRIGCAIAIDVLEQLQGQAHPNIVFGVGTVQEEVGLRGAKTSTYKIEPDIGFALDVGVAGDMPGVSEREAQGKLGKGPQIVLYDASMVSHKDLREFVVNVADEIGIPYQYESMPGGGTDAGSMHITMKGVPALAITIPTRYIHSHSGILHRDDYENTVKLIVEVIKRLDRDTVE-
>tr|A0A231WEN8|A0A231WEN8_9BACI/6-356
-ETLTMLKELTDAKGIPGNEREVREVMKKYITEFADEVTTDGLGSLVAKKTGKEGGPKIMVAGHLDEVGFMITSIDDKGFLRFQTVGGWWSQVMLAQRVTIVTSKG-DVTGIIGSKPPHILPPEARKKPVDIKDMFIDIGASSREEAMEWGVKPGDMAVPYFEFTVMNEKMLLAKAWDNRIGCAIAIDVLKQLKDAEHPNVVYGVGTVQEEVGLRGAKTAANLIEPDIGFGVDVGIAGDTPGISEKEALSKMGKGPQIILYDASLVSHKGLRDLVTDTADEMNIPYQFDSIAGGGADSGAIHLSHNGVPSLAITIATRYIHSHAAMLHRDDYENAVKLIVEVIKRLDKETVD-
>tr|A0A2N5FWH8|A0A2N5FWH8_9BACI/6-356
-ETLTMLKELTDAKGIPGNEREVREVMKKYITEFADEVTTDGLGSLVAKKTGKEGGPKIMVAGHLDEVGFMITSIDDKGFLRFQTVGGWWSQVMLAQRVTIVTSKG-DVTGIIGSKPPHILPPEARKKPVDIKDMFIDIGASSREEAMEWGVKPGDMAVPYFEFTVMNEKMLLAKAWDNRIGCAIAIDVLKQLKDAEHPNVVYGVGTVQEEVGLRGAKTAANLIEPDIGFGVDVGIAGDTPGISEKEALSKMGKGPQIILYDASLVSHKGLRDLVTDTADEMNIPYQFDSIAGGGADSGAIHLSHNGVPSLAITIATRYIHSHAAMLHRDDYENAVKLIVEVIKRLDKETVD-
>tr|A0A5D4SUZ4|A0A5D4SUZ4_9BACI/6-356
-ETLTMLKELTDAKGIPGNEREVREVMKKYITEFADEVTTDGLGSLVAKKTGKEGGPKIMVAGHLDEVGFMITSIDDKGFLRFQTVGGWWSQVMLAQRVTIVTSKG-DVTGIIGSKPPHILPPEARKKPVDIKDMFIDIGASSREEAMEWGVKPGDMAVPYFEFTVMNEKMLLAKAWDNRIGCAIAIDVLKQLKDAEHPNVVYGVGTVQEEVGLRGAKTAANLIEPDIGFGVDVGIAGDTPGISEKEALSKMGKGPQIILYDASLVSHKGLRDLVTDTADEMNIPYQFDSIAGGGADSGAIHLSHNGVPSLAITIATRYIHSHAAMLHRDDYENAVKLIVEVIKRLDKETVD-
>tr|Q2B6R9|Q2B6R9_9BACI/6-356
-ETLTMLKELTDAKGIPGNEREVREVMKKYITEFADEVTTDGLGSLVAKKTGKEGGPKIMVAGHLDEVGFMITSIDDKGFLRFQTVGGWWSQVMLAQRVTIVTSKG-DVTGIIGSKPPHILPPEARKKPVDIKDMFIDIGASSREEAMEWGVKPGDMAVPYFEFTVMNEKMLLAKAWDNRIGCAIAIDVLKQLKDAEHPNVVYGVGTVQEEVGLRGAKTAANLIEPDIGFGVDVGIAGDTPGISEKEALSKMGKGPQIILYDASLVSHKGLRDLVTDTADEMNIPYQFDSIAGGGADSGAIHLSHNGVPSLAITIATRYIHSHAAMLHRDDYENAVKLIVEVIKRLDKETVD-
>tr|U5LGJ0|U5LGJ0_9BACI/6-356
-ETLTMLKELTDAKGIPGNEREVREVMKKYITEFADEVTTDGLGSLVAKKTGKEGGPKIMVAGHLDEVGFMITSIDDKGFLRFQTVGGWWSQVMLAQRVTIVTSKG-DVTGIIGSKPPHILPPEARKKPVDIKDMFIDIGASSREEAMEWGVKPGDMAVPYFEFTVMNEKMLLAKAWDNRIGCAIAIDVLKQLKDAEHPNVVYGVGTVQEEVGLRGAKTAANLIEPDIGFGVDVGIAGDTPGISEKEALSKMGKGPQIILYDASLVSHKGLRDLVTDTADEMNIPYQFDSIAGGGADSGAIHLSHNGVPSLAITIATRYIHSHAAMLHRDDYENAVKLIVEVIKRLDKETVD-
>tr|A0A1N7B0A5|A0A1N7B0A5_BACCE/7-355
--TLTMLKELTDARGIAGNEREPREVMKKYIEPFADELSTDNLGSLVAKKVGEENGPKIMVAGHLDEVGFMITQIDDKGFLRFQTVGGWWSQVMLAQRVTIVTRKG-DVTGVIGSKPPHILPPEARKKPVEIKEMFIDIGASSQEEAMEWGVRPGDQVVPYFEFQVMKEKMLLAKAWDNRIGCAIAIDVLKQLKDEKHPNVVYGVGTVQEEVGLRGAKTSANYIKPDIAFAVDVGIAGDTPGITAKEAQSKMGDGPQIILYDASVIGHTGLRDFVVDVADELQIPYQYDSVAGGGTDAGAIHIAVNGIPSMAITIATRYIHSHAAMLHRDDYENAVKLIVEVIKRLDKEAV--
>tr|A0A420GLU9|A0A420GLU9_9BACI/7-355
--TLTMLKELTDARGIAGNEREPREVMKKYIEPFADELSTDNLGSLVAKKVGEENGPKIMVAGHLDEVGFMITQIDDKGFLRFQTVGGWWSQVMLAQRVTIVTRKG-DVTGVIGSKPPHILPPEARKKPVEIKEMFIDIGASSQEEAMEWGVRPGDQVVPYFEFQVMKEKMLLAKAWDNRIGCAIAIDVLKQLKDEKHPNVVYGVGTVQEEVGLRGAKTSANYIKPDIAFAVDVGIAGDTPGITAKEAQSKMGDGPQIILYDASVIGHTGLRDFVVDVADELQIPYQYDSVAGGGTDAGAIHIAVNGIPSMAITIATRYIHSHAAMLHRDDYENAVKLIVEVIKRLDKEAV--
>tr|A0A0B4RAA2|A0A0B4RAA2_9BACL/6-356
-ETQLMLKELTDANGIPGNERQSREVMKKYIEPYADSIETDGLGSLIAKKEGLADGPKIMVAGHLDEVGFMITQIDEKGFLKFQPVGGWWSQVMLAQRVTITTRNDKEITGVIGSKPPHILTPEARKKPVEIKDMFIDIGASSREEVKEWGITPGDMVTPYFEFTVMNDKLLMAKAWDNRIGCAIAIDVLKGLKGVDHPNVVYGVGTVQEEIGLRGAKTATAKIQPDIGFAVDVGIAGDTPGITSKESNSKMGDGPQLLLFDASMVSHRGLRELVVDTAEEAGIPYQFETIAGGGTDAGSIHLTANGVPALAIGVATRYIHSHAGILHRDDYENAVKLIIEVIKKLDKDTV--
>tr|A0A497YFX7|A0A497YFX7_9BACL/6-357
-ETQQMLKELTDANGIPGNERQSREVMKKYIEPFADTIETDNLGSLIAKKEGLADGPKIMVAGHLDEVGFMISQIDDKGFLKFQTVGGWWNQVMLAQRVTITTRSGKEITGVIGSKPPHILSPEARKKPVEIKDMFIDIGASSREEAKEWGVTPGDMVTPYFEFTVMNDKLLMAKAWDNRIGCAIAIDVLKGLKGVDHPNIVYGVGTVQEEVGLRGAKTATSFIQPDIGFAVDVGIAGDTPGVTSKESNSKMGDGPQILLFDASMVSHRGLRELVVDTAEESGIPFQFETIAGGGTDAGSIHLTANGVPALSIGVATRYIHSHAGILHRDDYENAVKLIIEVIKKLDRDTVT-
>tr|A0A437SHM9|A0A437SHM9_BACTU/6-355
-ETLTMLKELTDARGIAGNEREPREVMKKYIEPFADELSTDNLGSLVAKKVGEENGPKIMVAGHLDEVGFMITQIDDKGFLRFQTVGGWWSQVMLAQRVTIVTRKG-DVIGVIGSKPPHILPPEARKKPVEIKDMFIDIGASSQEEAVEWGVRPGDQVVPYFEFQVMKEKMLLAKAWDNRIGCAIAIDVLKQLKDEKHPNVVYGVGTVQEEVGLRGAKTSANYIKPDIAFAVDVGIAGDTPGVTSKEAQSKMGDGPQIILYDASVIGHTGLRDFVVDVADELQIPYQYDSVAGGGTDAGAIHIAVNGIPSMAITIATRYIHSHATMLHRDDYENAVKLIVEVIKRLDKEAV--
>tr|Q817H8|Q817H8_BACCR/9-357
--TLAMLKELTDARGIAGNEREPREVMKKYIEPFADELSTDNLGSLVAKKVGEENGPKIMVAGHLDEVGFMITQIDDKGFLRFQTVGGWWSQVMLAQRVTIVTRKG-DVTGVIGSKPPHILPPEARKKPVEIKDMFIDIGASSQEEAMEWGVRPGDQVVPYFEFQVMKEKMLLAKAWDNRIGCAIAIDVLKQLKDEKHPNVVYGVGTVQEEVGLRGAKTSANYIKPDIAFAVDVGIAGDTPGVTSKEAQSKMGDGPQIILYDASVIGHTGLRDFVVDVADELQIPYQYDSVAGGGTDAGAIHIAVNGIPSMAITIATRYIHSHAAMLHRDDYENAVKLIVEVIKRLDKEAV--
>tr|A0A511UXW6|A0A511UXW6_9BACI/6-356
-ETLTMLKDLTDAKAISGDEKEARDVMEKYITPYAEEVYTDHLGSLIAKKTGDENGPKVMVAGHLDEIGFMVTRIDEKGFVYFQTIGGWWSQVMLAQRVTIMTSKG-DVTGVIGSKPPHILPPEARKKPVAIKDMFIDIGATSKEEALEFGVKPGDSIVPYFEFTQLKEKMLMAKAWDNRIGCAIAIEVLKQLENSKHPNIVYGVGTVQEEVGLRGAKTSAHMIKPDIAFAVDVGIAGDTPGISEHDADSKLGDGPQIILYDASMVSHKGLRDLVVQTADEKDIPYQYASIAGGGTDSGSIHLTADGVPALSITIATRYIHSHAAILHRDDFENAVKLIVEVIKKLDRETVN-
>tr|A0A226R8U3|A0A226R8U3_9BACI/7-355
--TLTMLKELTDARGIAGNEREPREVMKKYIEPFADELSTDNLGSLVAKKVGEENGPKIMVAGHLDEVGFMITQIDDKGFLRFQTVGGWWSQVMLAQRVTIVTRKG-DVTGVIGSKPPHILPPEARKKPVEIKDMFIDIGASSQEEAMEWGVRPGDQVVPYFEFQVMKEKMLLAKAWDNRIGCAIAIDVLKQLKDEKHPNVVYGVGTVQEEVGLRGAKTSANYIKPDIAFAVDVGIAGDTPGVTSKEAQSKMGDGPQIILYDASVIGHTGLRDFVVDVADELQIPYQYDSVAGGGTDAGAIHIAINGIPSMAITIATRYIHSHAAMLHRDDYENAVKLIVEVIKRLDKEAV--
>tr|J8J0M2|J8J0M2_BACCE/7-355
--TLTMLKELTDARGIAGNEREPREVMKKYIEPFADELSTDNLGSLVAKKVGEENGPKIMVAGHLDEVGFMITQIDDKGFLRFQTVGGWWSQVMLAQRVTIVTRKG-DVTGVIGSKPPHILPPEARKKPVEIKDMFIDIGASSQEEAMEWGVRPGDQVVPYFEFQVMKEKMLLAKAWDNRIGCAIAIDVLKQLKDEKHPNVVYGVGTVQEEVGLRGAKTSANYIKPDIAFAVDVGIAGDTPGVTSKEAQSKMGDGPQIILYDASVIGHTGLRDFVVDVADELQIPYQYDSVAGGGTDAGAIHIAINGIPSMAITIATRYIHSHAAMLHRDDYENAVKLIVEVIKRLDKEAV--
>tr|A0A365K7K2|A0A365K7K2_9BACL/6-356
-ETQQMLKELTDANGIPGNERQSREVMKKYIEPFADTIETDNLGSLIAKKEGLAGGPKIMVAGHLDEVGFMISQIDDKGFLKFQTVGGWWNQVMLAQRVTITTRSGKEITGVIGSKPPHILSPEARKKPVEIKDMFIDIGASSHEEAKEWGVTPGDMVTPYFEFTVMNDKLLMAKAWDNRIGCAIAIDVLKGLKGVDHPNVVYGVGTVQEEVGLRGAKTATSFIQPDIGFAVDVGIAGDTPGVTSKESNSKMGDGPQILLFDASMVSHRGLRELVVDTAEESGIPYQFETIAGGGTDAGSIHLTANGVPALSIGVATRYIHSHAGILHRDDYENAVKLIIEVIKKLDKDTV--
>tr|A0A0G8EJT6|A0A0G8EJT6_BACCE/7-355
--TLTMLKELTDARGIAGNEREPREVMKKYIEPFADELSTDNLGSLVAKKVGGENGPKIMVAGHLDEVGFMITQIDDKGFLRFQTVGGWWSQVMLAQRVTIVTRKG-DVTGVIGSKPPHILPPEARKKPVEIKDMFIDIGASSQEEAMEWGVRPGDQVVPYFEFQVMKEKMLLAKAWDNRIGCAIAIDVLKQLKDEKHPNVVYGVGTVQEEVGLRGAKTSANYIKPDIAFAVDVGIAGDTPGVTAKEAQSKMGDGPQIILYDASVIGHTGLRDFVVDVADELQIPYQYDSVAGGGTDAGAIHISANGIPSMAITIATRYIHSHAAMLHRDDYENAVKLIVEVIKRLDKEAV--
>tr|A0A2A3AAL0|A0A2A3AAL0_9BACI/6-356
-ETLTMLKDLTDARGVPGNEREARDVMEQYIKPYADSVYTDNLGSLIAEKRGDKKGPKVMVAGHLDEVGFMVTRVDENGFVYFQTVGGWWSQVMLAQRVTIMTGKG-DVTGVIGSKPPHILSAEQRKKPVDIKDMFIDIGAGSREEAAEFGVKPGDSVVPYFEFTQMNEKMLLAKAWDNRIGCAIAIEVLKRLKKEKHPNIVYGVGTVQEEVGLRGAKTAANMIQPDIAFGVDVGIAGDTPGVTDKDAQASMGEGPQIILYDASMISHKGLRDFVTDTADKNNIPYQFDSMAAGGTDSGSIHLSHNGVPALSITVPTRYIHSHAAMLHRDDFENAVSIIVEVIKNLDNKTVE-
>tr|A0A0K9GX21|A0A0K9GX21_9BACI/6-356
-ETLTMLKGLTDARGIAGNEGEVRQIMKEYITPFADEVTTDNLGSLIAKKTGQEGGPEIIVTGHLDEVGFMITQIDAKGFLRFQTVGGWWSQVMLAQRVTIVTRKG-DVTGVIGSKPPHILSPEARKKPVDIKDMFIDIGASSKEEAEEWGVRPGDMVVPYFEFTVMNEKMLLAKAWDNRIGCAIAIDVLKQLKDSEHPNIVYGIGAVQEEVGLRGAKTSTFKIQPDIGFAVDVGIAGDTPGVTAKEALSKMGEGPQIVLYDASMVSHKGLRDLVTDTADEMKIPYQYESMPGGGTDAGSIHVTANGVPALAITIATRYIHSHAAMLHRDDYENAVKLIVEVIKKLDRKTVD-
>tr|A0A1G9RQC9|A0A1G9RQC9_9BACI/6-356
-ETLTMLKDLTDANGIPGNEREVREVMTKYIAPYADEVTTDGLGSLIAKKVGKEGGPRIIVAGHLDEVGFMVTQIDDKGFLRFQPVGGWWSQVMLAQRVTVVTNKG-DIVGVIGSKPPHIISVEARKKPVDIKDMFIDIGASSREEVLEWGVLPGDMVVPYFEFTVMNEKMLLAKAWDNRIGCAIAIDVMKQLKDVDHPNEVYGLGTTQEEIGSRGAKTAAEKINPDIGFAVDVGIAGDTPGISEKEAMSKMGKGPQIILYDATLVAHKGLREYIINLADELNIPYQFDAIPGGGTDAGPIHLAHHGVPSIAITIATRYIHSHAAMLHRDDYENAVKLIVEVIKRLDREAVD-
>tr|A0A6K8EG84|A0A6K8EG84_STAAU/3-353
-QSVKLLKHLTDVNGIAGYEMQVKEAMRNYIEPVSDQIIEDNLGGIFGKKNAENGQYSIMISGHMDEVGFMVTKIDKHGFISFTPVGGWWNQVMLSQKVTITTDSGKEIRGIIGSKPPHVLTPEERKKPMEIKNMFIDIGVSSKGEAEEAGVEVGNMVTPYSEFEVLANKYLTAKAFDNRYGCALAIEVLQRLKDKNIGINLYSGATVQEEVGLRGAKVAANTIKPDLAIAVDVGIAYDTPGMSGQTSDSKLGGGPVVIMMDATSIAHQGLRKHIKDIAKKHNIEVQWDTTPGGGTDAGSIHVANEGIPTMTIGVTLRYMHSNVSVLNVDDYENSIRLVTEIVRSLNDETY--
>tr|A0A657ZE86|A0A657ZE86_9BACI/7-355
--TLTMLKELTDARGIAGNEREPREVMKKYIEPFADELSTDNLGSLVAKKIGEENGPKIMVAGHLDEVGFMITQIDDKGFLRFQTVGGWWSQVMLAQRVTIVTRKG-DITGVIGSKPPHILPPEARKKPVEIKDMFIDIGASSQEEAMEWGVRPGDQVVPYFEFQVMKEKMLLAKSWDNRIGCAIAIDVLKQLKDEKHPNVVYGVGTVQEEVGLRGAKTSANYIKPDIAFAVDVGIAGDTPGVTAKEAQSKMGDGPQIILYDASVIGHTGLRDFVVDVADELQIPYQYDSVAGGGTDAGAIHISANGIPSMAITIATRYIHSHAAMLHRDDYENAVKLIVEVIKRLDKEAV--
>tr|A0A6M1F502|A0A6M1F502_STAAU/3-353
-QSVKLLKHLTDVNGIAGYEMQVKEAMRNYIEPVSDQIIEDNLGGIFGKKNAENGQYSIMISGHMDEVGFMVTKIDKHGFISFTPVGGWWNQVMLSQKVTITTDSGKEIRGIIGSKPPHVLTPEERKKPMEIKNMFIDIGVSSKGEAEEAGVEVGNMVTPYSEFEVLANKYLTAKAFDNRYGCALAIEVLQRLKDENIGINLYSGATVQEEVGLRGAKVAANTIKPDLAIAVDVGIAYDTPGMSGQTSDSKLGGGPVVIMMDATSIAHQGLRKHIKDVAKKHNIEVQWDTTPGGGTDAGSIHVANEGIPTMTIGVTLRYMHSNVSVLNVDDYENSIRLVTEIVRSLNDETY--
>tr|A0A2C1RY02|A0A2C1RY02_BACCE/7-355
--TLTMLKELTDARGIAGNEREPREVMKKYIEPFADELSTDNLGSLVAKKVGEENGPKIMVAGHLDEVGFMITQIDDKGFLRFQTVGGWWSQVMLAQRVTIVTRKG-DVTGVIGSKPPHILPPEARKKPVEIKDMFIDIGASSQEEAMEWGVRPGDQVVPYFEFQVMKEKMLLAKAWDNRIGCAIAIDVLKQLKDEKHPNVVYGVGTVQEEVGLRGAKTSANYIKPDIALAVDVGIAGDTPGVTSKEAQSKMGDGPQIILYDASVIGHTGLRDFVVDVADELQIPYQYDSVAGGGTDAGAIHIAVNGIPSMAITIATRYIHSHAAMLHRDDYENAVKLIVEVIKRLDKEAV--
>tr|A0A2A8SLV4|A0A2A8SLV4_9BACI/8-355
---LTMLKELTDARGIAGNEREPREVMKKYIAPFADEVSTDNLGSLVAKKVGDGNGPKIMVAGHLDEVGFMITQIDDKGFLRFQTVGGWWSQVMLAQRVTIVTSKG-DVTGVIGSKPPHVLSVDARKKPVDIKDMFIDIGASSKEEAMEWGVRPGDQVVPYFEFQVMKEKMLLAKAWDNRIGCAIAIDVLKQLKDEKHPNIVYGVGTVQEEVGLRGAKTSANYIQPDIAFAVDVGIAGDTPGISEKEAQGKMGDGPQIILYDASIVGHKGLRDFVVGVADELNIPYQYDALPGGGTDAGAIHVSVDGIPAMAITIATRYIHSHAAMLHRDDYENTVKLIVEVVKRLDAEAV--
>tr|A0A0D0R5J8|A0A0D0R5J8_9BACI/7-355
--TLTMLKELTDARGIAGNEREPREVMKKYIEPFADELSTDNLGSLVAKKVGEENGPKIMVAGHLDEVGFMITQIDDKGFLRFQTVGGWWSQVMLAQRVTIVTRKG-DVTGVIGSKPPHILPPEARKKPVEIKDMFIDIGASSQEEAMEWGVRPGDQVVPYFEFQVMKEKMLLAKAWDNRIGCAIAIDVLKQLKDEKHPNVVYGVGTVQEEVGLRGAKTSANYIKPDIAFAVDVGIAGDTPGVTSKEAQSKMGDGPQIILYDASVIGHTGLRDFVVDVADELQIPYQYDSVAGGGTDAGAIHIAVNGIPSMAITIATRYIHSHAAMLHRDDYENAVKLIVEVIKRLDKDAV--
>tr|A0A0D0RFK4|A0A0D0RFK4_9BACI/7-355
--TLTMLKELTDARGIAGNEREPREVMKKYIEPFADELSTDNLGSLVAKKVGEENGPKIMVAGHLDEVGFMITQIDDKGFLRFQTVGGWWSQVMLAQRVTIVTRKG-DVTGVIGSKPPHILPPEARKKPVEIKDMFIDIGASSQEEAMEWGVRPGDQVVPYFEFQVMKEKMLLAKAWDNRIGCAIAIDVLKQLKDEKHPNVVYGVGTVQEEVGLRGAKTSANYIKPDIAFAVDVGIAGDTPGVTSKEAQSKMGDGPQIILYDASVIGHTGLRDFVVDVADELQIPYQYDSVAGGGTDAGAIHIAVNGIPSMAITIATRYIHSHAAMLHRDDYENAVKLIVEVIKRLDKDAV--
>tr|A0A0K0QI68|A0A0K0QI68_BACTU/7-355
--TLTMLKELTDARGIAGNEREPREVMKKYIEPFADELSTDNLGSLVAKKVGEENGPKIMVAGHLDEVGFMITQIDDKGFLRFQTVGGWWSQVMLAQRVTIVTRKG-DVTGVIGSKPPHILPPEARKKPVEIKDMFIDIGASSQEEAMEWGVRPGDQVVPYFEFQVMKEKMLLAKAWDNRIGCAIAIDVLKQLKDEKHPNVVYGVGTVQEEVGLRGAKTSANYIKPDIAFAVDVGIAGDTPGVTSKEAQSKMGDGPQIILYDASVIGHTGLRDFVVDVADELQIPYQYDSVAGGGTDAGAIHIAVNGIPSMAITIATRYIHSHAAMLHRDDYENAVKLIVEVIKRLDKDAV--
>tr|A0A150DHJ7|A0A150DHJ7_BACCE/7-355
--TLTMLKELTDARGIAGNEREPREVMKKYIEPFADELSTDNLGSLVAKKVGEENGPKIMVAGHLDEVGFMITQIDDKGFLRFQTVGGWWSQVMLAQRVTIVTRKG-DVTGVIGSKPPHILPPEARKKPVEIKDMFIDIGASSQEEAMEWGVRPGDQVVPYFEFQVMKEKMLLAKAWDNRIGCAIAIDVLKQLKDEKHPNVVYGVGTVQEEVGLRGAKTSANYIKPDIAFAVDVGIAGDTPGVTSKEAQSKMGDGPQIILYDASVIGHTGLRDFVVDVADELQIPYQYDSVAGGGTDAGAIHIAVNGIPSMAITIATRYIHSHAAMLHRDDYENAVKLIVEVIKRLDKDAV--
>tr|A0A1H5SH55|A0A1H5SH55_9BACI/7-355
--TLTMLKELTDARGIAGNEREPREVMKKYIEPFADELSTDNLGSLVAKKVGEENGPKIMVAGHLDEVGFMITQIDDKGFLRFQTVGGWWSQVMLAQRVTIVTRKG-DVTGVIGSKPPHILPPEARKKPVEIKDMFIDIGASSQEEAMEWGVRPGDQVVPYFEFQVMKEKMLLAKAWDNRIGCAIAIDVLKQLKDEKHPNVVYGVGTVQEEVGLRGAKTSANYIKPDIAFAVDVGIAGDTPGVTSKEAQSKMGDGPQIILYDASVIGHTGLRDFVVDVADELQIPYQYDSVAGGGTDAGAIHIAVNGIPSMAITIATRYIHSHAAMLHRDDYENAVKLIVEVIKRLDKDAV--
>tr|A0A243AR41|A0A243AR41_BACTU/7-355
--TLTMLKELTDARGIAGNEREPREVMKKYIEPFADELSTDNLGSLVAKKVGEENGPKIMVAGHLDEVGFMITQIDDKGFLRFQTVGGWWSQVMLAQRVTIVTRKG-DVTGVIGSKPPHILPPEARKKPVEIKDMFIDIGASSQEEAMEWGVRPGDQVVPYFEFQVMKEKMLLAKAWDNRIGCAIAIDVLKQLKDEKHPNVVYGVGTVQEEVGLRGAKTSANYIKPDIAFAVDVGIAGDTPGVTSKEAQSKMGDGPQIILYDASVIGHTGLRDFVVDVADELQIPYQYDSVAGGGTDAGAIHIAVNGIPSMAITIATRYIHSHAAMLHRDDYENAVKLIVEVIKRLDKDAV--
>tr|A0A243J836|A0A243J836_BACTU/7-355
--TLTMLKELTDARGIAGNEREPREVMKKYIEPFADELSTDNLGSLVAKKVGEENGPKIMVAGHLDEVGFMITQIDDKGFLRFQTVGGWWSQVMLAQRVTIVTRKG-DVTGVIGSKPPHILPPEARKKPVEIKDMFIDIGASSQEEAMEWGVRPGDQVVPYFEFQVMKEKMLLAKAWDNRIGCAIAIDVLKQLKDEKHPNVVYGVGTVQEEVGLRGAKTSANYIKPDIAFAVDVGIAGDTPGVTSKEAQSKMGDGPQIILYDASVIGHTGLRDFVVDVADELQIPYQYDSVAGGGTDAGAIHIAVNGIPSMAITIATRYIHSHAAMLHRDDYENAVKLIVEVIKRLDKDAV--
>tr|A0A243LQW8|A0A243LQW8_BACTU/7-355
--TLTMLKELTDARGIAGNEREPREVMKKYIEPFADELSTDNLGSLVAKKVGEENGPKIMVAGHLDEVGFMITQIDDKGFLRFQTVGGWWSQVMLAQRVTIVTRKG-DVTGVIGSKPPHILPPEARKKPVEIKDMFIDIGASSQEEAMEWGVRPGDQVVPYFEFQVMKEKMLLAKAWDNRIGCAIAIDVLKQLKDEKHPNVVYGVGTVQEEVGLRGAKTSANYIKPDIAFAVDVGIAGDTPGVTSKEAQSKMGDGPQIILYDASVIGHTGLRDFVVDVADELQIPYQYDSVAGGGTDAGAIHIAVNGIPSMAITIATRYIHSHAAMLHRDDYENAVKLIVEVIKRLDKDAV--
>tr|A0A2H3QPM5|A0A2H3QPM5_9BACI/7-355
--TLTMLKELTDARGIAGNEREPREVMKKYIEPFADELSTDNLGSLVAKKVGEENGPKIMVAGHLDEVGFMITQIDDKGFLRFQTVGGWWSQVMLAQRVTIVTRKG-DVTGVIGSKPPHILPPEARKKPVEIKDMFIDIGASSQEEAMEWGVRPGDQVVPYFEFQVMKEKMLLAKAWDNRIGCAIAIDVLKQLKDEKHPNVVYGVGTVQEEVGLRGAKTSANYIKPDIAFAVDVGIAGDTPGVTSKEAQSKMGDGPQIILYDASVIGHTGLRDFVVDVADELQIPYQYDSVAGGGTDAGAIHIAVNGIPSMAITIATRYIHSHAAMLHRDDYENAVKLIVEVIKRLDKDAV--
>tr|A0A433MBS4|A0A433MBS4_9BACI/7-355
--TLTMLKELTDARGIAGNEREPREVMKKYIEPFADELSTDNLGSLVAKKVGEENGPKIMVAGHLDEVGFMITQIDDKGFLRFQTVGGWWSQVMLAQRVTIVTRKG-DVTGVIGSKPPHILPPEARKKPVEIKDMFIDIGASSQEEAMEWGVRPGDQVVPYFEFQVMKEKMLLAKAWDNRIGCAIAIDVLKQLKDEKHPNVVYGVGTVQEEVGLRGAKTSANYIKPDIAFAVDVGIAGDTPGVTSKEAQSKMGDGPQIILYDASVIGHTGLRDFVVDVADELQIPYQYDSVAGGGTDAGAIHIAVNGIPSMAITIATRYIHSHAAMLHRDDYENAVKLIVEVIKRLDKDAV--
>tr|A0A6D1T6X5|A0A6D1T6X5_9BACI/7-355
--TLTMLKELTDARGIAGNEREPREVMKKYIEPFADELSTDNLGSLVAKKVGEENGPKIMVAGHLDEVGFMITQIDDKGFLRFQTVGGWWSQVMLAQRVTIVTRKG-DVTGVIGSKPPHILPPEARKKPVEIKDMFIDIGASSQEEAMEWGVRPGDQVVPYFEFQVMKEKMLLAKAWDNRIGCAIAIDVLKQLKDEKHPNVVYGVGTVQEEVGLRGAKTSANYIKPDIAFAVDVGIAGDTPGVTSKEAQSKMGDGPQIILYDASVIGHTGLRDFVVDVADELQIPYQYDSVAGGGTDAGAIHIAVNGIPSMAITIATRYIHSHAAMLHRDDYENAVKLIVEVIKRLDKDAV--
>tr|A0A6H9K022|A0A6H9K022_9BACI/7-355
--TLTMLKELTDARGIAGNEREPREVMKKYIEPFADELSTDNLGSLVAKKVGEENGPKIMVAGHLDEVGFMITQIDDKGFLRFQTVGGWWSQVMLAQRVTIVTRKG-DVTGVIGSKPPHILPPEARKKPVEIKDMFIDIGASSQEEAMEWGVRPGDQVVPYFEFQVMKEKMLLAKAWDNRIGCAIAIDVLKQLKDEKHPNVVYGVGTVQEEVGLRGAKTSANYIKPDIAFAVDVGIAGDTPGVTSKEAQSKMGDGPQIILYDASVIGHTGLRDFVVDVADELQIPYQYDSVAGGGTDAGAIHIAVNGIPSMAITIATRYIHSHAAMLHRDDYENAVKLIVEVIKRLDKDAV--
>tr|A0A6I0A323|A0A6I0A323_9BACI/7-355
--TLTMLKELTDARGIAGNEREPREVMKKYIEPFADELSTDNLGSLVAKKVGEENGPKIMVAGHLDEVGFMITQIDDKGFLRFQTVGGWWSQVMLAQRVTIVTRKG-DVTGVIGSKPPHILPPEARKKPVEIKDMFIDIGASSQEEAMEWGVRPGDQVVPYFEFQVMKEKMLLAKAWDNRIGCAIAIDVLKQLKDEKHPNVVYGVGTVQEEVGLRGAKTSANYIKPDIAFAVDVGIAGDTPGVTSKEAQSKMGDGPQIILYDASVIGHTGLRDFVVDVADELQIPYQYDSVAGGGTDAGAIHIAVNGIPSMAITIATRYIHSHAAMLHRDDYENAVKLIVEVIKRLDKDAV--
>tr|B7IJW9|B7IJW9_BACC2/7-355
--TLTMLKELTDARGIAGNEREPREVMKKYIEPFADELSTDNLGSLVAKKVGEENGPKIMVAGHLDEVGFMITQIDDKGFLRFQTVGGWWSQVMLAQRVTIVTRKG-DVTGVIGSKPPHILPPEARKKPVEIKDMFIDIGASSQEEAMEWGVRPGDQVVPYFEFQVMKEKMLLAKAWDNRIGCAIAIDVLKQLKDEKHPNVVYGVGTVQEEVGLRGAKTSANYIKPDIAFAVDVGIAGDTPGVTSKEAQSKMGDGPQIILYDASVIGHTGLRDFVVDVADELQIPYQYDSVAGGGTDAGAIHIAVNGIPSMAITIATRYIHSHAAMLHRDDYENAVKLIVEVIKRLDKDAV--
>tr|C3DR49|C3DR49_BACTS/7-355
--TLTMLKELTDARGIAGNEREPREVMKKYIEPFADELSTDNLGSLVAKKVGEENGPKIMVAGHLDEVGFMITQIDDKGFLRFQTVGGWWSQVMLAQRVTIVTRKG-DVTGVIGSKPPHILPPEARKKPVEIKDMFIDIGASSQEEAMEWGVRPGDQVVPYFEFQVMKEKMLLAKAWDNRIGCAIAIDVLKQLKDEKHPNVVYGVGTVQEEVGLRGAKTSANYIKPDIAFAVDVGIAGDTPGVTSKEAQSKMGDGPQIILYDASVIGHTGLRDFVVDVADELQIPYQYDSVAGGGTDAGAIHIAVNGIPSMAITIATRYIHSHAAMLHRDDYENAVKLIVEVIKRLDKDAV--
>tr|J3X481|J3X481_BACTU/7-355
--TLTMLKELTDARGIAGNEREPREVMKKYIEPFADELSTDNLGSLVAKKVGEENGPKIMVAGHLDEVGFMITQIDDKGFLRFQTVGGWWSQVMLAQRVTIVTRKG-DVTGVIGSKPPHILPPEARKKPVEIKDMFIDIGASSQEEAMEWGVRPGDQVVPYFEFQVMKEKMLLAKAWDNRIGCAIAIDVLKQLKDEKHPNVVYGVGTVQEEVGLRGAKTSANYIKPDIAFAVDVGIAGDTPGVTSKEAQSKMGDGPQIILYDASVIGHTGLRDFVVDVADELQIPYQYDSVAGGGTDAGAIHIAVNGIPSMAITIATRYIHSHAAMLHRDDYENAVKLIVEVIKRLDKDAV--
>tr|J7TL11|J7TL11_BACCE/7-355
--TLTMLKELTDARGIAGNEREPREVMKKYIEPFADELSTDNLGSLVAKKVGEENGPKIMVAGHLDEVGFMITQIDDKGFLRFQTVGGWWSQVMLAQRVTIVTRKG-DVTGVIGSKPPHILPPEARKKPVEIKDMFIDIGASSQEEAMEWGVRPGDQVVPYFEFQVMKEKMLLAKAWDNRIGCAIAIDVLKQLKDEKHPNVVYGVGTVQEEVGLRGAKTSANYIKPDIAFAVDVGIAGDTPGVTSKEAQSKMGDGPQIILYDASVIGHTGLRDFVVDVADELQIPYQYDSVAGGGTDAGAIHIAVNGIPSMAITIATRYIHSHAAMLHRDDYENAVKLIVEVIKRLDKDAV--
>tr|R8CG75|R8CG75_BACCE/7-355
--TLTMLKELTDARGIAGNEREPREVMKKYIEPFADELSTDNLGSLVAKKVGEENGPKIMVAGHLDEVGFMITQIDDKGFLRFQTVGGWWSQVMLAQRVTIVTRKG-DVTGVIGSKPPHILPPEARKKPVEIKDMFIDIGASSQEEAMEWGVRPGDQVVPYFEFQVMKEKMLLAKAWDNRIGCAIAIDVLKQLKDEKHPNVVYGVGTVQEEVGLRGAKTSANYIKPDIAFAVDVGIAGDTPGVTSKEAQSKMGDGPQIILYDASVIGHTGLRDFVVDVADELQIPYQYDSVAGGGTDAGAIHIAVNGIPSMAITIATRYIHSHAAMLHRDDYENAVKLIVEVIKRLDKDAV--
>tr|R8E2Z7|R8E2Z7_BACCE/7-355
--TLTMLKELTDARGIAGNEREPREVMKKYIEPFADELSTDNLGSLVAKKVGEENGPKIMVAGHLDEVGFMITQIDDKGFLRFQTVGGWWSQVMLAQRVTIVTRKG-DVTGVIGSKPPHILPPEARKKPVEIKDMFIDIGASSQEEAMEWGVRPGDQVVPYFEFQVMKEKMLLAKAWDNRIGCAIAIDVLKQLKDEKHPNVVYGVGTVQEEVGLRGAKTSANYIKPDIAFAVDVGIAGDTPGVTSKEAQSKMGDGPQIILYDASVIGHTGLRDFVVDVADELQIPYQYDSVAGGGTDAGAIHIAVNGIPSMAITIATRYIHSHAAMLHRDDYENAVKLIVEVIKRLDKDAV--
>tr|R8FCC0|R8FCC0_BACCE/7-355
--TLTMLKELTDARGIAGNEREPREVMKKYIEPFADELSTDNLGSLVAKKVGEENGPKIMVAGHLDEVGFMITQIDDKGFLRFQTVGGWWSQVMLAQRVTIVTRKG-DVTGVIGSKPPHILPPEARKKPVEIKDMFIDIGASSQEEAMEWGVRPGDQVVPYFEFQVMKEKMLLAKAWDNRIGCAIAIDVLKQLKDEKHPNVVYGVGTVQEEVGLRGAKTSANYIKPDIAFAVDVGIAGDTPGVTSKEAQSKMGDGPQIILYDASVIGHTGLRDFVVDVADELQIPYQYDSVAGGGTDAGAIHIAVNGIPSMAITIATRYIHSHAAMLHRDDYENAVKLIVEVIKRLDKDAV--
>tr|R8G3G4|R8G3G4_BACCE/7-355
--TLTMLKELTDARGIAGNEREPREVMKKYIEPFADELSTDNLGSLVAKKVGEENGPKIMVAGHLDEVGFMITQIDDKGFLRFQTVGGWWSQVMLAQRVTIVTRKG-DVTGVIGSKPPHILPPEARKKPVEIKDMFIDIGASSQEEAMEWGVRPGDQVVPYFEFQVMKEKMLLAKAWDNRIGCAIAIDVLKQLKDEKHPNVVYGVGTVQEEVGLRGAKTSANYIKPDIAFAVDVGIAGDTPGVTSKEAQSKMGDGPQIILYDASVIGHTGLRDFVVDVADELQIPYQYDSVAGGGTDAGAIHIAVNGIPSMAITIATRYIHSHAAMLHRDDYENAVKLIVEVIKRLDKDAV--
>tr|R8GA07|R8GA07_BACCE/7-355
--TLTMLKELTDARGIAGNEREPREVMKKYIEPFADELSTDNLGSLVAKKVGEENGPKIMVAGHLDEVGFMITQIDDKGFLRFQTVGGWWSQVMLAQRVTIVTRKG-DVTGVIGSKPPHILPPEARKKPVEIKDMFIDIGASSQEEAMEWGVRPGDQVVPYFEFQVMKEKMLLAKAWDNRIGCAIAIDVLKQLKDEKHPNVVYGVGTVQEEVGLRGAKTSANYIKPDIAFAVDVGIAGDTPGVTSKEAQSKMGDGPQIILYDASVIGHTGLRDFVVDVADELQIPYQYDSVAGGGTDAGAIHIAVNGIPSMAITIATRYIHSHAAMLHRDDYENAVKLIVEVIKRLDKDAV--
>tr|R8IYL3|R8IYL3_BACCE/7-355
--TLTMLKELTDARGIAGNEREPREVMKKYIEPFADELSTDNLGSLVAKKVGEENGPKIMVAGHLDEVGFMITQIDDKGFLRFQTVGGWWSQVMLAQRVTIVTRKG-DVTGVIGSKPPHILPPEARKKPVEIKDMFIDIGASSQEEAMEWGVRPGDQVVPYFEFQVMKEKMLLAKAWDNRIGCAIAIDVLKQLKDEKHPNVVYGVGTVQEEVGLRGAKTSANYIKPDIAFAVDVGIAGDTPGVTSKEAQSKMGDGPQIILYDASVIGHTGLRDFVVDVADELQIPYQYDSVAGGGTDAGAIHIAVNGIPSMAITIATRYIHSHAAMLHRDDYENAVKLIVEVIKRLDKDAV--
>tr|R8K139|R8K139_BACCE/7-355
--TLTMLKELTDARGIAGNEREPREVMKKYIEPFADELSTDNLGSLVAKKVGEENGPKIMVAGHLDEVGFMITQIDDKGFLRFQTVGGWWSQVMLAQRVTIVTRKG-DVTGVIGSKPPHILPPEARKKPVEIKDMFIDIGASSQEEAMEWGVRPGDQVVPYFEFQVMKEKMLLAKAWDNRIGCAIAIDVLKQLKDEKHPNVVYGVGTVQEEVGLRGAKTSANYIKPDIAFAVDVGIAGDTPGVTSKEAQSKMGDGPQIILYDASVIGHTGLRDFVVDVADELQIPYQYDSVAGGGTDAGAIHIAVNGIPSMAITIATRYIHSHAAMLHRDDYENAVKLIVEVIKRLDKDAV--
>tr|R8RJG3|R8RJG3_BACCE/7-355
--TLTMLKELTDARGIAGNEREPREVMKKYIEPFADELSTDNLGSLVAKKVGEENGPKIMVAGHLDEVGFMITQIDDKGFLRFQTVGGWWSQVMLAQRVTIVTRKG-DVTGVIGSKPPHILPPEARKKPVEIKDMFIDIGASSQEEAMEWGVRPGDQVVPYFEFQVMKEKMLLAKAWDNRIGCAIAIDVLKQLKDEKHPNVVYGVGTVQEEVGLRGAKTSANYIKPDIAFAVDVGIAGDTPGVTSKEAQSKMGDGPQIILYDASVIGHTGLRDFVVDVADELQIPYQYDSVAGGGTDAGAIHIAVNGIPSMAITIATRYIHSHAAMLHRDDYENAVKLIVEVIKRLDKDAV--
>tr|R8XSY0|R8XSY0_BACCE/7-355
--TLTMLKELTDARGIAGNEREPREVMKKYIEPFADELSTDNLGSLVAKKVGEENGPKIMVAGHLDEVGFMITQIDDKGFLRFQTVGGWWSQVMLAQRVTIVTRKG-DVTGVIGSKPPHILPPEARKKPVEIKDMFIDIGASSQEEAMEWGVRPGDQVVPYFEFQVMKEKMLLAKAWDNRIGCAIAIDVLKQLKDEKHPNVVYGVGTVQEEVGLRGAKTSANYIKPDIAFAVDVGIAGDTPGVTSKEAQSKMGDGPQIILYDASVIGHTGLRDFVVDVADELQIPYQYDSVAGGGTDAGAIHIAVNGIPSMAITIATRYIHSHAAMLHRDDYENAVKLIVEVIKRLDKDAV--
>tr|A0A4R2BCN2|A0A4R2BCN2_9BACI/6-354
-ETLTMLKDLTDARGIPGNEREVREVMTKYIAPYADEVTTDGLGSLIAKQGE--NGPKIMVAGHLDEVGFMVTNIDEKGFLRFQTVGGWWSQVMLAQRVTVVTRKG-DVTGVIGSKPPHILSPEARKKPVEIKDMFIDIGAVSKEEAEEWGVRPGDMVVPYFEFTVMNEKMLLAKAWDNRIGCAIAIDVMRQLKNEKHENIVYGVGTIQEEVGLRGARTSAQLIQPDIAFGVDVGIAGDTPGVSNKEAMGKMGDGPQIILYDASMVSHKGLREFVTDVADELKIPYQFDALPGGGTDSGAIHTSNRGVPSLSITIATRYIHSHAAMLHRDDYENAVKLIVEVIKRLDKETVD-
>tr|A0A242XYZ2|A0A242XYZ2_BACTU/7-355
--TLTMLKELTDARGIAGNEREPREVMKKYIEPFADELSTDNLGSLVAKKVGEENGPKIMVAGHLDEVGFMITQIDDKGFLRFQTVGGWWSQVMLAQRVTIVTRKG-DVTGVIGSKPPHILPPEARKKPVEIKDMFIDIGASSQEEAMEWGVRPGDQVVPYFEFQVMKEKMLLAKAWDNRIGCAIAIDVLKQLKDEKHPNVVYGVGTVQEEVGLRGAKTSANYIKPDIAFAVDVGIAGDTPGVTSKEAQSKMGDGPQIILYDASVIGHTGLRDFVVDVADELQIPYQYDSVAGGGTDAGAIHIAVNGIPSMAITIATRYIHSHAAMLHRDDYENAVKLIVEVIKRLDKDAV--
>tr|A0A369D176|A0A369D176_9BACI/7-355
--TLTMLKELTDARGIAGNEREPREVMKKYIEPFADELSTDNLGSLVAKKVGEENGPKIMVAGHLDEVGFMITQIDDKGFLRFQTVGGWWSQVMLAQRVTIVTRKG-DVTGVIGSKPPHILPPEARKKPVEIKDMFIDIGASSQEEAMEWGVRPGDQVVPYFEFQVMKEKMLLAKAWDNRIGCAIAIDVLKQLKDEKHPNVVYGVGTVQEEVGLRGAKTSANYIKPDIAFAVDVGIAGDTPGVTSKEAQSKMGDGPQIILYDASVIGHTGLRDFVVDVADELQIPYQYDSVAGGGTDAGAIHIAVNGIPSMAITIATRYIHSHAAMLHRDDYENAVKLIVEVIKRLDKDAV--
>tr|A0A4D7HM09|A0A4D7HM09_BACTU/7-355
--TLTMLKELTDARGIAGNEREPREVMKKYIEPFADELSTDNLGSLVAKKVGEENGPKIMVAGHLDEVGFMITQIDDKGFLRFQTVGGWWSQVMLAQRVTIVTRKG-DVTGVIGSKPPHILPPEARKKPVEIKDMFIDIGASSQEEAMEWGVRPGDQVVPYFEFQVMKEKMLLAKAWDNRIGCAIAIDVLKQLKDEKHPNVVYGVGTVQEEVGLRGAKTSANYIKPDIAFAVDVGIAGDTPGVTSKEAQSKMGDGPQIILYDASVIGHTGLRDFVVDVADELQIPYQYDSVAGGGTDAGAIHIAVNGIPSMAITIATRYIHSHAAMLHRDDYENAVKLIVEVIKRLDKDAV--
>tr|A0A4E7Q9L8|A0A4E7Q9L8_BACTI/7-355
--TLTMLKELTDARGIAGNEREPREVMKKYIEPFADELSTDNLGSLVAKKVGEENGPKIMVAGHLDEVGFMITQIDDKGFLRFQTVGGWWSQVMLAQRVTIVTRKG-DVTGVIGSKPPHILPPEARKKPVEIKDMFIDIGASSQEEAMEWGVRPGDQVVPYFEFQVMKEKMLLAKAWDNRIGCAIAIDVLKQLKDEKHPNVVYGVGTVQEEVGLRGAKTSANYIKPDIAFAVDVGIAGDTPGVTSKEAQSKMGDGPQIILYDASVIGHTGLRDFVVDVADELQIPYQYDSVAGGGTDAGAIHIAVNGIPSMAITIATRYIHSHAAMLHRDDYENAVKLIVEVIKRLDKDAV--
>tr|A0A5S4JY48|A0A5S4JY48_9BACI/7-355
--TLTMLKELTDARGIAGNEREPREVMKKYIEPFADELSTDNLGSLVAKKVGEENGPKIMVAGHLDEVGFMITQIDDKGFLRFQTVGGWWSQVMLAQRVTIVTRKG-DVTGVIGSKPPHILPPEARKKPVEIKDMFIDIGASSQEEAMEWGVRPGDQVVPYFEFQVMKEKMLLAKAWDNRIGCAIAIDVLKQLKDEKHPNVVYGVGTVQEEVGLRGAKTSANYIKPDIAFAVDVGIAGDTPGVTSKEAQSKMGDGPQIILYDASVIGHTGLRDFVVDVADELQIPYQYDSVAGGGTDAGAIHIAVNGIPSMAITIATRYIHSHAAMLHRDDYENAVKLIVEVIKRLDKDAV--
>tr|A0A6K1FAY3|A0A6K1FAY3_STAAU/3-353
-QSVKLLKHLTDVNGIAGYEMQVKEAMRNYIEPVSDQIIEDNLGGIFGKKNAENGQYSIMISGHMDEVGFMVTKIDKHGFISFTPVGGWWNQVMLSQKVTITTDSGKEIRGIIGSKPPHVLTPEERKKPMEIKNMFIDIGVSSKEEAEEAGVEVGNMVTPYSEFEVLTDKYLTAKAFDNRYGCALAVEVLKRLKDENIGINLYSGATVQEEVGLRGAKVAANTIKPDLAIAVDVGIAYDTPGMSGQTSDSKLGGGPVVIMMDATSIAHQGLRKYIKDVAKKHNIEVQWDTTPGGGTDAGSIHVANEGIPTMTIGVTLRYMHSNVSVLNVDDYENSVRLVTEIVRSLNDETY--
>tr|A0A6H0TPD7|A0A6H0TPD7_BACTU/7-355
--TLTMLKELTDARGIAGNEREPREVMKKYIEPFADELSTDNLGSLVAKKIGEENGPKIMVAGHLDEVGFMITQIDDKGFLRFQTVGGWWSQVMLAQRVTIVTRKG-DVTGVIGSKPPHILPPEARKKPVEIKDMFIDIGASSQEEAMEWGVRPGDQVVPYFEFQVMKEKMLLAKAWDNRIGCAIAIDVLKQLKDEKHPNVVYGVGTVQEEVGLRGAKTSANYIKPDIAFAVDVGIAGDTPGVTAKEAQSKMGDGPQIILYDASVIGHTGLRDFVVDVADELEIPYQYDSVAGGGTDAGAIHIAVNGIPSMAITIATRYIHSHAAMLHRDDYENAVKLIVEVIKRLDKEAV--
>tr|A0A556PVG3|A0A556PVG3_9BACI/5-355
-DNMQMLKDLTDAKGIPGNEKEPREVMEKYIAPYADEVTTDHLGSLIAKKAGDENGPKIMVAGHLDEIGFMITRIDDNGFLYFQTVGGWWSQVMLAQRVTIMTKKG-DVTGVVGSQPPHILSAEQRKKPVDIKDMFIDIGAANKEEAEEFGVRPGDSVVPYFEFTQMNEKLMLAKAWDNRIGCAIAIEVLKRLKDEQHPNVVYGVGTVQEEIGLRGAKTSAHAVKPDIGFGVDVGIAGDMPGVSDKDAAAKMGEGPQIILYDASMVSHKGVRDFVVETAEENDIPFQYDSMAGGGTDSGSIHLTANGVPSLSITVPTRYIHSHAAMLHYDDFDNLVKLLVAVIKKMDHETVE-
>tr|Q3EJI8|Q3EJI8_BACTI/10-358
--TLTMLKELTDARGIAGNEREPREVMKKYIEPFADELSTDNLGSLVAKKVGEENGPKIMVAGHLDEVGFMITQIDDKGFLRFQTVGGWWSQVMLAQRVTIVTRKG-DVTGVIGSKPPHILPPEARKKPVEIKDMFIDIGASSQEEAMEWGVRPGDQVVPYFEFQVMKEKMLLAKAWDNRIGCAIAIDVLKQLKDEKHPNVVYGVGTVQEEVGLRGAKTSANYIKPDIAFAVDVGIAGDTPGVTSKEAQSKMGDGPQIILYDASVIGHTGLRDFVVDVADELQIPYQYDSVAGGGTDAGAIHIAVNGIPSMAITIATRYIHSHAAMLHRDDYENAVKLIVEVIKRLDKDAV--
>tr|A0A1V9VY40|A0A1V9VY40_9BACI/7-355
--TLTMLKELTDARGIAGNEREPREVMKKYIEPFADELSTDNLGSLVAKKVGEENGPKIMVAGHLDEVGFMLTQIDDKGFLRFQTVGGWWSQVMLAQRVTIVTRKG-DITGVIGSKPPHILPPEARKKPVDIKDMFIDIGASSQEEAMEWGVRPGDQVVPYFEFQVMKEKMLLAKAWDNRIGCAIAIDVLKQLKDEKHPNVVYGVGTVQEEVGLRGAKTSANYIKPDIAFAVDVGIAGDTPGVSAKEAQSKMGDGPQIILYDASVIGHTGLRDFVVDVADELQIPYQYDSVAGGGTDAGAIHISVNGIPSMAITIATRYIHSHAAMLHRDDYENAVKLIVEVIKRLDKEAV--
>tr|A0A136BHD4|A0A136BHD4_BACCE/6-355
-ETLTMLKELTDARGIAGNEREPREVMKKYIEPFADELSTDNLGSLVAKKVGEENGPKIMVAGHLDEVGFMITQIDDKGFLRFQTVGGWWSQVMLAQRVTIVTRKG-DVTGVIGSKPPHILPPEARKKPVEIKDMFIDIGASSQEEAMEWGVRPGDQVVPYFEFQVMKEKMLLAKAWDNRIGCAIAIDVLKQLKGEKHPNVVYGVGTVQEEVGLRGAKTSANYIKPDIAFAVDVGIAGDTPGVTSKEAQSKMGDGPQIILYDASVIGHTGLRDFVVDVADELQIPYQYDSVAGGGTDAGAIHIAVNGIPSMAITIATRYIHSHAAMLHRDDYENAVKLIVEVIKRLDKEAV--
>tr|A0A5B0DF62|A0A5B0DF62_9BACL/7-357
--TLAMLKELTDAKGIPGNEREPREIMRKYIEPFADEIEQDGLGSLIAKKTGVENGPKIMLAGHLDEVGFMISRIDDKGFLSFQTVGGWWSQVMLAQRVTIVTRKGDTVTGVIGSKPPHILSPEARKKPVDIKDMFIDVGATSKKEAMEWGILPGDMVVPYFEFTVMNEKYLLAKAWDNRIGCAIAIDVMKALKDEKHPNIVYGVGAAQEEIGLRGARTAATKIQPDIGFAVDVGIAGDTPGVTSKEATGKMGDGPQLLLFDASMVSHKGLRELVVDTAEENGIPYQFETIPGGGTDAGSIHLSGNGVPSLAICIPTRYIHSHAGILHRDDYENTVKLIVAVIKKLDRDTVN-
>tr|A0A5Q2TJZ7|A0A5Q2TJZ7_9BACI/6-355
--QLTMLKELTDARSIPGDEKEAREVMKKWISPYADKVYTDHLGSLIAEKNGNENGPKIMVAGHLDEVGFMVTRIDDKGFVYFQTVGGWWSQVMLAQRVTLLTKNG-DVIGVIGSKPPHILSAEARKKPVDIKDMFIDIGASSKEEAAEFGVKPGDSIVPYFEFTPMKEKLLLAKAWDNRIGCAIAIEVLRRLKGEDHPNRVYGVATVQEEVGLRGAKTSAYAIEPDIGFAVDVGIAGDTPGVSDKEADSKIGDGPQIILYDASMVSHKGLRDFVVETADQHQIPYQFGHLAGGGTDSGSIHLTANGVPALSITIATRYIHTHAAILHQDDFENAVQLIVEVIKKLDKDTVD-
>tr|A0A6B8K251|A0A6B8K251_9BACI/6-357
-ETLTMLKDLTDAKGIPGNEREPRQVMEKYIAPYADKIEYDNLGSLIAEKVGDANGPKIMVAGHLDEVGFMISKIDDKGFLSFQTVGGWWSQVMLAQRVTIVTRKGETITGVIGSKPPHILSPEARKKPVDIKEMFIDIGASSKEEAMSWGVMPGDMVVPYFEFSVMNEKLLLAKAWDNRIGCAIAIDVLKNLQGQDHPNIVYGVGNVQEEVGLRGAKTSTAKINPDIGFAVDVGIAGDTPGISPKESTSKMGDGPQIVLFDASMVSHKGLRDFVVDTAEENNIPYQFETIAGGGTDAGSMHISLNGVPCLSIGVATRYIHSHAGILHRDDYENTVKLIVEVIKKLDRDTVN-
>tr|A0A657VDS9|A0A657VDS9_9BACI/7-355
--TLTMLKELTDARGIAGNEREPREVMKKYIEPFADELSTDNLGSLVAKKIGEEHGPKIMVAGHLDEVGFMITQIDDKGFLRFQTVGGWWSQVMLAQRVTIVTRKG-DVTGVIGSKPPHILPPEARKKPVEIKDMFIDIGASSQEEAMEWGVRPGDQVVPYFEFQVMKEKMLLAKAWDNRIGCAIAIDVLKQLKDEKHPNVVYGVGTVQEEVGLRGAKTSANYIKPDIAFAVDVGIAGDTPGVTAKEAQSKMGDGPQIILYDASVIGHTGLRDFVVDVADELQIPYQYDSVAGGGTDAGAIHISANGIPSMAITIATRYIHSHAAMLHRDDYENAVKLIVEVIKRLDKEAV--
>tr|A0A1N7JL27|A0A1N7JL27_9BACI/6-356
-ETLTMLKDLTDARGVPGNEREARDVMEQYIKPYADSVYTDNLGSLIAEKRGDKKGPKVMVAGHLDEVGFMVTRVDENGFVYFQTVGGWWSQVMLAQRVTIMTGKG-DVTGVIGSKPPHILSAEQRKKPVDIKDMFIDIGAGSREEAAEFGVKPGDSVVPYFEFTQMNEKMLLAKAWDNRIGCAIAIEVLKRLKKEKHPNIVYGVGTVQEEVGLRGAKTAANMIQPDIAFGVDVGIAGDTPGVTNKDAQASMGEGPQIILYDASMISHKGLRDFVTDTADKNNIPYQFDSMAAGGTDSGSIHLSHNGVPALSITVPTRYIHSHAAMLHRDDFENAVSIIVEVIKNLDTKTVE-
>tr|A0A380DQD7|A0A380DQD7_STAAU/3-353
-QSVKLLKHLTDVNGIAGYEMQVKEAMRNYIEPVSDQIIEDNLGGIFGKKNAENGQYSIMISGHMDEVGFMVTKIDKHGFISFTPVGGWWNQVMLSQKVTITTDSGKEIRGIIGSKPPHVLTPEERKKPMEIKNMFIDIGVSSKEEAEEVGVEVGNMVTPYSEFEVLADKYLTAKAFDNRYGCALAVEVLKRLKDENIGINLYSGATVQEEVGLRGAKVAANTIKPDLAIAVDVGIAYDTPGMSGQTSDSKLGGGPVVIMMDATSIAHQGLRKHIKDVANRHNIEVQWDTTPGGGTDAGSIHVANEGIPTMTIGVTLRYMHSNVSVLNVDDYENSIRLVTEIVRSLNDETY--
>tr|A0A6K7FQ32|A0A6K7FQ32_STAAU/3-353
-QSVKLLKHLTDVNGIAGYEMQVKEAMRNYIEPVSDQIIEDNLGGIFGKKNAENGQYSIMISGHMDEVGFMVTKIDKHGFISFTPVGGWWNQVMLSQKVTITTDSGKEIRGIIGSKPPHVLTPEERKKPMEIKNMFIDIGVSSKEEAEEAGVEVGNMVTPYSEFEVLADKYLTAKAFDNRYGCALAVEVLKRLKDENIGINLYSGATVQEEVGLRGAKVAANTIKPDLAIAVDVGIAYDTPGMSGQTSDSKLGGGPVVIMMDATSIAHQGLLKHIKDVAKEHNIEVQWDTTPGGGTDAGSIHVANEGIPTMTIGVTLRYMHSNVSVLNVDDYENSIRLVTEIVRSLNDESY--
>tr|A0A164BXT9|A0A164BXT9_BACCE/7-355
--TLTMLKELTDARGIAGNEREPREVMKKYIEPFADELSTDNLGSLVAKKVGEEHGPKIMVAGHLDEVGFMITQIDDKGFLRFQTVGGWWSQVMLAQRVTIVTRKG-DITGVIGSKPPHILPPEARKKPVEIKDMFIDIGASSQEEAMEWGVRPGDQVVPYFEFQVMKEKMLLAKAWDNRIGCAIAIDVLKQLKDEKHPNVVYGVGTVQEEVGLRGAKTSANYIKPDIAFAVDVGIAGDTPGVTAKEAQSKMGDGPQIILYDASVIGHTGLRDFVVDVADELQIPYQYDSVAGGGTDAGAIHIAVNGIPSMAITIATRYIHSHAAMLHRDDYENAVKLIVEVIKRLDKEAV--
>tr|A0A2B0XFQ5|A0A2B0XFQ5_BACAN/7-355
--TLTMLKELTDARGIAGNEREPREVMKKYIEPFADELSTDNLGSLVAKKVGEEHGPKIMVAGHLDEVGFMITQIDDKGFLRFQTVGGWWSQVMLAQRVTIVTRKG-DITGVIGSKPPHILPPEARKKPVEIKDMFIDIGASSQEEAMEWGVRPGDQVVPYFEFQVMKEKMLLAKAWDNRIGCAIAIDVLKQLKDEKHPNVVYGVGTVQEEVGLRGAKTSANYIKPDIAFAVDVGIAGDTPGVTAKEAQSKMGDGPQIILYDASVIGHTGLRDFVVDVADELQIPYQYDSVAGGGTDAGAIHIAVNGIPSMAITIATRYIHSHAAMLHRDDYENAVKLIVEVIKRLDKEAV--
>tr|A0A4R6A447|A0A4R6A447_9NOCA/6-356
-ETLTMLKDLTDAKGIPGNEREVRDVMTKYIAPYADEVTTDGLGSLIAKKVGKEGGPKIIVAGHLDEVGFMITQIDDKGFLRFQTVGGWWSQVMLAQRVTVVTKKG-DIIGVIGSKPPHILSVEARKKPVEIKDMFIDIGASSREEAMEWGVLPGDMAVPYFEFTVMNEKMLLAKAWDNRIGCAIAIDVLKQLKGVDHPNEVYGLGTTQEEIGSRGAKTSAEKINPDIGFAVDVGIAGDTPGISEKEAMSKMGKGPQIILYDATLVAHKGLRDFITNLADELNIPYQFDAIPGGGTDAGPIHITHNGVPSLAITIATRYIHSHAAMLHRDDYENAVKLIVEVIKRLDRETVD-
>tr|A0A658X8Q7|A0A658X8Q7_STAAU/3-353
-QSVKLLKHLTDVNGIAGYEMQVKEAMRNYIEPVSDQIIEDNLGGIFGKKNAENGQYSIMISGHMDEVGFMVTKIDKHGFISFTPVGGWWNQVMLSQKVTITTDSGKEIRGIIGSKPPHVLTPEERKKPMEIKNMFIDIGVSSKGEAEEAGVEVGNMVTPYSEFEVLANKYLTAKAFDNRYGCALAIEVLQRLKDKNIGINLYSGATVQEEVGLRGAKVAANTIKPDLAIAVDVGIAYDTPGMSGQTSDSKLGGGPVVIMMDATSIAHQGLRKHIKDVAKKHNIEVQWDTTPGGGTDAGSIHVANEGIPTMTIGVTLRYMHSNVSVLNVDDYENSIRLVTEIVRSLNDETY--
>tr|A0A6M4J732|A0A6M4J732_STAAU/3-353
-QSVKLLKHLTDVNGIAGYEMQVKEAMRNYIEPVSDQIIEDNLGGIFGKKNAENGQYSIMISGHMDEVGFMVTKIDKHGFISFTPVGGWWNQVMLSQKVTITTDSGKEIRGIIGSKPPHVLTPEERKKPMEIKNMFIDIGVSSKGEAEEAGVEVGNMVTPYSEFEVLANKYLTAKAFDNRYGCALAIEVLQRLKDKNIGINLYSGATVQEEVGLRGAKVAANTIKPDLAIAVDVGIAYDTPGMSGQTSDSKLGGGPVVIMMDATSIAHQGLRKHIKDVAKKHNIEVQWDTTPGGGTDAGSIHVANEGIPTMTIGVTLRYMHSNVSVLNVDDYENSIRLVTEIVRSLNDETY--
>tr|A0A6H3Z9X5|A0A6H3Z9X5_STAAU/3-353
-QSVKLLKHLTDVNGIAGYEMQVKEAMRNYIEPVSDQIIEDNLGGIFGKKNAENGQYSIMISGHMDEVGFMVTKIDKHGFISFTPVGGWWNQVMLSQKVTITTDSGKEIRGITGSKPPHVLTPEERKKPMEIKNMFIDIGVSSKEEAEEAGVEVGNMVTPYSEFEVLADKYLTAKAFDNRYGCALAIEVLKRLKDENIGINLYSGATVQEEVGLRGAKVAANTIKPDLAIAVDVGIAYDTPGMSGQTSDSKLGGGPVVIMMDATSIAHQGLRKHIKDVAKEHNIEVQWDTTPGGGTDAGSIHVANEGIPTMTIGVTLRYMHSNVSVLNVDDYENSIRLVTEIVRSLNDESY--
>tr|A0A3N9UKU1|A0A3N9UKU1_9BACI/6-357
-HTLNMLKELTDANGIAGNEKAPREVMRRYLEPFADEIEQDNLGSLIAKKVGNENGPKVMIAGHLDEVGFMVTQIDDKGFIKFQTVGGWWSHVMLSQRVTITTRKGEEIIGIIGSKPPHILPVDARKKTVDLKDMFIDIGATSKDEVFEWGIRPGDMITPYFEFNVLKEKMLLAKAWDNRIGCAIAIDVLRQLKDVKHENIVYAVGNVQEEVGLRGAKTATFKIQPDIGFAVDVGVAGDTPGITAKEASSKLGDGPQIIIYDASMVGHKGLRDFVIDIAEENKIPFQYEAIPGGGTDAGSIHITANGVPAMSIGVATRYIHSHAAILHRDDYENTVKLIVEIIKKLDRATVN-
>tr|A0A1H4H3T6|A0A1H4H3T6_9BACI/7-355
--TLTMLKELTDARGIAGNEREPREVMKKYIEPFADELSTDNLGSLVAKKVGEENGPKIMVAGHLDEVGFMLTQIDDKGFLRFQTVGGWWSQVMLAQRVTIVTRKG-DITGVIGSKPPHILPPEARKKPVDIKDMFIDIGASSQEEAMEWGVRPGDQVVPYFEFQVMKEKMLLAKAWDNRIGCAIAIDVLKQLKDEKHPNVVYGVGTVQEEVGLRGAKTSANYIKPDIAFAVDVGIAGDTPGVTSKEAQSKMGDGPQIILYDASVIGHTGLRDFVVDVADELQIPYQYDSVAGGGTDAGAIHISVNGIPSMAITIATRYIHSHAAMLHRDDYENAVKLIVEVIKRLDKEAV--
>tr|A0A2A8U1A1|A0A2A8U1A1_BACCE/7-355
--TLTMLKELTDARGIAGNEREPREVMKKYIEPFADELSTDNLGSLVAKKVGEENGPKIMVAGHLDEVGFMLTQIDDKGFLRFQTVGGWWSQVMLAQRVTIVTRKG-DITGVIGSKPPHILPPEARKKPVDIKDMFIDIGASSQEEAMEWGVRPGDQVVPYFEFQVMKEKMLLAKAWDNRIGCAIAIDVLKQLKDEKHPNVVYGVGTVQEEVGLRGAKTSANYIKPDIAFAVDVGIAGDTPGVTSKEAQSKMGDGPQIILYDASVIGHTGLRDFVVDVADELQIPYQYDSVAGGGTDAGAIHISVNGIPSMAITIATRYIHSHAAMLHRDDYENAVKLIVEVIKRLDKEAV--
>tr|C2ZDN4|C2ZDN4_BACCE/7-355
--TLTMLKELTDARGIAGNEREPREVMKKYIEPFADELSTDNLGSLVAKKVGEENGPKIMVAGHLDEVGFMLTQIDDKGFLRFQTVGGWWSQVMLAQRVTIVTRKG-DITGVIGSKPPHILPPEARKKPVDIKDMFIDIGASSQEEAMEWGVRPGDQVVPYFEFQVMKEKMLLAKAWDNRIGCAIAIDVLKQLKDEKHPNVVYGVGTVQEEVGLRGAKTSANYIKPDIAFAVDVGIAGDTPGVTSKEAQSKMGDGPQIILYDASVIGHTGLRDFVVDVADELQIPYQYDSVAGGGTDAGAIHISVNGIPSMAITIATRYIHSHAAMLHRDDYENAVKLIVEVIKRLDKEAV--
>tr|R8NUX6|R8NUX6_BACCE/7-355
--TLTMLKELTDARGIAGNEREPREVMKKYIEPFADELSTDNLGSLVAKKVGEENGPKIMVAGHLDEVGFMLTQIDDKGFLRFQTVGGWWSQVMLAQRVTIVTRKG-DITGVIGSKPPHILPPEARKKPVDIKDMFIDIGASSQEEAMEWGVRPGDQVVPYFEFQVMKEKMLLAKAWDNRIGCAIAIDVLKQLKDEKHPNVVYGVGTVQEEVGLRGAKTSANYIKPDIAFAVDVGIAGDTPGVTSKEAQSKMGDGPQIILYDASVIGHTGLRDFVVDVADELQIPYQYDSVAGGGTDAGAIHISVNGIPSMAITIATRYIHSHAAMLHRDDYENAVKLIVEVIKRLDKEAV--
>tr|A0A6J9ZGX9|A0A6J9ZGX9_STAAU/3-353
-QSVKLLKHLTDVNGIAGYEMQVKEAMRNYIEPVSDQIIEDNLGGIFGKKNAENGQYSIMISGHMDEVGFMVTKIDKHGFISFMPVGGWWNQVMLSQKVTITTDSGKEIRGIIGSKPPHVLTPEERKKPMEIKNMFIDIGVSSKEEAEEAGVEVGNMVTPYSEFEVLADKYLTAKAFDNRYGCALAVEVLKRLKDENIGINLYSGATVQEEVGLRGAKVAANTIKPDLAIAVDVGIAYDTPGMSGQTSDSKLGGGPVVIMMDATSIAHQGLRKHIKDVAKEHNIEVQWDTTPGGGTDAGSIHVANEGIPTMTIGVTLRYMHSNVSVLNVDDYENSIRLVTEIVRSLNDESY--
>tr|A0A6K0FIZ6|A0A6K0FIZ6_STAAU/3-353
-QSVKLLKHLTDVNGIAGYEMQVKEAMRNYIEPVSDQIIEDNLGGIFGKKNAENGQYSIMISGHMDEVGFMVTKIDKHGFISFTPVGGWWNQVMLSQKVTITTDSGKEIRGIIGSKPPHVLTPEERKKPMEIKNMFIDIGVSSKEEAEEAGVEVGNMVTPYSEFEVLADKYLTAKAFDNRYGCALAIEVLKRLKDENIGINLYSDATVQEEVGLRGAKVAANTIKPDLAIAVDVGIAYDTPGMSGQTSDSKLGGGPVVIMMDATSIAHQGLRKHIKDVAKEHNIEVQWDTTPGGGTDAGSIHVANEGIPTMTIGVTLRYMHSNVSVLNVDDYENSIRLVTEIVRSLNDESY--
>tr|A0A268K5W4|A0A268K5W4_9BACI/6-356
-ETLTMLKDLTGAKGIPGNEREVRDVMTKYIAPYADEVTTDGLGSLIAKKVGKEGGPKIIVAGHLDEVGFMITQIDDKGFLRFQTVGGWWSQVMLAQRVTIVTKKG-DIIGVIGSKPPHILSVEARKKPVEIKDMFIDIGASSREEAMEWGVLPGDMAVPYFEFTVMNEKMLLAKAWDNRIGCAIAIDVLKQLKGVDHPNEVYGLGTTQEEIGSRGAKTSAEKINPDIGFAVDVGIAGDTPGISEKEAMSKMGKGPQIILYDATLVAHKGLRDFITNLADELNIPYQFDAIPGGGTDAGPIHITHNGVPSLAITIATRYIHSHAAMLHRDDYENAVKLIVEVIKRLDRETVD-
>tr|A0A2B9PHS1|A0A2B9PHS1_BACCE/7-355
--TLTMLKELTDARGIAGNEREPREVMKKYIEPFADELSTDNLGSLVAKKVGEENGPKIMVAGHLDEVGFMLTQIDDKGFLRFQTVGGWWSQVMLAQRVTIVTRKG-DITGVIGSKPPHILPPEARKKPVDIKDMFIDIGASSQEEAMEWGVRPGDQVVPYFEFQVMKEKMLLAKAWDNRIGCAIAIDVLKQLKDEKHPNVVYGVGTVQEEVGLRGAKTSANYIKPDIAFAVDVGIAGDTPGVTSKEAQSKMGDGPQIILYDASVIGHTGLRDFVVDVADELQIPYQYDSVAGGGTDAGAIHIAVNGIPSMAITIATRYIHSHAAMLHRDDYENAVKLIVEVIKRLDKEAV--
>tr|A0A1B3XS29|A0A1B3XS29_9BACI/6-356
-ETLRMLRDLTDAKGIAGNESEVRKVMAEYITPYADEISSDGLGSLIAKKTGDANGPKIVVTGHMDEVGFMITQIDEKGFLRFQPVGGWWSQVMLAQRVTIVTGEG-DVTGIIGSKPPHILSAEARKKPIDIKDMFIDIGASSKEEVKAWGVKPGDMVVPYFEFTVMNEKMLLAKAWDNRIGCAIAIDVLKQLKDSAHPNVVYGIGAVQEEVGLRGSKTSTFKIQPDIGFAVDVGIAGDTPGITDKEAMSKMGEGPQIVIYDASMVAHKGLRDFVTDTADEMNIPYQYESIPGGGTDAGSIHLTANGVPALAITIATRYIHSHAAMLHRDDYENAVKLIVEVIKRLDREAVD-
>tr|A0A1I4VHW0|A0A1I4VHW0_9BACI/6-357
-ETLTMLKELTDAKGIPGNEREPREVMEKYIAPFADKIEYDNLGSLIAEKVGDANGPKIMVAGHLDEVGFMISKIDDKGFLSFQTVGGWWSQVMLAQRVTIVTRKGDNITGIIGSKPPHILSAEARKKAADIKDMFIDIGASSKEEAMEWGVLPGDMVVPYFEFSVMNEKLLLAKAWDNRIGCAIAVDVLKALKDEKHPNVVYGVGNVQEEVGLRGAKTTTNKIKPDIGFAVDVGVAGDTPGITAKESTSKMGEGPQIVLFDASMVSHKGLRDFVTDTADEHNIPYQFEMIPGGGTDAGSMHISVNGVPSLSIGVATRYIHSHAGILHRDDYENTVKLIVEVIKKLDRDAVN-
>tr|A0A1S2LJ69|A0A1S2LJ69_9BACI/3-353
-DTLKMLKALTDANGIPGDEREPREVMRKFIEPYADEVTQDHLGSLIAKKTGAVEGPKIMVAGHLDEIGFMVKSIDDKGFLRFQTVGGWWGQVMLAQRVTVMTRKG-NVPGVIGSKPPHILPPEARKKPVEIKDMFIDIGASSKEEAMEFGVLPGDSIVPVCEFTVLKEKMLMAKAWDNRIGCAIAIEVLRQLKDVDHPNTVYGVGTVQEEVGLRGARTSAHFIQPDIGFGVDVGIAGDTPGVTEKEALAKMGKGPQIIIYDASMISHKGLRDFVTDTADEAGIPYQFDSVAGGGTDSGAIHLTATGVPALSITIATRYIHTHAAILHRDDFENAVKLIVEVIKKLDKDTVA-
>tr|A0A1J9TX97|A0A1J9TX97_9BACI/6-355
-ETLTMLKELTDARGIAGNEREPREVMKKYIEPFADELSTDNLGSLVAKKVGEENGPKIMVAGHLDEVGFMITQIDDKGFLRFQTVGGWWSQVMLAQRVTIVTRKG-DVTGVIGSKPPHILPPEARKKPVEIKDMFIDIGASSQEEAMEWGVRPGDQVVPYFEFQVMKEKMLLAKAWDNRIGCAIAIDVLKQLKDEKHPNVVYGVGTVQEEVGLRGAKTSANYIKPDIAFAVDVGIAGDTPGVTLKEAQSKMGDGPQIILYDASVIGHTGLRDFVVDVADELQIPYQYDSVAGGGTDAGAIHIAVNGIPSMAITIATRYIHSHAAMLHRDDYENAVKLIVEVIKRLDKEAV--
>tr|A0A193CY37|A0A193CY37_BACTU/7-355
--TLTMLKELTDARGIAGNEREPREVMKKYIEPFADELSTDNLGSLVAKKVGEENGPKIMVAGHLDEVGFMITQIDDKGFLRFQTVGGWWSQVMLAQRVTIVTRKG-DVTGVIGSKPPHILPPEARKKPVEIKDIFIDIGASSQEEAMEWGVRPGDQVVPYFEFQVMKEKMLLAKAWDNRIGCAIAIDVLKQLKDEKHPNVVYGVGTVQEEVGLRGAKTSANYIKPDIAFAVDVGIAGDTPGVTSKEAQSKMGDGPQIILYDASVIGHTGLRDFVVDVADELQIPYQYDSVAGGGTDAGAIHIAVNGIPSMAITIATRYIHSHAAMLHRDDYENAVKLIVEVIKRLDKEAV--
>tr|A0A3P5XLY0|A0A3P5XLY0_9BACL/6-357
-EALTMLKELTDAKGIPGNEREPRDVMKKYIEPYADEIEQDGLGSLIAKKTGEENGPRIMVAGHLDEVGFMISKIDDKGFLSFQTVGGWWSQVMLAQRVTIVTRKGDTVTGVIGSKPPHILSPEARKKPVDIKDMFIDIGATSKEEAKSWGVLPGDMVVPYFEFTVMNEKYLLAKAWDNRIGCAIAIDVMKALKDEKHPNVVFSVGAAQEEVGLRGSGTAATKIKPDIGFAVDVGIAGDTPGVTSKEAMGVMGDGPQILLYDASMVAHKGLRDFVVDTAEEHGIPYQFETIPGGGTDAGSIHRANNGVPSLAICIATRYIHSHAGILHRDDYENTVKLIVEVIKKLDRDTVH-
>tr|A0A6K7IUI9|A0A6K7IUI9_STAAU/3-353
-QSVKLLKHLTDINGIAGYEMQVKEAMRNYIEPVSDQIIEDNLGGIFGKKNAENGQYSIMISGHMDEVGFMVTKIDKHGFISFTPVGGWWNQVMLSQKVTITTDSGKEIRGIIGSKPPHVLTPEERKKPMEIKNMFMDIGVSSKEEAEEAGVEVGNMVTPYSEFEVLADKYLTAKAFDNRYGCALAVEVLKRLKDENIGINLYSGATVQEEVGLRGAKVAANTIKPDLAIAVDVGIAYDTPGMSGQTSDSKLGGGPVVIMMDATSIAHQGLRKHIKDVAKEHNIEVQWDTTPGGGTDAGSIHVANEGIPTMTIGVTLRYMHSNVSVLNVDDYENSIRLVTEIVRSLNDESY--
>tr|C2UJS0|C2UJS0_BACCE/7-355
--TLTMLKELTDARGIAGNEGEPREVMKKYIEPFADELSTDNLGSLVAKKVGEENGPKIMVAGHLDEVGFMITQIDDKGFLRFQTVGGWWSQVMLAQRVTIVTRKG-DVTGVIGSKPPHILPPEARKKPVEIKDMFIDIGASSQEEAMEWGVRPGDQVVPYFEFQVMKEKMLLAKAWDNRIGCAIAIDVLKQLKDEKHPNVVYGVGTVQEEVGLRGAKTSANYIKPDIAFAVDVGIAGDTPGVTSKEAQSKMGDGPQIILYDASVIGHTGLRDFVVDVADELQIPYQYDSVAGGGTDAGAIHIAVNGIPSMAITIATRYIHSHAAMLHRDDYENAVKLIVEVIKRLDKEAV--
>tr|A0A5C6VZQ6|A0A5C6VZQ6_9BACI/6-356
-ETLTMLKDLTDAKGIPGNEREVRDVMKKYISSYSDEVTTDHLGSLIAKKVGQENGPKIMIAGHLDEVGFMITQIDDKGFLRFQTVGGWWSQVMLAQRVTIVTNKG-DVTGIIGSKPPHILPPEARKKPVDIKDMFIDIGASSKEEAIEFGVKPGDQVVPYFEFTVMQEKMLLAKAWDNRIGCAIAIDVLKNLTEVDHPNVVYGVGTVQEEVGLRGARTSANVIQPDIAFGVDVGIAGDTPGISEKEAASKMGKGPQIILYDASMVSHKGLRDLVTDTADELDIPYQFDAIAGGGTDSGAIHISANGVPALSITIATRYIHSHAAMLHRDDYENAVKLITEVVKRLDRDTVN-
>tr|A0A2A8J2B8|A0A2A8J2B8_BACCE/7-355
--TLTMLKELTDARGIAGNEREPREVMKKYIEPFADELSTDNLGSLVAKKVGEENGPKIMVAGHLDEVGFMITQIDDKGFLRFQTVGGWWSQVMLAQRVTIVTRKG-DVTGVIGSKPPHILPPEARKKPVDIKDMFIDIGASSQEEAMEWGVRPGDQVVPYFEFQVMKAKMLLAKAWDNRIGCAIAIDVLKQLKDEKHPNVVYGVGTVQEEVGLRGAKTSANYIKPDIAFAVDVGIAGDTPGVTAKEAQSKMGDGPQIILYDASVIGHTGLRDFVVDVADELEIPYQYDSVAGGGTDAGAIHIAVNGIPSMAITIATRYIHSHAAMLHRDDYENAVKLIVEVIKRLDKEAV--
>tr|A0A323TFN8|A0A323TFN8_9BACI/3-354
-DMLKMLKELTDAKGIPGNEREPREVMKKYISPFADNVEMDHLGSLIAKKTGVEDGPKIMVAGHLDEIGFMVTNIDDRGFLKFQCVGGWWEQVMLAQRVTVMTRNG-NVPGVIGSKPPHILPAEARKKSVDKKEMFIDIGATSKEEAEEFGVRPGDSVVPVCDFTVMKEKMLMAKAWDNRIGCAIAIEVLRRLKDEEHPNTVYGVGTVQEEVGLRGARTSAHYIKPDIGFGVDVGIAGDTPGVTEKDALAKMGKGPQIIMYDASMVSHKGLRDFVTDTADANEIPYQFDSVPGGGTDSGAIHLTANGVPALSITIATRYIHTHAAILHRDDFENACQLIVEVIKKMDRKTVE-
>tr|A0A6B5EL79|A0A6B5EL79_STAAU/3-353
-QSVKLLKHFTDVNGIAGYEMQVKEAMRNYIEPVSDQIIEDNLGGIFGKKNAENGQYSIMISGHMDEVGFMVTKIDKHGFISFTPVGGWWNQVMLSQKVTITTDSGKEIRGIIGSKPPHVLTPEERKKPMEIKNMFIDIGVSSKEEAEEAGVEVGNMVTPYSEFEVLADKYLTAKAFDNRYGCALAVEVLKRLKDENIGINLYSGATVQEEVGLRGAKVAANTIKPDLAIAVDVGIAYDTPGMSGQTSDSKLGGGPVVIMMDATSIAHQGLRKHIKDVAKEHNIEVQWDTTPGGGTDAGSIHVANEGIPTMTIGVTLRYMHSNVSVLNVDDYENSIRLVTEIVRSLNDESY--
>tr|A0A3D8YUM8|A0A3D8YUM8_9BACL/6-357
-DTLHMLKELTDAKGTGGNEREPRDVMKRYIEPFADEIDQDGLGSLIAKHTGDADGPKVMVAGHLDEVGFMISRIDDKGFLSFQTIGGWWSQVMLAQRVTIVTRKGDSVTGIIGSKPPHILPAEVRKKPVDIKDMFIDIGASSREEAMEWGVSPGDMVVPYFEFTVMNEKYLLAKAWDNRIGCAIAIDVMKELNKQGHPNTLYSVGAVQEEVGLRGAGTAANKIKPDIGFAVDVGIAGDTPGVTAKEAAAKMGDGPQIILYDASMIAHKGLRDFVVDTAEENGIPYQFDSMSGGGTDAGSIHLSGNGVPSIAITVATRYIHSHAAMLHRDDYENAVKLIVEVIKKLDQETVN-
>tr|A0A365KLT7|A0A365KLT7_9BACL/6-357
-ETLQMLKDLTDANGIPGNERQSREVMKKYIAPFADSVETDGLGSLIAKKEGLADGPKIMVAGHLDEVGFMISQIDDKGFLKFQTVGGWWNQVMLAQRVTITTRSGKEYIGVIGSKPPHILSPEARKKPVEIKDMFIDIGASSRDEVKEWGITPGDMVTPYFEFNVMTEKFLLAKAWDNRIGCAIAIDVLKGLKGQDHPNVVYGVGTVQEEVGLRGAKTATAKIQPDIGFAVDVGIAGDTPGITAQESNSKMGDGPQILLFDASMVSHRGLRELVLDTADEAGIPYQFETIAGGGTDAGSIHLTANGVPALAIGVATRYIHSHAGILHRDDYENAVKLIIEVIKKLDKDTVA-
>tr|A0A2A7HS71|A0A2A7HS71_BACCE/6-355
-STLTMLKELTDARGIAGNEREPREVMKKYIEPFADELSTDNLGSLVAKKVGEENGPKIMVAGHLDEVGFMITQIDDKGFLRFQTVGGWWSQVMLAQRVTIVTRKG-DVTGVIGSKPPHILPPEARKKPVEIKDMFIDIGASSQEEATEWGVRPGDQVVPYFEFQVMKEKMLLAKAWDNRIGCAIAIDVLKQLKGEKHPNVVYGVGTVQEEVGLRGAKTSANYIKPDIAFAVDVGIAGDTPGVTAKEAQSKMGDGPQIILYDASVIGHTGLRDFVVDVADELQIPYQYDSVAGGGTDAGAIHIAVNGIPSMAITIATRYIHSHAAMLHRDDYENAVKLIVEVIKRLDKEAV--
>tr|T1YDK2|T1YDK2_STAAU/11-361
-QSVKLLKHFTDVNGIAGYEMQVKEAMRNYIEPVSDQIIEDNLGGIFGKKNAENGQYSIMISGHMDEVGFMVTKIDKHGFISFTPVGGWWNQVMLSQKVTITTDSGKEIRGIIGSKPPHVLTPEERKKPMEIKNMFIDIGVSSKEEAEEAGVEVGNMVTPYSEFEVLADKYLTAKAFDNRYGCALAVEVLKRLKDENIGINLYSGATVQEEVGLRGAKVAANTIKPDLAIAVDVGIAYDTPGMSGQTSDSKLGGGPVVIMMDATSIAHQGLRKHIKDVAKEHNIEVQWDTTPGGGTDAGSIHVANEGIPTMTIGVTLRYMHSNVSVLNVDDYENSIRLVTEIVRSLNDESY--
>tr|A0A0A5HZP8|A0A0A5HZP8_9BACI/6-356
-DTLSMLKELTDANSIPGHEKEARDVMSKYITPYADEVYTDNLGSLIAKKVGKENGPKVMVAGHLDEVGFMVTRIDDKGFIYFQTVGGWWNQVMLAQRVTIMTRKG-NLTGVIGSKPPHILSPEQRKKPVEIKDMFIDIGASSREEAAEFGVRPGDSVVPYFEFTQMPEKMLLAKAWDNRIGCAIAIEVLRRLEKESHPNVVYGVGTVQEEVGLRGARTSTNTINPDIGFAVDVGIAGDTPGVSDKDASSKMGEGPQIILYDASMVSHRGLREYVVDTAEANEIPYQYDSIAGGGTDSGAIHLTANGVPALSITIATRYIHTHAAMLHRDDFEHAVALIVQVIKGLDEAKVK-
>tr|A0A3N5BCS0|A0A3N5BCS0_9BACI/6-356
-ETLTMLKDLTDAKGIPGHEKEPREVMEKYIASHSDEVTTDHLGSLIAKKSGEENGPKVMVAGHLDEVGFMVTRIDDKGFIFFQPVGGWWNQVMLAQRVTIMTREG-DLTGVIGSKPPHILSAEARKKPVEIKDMFVDIGASSKEEAEEFGVRPGDSIVPYFEFTQMKEKVLLAKAWDNRIGCAIAIEVLKRLKNEKHPNTVYGVGTVQEEIGLRGAGTSAHAVQPDIGFGVDVGIAGDMPGVDDKDADSKIGEGPQIVLYDASMVSHKGVRDLVVSTAEENDIPFQYATMAGGGTDSGKIHLTGDGVPSLSITVPTRYIHSHAAMLHRDDFENTVDLLVKVIKKLDSETVK-
>tr|A0A4P8X543|A0A4P8X543_9BACI/6-356
-ETLQMLKDLTDAKGIPGNEREPREVMKKYIESYADSISTDGLGSLIAKKVGDEKGPKIMVAGHLDEVGFMVTQIDDKGFIRFQTVGGWWSQVMLAQRVTIVTRKG-DITGVIGSKPPHILPAEVRKKTVEIKDMFIDIGASSREEAMEWGVKPGDQIVPYFEFTVMNEKMLLAKAWDNRIGCAIAIDVLKNLKDQEHPNVVYGVGTAQEEVGLRGAKTSANLIQPDIAFGVDVGIAGDTPGVSEKEAASKMGDGPQIILYDASMVSHKGLRDFVTDVADEMNIPYQFDALSGGGTDSGAIHISANGVPALSITIATRYIHSHAAMLHRDDYENAVKLITEVIKKLDRETVN-
>tr|A0A6L8JW58|A0A6L8JW58_VIRHA/6-356
-ETLTMLKDLTDARGIPGNEKEARDVMEKYITPYADEVFTDNLGSLIAKKTGNENGPKIMVAGHLDEVGFMVTRIDDKGFVYFQTVGGWWSQVMLAQRVTIMGKNG-DVTGVIGSKPPHILSPEARKKPVDIKDMFIDIGASSKEEAENFGVKPGDSIVPYFEFTQLKEKMLLAKAWDNRIGCAIAIEVLKQLKDVDHPNIVYGVGTIQEEVGLRGARTSTHKIKPDIGFGVDVGIAGDTPGISDHEADSKLGKGPQIILYDASMISHKGVRDLVVNTADENNIPYQYASMAGGGTDSGSIHLTANGVPSLSITVATRYIHSHAAILHRDDFENAVKLIVETIKKLDANTVK-
>tr|A0A510Y443|A0A510Y443_MARHA/7-356
--TLQMLKDLTDANGVPGNEQEPRKVMTQYISPYADEMSTDRLGSLIAKKTGQAGGPKLMITGHLDEIGFMISGIDENGFLKFQTLGGWWSQVMLAQRVRVMTKKG-NITGVIGSKPPHILPAEQRKKAMEIKDMFIDIGASSKEEAESFGVRPGDSVVPVCDFEVMNEKFLMAKAWDNRIGCAIAIEVLKRLENESHPNEIYGVGAVQEEVGLRGAKTATNQIQPDIGFAVDVGIAGDTPGVASNEAKAKIGKGPQLLMMDASVIAHKGLRDFVVGVAEEKEIPFQFDMMANGGTDAGSIHLSGEGVPSMAITIPTRYIHTHAAILHRDDFEHAVQLIVEIAKRLDRKTVD-
>tr|A0A6A9GVH4|A0A6A9GVH4_STAAU/3-353
-QSVKLLKHLTDVNGIAGYEMQVKEAMRNYIEPVSDQIIEDNLGGIFGKKNAENGQYSIMISGHMDEVGFMVTKIDKHGFISFTPVGGWWNQVMLSQKVTITTDSGKEIRGIIGSKPPHVLTPEERKKPMEIKNMFIDIGVSSKEEAEEAGVEVGNMVTPYSEFEVLANKYLTAKAFDNRYGCALAVEVLKRLKDENIGINLYSGATVQEEVGLRGAKVAAITIKPDLAIAVDVGIAYDTPGMSGQTSDSKLGGGPVVIMMDATSIAHQGLRKHIKGVAKKHNIEVQWDTTPGGGTDAGSIHVANEGIPTMTIGVTLRYMHSNVSVLNVDDYENSIRLVTEIVRSLNDETY--
>tr|A0A4U3AGT3|A0A4U3AGT3_BACMY/6-355
-ETLTMLKELTDARGIAGNEREPREVMKKYIEPFADELSTDNLGSLVAKKVGEENGPKIMVAGHLDEVGFMITQIDDKGFLRFQTVGGWWSQVMLAQRVTIVTCKG-DVTGVIGSKPPHILPPEARKKPVEIKDMFIDIGASSQEEAMEWGIRPGDQVVPYFEFQVMKEKMLLAKAWDNRIGCAIAIDVLKQLKDEKHPNVVYGVGTVQEEVGLRGAKTSANYIKPDIAFAVDVGIAGDTPGVTAKEAQSKMGDGPQIILYDASVIGHTGLRDFVVDVADELQIPYQYDSVAGGGTDAGAIHISVNGIPSMAITIATRYIHSHAAMLHRDDYENAVKLIVEVIKRLDKEAV--
>tr|A0A1C3SH81|A0A1C3SH81_9BACI/6-356
-ETLTMLKELTDAKGIPANEKEPRQVMKSYIEPYADEVTTDRLGSLIAKKTGQTDGPKIMIAGHLDEVGFMVTRIDDRGYLRFQTVGGWWSQVMLAQRVTVVTKKG-DITGVIGSKPPHVLSPEARKKPVEIKDMFIDIGASNREEAMEWGVLPGDQVVPYFEFTVMNEKMLLAKAWDNRIGCAIAIDVLKNLKGSDHPNVVYGVGTVQEEVGLRGAKTAAHTIKPDIAFGVDVGIAGDTPGISEKESTSKMGKGPQIILYDASMVSHKGLRDFVTKVADEAGIPYQYDALSGGGTDSGSIHLTANGVPALSITIATRYIHTHAAMLHRDDYENAVKLITEVIKRLDNETVE-
>tr|A0A6K3Z0G0|A0A6K3Z0G0_STAAU/3-353
-QSVKLLKHLTDVNGIAGYEMQVKEAMRNYIEPVSDQIIEDNLGGIFGKKNAENGQYSIMISGHMDEVGFMVTKIDKHGFISFTPVGGWWNQVMLSQKVTITTDSGKEIRGIIGSKPPHVLTPEERKKPMEIKNMFIDIGVSSKEEAEEAGVEVGNMVTPYSEFEVLADKYLTAKAFDNRYGCALAIEVLKHLKDENIGINLYSDATVQEEVGLRGAKVAANTIKPDLAIAVDVGIAYDTPGMSGQTSDSKLGGGPVVIMMDATSIAHQGLRKHIKDVAKEHNIEVQWDTTPGGGTDAGSIHVANEGIPTMTIGVTLRYMHSNVSVLNVDDYENSIRLVTEIVRSLNDESY--
>tr|A0A432LFE9|A0A432LFE9_9BACI/6-357
-QTLKMLKELTDANGIAGNERAPRLVMKKYIEPLADEIEYDNLGSLIAKKVGDENGPKIMIAGHLDEVGFIVSQIDDKGFIKFQTVGGWWSHVMLSQRVTITTHKGEEIIGVIGSKPPHILTAEARKKVMDMKELFIDIGATSKEEATEWGIRPGDMITPYFEFNVMKEKMLLAKAWDNRIGCAIAIDVFKALKDTKHPNIVYGVGNVQEEVGLRGAKTSTFKIKPDIGFALDVGVAGDTPGITPKESTSKLGEGPQIIIYDASMVGHKGLRDFVVDIAEEHNIPYQFDSTPGGGTDAGSIHLVANGVPAMAVGIATRYIHSHASILHRDDYENTVKLIVEVIKKLDRDTVN-
>tr|A0A163IRR6|A0A163IRR6_9BACI/6-356
-ETLTMLKDLTDAKGVPGNEREVRNVMKTYIEPFADEITTDNLGSLIAKKTGLENGPKIMVAGHLDEVGFMVTQIDGRGFLRFQTVGGWWSQVMLAQRVTIVTDKG-ELTGVIGSKPPHILPPEARKKPVDIKDMFIDIGASSREEAAEWGVKPGDMVVPYFEFTVMNEKMLLAKAWDNRIGCAIGIDVLKNLKDAEHPNIVYGVGTVQEEVGLRGARTSAAKIEPDIAFGVDVGIAGDTPGISDKEASSKMGDGPQIILYDASMVSHKGLRDAVTSTADELGIPYQYDSIPGGGTDSGSIHLTANGVPALSITIATRYIHSHAAMLHRDDYEHTVKLITEVIKKLDCETVN-
>tr|A0A023PCV9|A0A023PCV9_9BACI/7-355
--TLTMLKELTDARGIAGNEREPREVMKKYIEPFADELSTDNLGSLVAKKVGEENGPKIMVAGHLDEVGFMITQIDDKGFLRFQTVGGWWSQVMLAQRVTIVTRKG-DVTGVIGSKPPHILPPEARKKPVEIKDMFIDIGASSQEEAMEWGVRPGDQVVPYFEFQVMKEKMLLAKAWDNRIGCAIAIDVLKQLKGEKHPNVVYGVGTVQEEVGLRGAKTSANYIKPDIAFAVDVGIAGDTPGVTSKEAQSKMGDGPQIILYDASVIGHTGLRDFVVDVADELQIPYQYDSVAGGGTDAGAIHIAVNGIPSMAITIATRYIHSHAAMLHRDDYENAVKLIVEVIKRLDKEAV--
>tr|A0A0K0SE97|A0A0K0SE97_BACT3/7-355
--TLTMLKELTDARGIAGNEREPREVMKKYIEPFADELSTDNLGSLVAKKVGEENGPKIMVAGHLDEVGFMITQIDDKGFLRFQTVGGWWSQVMLAQRVTIVTRKG-DVTGVIGSKPPHILPPEARKKPVEIKDMFIDIGASSQEEAMEWGVRPGDQVVPYFEFQVMKEKMLLAKAWDNRIGCAIAIDVLKQLKGEKHPNVVYGVGTVQEEVGLRGAKTSANYIKPDIAFAVDVGIAGDTPGVTSKEAQSKMGDGPQIILYDASVIGHTGLRDFVVDVADELQIPYQYDSVAGGGTDAGAIHIAVNGIPSMAITIATRYIHSHAAMLHRDDYENAVKLIVEVIKRLDKEAV--
>tr|A0A135WTN3|A0A135WTN3_9BACI/7-355
--TLTMLKELTDARGIAGNEREPREVMKKYIEPFADELSTDNLGSLVAKKVGEENGPKIMVAGHLDEVGFMITQIDDKGFLRFQTVGGWWSQVMLAQRVTIVTRKG-DVTGVIGSKPPHILPPEARKKPVEIKDMFIDIGASSQEEAMEWGVRPGDQVVPYFEFQVMKEKMLLAKAWDNRIGCAIAIDVLKQLKGEKHPNVVYGVGTVQEEVGLRGAKTSANYIKPDIAFAVDVGIAGDTPGVTSKEAQSKMGDGPQIILYDASVIGHTGLRDFVVDVADELQIPYQYDSVAGGGTDAGAIHIAVNGIPSMAITIATRYIHSHAAMLHRDDYENAVKLIVEVIKRLDKEAV--
>tr|A0A242ZI81|A0A242ZI81_BACTU/7-355
--TLTMLKELTDARGIAGNEREPREVMKKYIEPFADELSTDNLGSLVAKKVGEENGPKIMVAGHLDEVGFMITQIDDKGFLRFQTVGGWWSQVMLAQRVTIVTRKG-DVTGVIGSKPPHILPPEARKKPVEIKDMFIDIGASSQEEAMEWGVRPGDQVVPYFEFQVMKEKMLLAKAWDNRIGCAIAIDVLKQLKGEKHPNVVYGVGTVQEEVGLRGAKTSANYIKPDIAFAVDVGIAGDTPGVTSKEAQSKMGDGPQIILYDASVIGHTGLRDFVVDVADELQIPYQYDSVAGGGTDAGAIHIAVNGIPSMAITIATRYIHSHAAMLHRDDYENAVKLIVEVIKRLDKEAV--
>tr|A0A2A8M832|A0A2A8M832_BACCE/7-355
--TLTMLKELTDARGIAGNEREPREVMKKYIEPFADELSTDNLGSLVAKKVGEENGPKIMVAGHLDEVGFMITQIDDKGFLRFQTVGGWWSQVMLAQRVTIVTRKG-DVTGVIGSKPPHILPPEARKKPVEIKDMFIDIGASSQEEAMEWGVRPGDQVVPYFEFQVMKEKMLLAKAWDNRIGCAIAIDVLKQLKGEKHPNVVYGVGTVQEEVGLRGAKTSANYIKPDIAFAVDVGIAGDTPGVTSKEAQSKMGDGPQIILYDASVIGHTGLRDFVVDVADELQIPYQYDSVAGGGTDAGAIHIAVNGIPSMAITIATRYIHSHAAMLHRDDYENAVKLIVEVIKRLDKEAV--
>tr|A0A2N3NYS6|A0A2N3NYS6_9BACI/7-355
--TLTMLKELTDARGIAGNEREPREVMKKYIEPFADELSTDNLGSLVAKKVGEENGPKIMVAGHLDEVGFMITQIDDKGFLRFQTVGGWWSQVMLAQRVTIVTRKG-DVTGVIGSKPPHILPPEARKKPVEIKDMFIDIGASSQEEAMEWGVRPGDQVVPYFEFQVMKEKMLLAKAWDNRIGCAIAIDVLKQLKGEKHPNVVYGVGTVQEEVGLRGAKTSANYIKPDIAFAVDVGIAGDTPGVTSKEAQSKMGDGPQIILYDASVIGHTGLRDFVVDVADELQIPYQYDSVAGGGTDAGAIHIAVNGIPSMAITIATRYIHSHAAMLHRDDYENAVKLIVEVIKRLDKEAV--
>tr|A0A3D1QEL0|A0A3D1QEL0_BACSP/7-355
--TLTMLKELTDARGIAGNEREPREVMKKYIEPFADELSTDNLGSLVAKKVGEENGPKIMVAGHLDEVGFMITQIDDKGFLRFQTVGGWWSQVMLAQRVTIVTRKG-DVTGVIGSKPPHILPPEARKKPVEIKDMFIDIGASSQEEAMEWGVRPGDQVVPYFEFQVMKEKMLLAKAWDNRIGCAIAIDVLKQLKGEKHPNVVYGVGTVQEEVGLRGAKTSANYIKPDIAFAVDVGIAGDTPGVTSKEAQSKMGDGPQIILYDASVIGHTGLRDFVVDVADELQIPYQYDSVAGGGTDAGAIHIAVNGIPSMAITIATRYIHSHAAMLHRDDYENAVKLIVEVIKRLDKEAV--
>tr|A0A6I2BWU0|A0A6I2BWU0_BACTU/7-355
--TLTMLKELTDARGIAGNEREPREVMKKYIEPFADELSTDNLGSLVAKKVGEENGPKIMVAGHLDEVGFMITQIDDKGFLRFQTVGGWWSQVMLAQRVTIVTRKG-DVTGVIGSKPPHILPPEARKKPVEIKDMFIDIGASSQEEAMEWGVRPGDQVVPYFEFQVMKEKMLLAKAWDNRIGCAIAIDVLKQLKGEKHPNVVYGVGTVQEEVGLRGAKTSANYIKPDIAFAVDVGIAGDTPGVTSKEAQSKMGDGPQIILYDASVIGHTGLRDFVVDVADELQIPYQYDSVAGGGTDAGAIHIAVNGIPSMAITIATRYIHSHAAMLHRDDYENAVKLIVEVIKRLDKEAV--
>tr|A0A6L4WEG2|A0A6L4WEG2_9BACI/7-355
--TLTMLKELTDARGIAGNEREPREVMKKYIEPFADELSTDNLGSLVAKKVGEENGPKIMVAGHLDEVGFMITQIDDKGFLRFQTVGGWWSQVMLAQRVTIVTRKG-DVTGVIGSKPPHILPPEARKKPVEIKDMFIDIGASSQEEAMEWGVRPGDQVVPYFEFQVMKEKMLLAKAWDNRIGCAIAIDVLKQLKGEKHPNVVYGVGTVQEEVGLRGAKTSANYIKPDIAFAVDVGIAGDTPGVTSKEAQSKMGDGPQIILYDASVIGHTGLRDFVVDVADELQIPYQYDSVAGGGTDAGAIHIAVNGIPSMAITIATRYIHSHAAMLHRDDYENAVKLIVEVIKRLDKEAV--
>tr|B5UNC0|B5UNC0_BACCE/7-355
--TLTMLKELTDARGIAGNEREPREVMKKYIEPFADELSTDNLGSLVAKKVGEENGPKIMVAGHLDEVGFMITQIDDKGFLRFQTVGGWWSQVMLAQRVTIVTRKG-DVTGVIGSKPPHILPPEARKKPVEIKDMFIDIGASSQEEAMEWGVRPGDQVVPYFEFQVMKEKMLLAKAWDNRIGCAIAIDVLKQLKGEKHPNVVYGVGTVQEEVGLRGAKTSANYIKPDIAFAVDVGIAGDTPGVTSKEAQSKMGDGPQIILYDASVIGHTGLRDFVVDVADELQIPYQYDSVAGGGTDAGAIHIAVNGIPSMAITIATRYIHSHAAMLHRDDYENAVKLIVEVIKRLDKEAV--
>tr|C2P4P7|C2P4P7_BACCE/7-355
--TLTMLKELTDARGIAGNEREPREVMKKYIEPFADELSTDNLGSLVAKKVGEENGPKIMVAGHLDEVGFMITQIDDKGFLRFQTVGGWWSQVMLAQRVTIVTRKG-DVTGVIGSKPPHILPPEARKKPVEIKDMFIDIGASSQEEAMEWGVRPGDQVVPYFEFQVMKEKMLLAKAWDNRIGCAIAIDVLKQLKGEKHPNVVYGVGTVQEEVGLRGAKTSANYIKPDIAFAVDVGIAGDTPGVTSKEAQSKMGDGPQIILYDASVIGHTGLRDFVVDVADELQIPYQYDSVAGGGTDAGAIHIAVNGIPSMAITIATRYIHSHAAMLHRDDYENAVKLIVEVIKRLDKEAV--
>tr|G9Q0W0|G9Q0W0_9BACI/7-355
--TLTMLKELTDARGIAGNEREPREVMKKYIEPFADELSTDNLGSLVAKKVGEENGPKIMVAGHLDEVGFMITQIDDKGFLRFQTVGGWWSQVMLAQRVTIVTRKG-DVTGVIGSKPPHILPPEARKKPVEIKDMFIDIGASSQEEAMEWGVRPGDQVVPYFEFQVMKEKMLLAKAWDNRIGCAIAIDVLKQLKGEKHPNVVYGVGTVQEEVGLRGAKTSANYIKPDIAFAVDVGIAGDTPGVTSKEAQSKMGDGPQIILYDASVIGHTGLRDFVVDVADELQIPYQYDSVAGGGTDAGAIHIAVNGIPSMAITIATRYIHSHAAMLHRDDYENAVKLIVEVIKRLDKEAV--
>tr|J7ZC23|J7ZC23_BACCE/7-355
--TLTMLKELTDARGIAGNEREPREVMKKYIEPFADELSTDNLGSLVAKKVGEENGPKIMVAGHLDEVGFMITQIDDKGFLRFQTVGGWWSQVMLAQRVTIVTRKG-DVTGVIGSKPPHILPPEARKKPVEIKDMFIDIGASSQEEAMEWGVRPGDQVVPYFEFQVMKEKMLLAKAWDNRIGCAIAIDVLKQLKGEKHPNVVYGVGTVQEEVGLRGAKTSANYIKPDIAFAVDVGIAGDTPGVTSKEAQSKMGDGPQIILYDASVIGHTGLRDFVVDVADELQIPYQYDSVAGGGTDAGAIHIAVNGIPSMAITIATRYIHSHAAMLHRDDYENAVKLIVEVIKRLDKEAV--
>tr|W8YI88|W8YI88_BACTU/7-355
--TLTMLKELTDARGIAGNEREPREVMKKYIEPFADELSTDNLGSLVAKKVGEENGPKIMVAGHLDEVGFMITQIDDKGFLRFQTVGGWWSQVMLAQRVTIVTRKG-DVTGVIGSKPPHILPPEARKKPVEIKDMFIDIGASSQEEAMEWGVRPGDQVVPYFEFQVMKEKMLLAKAWDNRIGCAIAIDVLKQLKGEKHPNVVYGVGTVQEEVGLRGAKTSANYIKPDIAFAVDVGIAGDTPGVTSKEAQSKMGDGPQIILYDASVIGHTGLRDFVVDVADELQIPYQYDSVAGGGTDAGAIHIAVNGIPSMAITIATRYIHSHAAMLHRDDYENAVKLIVEVIKRLDKEAV--
>tr|A0A075JN02|A0A075JN02_9BACI/6-355
-ETLTMLKDLTDARGIPGNEKEARDVMEKYITPYADEVFTDNLGSLIAKKTGEENGPKIMVAGHLDEVGFMVTRIDDKGFVYFQTVGGWWSQVMLAQRVTIMGKNG-DVTGVIGSKPPHILSPEARKKPVDIKDMFIDIGASSKEEAENFGVKPGDSIVPYFEFTQLKEKMLLAKAWDNRIGCAIAIEVLKQLKDVDHPNIVYGVGTIQEEVGLRGARTSTHKIKPDIGFGVDVGIAGDTPGISDHEADSKLGKGPQIILYDASMISHKGVRDLVVNTADENNIPYQYASMAGGGTDSGSIHLTANGVPSLSITVATRYIHSHAAILHRDDFENAVKLIVETIKKLDSDTV--
>tr|A0A6I7SXC1|A0A6I7SXC1_9BACI/6-356
-ETLTMLKELTDAKGIPANEKEPRQVMKSYIEPFADEVTTDRLGSLIAKKTGRADGPKIMIAGHLDEVGFMVTRIDDRGYLRFQTVGGWWSQVMLAQRVTIVTKKG-EVTGVIGSKPPHVLSPDARKKPVDIKDMFIDIGASSREEAMEWGVLPGDQIVPYFEFTVMKEKMLLAKAWDNRIGCAIAIDVLKRLKGADHPNIVYGVGTVQEEVGLRGAKTAAHTIKPDIAFGVDVGIAGDTPGITEKESTSKMGKGPQIILYDASMVSHKGLRDFVTNVADEAGIPYQFDALSGGGTDSGSIHLTANGVPALSITIATRYIHTHAAMLHRDDYENAVKLITEVIKRLDNETVQ-
>tr|A0A073JVE4|A0A073JVE4_9BACI/7-355
--TLTMLKELTDARGIPGNEREPREVMKKYIEPFASEISTDNLGSLVAKKIGDENGPKIMVAGHLDEVGFMITQIDDKGFLRFQTVGGWWSQVMLAQRVTIVTNKG-DVTGVIGSKPPHILPPEARKKPVDIKDMFIDIGASSREEAMEWGVRPGDQVVPYFEFQVMNEKMLLAKAWDNRIGCAIAIDVLKGLKDEKHPNIVYGVGTVQEEVGLRGAKTSANYIQPDIAFAVDVGIAGDTPGISEKEAQGKMGDGPQIILYDASVVGHKGLRDFVVGVADELNIPYQYDSLAGGGTDAGAIHVSLNGVPSMSITIATRYIHSHAAMLHRDDYENAVKLITEVIKRLDANTV--
>tr|A0A098EN10|A0A098EN10_9BACL/6-356
-ETVLMLKELTDANGVPGNERQSREVMKKYIEPYADSIETDGLGSLIAKKEGLADGPKIMVAGHLDEVGFMISQIDDKGFLKFQPLGGWWSQVMLAQRVTITTRSGKEVTGVIGSKPPHILPPEARKKPVEIKDMFIDIGASSREEVKEWGVAPGDMVTPYFEFTVMNEKMLLAKAWDNRIGCAIAIDVLKGLKGQDHPNVVYGVGTVQEEVGLRGAKTATAKIQPDIGFAVDVGIAGDTPGITQQESTSKMGAGPQILLFDASMVSHRGLRELVVDTAEEAGIPYQFETIAGGGTDAGSIHLTANGVPALSIGVATRYIHSHAGILHRDDYENAVKLIVEVIKKLDKDTV--
>tr|A0A6K0B386|A0A6K0B386_STAAU/3-353
-QSVKLLKHLTDVNGIAGYEMQVKEAMRNYIEPVSDQIIEDNLGVIFGKKNAENGQYSIMISGHMDEVGFMVTKIDKHGFISFTPVGGWWNQVMLSQKVTITTDSGKEIRGIIGSKPPHVLTPEERKKPMEIKNMFIDIGVSSKEEAEEAGVEVGNMVTPYSEFEVLADKYLTAKAFDNRYGCALAVEVLKRLKDENIGINLYSGATVQEEVGLRGAKVAANTIKPDLAIAVDVGIAYDTPGMSGQTSDSKLGGGPVVIMMDATSIAHQGLRKHIKDVAKEHNIEVQWDTTPGGGTDAGSIHVANEGIPTMTIGVTLRYMHSNVSVLNVDDYENSIRLVTEIVRSLNDESY--
>tr|A0A6K7TF64|A0A6K7TF64_STAAU/3-353
-QSVKLLKHLTDVNGIAGYEMQVKEAMRNYIEPVSDQIIEDNLGGIFGKKNAENGQYSIMISGHMDEVGFMVTKIDKHGFISFTPVGGWWNQVMLSQKVTITTDSGKEIRGIIGSKPPHVLTLEERKKPMEIKNMFIDIGVSSKEEAEEAGVEVGNMVTPYSEFEVLADKYLTAKAFDNRYGCALAVEVLKRLKDENIGINLYSGATVQEEVGLRGAKVAANTIKPDLAIAVDVGIAYDTPGMSGQTSDSKLGGGPVVIMMDATSIAHQGLRKHIKDVAKEHNIEVQWDTTPGGGTDAGSIHVANEGIPTMTIGVTLRYMHSNVSVLNVDDYENSIRLVTEIVRSLNDESY--
>tr|A0A2B0J2H5|A0A2B0J2H5_BACCE/6-355
-ETLTMLKELTDARGIAGNEREPREVMKKYIEPFADELSTDNLGSLVAKKVGEENGPKIMVAGHLDEVGFMLTQIDDKGFLRFQTVGGWWSQVMLAQRVTIVTRKG-DITGVIGSKPPHILPPEARKKPVDIKDMFIDIGASSQEEAMEWGVRPGDQVVPYFEFQVMKEKMLLAKAWDNRIGCAIAIDVLKQLKGEKHPNVVYGVGTVQEEVGLRGAKTSANYIKPDIAFAVDVGIAGDTPGVTSKEAQSKMGDGPQIILYDASVIGHTGLRDFVVDVADELQIPYQYDSVAGGGTDAGAIHIAVNGIPSMAITIATRYIHSHAAMLHRDDYENAVKLIVEVIKRLDKEAV--
>tr|J7V8E5|J7V8E5_BACCE/6-355
-ETLTMLKELTDARGIAGNEREPREVMKKYIEPFADELSTDNLGSLVAKKVGEENGPKIMVAGHLDEVGFMLTQIDDKGFLRFQTVGGWWSQVMLAQRVTIVTRKG-DITGVIGSKPPHILPPEARKKPVDIKDMFIDIGASSQEEAMEWGVRPGDQVVPYFEFQVMKEKMLLAKAWDNRIGCAIAIDVLKQLKGEKHPNVVYGVGTVQEEVGLRGAKTSANYIKPDIAFAVDVGIAGDTPGVTSKEAQSKMGDGPQIILYDASVIGHTGLRDFVVDVADELQIPYQYDSVAGGGTDAGAIHIAVNGIPSMAITIATRYIHSHAAMLHRDDYENAVKLIVEVIKRLDKEAV--
>tr|J8R169|J8R169_BACCE/6-355
-ETLTMLKELTDARGIAGNEREPREVMKKYIEPFADELSTDNLGSLVAKKVGEENGPKIMVAGHLDEVGFMLTQIDDKGFLRFQTVGGWWSQVMLAQRVTIVTRKG-DITGVIGSKPPHILPPEARKKPVDIKDMFIDIGASSQEEAMEWGVRPGDQVVPYFEFQVMKEKMLLAKAWDNRIGCAIAIDVLKQLKGEKHPNVVYGVGTVQEEVGLRGAKTSANYIKPDIAFAVDVGIAGDTPGVTSKEAQSKMGDGPQIILYDASVIGHTGLRDFVVDVADELQIPYQYDSVAGGGTDAGAIHIAVNGIPSMAITIATRYIHSHAAMLHRDDYENAVKLIVEVIKRLDKEAV--
>tr|R8HFF7|R8HFF7_BACCE/6-355
-ETLTMLKELTDARGIAGNEREPREVMKKYIEPFADELSTDNLGSLVAKKVGEENGPKIMVAGHLDEVGFMLTQIDDKGFLRFQTVGGWWSQVMLAQRVTIVTRKG-DITGVIGSKPPHILPPEARKKPVDIKDMFIDIGASSQEEAMEWGVRPGDQVVPYFEFQVMKEKMLLAKAWDNRIGCAIAIDVLKQLKGEKHPNVVYGVGTVQEEVGLRGAKTSANYIKPDIAFAVDVGIAGDTPGVTSKEAQSKMGDGPQIILYDASVIGHTGLRDFVVDVADELQIPYQYDSVAGGGTDAGAIHIAVNGIPSMAITIATRYIHSHAAMLHRDDYENAVKLIVEVIKRLDKEAV--
>tr|A0A177LA64|A0A177LA64_9BACI/6-356
-ETLTMLKELTDAKGIAGNEREVRQVMQKYIEPHADVVTTDGLGSLIAKKTGNGDGPKIMVAGHLDEVGFMVTRVDEKGFIRFQTVGGWWSQVMLAQRVTIVTKKG-DVTGVIGSKPPHILPPEARKKPVDIKDMFIDIGASSREEVTEWGVRPGDMIVPYFEFTVMNEKMLLAKAWDNRIGCAIAIDVMKYVKDKKHENIVYGVGTVQEEVGLRGAKTSAHMIEPDIAFGVDVGIAGDTPGVTEKEAMGKMGKGPQIILYDASMVSHKGLRDFVTDTADELDIPYQFDAMAGGGTDSGEIHKSANGVPTLSVTIATRYIHSHAAMLHRDDYENTVKLLGEVILRLDRNTVN-
>tr|A0A1C7EHW7|A0A1C7EHW7_9BACL/6-356
-ETQLMLKELTDANGIPGNERQSREVMKKYIEPYADSIETDGLGSLIAKKEGLAGGPKIMVAGHLDEVGFMITQIDEKGFLKFQPVGGWWSQVMLAQRVTITTRSGKEITGVIGSKPPHILTPEARKKPVEIKDMFIDIGASSREEVKEWGVTPGDMVTPYFEFTVMNDKLLMAKAWDNRIGCAIAIDVLKGLKGVEHPNVVYGVGTVQEEIGLRGAKTATAKIQPDIGFAVDVGIAGDTPGITSKESTSKMGDGPQLLLFDASMVSHRGLRELVVDTAEEAGIPYQFETIAAGGTDAGSIHLTANGVPALAIGVATRYIHSHAGILHRDDYENAVKLVIEVIKKLDKDTV--
>tr|A0A433HAR8|A0A433HAR8_9BACI/6-356
-QTLTMLKDLTDAKGIPGNESEVRKVMTKYISPYADEITTDSLGSLIAKKTGRENGPKIVVSGHLDEVGFMITQIDDKGFLRFQPMGGWWSQVMLAQRVTIVTRKG-DVTGVIGSKPPHILTVEARKKPVEIKDMFIDIGAASREEVHEWGVRPGDMAVPYFEFTVMNEKMLLAKAWDNRIGCAIAIDVLKHLKGTDHPNIVYGVGAVQEEVGFRGARTSTFKINPDIGFAVDVGIAGDTPGVTEREALGKMGKGPQVVVYDASMVSHKGLRDLVTDTADESNIPYQYESIPGGGTDAGAIHLTANGVPALAITIATRYIHSHAAMLHRDDYENTVKLIVEVIKKLDRETVD-
>tr|A0A2S6DC51|A0A2S6DC51_STAAU/3-353
-QSVKLLKHLTDVNGIAGYEMQVKEAMRNYIEPVSDQIIEDNLGGIFGKKNAENGQYSIMISGHMDEVGFMVTKIDKHGFISFTPVGGWWNQVMLSQKVTITTDLGKEIRGIIGSKPPHVLTPEERKKPMEIKNMFIDIGVSSKEEAEEAGVEVGNMVTPYSEFEVLTDKYLTAKAFDNRYGCALAVEVLKRLKDENIGINLYSGATVQEEVGLRGAKVAANTIKPDLAIAVDVGIAYDTPGMSGQTSDSKLGGGPVVIMMDATSIAHQGLRKHIKDVAKKHNIEVQWDTTPGGGTDAGSIHVANEGIPTMTIGVTLRYMHSNVSVLNVDDYENSVRLVTEIVRSLNDETY--
>tr|A0A6H2YVY6|A0A6H2YVY6_STAAU/3-353
-QSVKLLKHLTDVNGIAGYEMQVKEAMRNYIEPVSDQIIEDNLGGIFGKKNAENGQYSIMISGHMDEVGFMVTKIDKHGFISFTPVGGWWNQVMLSQKVTITTDLGKEIRGIIGSKPPHVLTPEERKKPMEIKNMFIDIGVSSKEEAEEAGVEVGNMVTPYSEFEVLTDKYLTAKAFDNRYGCALAVEVLKRLKDENIGINLYSGATVQEEVGLRGAKVAANTIKPDLAIAVDVGIAYDTPGMSGQTSDSKLGGGPVVIMMDATSIAHQGLRKHIKDVAKKHNIEVQWDTTPGGGTDAGSIHVANEGIPTMTIGVTLRYMHSNVSVLNVDDYENSVRLVTEIVRSLNDETY--
>tr|A0A0Q3VX48|A0A0Q3VX48_9BACI/6-357
-ETLTMLKELTDAKAIPGNEREARKVMEKYIAPHADKIEYDNLGSLIAEKVGDANGPKIMVAGHLDEVGFMISKIDDKGFLSFQTVGGWWSQVMLAQRVTIVTRKGDTITGVIGSKPPHILTPDARKKAVEVKDMFIDIGASSKEEAMEWGVLPGDMVVPYFEFTVMNEKLLLAKAWDNRIGCAIAIDVLKGLKNEKHPNIVYGVGNVQEEIGLRGAKTSTVKVKPDIGFAVDVGIAGDTPGITAKESTSKMGEGPQVILFDASMVSHKGLRDLVIDTAEENNIPYQFEMIPGGGTDAGSMHISLNGVPSLSIGIATRYIHSHAGILHRDDYENTVKLIIAVIKKLDRNTVN-
>tr|A0A0G8C4Q1|A0A0G8C4Q1_9BACI/7-355
--TLTMLKELTDARGIAGNEREPREVMKKYIEPFADELSTDNLGSLVAKKVGEENGPKIMVAGHLDEVGFMITQIDDKGFLRFQTVGGWWSQVMLAQRVTIVTRKG-DVTGVIGSKPPHILPPEARKKPVEIKDMFIDIGASSQEEAMEWGVRPGNQVVPYFEFQVMKEKMLLAKAWDNRIGCAIAIDVLKQLKDEKHPNVVYGVGTVQEEVGLRGAKTSANYIKPDIAFAVDVGIAGDTPGVTAKEAQSKMGDGPQIILYDASVIGHTGLRDFVVDVADELEIPYQYDSVAGGGTDAGAIHIAVNGIPSMAITIATRYIHSHAAMLHRDDYENAVKLIVEVIKRLDKEAV--
>tr|A0A2K8ZEJ7|A0A2K8ZEJ7_9BACI/6-355
-ETLTMLKELTDARGIAGNEREPREVMKKYIEPFADELSTDNLGSLVAKKVGEENGPKIMVAGHLDEVGFMITQIDDKGFLRFQTVGGWWSQVMLAQRVTIVTRKG-DVTGVIGSKPPHILPPEARKKPVEIKDMFIDIGASSQEEAMEWGLRPGDQVVPYFEFQVMKEKMLLAKAWDNRIGCAIAIDVLKQLKDEKHPNVVYGVGTVQEEVGLRGAKTSANYIKPDIAFAVDVGIAGDTPGVTSKEAQSKMGDGPQIILYDASVIGHTGLRDFVVDVADELQIPYQYDSVAGGGTDAGAIHIAVNGIPSMAITIATRYIHSHAAMLHRDDYENAVKLIVEVIKRLDKEAV--
>tr|A0A177KSM7|A0A177KSM7_9BACI/6-356
-ETLTMLKELTDAKGIAGNEREVRQVMQKYIEPHADVVTTDGLGSLIAKKTGNGDGPKIMVAGHLDEVGFMVTRVDEKGFIRFQTVGGWWSQVMLAQRVTIVTKKG-DVTGVIGSKPPHILPPEARKKPVDIKDMFIDIGASSREEVTEWGVRPGDMIVPYFEFTVMNEKMLLAKAWDNRIGCAIAIDVMKYVKDKKHENIVYGVGTVQEEVGLRGAKTSAHMIEPDIAFGVDVGIAGDTPGVTEKEAMGKMGKGPQIILYDASMVSHKGLRDFVTDTADELDIPYQFDAMAGGGTDSGEIHKSANGVPTLSVTIATRYIHSHAAMLHRDDYENTVKLLGEVILRLDRNTVN-
>tr|M5P762|M5P762_9BACI/6-356
-ETLTMLKELTDAKGIPANEKEPRQVMKSYIEPFADEVTTDRLGSLIAKKTGRADGPKIMIAGHLDEVGFMVTRIDDRGYLRFQTVGGWWSQVMLAQRVTIVTKKG-EVTGVIGSKPPHVLSPDARKKPVDIKDMFIDIGASSREEAMEWGVLPGDQIVPYFEFTVMKEKMLLAKAWDNRIGCAIAIDVLKRLKGADHPNIVYGVGTVQEEVGLRGAKTAAHTIKPDIAFGVDVGIAGDTPGITEKESTSKMGKGPQIILYDASMVSHKGLRDFVTNVADEAGIPYQFDALSGGGTDSGSIHLTANGVPALSITIATRYIHTHAAMLHRDDYENAVKLITEVIKRLNNETVQ-
>tr|A0A5B2T808|A0A5B2T808_BACCE/7-355
--TLTMLKELTDARGIAGNEREPREVMKKYIEPFADELSTDNLGSLVAKKVGEENGPKIMVAGHLDEVGFMITQIDDKGFLRFQTVGGWWSQVMLAQRVTIVTRKG-DVTGVIGSKPPHILPPEARKKPVEIKDMFIDIGASSQEEAMEWGVRPGDQVVPYFEFQVMKEKMLLAKAWDNRIGCAIAIDVLKQLKGEKHPNVVYGVGTVQEEVGLRGAKTSANYIKPDIAFAVDVGIAGDTPGVTSKEAQSKMGDGPQIILYDASVIGHTGLRDFVVDVADELQIPYQYDSVAGGGTDAGAIHIAVNGIPSMAITIATRYIHSHAAMLHRDDYENAVKLIVEVIKHLDKEAV--
>tr|A0A0E0VT63|A0A0E0VT63_STAA5/11-361
-QSVKLLKHLTDVNGIAGYEMQVKEAMRNYIEPVSDQIIEDNLGGIFGKKNAENGQYSIMISGHMDEVGFMVTKIDKHGFISFTPVGGWWNQVMLSQKVTITTDLGKEIRGIIGSKPPHVLTPEERKKPMEIKNMFIDIGVSSKEEAEEAGVEVGNMVTPYSEFEVLTDKYLTAKAFDNRYGCALAVEVLKRLKDENIGINLYSGATVQEEVGLRGAKVAANTIKPDLAIAVDVGIAYDTPGMSGQTSDSKLGGGPVVIMMDATSIAHQGLRKHIKDVAKKHNIEVQWDTTPGGGTDAGSIHVANEGIPTMTIGVTLRYMHSNVSVLNVDDYENSVRLVTEIVRSLNDETY--
>tr|A0A1G6K4E3|A0A1G6K4E3_9BACI/3-350
-ERLKMLKALTDANGISGFEQEARDVMKSYIAPYADEVTTDQLGSLVAKKVGAEDGPKIMVAGHLDEIGFMVTKIDDKGFIRFQTIGGWWGQVMLAQRVTVMTKAG-NIDGVIGSTPPHVLSPEARKKPVDIKDMFIDIGASSKEEATEFGVKPGDPIVPVCEFTVMKDKLLMAKAWDNRVGCAIAIDVLRELKDVAHPNTVYGVGTVQEEVGLRGAKTSAHMIKPDIAFGVDVGIGADTPG---AKGEGKLGDGPQIILYDASMIAHKGLRDLVVQVADEQKIPYQYDAISGGGTDSGAIHLTADGVPALSITVATRYIHTHAGIMHRDDYENAVKLIVEVIKKLDNDTVK-
>tr|A0A6B5C0I2|A0A6B5C0I2_STAAU/3-353
-QSVKLLKHLTDVNGIAGYEMQVKEAMRNYIEPVSDQIIEDNLGGIFGKKNAENGQYSIMISGHMDEVGFMVTKIDKHGFISFTPVGGWWNQVMLSQKVTITTDSGKEIRGIIGSKPPHVLTPEERKKPMEIKNMFIDIGVSSKEEAEEAGVEVGNMVTPYSEFEVLADKYLTAKAFDNRYGCALAVEVLKRLKDENIGINLYSGATVQEEVGLRGAKVAANTIKPDLAIAVDVGIAYDTPGMSGQTSDSKLGGGPVVIMMDATSIAHQGLRKHIKDVAKEHNIEVQWDTTLGGGTDAGSIHVANEGIPTMTIGVTLRYMHSNVSVLNVDDYENSIRLVTEIVRSLNDESY--
>tr|A0A0J6EQF0|A0A0J6EQF0_9BACI/6-356
-ETLTMLKELTDAKGIPANEKEPRQVMKSYIEPYADEVTTDRLGSLIAKKTGQTGGPKIMIAGHLDEVGFMVTRIDDRGYLRFQTVGGWWSQVMLAQRVTVVTKKG-DITGVIGSKPPHVLSPDARKKPVEIKDMFIDIGASNREEAMEWGVLPGDQVVPYFEFTVLNEKMLLAKAWDNRIGCAIAIDVLKNLKGSDHPNVVYGVGTVQEEVGLRGAKTAAHTIKPDIAFGVDVGIAGDTPGISEKESTSKMGKGPQIILYDASMVSHKGLRDFVTKVADEAGIPYQYDALSGGGTDSGSIHLTANGVPALSITIATRYIHTHAAMLHRDDYENAVKLITEVIKRLDNETVE-
>tr|A0A347V0M4|A0A347V0M4_BACTU/6-355
-ETLTMLKELTDARGIAGNEREPREVMKKYIEPFADELSTDNLGSLVAKKVGEENGPKIMVAGHLDEVGFMITQIDDKGFLRFQTVGGWWSQVMLAQRVTIVTRKG-DVTGVIGSKPPHILPPEARKKPVDIKDMFIDIGASSQEEAMEWGVRPGDQVVPYFEFQVMKEKMLLAKAWDNRIGCAIAIDVLKQLKDEKHPNVVYGVGTVQEEVGLRGAKTSANYIKPDIAFAVDVGIAGDTPGVTSKEAQSKMGDGPQIILYDASVIGHTGLRDFVVDVADELQIPYQYDSVAGGGTDAGAIHIAVNGIPSMAITIATRYIHSHAAMLYRDDYENAVKLIVEVIKRLDKEAV--
>tr|A0A4Y6F062|A0A4Y6F062_9BACI/6-355
-ETLTMLKELTDARGIAGNEREPREVMKKYIEPFADELSTDNLGSLVAKKVGEENGPKIMVAGHLDEVGFMITQIDDKGFLRFQTVGGWWSQVMLAQRVTIVTRKG-DVTGVIGSKPPHILPPEARKKPVDIKDMFIDIGASSQEEAMEWGVRPGDQVVPYFEFQVMKEKMLLAKAWDNRIGCAIAIDVLKQLKDEKHPNVVYGVGTVQEEVGLRGAKTSANYIKPDIAFAVDVGIAGDTPGVTSKEAQSKMGDGPQIILYDASVIGHTGLRDFVVDVADELQIPYQYDSVAGGGTDAGAIHIAVNGIPSMAITIATRYIHSHAAMLYRDDYENAVKLIVEVIKRLDKEAV--
>tr|A0A2A9CJ92|A0A2A9CJ92_9BACI/6-356
-ETLQMLKELTDANGVPGNEREPRDVMKKHIESLSDEIMYDNLGSLIAVKKGNAEGPKIMVAGHLDEIGFMVTRIDDKGFLYFQTVGGWWEQVMLAQRVNVMTRNG-NIMGVIGSKPPHILPAEQRKKSVDKKDMFIDIGASSREEAMEWGVKPGDSVVPICEFTVMNEKMLMAKAWDNRIGCAIAIEVLRKLKGEAHPNTVYGVGTVQEEVGLRGATTATNMIKPDIGFAVDVGIAGDTPGVSDKDAQSKMGKGPQIIMYDASMVGHKGLRDFVTDTADENNIPYQFDSIAGGGTDSGKIHLTANGVPALSITIATRYIHTHAAILHRDDFENAVNLIVEVIKKLDADKVK-
>tr|A0A5P9Y8N1|A0A5P9Y8N1_BACCE/7-355
--TLTMLKELTDARGIAGNEREPREVMKKYIEPFADELSTDNLGSLVAKKVGEENGPKIMVAGHLDEVGFMITQIDDKGFLHFQTVGGWWSQVMLAQRVTIVTRKG-DVTGVIGSKPPHILPPEARKKPVEIKDMFIDIGASSQEEAMEWGVRPGDQVVPYFEFQVMKEKMLLAKAWDNRIGCAIAIDVLKQLKDEKHPNVVYGVGTVQEEVGLRGAKTSANYIKPDIAFAVDVGIAGDTPGVTSKEAQSKMGDGPQIILYDASVIGHTGLRDFVVDVADELQIPYQYDSVAGGGTDAGAIHIAVNGIPSMAITIATRYIHSHAAMLHRDDYENAVKLIVEVIKRLDKEAV--
>tr|A0A6L0S7U3|A0A6L0S7U3_STAAU/3-353
-QSVKLLKHLTDVNGIAGYEMQVKEAMRNYIEPVSDQIIEDNLGGIFGKKNAENGQYSIMISGHMDEVGFMVTKIDKHGFISFTPVGGWWNQVMLSQKVTITTDSGKEIRGIIGSKPPHVLTPEERKKPMEIKNMFIDIGVSSKEEAEEAGVEVGNMVTPYSEFEVLADKYLTAKAFDNRYGCALAVEVLKRLKDENIGINLYSGATVQEEVGLCGAKVAANTIKPDLAIAVDVGIAYDTPGMSGQTSDSKLGGGPVVIMMDATSIAHQGLRKHIKDVAKEHNIEVQWDTTPGGGTDAGSIHVANEGIPTMTIGVTLRYMHSNVSVLNVDDYENSIRLVTEIVRSLNDESY--
>tr|S2XW85|S2XW85_9BACL/6-357
-ETLTMLKDLTDAKAIPGNEREARDVMRRYIEPFADRMDSDNLGSLIAEKVGDAEGPKIMVAGHLDEVGFMITQIDDKGFLKFQTVGGWWSQVMLAQRVTIVTRKGESITGVIGSKPPHILSPEARNKPVDIKDMFIDIGASSKEEAMEWGVLPGDMVTPYFEFSVMNEKMLLAKAWDNRIGCAIAIDVLKALKDEKHPNIVYGVGAAQEEVGLRGARTAAAKIKPDIGFAVDVGIAGDTPGITAKESTSKMGAGPQLVLFDASMVSHKGLRDLVVDTAEENNIPYQFESIPGGGTDAGAIHLTANGVPSLAIGIATRYIHSHAGILHRDDYENAVKLIVAVIKKLDRDTVN-
>tr|A0A1H9SZE8|A0A1H9SZE8_9BACI/6-357
-ETLTMLKELTDAKGIPGNEREPRQVMEKYIKPFADKIEYDNLGSLIAEKVGDANGPKIMVAGHLDEVGFMISKIDDKGFLSFQTVGGWWSQVMLAQRVTIVTRKGDTITGIIGSKPPHILTADARKKAVDVKDMFIDIGASSKEEAMEWGVLPGDMVVPYFEFSVMNEKLLLAKAWDNRIGCAIAIDVLKGLQDEKHPNIVYGVGTVQEEVGLRGAKTATVKVNPDIGFAVDVGIAGDTPGITAKESTSKMGAGPQIVLFDASMVSHKGLRDFVVDTAEENDIPYQFETIPGGGTDAGSMHISLNGVPALSIGIATRYIHSHAGILHRDDYENTVKLVVEVIKKLDRDAVN-
>tr|A0A4Y8LF45|A0A4Y8LF45_9BACL/6-355
-EQLTMLKDLTDAKGIPGNEREPREVMKKYISPFADEVKTDGIGSLIAKKSGEEGGPRVMVAGHLDEVGFMITQIDDKGFLKFQTVGGWWSQVMLAQRVTIVTKKG-DVTGVIGSKPPHILPPEARKKPVDIKDMFIDIGASSREEAMEWGITPGDMAVPYFEFTVMNEKMLLAKAWDNRIGCAIAIDVMRHLKNQQHPNEVYGVGTVQEEVGLRGARTAAAAVNPDIGIAVDVGIAGDTPGITAKEASSKMGKGPQIILYDASMVGHKGLRDFITNIADEHNIPYQFDAIAGGGTDAGSIHLSATGAPSIAITVASRYIHSHAAMIHKDDYENAVKLIVEVIKKLDRDAV--
>tr|E7RJW9|E7RJW9_9BACL/6-356
-ETQLMLKELTDANGIPGNERQSREVMKKYIEPFADSIETDGLGSLIAKKEGLAGGPKIMVAGHLDEVGFMITQIDEKGFLKFQPVGGWWSQVMLAQRVTITTRSGKEITGVIGSKPPHILTPEARKKPVEIKDMFIDIGASSREEVKEWGVTPGDMVTPYFEFTVMNDKLLMAKAWDNRIGCAIAIDVLKGLKGVDHPNVVYGVGTVQEEIGLRGAKTATAKIQPDIGFAVDVGIAGDTPGITSKESTSKMGDGPQLLLFDASMVSHRGLRELVVDTAEEAGIPYQFETIAAGGTDAGSIHLTANGVPALAIGVATRYIHSHAGILHRDDYENAVKLVIEVIKKLDKDTV--
>tr|A0A3L7JTS1|A0A3L7JTS1_9BACL/6-357
-ETLQMLKDLTDANGIPGNERQSREVMKKYIAPFADSIETDGLGSLIAKKEGLADGPKIMVAGHLDEVGFMISQVDDKGFLKFQTVGGWWNQVMLAQRVTITTRSGKEITGVIGSKPPHILSPEARKKPVEIKDMFIDIGASSRDEVKEWGVTPGDMVTPYFEFQAMTEKFLLAKAWDNRIGCAIAIDVLKGLKGQDHPNVVYGVGTVQEEVGLRGAKTATAKIQPDIGFAVDVGIAGDTPGITAQESNSKMGDGPQILLFDASMVSHRGLRELVVDTAEEAGIPYQFETIAGGGTDAGSIHLTANGVPALSIGVATRYIHSHAGILHRDDYENAVKLIIEVIKKLDKDTVA-
>tr|A0A5J6PPW6|A0A5J6PPW6_9BACI/6-357
-ETLTMLKDLTDAKGIPGNEREPRQVMEKYIAPYADKIEYDNLGSLIAEKVGDANGPKIMVAGHLDEVGFMISKIDDKGFLSFQTVGGWWSQVMLAQRVTIVTRKGETITGVIGSKPPHILSPEARKKPVDIKEMFIDIGASSKEEAMSWGVMPGDMVVPYFEFSVMNEKLLLAKAWDNRIGCAIAIDVLKNLQGQAHPNIVYGVGNVQEEVGLRGAKTSTAKINPDIGFAVDVGIAGDTPGISPKESTSKMGDGPQIVLFDASMVSHKGLRDFVVDTAEENNIPYQFETIAGGGTDAGSMHISLNGVPCLSIGVATRYIHSHAGILHRDDYENTVKLIVEVIKKLDHDTVN-
>tr|A0A1H7Z843|A0A1H7Z843_9BACL/6-357
-ETLTMLKELTDAKGIPGNEREPREVMEKYIAPFADKIEYDNLGSLIAEKVGDVNGPKIMVAGHLDEVGFMISKIDDKGFLSFQTVGGWWSQVMLAQRVTIVTRKGDNITGIIGSKPPHILSAEARKKAADIKDMFIDIGASSKEEAMEWGVLPGDMVVPYFEFSVMNEKLLLAKAWDNRIGCAIAVDVLKALKDEKHPNVVYGVGNVQEEVGLRGAKTTTNKIKPDIGFAVDVGVAGDTPGITAKESTSKMGEGPQIVLFDASMVSHKGLRDFVTDTADEHNIPYQFEMIPGGGTDAGSMHISVNGVPSLSIGVATRYIHSHAGILHRDDYENTVKLIVEVIKKLDRDAVN-
>tr|A0A264W0Y5|A0A264W0Y5_9BACL/6-356
-ETLTMLKDLTDARGIPGNEREAREVMEKYITPFADEVSYDNLGSLIAKKSGSQDGPKIMVAGHLDEVGFMVSRIDDKGFIFFQPVGGWWNQVMLAQRVTIVTRKKGDITGVIGSKPPHILSPEARKKPVDIKDMFVDIGASSKEEAMEWGVLPGDMIVPYFEFHVMNEKLLLAKAWDNRIGCAIAIDVLKGLQGQEHPNTVYGVGTVQEEVGLRGAKTAAMKVQPDIAFAVDVGIAGDTPGVTPKESTSKMGEGPQIVLFDASMVSHKGLRDLVVDTADEAGIPYQFETIAGGGTDAGAIHLTMNGVPAVAIGVATRYIHSHAGILHRDDYENAVKLIVEVIKKLDADTV--
>tr|A0A0U2XE96|A0A0U2XE96_9BACL/6-357
-ETQQMLKDLTDANGIPGNERQSREVMKKYIEPFADTIETDNLGSLIAKKEGLADGPKIMVAGHLDEVGFMISQIDDKGFLKFQTVGGWWNQVMLAQRVTITTRSGKEITGVIGSKPPHILSPEARKKPVEIKDMFIDIGASSREEAKEWGVTPGDMVTPYFEFTVMNDKLLMAKAWDNRIGCAIAIDVLKGLKGVDHPNVVYGVGTVQEEVGLRGAKTATSFIQPDIGFAVDVGIAGDTPGVTSKESNSKMGDGPQILLFDASMVSHRGLRELVVDTAEESGIPFQFETIAGGGTDAGSIHLTANGVPALSIGVATRYIHSHAGILHRDDYENAVKLIIEVIKKLDRDTVT-
>tr|A0A2I0F0N8|A0A2I0F0N8_9BACL/6-357
-ETQQMLKDLTDANGIPGNERQSREVMKKYIEPFADTIETDNLGSLIAKKEGLADGPKIMVAGHLDEVGFMISQIDDKGFLKFQTVGGWWNQVMLAQRVTITTRSGKEITGVIGSKPPHILSPEARKKPVEIKDMFIDIGASSREEAKEWGVTPGDMVTPYFEFTVMNDKLLMAKAWDNRIGCAIAIDVLKGLKGVDHPNVVYGVGTVQEEVGLRGAKTATSFIQPDIGFAVDVGIAGDTPGVTSKESNSKMGDGPQILLFDASMVSHRGLRELVVDTAEESGIPFQFETIAGGGTDAGSIHLTANGVPALSIGVATRYIHSHAGILHRDDYENAVKLIIEVIKKLDRDTVT-
>tr|A0A6L0B268|A0A6L0B268_STAAU/3-353
-QSVKLLKHLTDVNGIAGYEMQVKEAMRNYIEPVSDQIIEDNLGGIFGKKNAENGQYSIMISGHMDEVGFMVTKIDKHGFISFTPVGGWWNQVMLSQKVTITTDSGKEIRGIIGSKPPHVLTPEERKKPMEIKNMFIDIGVSSKEEAEEAGVEVGNMVTPYSEFEVLADKYLTAKAFDNRYGCALAVEVLKRLKDENIGINLYSGATVQEEVGLRGAKVAANTIKPDLAIAVDVGIAYDTPGMSGQTSDSKLGGGPVVIMMDATSIAHQGLRKHIKDVTKEHNIEVQWDTIPGGGTDAGSIHVANEGIPTMTIGVTLRYMHSNVSVLNVDDYENSIRLVTEIVRSLNDESY--
>tr|A0A4Y8ISZ7|A0A4Y8ISZ7_9BACI/6-356
-ETLTMLKDLTDAKGIPGNEREPREVMKKYIASHAEEVTTDHLGSLIAKKTGEENGPKVMVAGHLDEVGFMVTRIDDKGFIFFQPVGGWWNQVMLAQRVTIMTREG-DLTGVIGSKPPHILSPEARKKPVEIKDMFVDIGASSREEAEEFGVRPGDSIVPYFEFTQMKDKLLLAKAWDNRIGCAIAIEVLKRLKDEKHPNVVYGVGTVQEEIGLRGAGTSAHAIKPDIGFGVDVGIAGDMPGVDDKDAASEMGKGPQIVLYDASMVSHKGVRDFVINTAEENNIPFQYESMPGGGTDSGKIHLTGDGVPSLSITIPTRYIHSHAAMLHRDDFDNAVDLIVKVIKKLDRKTVE-
>tr|A0A2P6MF82|A0A2P6MF82_9BACI/3-354
-EMLKMMKELTDANGIPGNEREPREVMKRWIEPFANSVETDHLGSLIAKKQGNEDDPKIMVAGHLDEIGFMVTNINDKGFLQFQCVGGWWEQVMLAQRVTVMTRNG-NVPGVIGSKPPHILAPEARKKSVDKKEMFIDIGASSKEEAMEFGVRPGDSVVPVCDFTVMKEKLLMAKAWDNRIGCAIAIEVLRRLQNEEHPNTVYGVGTVQEEVGLRGARTSAHQIQPDIGFGVDVGIAGDTPGVSDKDALSSMGDGPQVIMYDASMVSHKGLRDFVTDTADENSIPYQFDAVPGGGTDSGAIHLTADGVPALSITIATRYIHTHAAILHRDDFENAVKLITAVIKKLDRDTVN-
>tr|A0A511V8B5|A0A511V8B5_9BACL/4-352
-KTLQMYKELTETPGVPGHERQVREVMRKYIEPYADEVTTDNLGSLLARKGN--KGPKIMVAGHLDEVGFMVTMITDKGFLKFQPLGGWWEQVMLAQRVAVQTRNG-VIEGVIGSVPPHILSPEARKKPVDIKDMFIDIGASSKEQAEEYGVRPGDTVVPICPFTIMTPKIMMAKAWDNRVGIAMAIQTLQELKGVDHPNTVYGVGTVQEEVGLRGAQTSVFAIDPDIAFAVDVGIAGDTPGVKEGDAMSKIGEGPQILLYDASMIGHPGLRKLVVETAEEHNIPFQYDVMARGGTDAGRMHLNGKGVPSIVIGIATRYIHSHAAILHRDDIDNAVKLITETIKKLDEDTVA-
>tr|A0A5B8PXK6|A0A5B8PXK6_BACME/6-356
-ETLMMLKALTDAKGIPGNEREPREVMKKYISPYADEVTTDGLGSLIAKKVGNEQGPKIMVAGHLDEVGFMVTQIDERGFIRFQTVGGWWSQVMLAQRVTIVTSKG-EVTGIIGSKPPHILPPEARKKPVDIKDMFIDIGASSREEVAEWGVKPGDQVVPYFEFTVMNEKMLLAKAWDNRIGCAIAIDVLKALKNEAHENVVYGVGTVQEEVGLRGAKTSANFIEPDIAFAVDVGIAGDTPGVSDKEASSKMGQGPQIILYDASMVSHKGLRDTVVDVADELNIPYQFDAIAGGGTDSGSIHISANGVPALSITIATRYIHSHAAMLHRDDYENAVKLIAEVIKRLDRDTVN-
>tr|A0A544T8Z7|A0A544T8Z7_9BACI/6-357
-ETLTMLKELTDAKGIPGNEREPRQVMEKYIKPFADKIEYDNLGSLIAEKVGDANGPKVMVAGHLDEVGFMISKIDDKGFLSFQTVGGWWSQVMLAQRVTIVTRKGDTITGVIGSKPPHILTADARKKAVDVKDMFIDIGASSKEEAMEWGVLPGDMVVPYFEFSVMNEKLLLAKAWDNRIGCAIAIDVLKGLQDVKHPNIVYGVGTVQEEVGLRGAKTSTVKVNPDIGFAVDVGIAGDTPGITAKESTSKMGAGPQIVLFDASMVSHKGLRDFVIDTAEENNIPYQFETIPGGGTDAGSMHISLNGVPALSIGIATRYIHSHAGILHRDDYENIVKLIIEVIKKLDRDTVN-
>tr|A0A6K3KYY3|A0A6K3KYY3_STAAU/3-353
-QSVKLLKHLTDVNGIAGYEMQVKEAMRNYIESVSDQIIEDNLGGIFGKKNAENGQYSIMISGHMDEVGFMVTKIDKHGFISFTPVGGWWNQVMLSQKVTITTDSGKEIRGIIGSKPPHVLTPEERKKPMEIKNMFIDIGVSSKGEAEEAGVEVGNMVTPYSEFEVLANKYLTAKAFDNRYGCALAIEVLQRLKDKNIGINLYSGATVQEEVGLRGAKVAANTIKPDLAIAVDVGIAYDTPGMSGQTSDSKLGGGPVVIMMDATSIAHQGLRKHIKDVAKKHNIEVQWDTTPGGGTDAGSIHVANEGIPTMTIGVTLRYMHSNVSVLNVDDYENSIRLVTEIVRSLNDETY--
>tr|K0J747|K0J747_AMPXN/3-353
-EKLTMFKELTEAKGISGNEKEAREVMKKYIEPYATEVFTDHLGSLIAKKVGQEDGPKVMVAGHLDEIGLMVTRIDDNGFLYFQTIGGWWSQVMLAQRVTVCTQKG-DIVGVIGSKPPHIMPAEARRKPYEIKDMFIDIGATSKEEAESFGVRPGDSVVPYFEFQPMKEKLLLAKAWDNRVGCAIAIEVLKQLKDVDHPNVVYGVGTVQEEVGLRGAKTSTNMIEPDIGIAVDTGIAGDTPGISPNDADGKIGKGPQIIIYDASMVSHKGLRDFVIKTADDNNIPYQYASIAAGGTDSGSIHLTANGVPALSIGIATRYIHSHAGIIHEDDFDNTVKLIVEVIKQLDKDTVH-
>tr|A0A1I6QQX0|A0A1I6QQX0_9BACI/7-355
--TLTMLKELTDARGIAGNEREPREVMKKYIAPFADEVSTDNLGSLVAKKIGDGNGPKIMVAGHLDEVGFMITQIDDKGFLRFQTVGGWWSQVMLAQRVTIVTSKG-DVTGVIGSKPPHILPVEVRKKPVDIKDMFIDIGASSKEEALEWGVRPGDQVVPYFEFQVMKEKMLLAKAWDNRIGCAIAIDVLKQLKDEKHPNIVYGVGTVQEEVGLRGAKTSAHYIQPDIAFAVDVGIAGDTPGVSEKEAQGKMGDGPQIILYDASIVGHKGLRDFVVGVADELNIPYQYDALPGGGTDAGAIHISVDGIPAMAITIATRYIHSHAAMLHRDDYENTVKLIVEVVKRLDTKAV--
>tr|A0A3N5ZX44|A0A3N5ZX44_9BACL/6-357
-ETLTMLKELTDARAIAGNEKESRDVMTKYITPYADQVENDNLGAVIAKKVGDPNGPKIMVAGHLDEVGFMVTQIDEKGFLKFQTVGGWWSQVMLAQRVQVVTRKGETIVGVIGSKPPHILPAAARKKPYEIKDMFIDIGATSKEEVESWGIKPGDMVTPYFEFTVMKEKHLLAKAWDNRIGCAIAIEVLKGLKNTQHPNIVYGCGVVQEEVGLRGSKTAANKINPDIGFAVDVGIAGDTPGITSKESNSKMGAGPQIIIYDGSMVAHKGLRDLVVDTAEENNIPYQFEAIPGGGTDAGSIHLTANGVPALSIGIATRYIHSHAGILHRDDFENTVKLVIEVIKKLDRETVN-
>tr|A0A4Q0VQF1|A0A4Q0VQF1_9BACI/3-353
-NTLQMLKDLTDANGIPGNEKEPRDVMKKYIEPFADEVIQDNIGSLIAKKTGTAAEPKIMVAGHLDEIGFMVTSIDDKGFVRFQTVGGWWGQVMLAQRVTIMTRNG-YVPGVIGSKPPHILPPEARKKPVEIKDMFIDIGASSREEAMEFGLRPGDAVVPVCEFTVMKEKMLMAKAWDNRIGCAIAIEVLRQLKDVDHPNTVYGVGTVQEEVGLRGARTSANLIQPDIGFAVDVGIAGDTPGVTDKEALAKMGNGPQIIMYDASMVSHKGLRDFVTDTADAAGIPYQFDYVAGGGTDAGAIHLTANGSPALAITIATRYIHSHAAILHRDDFENAVKLIVEVIKKLDKDTVA-
>tr|A0A554A2T2|A0A554A2T2_9BACI/5-355
-EQLQMLKHLTDAKGISGFEAEARKVMNTYITPFADEVYTDRLGSLVAKKKGTEDGPQIMVAGHLDEIGFMVTSVDDKGFLRFQTVGGWWGQVMLAQRVTIVTEHG-DVPGIIGSKPPHILTPEARKKPVEIKDMFIDIGASSKEEAEGFGIRPGQAIVPVCEFTVMKENLLMAKAWDNRIGCAIAIDVLRLLKDTEHPNTVYGVGTVQEEVGLRGAKTSAHLIQPDIGFGVDVGIAGDTPGISESEALSKMGDGPQIVLYDASMIAHKGLRDFVVQTAEEHNIPYQYASMAGGGTDSGAIHLTANGVPALSITVATRYIHTHAAILHREDYQNAVNLIVEVIKKLDQKTVD-
>tr|A0A0V8JKS1|A0A0V8JKS1_9BACI/6-356
-ETLQMLKDLTDAKGIPGNEREPREVMKKYIESYADSISTDGLGSLIAKKVGDEKGPKIMVAGHLDEVGFMVTQIDDKGFIRFQTVGGWWSQVMLAQRVTIVTRKG-DITGVIGSKPPHILPAEVRKKTVEIKDMFIDIGASSREEAMEWGVKPGDQIVPYFEFTVMNEKMLLAKAWDNRIGCAIAIDVLKNLKGQEHPNVVYGVGTAQEEVGLRGAKTSANLIQPDIAFGVDVGIAGDTPGVSEKEAASKMGDGPQIILYDASMVSHKGLRDFVTDVADEMNIPYQFDALSGGGTDSGAIHISANGVPALSITIATRYIHSHAAMLHRDDYENAVKLITEVIKKLDRETVN-
>tr|A0A1C4DMV8|A0A1C4DMV8_9BACI/6-356
-ETLQMLKDLTDAKGIPGNEREPREVMKKYIESYADSISTDGLGSLIAKKVGDEKGPKIMVAGHLDEVGFMVTQIDDKGFIRFQTVGGWWSQVMLAQRVTIVTRKG-DITGVIGSKPPHILPAEVRKKTVEIKDMFIDIGASSREEAMEWGVKPGDQIVPYFEFTVMNEKMLLAKAWDNRIGCAIAIDVLKNLKGQEHPNVVYGVGTAQEEVGLRGAKTSANLIQPDIAFGVDVGIAGDTPGVSEKEAASKMGDGPQIILYDASMVSHKGLRDFVTDVADEMNIPYQFDALSGGGTDSGAIHISANGVPALSITIATRYIHSHAAMLHRDDYENAVKLITEVIKKLDRETVN-
>tr|A0A2M8YQE1|A0A2M8YQE1_9BACI/6-356
-ETLQMLKDLTDAKGIPGNEREPREVMKKYIESYADSISTDGLGSLIAKKVGDEKGPKIMVAGHLDEVGFMVTQIDDKGFIRFQTVGGWWSQVMLAQRVTIVTRKG-DITGVIGSKPPHILPAEVRKKTVEIKDMFIDIGASSREEAMEWGVKPGDQIVPYFEFTVMNEKMLLAKAWDNRIGCAIAIDVLKNLKGQEHPNVVYGVGTAQEEVGLRGAKTSANLIQPDIAFGVDVGIAGDTPGVSEKEAASKMGDGPQIILYDASMVSHKGLRDFVTDVADEMNIPYQFDALSGGGTDSGAIHISANGVPALSITIATRYIHSHAAMLHRDDYENAVKLITEVIKKLDRETVN-
>tr|C2SR27|C2SR27_BACCE/1-346
-----MLKELTDARGIAGNEREPREVMKKYIEPFADELSTDNLGSLVAKKVGEENGPKIMVAGHLDEVGFMITQIDDKGFLRFQTVGGWWSQVMLAQRVTIVTRKG-DVTGVIGSKPPHILPPEARKKPVEIKDMFIDIGASSQEEAMEWGIRPGDQVVPYFEFQVMKEKMLLAKAWDNRIGCAIAIDVLKQLKDEKHPNVVYGVGTVQEEVGLRGAKTSANYIKPDIAFAVDVGIAGDTPGVTAKEAQSKMGDGPQIILYDASVIGHTGLRDFVVDVADELQIPYQYDSVAGGGTDAGAIHISVNGIPSMAITIATRYIHSHAAMLHRDDYENAVKLIVEVIKRLDKEAV--
>tr|C2Y039|C2Y039_BACMY/1-346
-----MLKELTDARGIAGNEREPREVMKKYIEPFADELSTDNLGSLVAKKVGEENGPKIMVAGHLDEVGFMITQIDDKGFLRFQTVGGWWSQVMLAQRVTIVTRKG-DVTGVIGSKPPHILPPEARKKPVEIKDMFIDIGASSQEEAMEWGIRPGDQVVPYFEFQVMKEKMLLAKAWDNRIGCAIAIDVLKQLKDEKHPNVVYGVGTVQEEVGLRGAKTSANYIKPDIAFAVDVGIAGDTPGVTAKEAQSKMGDGPQIILYDASVIGHTGLRDFVVDVADELQIPYQYDSVAGGGTDAGAIHISVNGIPSMAITIATRYIHSHAAMLHRDDYENAVKLIVEVIKRLDKEAV--
>tr|A0A6L3WZU4|A0A6L3WZU4_9BACI/7-355
--TLTMLKELTDARGIAGNEREPREVMKKYIELFADELSTDNLGSLVAKKVGEENGPKIMVAGHLDEVGFMITQIDDKGFLRFQTVGGWWSQVMLAQRVTIVTRKG-DVTGVIGSKPPHILPPEARKKPVDIKDMFIDIGASSQEEAMEWGVRPGDQVVPYFEFQVMKEKMLLAKAWDNRIGCAIAIDVLKQLKDEKHPNVVYGVGTVQEEVGLRGAKTSANYIKPDIAFAVDVGIAGDTPGVTSKEAQSKMGDGPQIILYDASVIGHTGLRDFVVDVADELQIPYQYDSVAGGGTDAGAIHISVNGIPSMAITIATRYIHSHAAMLHRDDYENAVKLIVEVIKRLDKEAV--
>tr|A0A6D1QQR9|A0A6D1QQR9_9PSEU/3-353
-ETLKMLKELTDANGTPGNEREPRQVMQKHIAPFADHVETDHLGSLIAKKTGADDAPKIMVAGHLDEIGFMVTTIDENGFIKFQPLGGWWEQVMLAQRVTVMGKNG-NIPGVIGSKPPHVLAPEARKKAIEKKDMFIDVGASSKEEAESFGIRPGDSVVPVCDFTVMKEKYLMAKAWDNRIGCAIAVDVLRALADESHPNTVYGVGTVQEEVGLRGARTSAHRIQPDIGFGVDVGIAGDTPGITANDAQSKMGAGPSIIMYDASMISHKGLRDFVTETADEKEIPYQYDAMAGGGTDSGSIHLTADGVPALSITVPTRYIHTHAAILHRDDYEHAVKLITEVIKKLDRDTI--
>tr|A0A2S6DRP8|A0A2S6DRP8_STAAU/3-353
-QSVKLLKHLTDVNGIAGYEMQVKEAMRNYIEPVSDQIIEDNLGGIFGKKNAENGQYSIMISGHMDEVGFMVTKIDKHGFISFTPVGGWWNQVMLSQKVTITTDLGKEIRGIIGSKPPHVLTPEERKKPMEIKNMFIDIGVSSKEEAEEAGVEVGNMVTPYSEFEVLTDKYLTAKAFDNRYGCVLAVEVLKRLKDENIGINLYSGATVQEEVGLRGAKVAANTIKPDLAIAVDVGIAYDTPGMSGQTSDSKLGGGPVVIMMDATSIAHQGLRKHIKDVAKKHNIEVQWDTTPGGGTDAGSIHVANEGIPTMTIGVTLRYMHSNVSVLNVDDYENSVRLVTEIVRSLNDETY--
>tr|A0A0B6ANR8|A0A0B6ANR8_BACMB/6-356
-ETLTMLKALTDAKGIPGNEREPREVMKKYIAPYADEVTTDGLGSLIAKKVGNEQGPKIMVAGHLDEVGFMVTQIDERGFIRFQTVGGWWSQVMLAQRVTIVTSKG-EVTGIIGSKPPHILPPEVRKKPVDIKDMFIDIGASSREEVAEWGVKPGDQVVPYFEFTVMNEKMLLAKAWDNRIGCAIAIDVLKALKNEKHENVVYGVGTVQEEVGLRGAKTSANFIEPDIAFAVDVGIAGDTPGVSDKEASSKMGEGPQIILYDASMVSHKGLRDTVVDVADELNIPYQFDAIAGGGTDSGSIHISANGVPALSITIATRYIHSHAAMLHRDDYENAVKLIAEVIKRLDRNTVN-
>tr|A0A0M3RBE4|A0A0M3RBE4_9BACI/6-357
-ETLTMLKELTDAKAIPGNEREARKVMEKYIAPHADKIEYDNLGSLIAEKVGDANGPKIMVAGHLDEVGFMISKIDDKGFLSFQTVGGWWSQVMLAQRVTIVTRKGDTITGVIGSKPPHILTPDARKKAVDVKDMFIDIGASSKEEAMEWGVLPGDMVVPYFEFTVMNDKLLLAKAWDNRIGCAIAIDVLKGLKNEKHPNIVYGVGNVQEEIGLRGAKTSTVKVKPDIGFAVDVGIAGDTPGISAKESTSKMGAGPQVILFDASMVSHKGLRDLVIDTAEENNIPYQFEMIPGGGTDAGSMHISLNGVPSLSIGIATRYIHSHAGILHRDDYENTVKLLIEVIKKLDRNTVN-
>tr|A0A0L1M9I5|A0A0L1M9I5_BACME/6-356
-ETLTMLKALTDAKGIPGNEREPREVMKKYIAPYADEVTTDGLGSLIAKKVGNEQGPKIMVAGHLDEVGFMVTQIDERGFIRFQTVGGWWSQVMLAQRVTIVTSKG-EVTGIIGSKPPHILPPEVRKKPVDIKDMFIDIGASSREEVAEWGVKPGDQVVPYFEFTVMNEKMLLAKAWDNRIGCAIAIDVLKALKNEKHENVVYGVGTVQEEVGLRGAKTSANFIEPDIAFAVDVGIAGDTPGVSDKEASSKMGDGPQIILYDASMVSHKGLRDTVVDVADELNIPYQFDAIAGGGTDSGSIHISANGVPALSITIATRYIHSHAAMLHRDDYENAVKLIAEVIKRLDRNTVN-
>tr|A0A243EH16|A0A243EH16_BACTU/7-355
--TLTMLKELTDARGIAGNEREPREVMKKYIEPFADELSTDNLGSLVAKKVGEENGPKIMVAGHLDEVGFMITQIDDKGFLRFQTVGGWWSQVMLAQRVTIVTRKG-DVTGVIGSKPPHILPPEVRKKPVEIKDMFIDIGASSQEEAMEWGVRPGDQVVPYFEFQVMKEKMLLAKAWDNRIGCAIAIDVLKQLKDEKHPNVVYGVGTVQEEVGLRGAKTSANYIKPDIAFAVDVGIAGDTPGVTSKEAQSKMGDGPQIILYDASVIGHTGLRDFVVDVADELQIPYQYDSVAGGGTDAGAIHIAVNGIPSMAITIATRYIHSHAAMLHRDDYENAVKLIVEVIKRLDKGAV--
>tr|A0A369C4J3|A0A369C4J3_9BACI/12-362
-ETLTMLKALTDAKGIPGNEREPREVMKKYIAPYADEVTTDGLGSLIAKKVGNEQGPKIMVAGHLDEVGFMVTQIDERGFIRFQTVGGWWSQVMLAQRVTIVTSKG-EVTGIIGSKPPHILPPEVRKKPVDIKDMFIDIGASSREEVAEWGVKPGDQVVPYFEFTVMNEKMLLAKAWDNRIGCAIAIDVLKALKNEKHENVVYGVGTVQEEVGLRGAKTSANFIEPDIAFAVDVGIAGDTPGVSDKEASSKMGDGPQIILYDASMVSHKGLRDTVVDVADELNIPYQFDAIAGGGTDSGSIHISANGVPALSITIATRYIHSHAAMLHRDDYENAVKLIAEVIKRLDRNTVN-
>tr|A0A2H2XCC5|A0A2H2XCC5_BACCE/7-355
--TLTMLKELTDARGIAGNEREPREVMKKYIEPFADELSTDNLGSLVAKKVGEENGPKIMVAGHLDEVGFMITQIDDKGFLRFQTVGGWWSQVMLAQRVTIVTRTG-DVTGVIGSKPPHILPPEARKKPVDIKDMFIDIGASSQEEAMEWGVRPGDQVVPYFEFQVMKEKMLLAKAWDNRIGCAIAIDVLKQLKDEKHPNVVYGVGTVQEEVGLRGAKTSANYIKPDIAFAVDVGIAGDTPGVTSKEAQSKMGDGPQIILYDASVIGHTGLRDFVVDVADELQIPYQYDSVAGGGTDAGAIHIAVNGIPSMAIMIATRYIHSHAAMLHRDDYENAVKLIVEVIKRLDKEAV--
>tr|A0A1I1KT73|A0A1I1KT73_9BACI/7-355
--TLTMLKELTDARGIAGNEREPREVMKKYIAPFADEVSTDNLGSLVAKKIGDGNGPKIMVAGHLDEVGFMITQIDDKGFLRFQTVGGWWSQVMLAQRVTIVTSKG-DVTGVIGSKPPHILPAEVRKKPVDIKDMFIDIGASSKEEALEWGVRPGDQVVPYFEFQVMKEKMLLAKAWDNRIGCAIAIDVLQQLKDEKHPNIVYGVGTVQEEVGLRGAKTSAHYIQPDIAFAVDVGIAGDTPGVSDKEAQGKMGDGPQIILYDASIVGHKGLRDFVVGVADELNIPYQYDALPGGGTDAGAIHIAVDGIPAMAITIATRYIHSHAAMLHRDDYENTVKLIVEVVKRLDTEAV--
>tr|C3H747|C3H747_BACTU/1-346
-----MLKELTDARGIAGNEREPREVMKKYIEPFADELSTDNLGSLVAKKVGEENGPKIMVAGHLDEVGFMITQIDDKGFLRFQTVGGWWSQVMLAQRVTIVTRKG-DVTGVIGSKPPHILPPEARKKPVEIKDMFIDIGASSQEEAMEWGVRPGDQVVPYFEFQVMKEKMLLAKAWDNRIGCAIAIDVLKQLKDEKHPNVVYGVGTVQEEVGLRGAKTSANYIKPDIAFAVDVGIAGDTPGVTSKEAQSKMGDGPQIILYDASVIGHTGLRDFVVDVADELQIPYQYDSVAGGGTDAGAIHIAVNGIPSMAITIATRYIHSHAAMLHRDDYENAVKLIVEVIKRLDKEAV--
>tr|A0A1G9BSZ2|A0A1G9BSZ2_9BACI/6-356
-ETVSMLKELTDARAISGNEKEARQVMEKYITPYADEVFTDNIGSLIAKKTGKENGPKIMVAGHLDEVGFMVTRIDDKGFVYFQTIGGWWSQVMLAQRVTLLTRKG-DITGIIGSKPPHILPAEARKKPVDIKEMFIDIGASSKEEAEEFGVRPGDSIVPYFEFTQMKDKLLLAKAWDNRIGCAIAIEVLKRLKGEEHPNVVYGVGTVQEEVGLRGARTSTHRIEPDIGFGVDVGIAGDTPGVSDKEADSKIGEGPQIILYDASAISHKGLRDYVLDTADEKKIPYQYATMAAGGTDTGSIHLTANGVPALSITIATRYIHTHAAILHQDDFENAVKLIVEVIKGLDTEKVK-
>tr|A0A2B6J1U2|A0A2B6J1U2_9BACI/7-355
--TLTMLKELTDARGIAGNEREPREVMKKYIEPFADELSTDNLGSLVAKKVGEENGPKIMVAGHLDEVGFMTTQIDDKGFLRFQTVGGWWSQVMLAQRVTIVTRKG-DVTGVIGSKPPHILPPEARKKPVDIKDMFIDIGASSQEEAMEWGVRPGDQVVPYFEFQVMKEKMLLAKAWDNRIGCAIAIDVLKQLKDEKHPNVVYGVGTVQEEVGLRGAKTSANYIKPDIAFAVDVGIAGDTPGVTSKEAQSKMGDGPQIILYDASVIGHTGLRDFVVDVADELQIPYQYDSVAGGGTDAGAIHISVNGIPSMAITIATRYIHSHAAMLHRDDYENAVKLIVEVIKRLDKEAV--
>tr|A0A0C2VPA1|A0A0C2VPA1_9BACL/6-356
-EQLQMLKDLTDAKGIPGNEREPREVMKKYIAPFADEVTTDGIGSLIAKKTGEQGGPRVMVAGHLDEVGFMITQIDDKGFLRFQTVGGWWSQVMLAQRVTIVTRKG-DITGVIGSKPPHILPPEARKKPVDIKDMFIDIGASSREEAVEWGITPGDMVVPYFEFTVMNEKMLLAKAWDNRIGCAIAIDVLRGLKDTNHPNEVYGVGSVQEEVGLRGAKTAASVIKPDIGIAVDVGIAGDTPGVTSKEATSKMGEGPQIILYDASMVGHKGLRDFVTAVADEHGIPYQFDAIAGGGTDAGSIHLAANGAPSIAITVASRYIHSHAAMIHKDDYENAVKLIVELIKKLDRDQVN-
>tr|A0A0E3SD03|A0A0E3SD03_9EURY/13-358
-EIKSLLEKFTNAHGISGFEDEVRKLLEKELEPYVDSMREDTMGNLIAVKEG--KGPSVMLAAHMDEIGLMVRYIDDNGFLRFVGIGGWFDQTLLNQRVMIHGKKG-SIPGVIGSKPPHVMKDEDRKKPVKLEDMFIDIGAKDMEDAGNLGVEIGTTASIDQEFVPLANGKVTSKAFDDRAGIVILLEVMKQLHERKIEANVYAVGTVQEEVGLKGARTCAFGICPDVALALDTTIPGDHPGISKTDSALELGKGPVITVADRGLIAHPQILRWLRETADKNEIPYQLGVGSGGTTDATSIHLTKEGIPTGTVSIATRYIHSPVEVLDMADIEACVSLIVKAIENVK------
>tr|A0A2N0Z695|A0A2N0Z695_9BACI/6-356
-ETLEMLKELTDAKGIPGNEREPREVMKKYITPYADEVTTDNLGSLIAKKIGNEQGPKIMVAGHLDEVGFMITRIDDKGFLYFQTVGGWWSQVMLAQRVTIVTKQG-DITGVIGSKPPHILSPEARKKPVDIKDMFIDIGASSKEEAKEWGVIPGDMVVPYFEFTVMNEKMLLAKAWDNRIGCAIAIDVLKGLENETHENIVYGVGTVQEEVGLRGAKTAAQKINPDIAFGVDVGIAGDTPGITEKEALSKMGKGPQIILYDASMVSHKGLRDLVTDTADELNIPYQFDSVPGGGTDSGSIHLTHDGVPALSITIATRYIHSHAAMLHRDDYENAVKLIIEVIKRLDRETVN-
>tr|A0A3E0JWZ9|A0A3E0JWZ9_9BACI/1-347
-----MLKELTDAKGIPGNEKEVREVMKKYITPYADEVTTDGLGSLIARKTGDPNGPSVMLAGHLDEIGFMVTSIDDKGFVRFQTVGGWVSSVMLAQRVTIVTDKG-NVTGVIGSKPPHILSPEERKKPVEIKDMFIDIGASSKEEALSWGVRPGAMIVPYFEFTVMKEKFLLAKAWDNRIGCAVVIEVLKNLKGTAHPNTVFGVGAVQEEVGLRGAKTAAFKIEPDIGFALDVGIGGDVPGVTEKEAMGKLGKGPQIVLYDASMVSHKGLRDFVVGVAEELNIPYQFESIPGGGTDAGSIHVTKRGVPSLAVTIPTRYIHSHAGILHRDDFENTVKLMTEVVKRLDRETVN-
>tr|A0A1G6MEB5|A0A1G6MEB5_9BACI/12-362
-ETLMMLKALTDAKGIPGNEREPREVMKKYIAPYADEVTTDGLGSLIAKKVGNEQGPKIMVAGHLDEVGFMVTQIDERGFIRFQTVGGWWSQVMLAQRVTIVTSKG-EVTGIIGSKPPHILPPEVRKKPVDIKDMFIDIGASSREEVAEWGVKPGDQVVPYFEFTVMNEKMLLAKAWDNRIGCAIAIDVLKALKNEAHENVVYGVGTVQEEVGLRGAKTSANFIEPDIAFAVDVGIAGDTPGVSDKEASSKMGDGPQIILYDASMVSHKGLRDKVVDVADELNIPYQFDAIAGGGTDSGSIHISANGVPALSITIATRYIHSHAAMLHRDDYENAVKLIAEVIKRLDRDTVN-
>tr|A0A5Q0DE39|A0A5Q0DE39_BACME/6-356
-ETLTMLKALTDAKGIPGNEREPREVMKKYIAPYADEVTTDGLGSLIAKKVGNEQGPKIMVAGHLDEVGFMVTQIDERGFIRFQTVGGWWSQVMLAQRVTIVTSKG-EVTGIIGSKPPHILPPEVRKKPVDIKDMFIDIGASSREEVAEWGVKPGDQVVPYFEFTVMNEKMLLAKAWDNRIGCAIAIDVLKALKNEKHENVVYGVGTVQEEVGLRGAKTSANFIEPDIAFAVDVGIAGDTPGVSDKEASSKMGQGPQIILYDASMVSHKGLRDTVVDVADELNIPYQFDAIAGGGTDSGSIHISANGVPALSITIATRYIHSHAAMLHRDDYENAVKLIAEVIKRLDRDTVN-
>tr|A0A6K5III3|A0A6K5III3_STAAU/3-353
-QSVKLLKHLTDVNGIAGYEMQVKEAMRNYIEPVSDQIIEDNLGGIFGKKNAENGQYSIMISGHMDEVGFMVTKIDKHGFISFTPVGGWRNQVMLSQKVTITTDSGKEIRGIIGSKPPHVLTPEERKKPMEIKNMFIDIGVSSKGEAEEAGVEVGNMVTPYSEFEVLANKYLTAKAFDNRYGCALAIEVLQRLKDKNIGINLYSGATVQEEVGLRGAKVAANTIKPDLAIAVDVGIAYDTPGMSGQTSDSKLGGGPVVIMMDATSIAHQGLRKHIKDVAKKHNIEVQWDTTPGGGTDAGSIHVANEGIPTMTIGVTLRYMHSNVSVLNVDDYENSIRLVTEIVRSLNDETY--
>tr|A0A371SJ79|A0A371SJ79_9BACI/6-356
-ETLTMLKDLTDAKGIPGNEREPREVMKKYITPYSDELTYDGLGSLIAKKEGNPNGPKIMISGHLDEVGFMVTQIDEKGFLRFQTVGGWWSQVMLAQRVTVVTSKG-DITGVIGSKPPHILSADARKKPVEIKDMFIDIGAASREQAFEFGVKPGDQVVPYFEFTVMNEKMLLAKAWDNRIGCAIAIDVLKYLKNEEHPNVVYGVGSVQEEVGLRGAKTAATMIKPDIAIAVDVGIAGDTPGISEKEAMSKMGEGPQIILYDASMVSHKGLRDFVVGVADELSIPYQFDAIAGGGTDAGSIHISLEGVPALAITIATRYIHSHAGILHRDDYENAVKLIAEVIKRLDQETVN-
>tr|A0A2M9F1U1|A0A2M9F1U1_9BACL/6-356
-ETLTMLKDLTDARGIPGNEREARDVMEKYITPFADEISYDNLGSLIAKKSGSQDGPKIMVAGHLDEVGFMVSRIDDKGFIFFQPVGGWWNQVMLAQRVTIVTRKKGDITGVIGSKPPHILSPEARKKPVDIKDMFVDIGASSKEEAMEWGVLPGDMIVPYFEFHVMNEKLLLAKAWDNRIGCAIAIDVLKGLQGEEHPNTVYGVGTVQEEVGLRGAKTAAMKVQPDIAFAVDVGIAGDTPGVTPKESTSKMGEGPQIVLFDASMVSHKGLRDLVVDTADETGIPYQFETIAGGGTDAGAIHLTMNGVPAVAIGVATRYIHSHAGILHRDDYENAVKLIVEVIKKLDADTV--
>tr|A0A1N6SC94|A0A1N6SC94_9BACI/6-356
-ETLQMLKDLTDAKGIPGNEREPREVMKKYIESYADSISTDGLGSLIAKKVGDEKGPKIMVAGHLDEVGFMVTQIDDKGFIRFQTVGGWWSQVMLAQRVTIVTRKG-DITGVIGSKPPHILPAEVRKKTVEIKDMFIDIGASSREEAIEWGVKPGDQIVPYFEFTVMNEKMLLAKAWDNRIGCAIAIDVLKNLKGQEHPNVVYGVGTAQEEVGLRGAKTSANLIQPDIAFGVDVGIAGDTPGVSEKEAASKMGDGPQIILYDASMVSHKGLRDFVTDVADEMNIPYQFDALSGGGTDSGAIHISANGVPALSITIATRYIHSHAAMLHRDDYENAVKLITEVIKKLDRETVN-
>tr|N4WLL9|N4WLL9_9BACI/5-355
-DTLSMLKELTDARAIPGDEKEAKKVMEKWISPHADKVYADRLGSLIAEKQGEENGPKVMVAGHLDEVGFMVTRVDDNGFIYFQTVGGWWSQVMLAQRVTILTRHG-DVTGIIGSKPPHILSPEARKKPVQIKDMFIDIGASSREEAEEFGVKPGDSIVPYFEFTPMKEKVLLAKAWDNRIGCAIAIEVLRQLQEETHPNIVYGVATAQEEVGLRGAKTSTYTIEPDIGFAVDVGIAGDTPGISDKDADSKIGEGPQIILYDASMVSHKGLRDFVIDTADQHDIPYQYATMAGGGTDSGSIHLTANGVPALSITIPTRYIHTHAAMLHQDDFKHTVQLIVEVIKQLDQDKVE-
>tr|A0A1G9XIJ4|A0A1G9XIJ4_9BACI/6-356
-ETVTMLKELTDARGISGNEKEAREVMEKYIAPYADEVFTDNIGSLIAKKTGKENGPKVMVAGHLDEVGFMVTRIDDKGFVYFQTIGGWWSQVMLAQRVTLMTRKG-DVTGIIGSKPPHILPAEARKKPVEIKDMFIDIGASSREEAEEFGVRPGDSIVPYFEFTQMNEKLLLAKAWDNRIGCAIAIEVLKRLKDENHPNIVYGVGTVQEEVGLRGARTATHTIKPDIGFGVDVGIAGDTPGISDKEADSKIGEGPQIILYDASAISHKGLRDFVLDTADANKIPYQYATMAAGGTDTGSIHLTANGVPALSITVATRYIHTHAAILHQDDFENAVKIIVEVIKGLDEDKVK-
>tr|A0A368WHN3|A0A368WHN3_9BACI/23-371
---LQMLKELTDANGVAGFEHEPREVMRKYITPLADEVVTDNLGSLIAVKTGDPNGPRIEVAGHLDEVGFMVTQIDDKGFLRFQTIGGWWSQVMLAQRVTITTKEG-NITGIIGSKPPHIMSAEARRKVVDIKDMFIDIGASSKEEALEFGVRPGDQVVPYFEFQTMKEKLLLAKAWDNRIGCAIAIDVLEQLQGQAHPNIVFGVGTVQEEVGLRGAKTSTYKIEPDIGFALDVGVAGDMPGVSEREAQGKLGKGPQIVLYDASMVSHKDLREFVVNVADEIGIPYQYESMPGGGTDAGSMHLTMKGVPALAITIPTRYIHSHSGILHRDDYENTVKLIVEVIKRLDRETVE-
>tr|C2XHL8|C2XHL8_BACCE/7-355
--TLTMLKELTDARGIAGNEREPREVMKKYIEPFADELSTDNLGSLVAKKVGEENGPKIMVAGHLDEVGFMITQIDDKGFLRFQTVGGWWSQVMLAQRVTIVTRKG-DVTGVIGSKPPHILPPEARKKPVEIKDMFIDIGASSQEEAMEWGVRPGDQVVPYFEFQVMKEKMLLAKAWDNRIGCAIAIDVLKQLKDEKHPNVVYGVGTVQEEVGLRGAKTSANYIKPDIAFAVDVGIAGDTPGVTSKEAQSKMGDGPQIILYDASVIGHTGLRDFVVDVTDELQIPYQYDSVAGGGTDAGAIHIAVNGIPSMAITIATRYIHSHAAMLHRDDYENAVKLIVEVIKRLDKEAV--
>tr|A0A1H9U081|A0A1H9U081_9BACI/3-353
-ETLKMLKELTDANGTPGNEREPRQVMQKHIAPFADHVETDHLGSLIAKKTGADDAPKIMVAGHLDEIGFMVTTIDENGFIKFQPLGGWWEQVMLAQRVTVMGKNG-NVPGVIGSKPPHVLAPEARKKAIEKKDMFIDVGASSKEEAESFGIRPGDSVVPVCDFTVMKEKYLMAKAWDNRIGCAIAVDVLRALADESHPNTVYGVGTVQEEVGLRGARTSAHRIQPDIGFGVDVGIAGDTPGITANDAQSKMGAGPSIIMYDASMISHKGLRDFVTETADEKEIPYQYDAMAGGGTDSGSIHLTADGVPALSITVPTRYIHTHAAILHRDDYEHAVKLITEVIKKLDRDTI--
>tr|A0A2N0ZMH8|A0A2N0ZMH8_9BACI/6-356
-ETLTMLKELTDAKGIPGNEREPREVMKKYITDFADEVTTDKLGSLIAKKTGKVGGPKIMVAGHLDEVGFMVTSIDDKGFLRFQTVGGWWSQVMLAQRVTIVTMKG-DVTGVIGSKPPHILPAEARKKPVEIKDMFIDIGASSREEALEWGVKPGDMVVPYFEFTVMNEKMLLAKAWDNRIGLAIAIKVLEALKNEDHPNVVYGVGTVQEEVGLRGAKTSAQMIEPDIGFGVDVGIPGDTPGVTEKEALSKLGNGPQIILYDASMVSHKGLRDLVTDTADELNIPYQFDSVPGGGTDSGAIHLTHKGVPALSITIATRYIHSHAGILHRDDFENTVKLIAEVIKRLDAETVE-
>tr|A0A1I6UDL1|A0A1I6UDL1_9BACI/3-353
-EKLMMLKELTEAKGISGNEKEARDVMDRYIRPFATEVSTDRIGSLIAKKVGKEGGPKVMVAGHLDEIGMMVTRIDEKGFVYFQTIGGWWSQVMLAQRVTIMTSNG-DVTGIIGSKPPHIMSADARKKPYDIKDMFIDIGASSKEEAKAFGVKPGDSVVPYFEFQPMKKKLLLAKAWDNRVGCAIAIEVLKALKDTDHPNVVYGVGTVQEEVGLRGAKTAANTIQPDIAFAVDTGIAGDTPGISANEADSKIGEGPQIIIYDASMISHKGVRDLVVETADQHDIPYQYATIAMGGTDSGSIHLTANGVPTLSIGVATRYIHSHAAIIHQDDLDNAVKLIVEVIKQLDEETVK-
>tr|A0A1S2BYM7|A0A1S2BYM7_9BACI/6-356
-ETLMMLKALTDAKGIPGNEREPREVMKKYIAPYADEVTTDGLGSLIAKKVGNEQGPKIMVAGHLDEVGFMVTQIDERGFIRFQTVGGWWSQVMLAQRVTIVTSKG-EVTGIIGSKPPHILPPEVRKKPVDIKDMFIDIGASSREEVAEWGVKPGDQVVPYFEFTVMNEKMLLAKAWDNRIGCAIAIDVLKALKNEAHENVVYGVGTVQEEVGLRGAKTSANFIEPDIAFAVDVGIAGDTPGVSDKEASSKMGDGPQIILYDASMVSHKGLRDTVVDVADELNIPYQFDAIAGGGTDSGSIHISANGVPALSITIATRYIHSHAAMLHRDDYENAVKLIAEVIKRLDRETVN-
>tr|A0A6K8N5J3|A0A6K8N5J3_STAAU/3-353
-QSVKLLKHLTDVNGIAGYEMQVKEAMRNYIEPVSDQIIEDNLGGIFGKKNAENGQYSIMISGHMDEVGFMVTKIDKHGFISFTPVGGWWNQVMLSQKVTITTDSGKEIRGIIGSKPPHVLTPEERKKPMEIKNMFIDIGVSSKGEAEEAGVEVGNMVTPYSEFEVLANKYLTAKAFDNRYGCALAIEVLQRLKDKNIGINLYSGATVQEEVGLRGAKVAANTIKPDLAIAVDVGIAYDTPGMSGQTSDSKLGGGPVVIMMDATSIAHQGLRKHIKDVAKKHNIEVQWDTTLGGGTDAGSIHVANEGIPTMTIGVTLRYMHSNVSVLNVDDYENSIRLVTEIVRSLNDETY--
>tr|A0A061NK59|A0A061NK59_9BACL/6-356
-NTQQMLKDLTDANGVPGNERESREVMQKYITPFADEVTTDNLGSLIAKKTGTAGGPKVMVAGHLDEIGFMVTQIDDKGFIKFQPLGGWWEQVMLAQRVNIMTKKG-NIVGVIGSKPPHILPAEQRKKMVDKKDMFIDIGASSKEEAESFGVKPGDSVVPICDFTVMNEKLLMAKAWDNRIGCALAIEVLKQLKDVDHPNEVYGVGTVQEEVGLRGAKTSAAAIEPDIGFSVDVGIAGDTPGVSKSDAQAEIGKGPQILVYDASLISHKGLRDLVVDTAEDENIPYQFDAMAAGGTDGGAIQLTANGVPALSICIPTRYIHTHAGILHQDDFENAAKLIVSVIKKLDAETVK-
>tr|A0A2A7I564|A0A2A7I564_9BACI/8-356
---LQMLKELTDANGVAGFEHEPREVMRKYITPLADEVVTDNLGSLIAVKTGDPNGPRIKVAGHLDEVGFMVTQIDDKGFLRFQTIGGWWSQVMLAQRVTISTKEG-NITGIIGSKPPHIMSAEARRKVVDIKDMFIDIGASSKEEALEFGVRPGDQVVPYFEFQTMKEKLLLAKAWDNRIGCAIAIDVLEQLQGQAHPNIVFGVGTVQEEVGLRGAKTSTYKIEPDIGFALDVGVAGDMPGVSEREAQGKLGKGPQIVLYDASMVSHKDLREFVVNVADEIGIPYQYEAMPGGGTDAGSMHITMKGVPALAITIPTRYIHSHSGILHRDDYENTVKLIVEVIKRLDRDTVD-
>tr|A0A2B1GY25|A0A2B1GY25_9BACI/8-356
---LQMLKELTDANGVAGFEHEPREVMRKYITPLADEVVTDNLGSLIAVKTGDPNGPRIKVAGHLDEVGFMVTQIDDKGFLRFQTIGGWWSQVMLAQRVTISTKEG-NITGIIGSKPPHIMSAEARRKVVDIKDMFIDIGASSKEEALEFGVRPGDQVVPYFEFQTMKEKLLLAKAWDNRIGCAIAIDVLEQLQGQAHPNIVFGVGTVQEEVGLRGAKTSTYKIEPDIGFALDVGVAGDMPGVSEREAQGKLGKGPQIVLYDASMVSHKDLREFVVNVADEIGIPYQYEAMPGGGTDAGSMHITMKGVPALAITIPTRYIHSHSGILHRDDYENTVKLIVEVIKRLDRDTVD-
>tr|A0A6A8DGE0|A0A6A8DGE0_9BACI/6-356
-ETLTMLKELTDARAISGNEKEARDVMNKYISPYADEVFTDNLGSLIAKKIGKDNGPKIMVAGHLDEVGFMVTRIDEKGFVYFQTVGGWWSQVMLAQRVTLLTNKG-DVTGVIGSKPPHILPPEARKKPVEIKDMFIDIGATSKEEATEFGVRPGDSIVPYFEFTQMKEKLLLAKAWDNRIGCAIAIEVMKQLKGESHPNIVYGVGTIQEEVGLRGAKTSTNAIEPDIGFAVDVGIAGDTPGISDKDADSKIGEGPQIILYDASMISHKGLRDFVLDTADEKKIPYQYATMPGGGTDSGSIHLTANGVPALSITIATRYIHTHAAILHQDDFENAVKLIVEVIKRLDADKVK-
>tr|A0A6M8GIY2|A0A6M8GIY2_9MICC/8-356
---LQMLKELTDANGVAGFEHEPREVMRKYITPLADEVVTDNLGSLIAVKTGDPNGPRIEVAGHLDEVGFMVTQIDDKGFLRFQTIGGWWSQVMLAQRVTITTKEG-NITGIIGSKPPHIMSAEARRKVVDIKDMFIDIGASSKEEALEFGVRPGDQVVPYFEFQTMKEKLLLAKAWDNRIGCAIAIDVLEQLQGQAHPNVVFGVGTVQEEVGLRGAKTSTYKIQPDIGFALDVGVAGDMPGVSDREAQGKLGKGPQIVLYDASMVSHKDLREFVVSVADEVGIPYQYEAMPGGGTDAGSMHITMNGVPAIAITIPTRYIHSHSGILHRDDYENTVKLIVEVIKRLDRQTVD-
>tr|A0A2C5I0G2|A0A2C5I0G2_9BACI/6-355
-ETLTMLKALTDAKGIPGNEREPREVMKKYIAPYADEVTTDGLGSLIAKKVGNEQGPKIMVAGHLDEVGFMVTQIDERGFIRFQTVGGWWSQVMLAQRVTIVTSKG-EVTGIIGSKPPHILPPEVRKKPVDIKDMFIDIGASSREEVAEWGVKPGDQVVPYFEFTVMNEKMLLAKAWDNRIGCAIAIDVLKALKNEKHENVVYGVGTVQEEVGLRGAKTSANFIEPDIAFAVDVGIAGDTPGVSDKEASSKMGQGPQIILYDASMVSHKGLRDTVVDVADELNIPYQFDAIAGGGTDSGSIHISANGVPALSITIATRYIHSHAAMLHRDDYENAVKLIAEVIKRLDRDTV--
>tr|A0A6I5A3I2|A0A6I5A3I2_9BACI/6-356
-ETLSMLKDLTDAKGIPGNEKEARDVMKKYITPFADEVYTDNLGSLIAKKVGKENGPKVLVAGHLDEVGFMVTRIDDNGFVYFQTVGGWWSQVMLAQRVTLMTRKG-NLTGVIGSKPPHILPAEQRKKPVEIKDMFIDIGASSREEAQEFGVRPGDSVVPYFEFTQMPEKMLLAKAWDNRIGCAIAIEVLRRLKSEAHPNVVYGVGTVQEEVGTRGAKTSTNAIKPDIGFAVDVGIAGDTPGITDKEAASKMGEGPQIILYDASLISHKGLRDYVIDTADEKDIPYQYDVLAGGATDGGSIHVTADGVPALAITVATRYIHSHAAMLHRDDFENAVNLLVEVIKGLDDEKVK-
>tr|A0A1I5YRI2|A0A1I5YRI2_9BACI/6-357
-ETLTMLKDLTDAKGIPGNEREPREVMEKYIAPFADKIEYDNLGSLIAEKVGDPNGPKIMVAGHLDEVGFMISKIDDKGFLSFQTVGGWWSQVMLAQRVTIVTRKGDTITGIIGSKPPHILSPEARKKAADVKDMFIDIGASSKEEAMEWGVLPGDMVVPYFEFSVMNEKLLLAKAWDNRIGCAIAIDVLKALKDEKHPNIVYGVGNVQEEVGLRGAKTTTNKIKPDIGFAVDVGVAGDTPGITAKESTSKMGEGPQIVLFDASMVSHKGLRDFVTDTADEYNIPYQFETIPGGGTDAGSMHISVNGVPSLAIGVATRYIHSHAGILHRDDYENTVKLIVEVIKKLDRDAVN-
>tr|A0A1L8ZI76|A0A1L8ZI76_9BACI/6-356
-ETLIMLKDLTDAKGIPGNEHEPREVMKKYIESYADEIEYDGLGSLIAKKIGDENGPKIMVAGHLDEVGFMVTQIDDKGFLRFQTVGGWWSQVMLAQRVTIVTKKG-DLTGVIGSKPPHILSPEARKKPYEIKDMFIDIGASSREEAMEWGVLPGDMVVPYFEFTVMNEKMLLAKAWDNRIGCAIAIDVLKNLKNEKHPNIVYGVGNVQEEVGLRGAKTAAAKIEPDIGFGVDVGIAGDTPGITEKEALSKMGKGPQIILYDASMVSHKGLRDLVVGVAEELDIPYQFDSIAGGGTDAGSIHLTANGVPSLAITIATRYIHSHAAMLHRDDYENAVKLITEVIKRLDRETVN-
>tr|A0A264YXE7|A0A264YXE7_9BACI/6-356
-ETLQMLKDLTDAKGIPGNEREPREVMKKYIESYADSISTDGLGSLIAEKVGDENGPKIMVAGHLDEVGFMVTQIDDKGFIRFQTVGGWWSQVMLAQRVTIVTRKG-DITGVIGSKPPHILPAEVRKKTVEIKDMFIDIGASSREEAMEWGVKPGDQIVPYFEFTVMNEKMLLAKAWDNRIGCAIAIDVLKNLKGQEHPNVVYGVGTAQEEVGLRGAKTSANLIQPDIAFGVDVGIAGDTPGVSEKEAASKMGEGPQIILYDASMVSHKGLRDFVTDVADEMNIPYQFDAISGGGTDSGAIHISANGVPALSITIATRYIHSHAAMLHRDDYENAVKLITEVIKKLDRETVN-
>tr|A0A2A7WW28|A0A2A7WW28_9BACI/10-358
---LQMLKELTDANGVAGFEHEPREVMRKYITPLADEVVTDNLGSLIAIKTGDSNGPRIEVAGHLDEVGFMVTQIDDKGFLRFQTIGGWWSQVMLAQRVTITTKEG-NITGIIGSKPPHIMSAEARRKVVDIKDMFIDIGASSKEEALEFGVRPGDQVVPYFEFQTMKEKLLLAKAWDNRIGCAIAIDVLEQLQGQAHPNVVFGVGTVQEEVGLRGAKTSTYKIQPDIGFALDVGVAGDMPGVSDREAQGKLGKGPQIVLYDASMVSHKDLREFVVSVADEVGIPYQYEAMPGGGTDAGSMHITMNGVPAIAITIPTRYIHSHSGILHRDDYENTVKLIVEVIKRLDRQTVD-
>tr|A0A2H3N232|A0A2H3N232_9BACI/10-358
---LQMLKELTDANGVAGFEHEPREVMRKYITPLADEVVTDNLGSLIAIKTGDSNGPRIEVAGHLDEVGFMVTQIDDKGFLRFQTIGGWWSQVMLAQRVTITTKEG-NITGIIGSKPPHIMSAEARRKVVDIKDMFIDIGASSKEEALEFGVRPGDQVVPYFEFQTMKEKLLLAKAWDNRIGCAIAIDVLEQLQGQAHPNVVFGVGTVQEEVGLRGAKTSTYKIQPDIGFALDVGVAGDMPGVSDREAQGKLGKGPQIVLYDASMVSHKDLREFVVSVADEVGIPYQYEAMPGGGTDAGSMHITMNGVPAIAITIPTRYIHSHSGILHRDDYENTVKLIVEVIKRLDRQTVD-
>tr|A0A5C5T3B2|A0A5C5T3B2_9BACL/6-356
-ETQLMLKELTDANAIPGNERQSREIMKKYIAPYADSIETDGLGSLIAKKEGLADGPKIMVAGHLDEVGFMITQIDDKGFLKFQPVGGWWSQVMLAQRVTITTRSGKEIIGVIGSKPPHILSPEARKKPVEIKDMFIDIGASSREETKEWGVTPGDMVTPYFEFTVMNEKLLMAKAWDNRIGCAIAIDVLKGLKGVDHPNIVYGVGTVQEEIGLRGAKTATAKIQPDIGFAVDVGIAGDTPGITSKESNSKMGDGPQLLLFDASMVSHRGLRELVVDTADEAGIPYQFETIAGGGTDAGSIHLTANGVPALAIGVATRYIHSHAGILHRDDYENAVKLIIEVIKKLDKDTV--
>tr|A0A2V3WAA4|A0A2V3WAA4_9BACI/3-353
-EKLQMLKELTEAKGISGHEKEARAVMEKYIKPYADEVYTDNIGSLIAKKVGQADGPKIMVAGHLDEVGLMVTRIDDKGFLYFQTIGGWWNQVMLAQRVTVMTREG-ELTGIIGSKPPHIMSAEARKKPYDIKDMFIDIGATSKEEAERFGVRPGDSVVPYFEFQPMKEKLLLAKAWDNRVGCAIAIEVLKQLKDEVHPNVVYGVGTVQEEVGLRGAKTAANLIKPDLSFAVDTGIAGDTPGISANEADSKLGDGPQLIIYDASMISHKELRDFVVTTAEKNEIPFQYATIAAGGTDSGSIHLTANGVPALSIGVATRYIHSHAAILHQDDLDHAVRLIVEVIKQLDADTVK-
>tr|A0A6I7FGY7|A0A6I7FGY7_9BACI/6-356
-ETLAMLKELTDAKGIPANEKEPRKVMRSYIEPFADEVTTDRLGSLIAKKTGQADGPKIMIAGHLDEVGFMVTRIDDRGYLRFQTVGGWWSQVMLAQRVTIVTKKG-DITGVIGSKPPHVLSPDARKKPVDIKDMFIDIGASSREEAMEWGVLPGDQIVPYFEFTVMNEKMLLAKAWDNRIGCAIAIDVLKNLKGADHPNVVYGVGTVQEEVGLRGAKTAAHTIKPDIAFGVDVGIAGDTPGITEKESTSKMGEGPQIILYDASMVSHKGLRDFVTKVADEAGIPYQFDALSGGGTDSGSIHLTANGVPALSITIATRYIHTHAAMLHRDDYENAVKLITEVVKRLDKETVQ-
>tr|A0A6M0Q6C3|A0A6M0Q6C3_9BACI/7-357
-ETLTMLKDLTDAKGIPGNEREPRDVMKRYIEPFADEVTTDGLGSLIAKKVGDANGPKIMVAGHLDEVGFMITQIDDKGFLRFQTVGGWWSQVMLAQRVTIVTRKG-DVTGIIGSKPPHILSPEARKKPVEIKDMFIDIGASSREEAMEFGVRPGDQVVPFFEFTVMNEKMLLAKAWDNRIGCAIAIDVLKNLKGESHPNIVYGVGTVQEEVGLRGAKTAAQTIQPDIGFGVDVGIAGDTPGVSEKEALSKMGKGPQIILYDASMVSHKGLRDFVTDTADELGIPYQFESIAGGGTDAGAVHMTANGVPSLAITVATRYIHSHAAMLHRDDYEHAVKLITEVIKRLDADKVK-
>tr|A0A4Z0H2K7|A0A4Z0H2K7_9BACI/6-356
-ETLTMLKDLTDAKGVPGNEKEARDVMKKYISPYADEVFTDNLGSLIAKKVGNKKGPSVMVAGHLDEVGFMVTRIDDNGYLYFQPVGGWWSQVMLAQRVTIMTRNG-DLTGIIGSKPPHILPPEQRKKAVEIKDMFIDIGASSREEAEEFGVKPGDSVVPYFEFTQMKEKMLLAKAWDNRIGCAIAIEVLKRLKGEKHPNVVYGVGTVQEEVGLRGARTAANMINPDIAFGVDVGIAGDTPGVSDKDASSKMGKGPQIILYDASMVSHKGLRDFVTDTADEKEIPYQFDSLAGGGTDSGAIHLSHDGVPALSITIATRYIHSHAAMLHRDDFDNAVQLIVEVIKGLDADKVN-
>tr|A0A1E7DME1|A0A1E7DME1_9BACI/6-356
-QTLTMLKELTDAKGIAGNEREVRNVMQKYIEPYAEEVTTDGLGSLIAKKTGDANGPKIMVAGHLDEVGFMVTRIDDKGFIRFQTVGGWWSQVMLAQRVTIVTRKG-DVTGVIGSKPPHILPAEARKKPVEIKDMFIDIGASSKDEAADWGVRPGDMVVPYFEFTVMNEKMLLAKAWDNRIGCAIAIDVMKYVQNKQHANVVYGVGTVQEEVGLRGAKTSAHQIGPDIAFGVDVGIAGDTPGVTEKEAMGKMGKGPQIILYDSSMVSHKGLRDFVTDVADELEIPYQFDAMAGGGTDSGEIHKTANGVPTLSVTIATRYIHSHAAMLHRDDYENAVKLLGEVILRLDRDTVN-
>tr|A0A1C7DJ03|A0A1C7DJ03_9BACL/6-356
-ETQLMLKELTDANGIPGNERQSREVMKKYIAPFADSIETDGLGSLIARKEGLADGPKIMVAGHLDEVGFMISQIDDKGFLKFQTVGGWWSQVMLAQRVTITTRSGKEITGVIGSKPPHILSPEARKKPVEIKDMFIDIGASSPEEVKEWGVTPGDMVTPYFEFTVMNEKLLMAKAWDNRIGCAIAIDVLKGLKGVDHPNVVYGVGTVQEEIGLRGAKTATAQIQPDIGFAVDVGIAGDTPGVTSKESNSKMGEGPQLLLFDASMISHRGLRELVVDTAEEAGIPYQFETIAGGGTDAGSIHLTANGVPALAIGVATRYIHSHAGILHRDDYENAVKLIIEVIKKLDKDTV--
>tr|A0A0Q9GM64|A0A0Q9GM64_9BACI/6-356
-ETLTMLKALTDAKGIPGNEREPREVMKKYIAPYADEVTTDGLGSLIAKKVGNEQGPKIMVAGHLDEVGFMVTQIDERGFIRFQTVGGWWSQVMLAQRVTIVTSKG-EVTGIIGSKPPHILPPEVRKKPVDIKDMFIDIGASSREEVAEWGVKPGDQVVPYFEFTVMNEKMLLAKAWDNRIGCAIAIDVLKALKNETHENVVYGVGTVQEEVGLRGAKTSANFIEPDIAFAVDVGIAGDTPGVSDKEASSKMGEGPQIILYDASMVSHKGLRDTVVDVADELNIPYQFDAIAGGGTDSGSIHISANGVPALSITIATRYIHSHAAMLHRDDYENAVKLIAEVIKRLDRNTVN-
>tr|A0A1Q8V1B4|A0A1Q8V1B4_BACME/6-356
-ETLTMLKALTDAKGIPGNEREPREVMKKYIAPYADEVTTDGLGSLIAKKVGNEQGPKIMVAGHLDEVGFMVTQIDERGFIRFQTVGGWWSQVMLAQRVTIVTSKG-EVTGIIGSKPPHILPPEVRKKPVDIKDMFIDIGASSREEVAEWGVKPGDQVVPYFEFTVMNEKMLLAKAWDNRIGCAIAIDVLKALKNETHENVVYGVGTVQEEVGLRGAKTSANFIEPDIAFAVDVGIAGDTPGVSDKEASSKMGEGPQIILYDASMVSHKGLRDTVVDVADELNIPYQFDAIAGGGTDSGSIHISANGVPALSITIATRYIHSHAAMLHRDDYENAVKLIAEVIKRLDRNTVN-
>tr|A0A1T2XDE2|A0A1T2XDE2_9BACL/1-348
-----MLKALTDANGVPGHEDEVRDVMREHIAPYADEVTVDHLGSLIAKKTGAPDGPKIMVAGHLDEIGFMVTRIDDKGFLYFQPLGGWWEQVMQAQRVTVMTRKG-NIPGVIGSKPPHILSPEARKNPVDKKEMFIDIGAESKAQATEFGVRPGDSIVPVCEFTVMKEKLLMAKAWDNRIGCAIAIDVLKQLKDGEHPNTVYGVGTVQEEVGLRGAKTATNIIQPDIGFSVDVATAGDTPGVSEKDALGKLGKGPQILIFDGSMISHRRLRNFVTDTADELGIPYQFDYTAGGGTDAGAIHVTAGGVPSLAICIPTRYIHSHAAILHREDFENAVKLITEVIKRLDKNKVK-
>tr|A0A3D8X4H0|A0A3D8X4H0_BACME/6-356
-ETLTMLKALTDAKGIPGNEREPREVMKKYIAPYADEVTTDGLGSLIAKKVGNEQGPKIMVAGHLDEVGFMVTQIDERGFIRFQTVGGWWSQVMLAQRVTIVTSKG-EVTGIIGSKPPHILPPEVRKKPVDIKDMFIDIGASSREEVAEWGVKPGDQVVPYFEFTVMNEKMLLAKAWDNRIGCAIAIDVLKALKNETHENVVYGVGTVQEEVGLRGAKTSANFIEPDIAFAVDVGIAGDTPGVSDKEASSKMGDGPQIILYDASMVSHKGLRDTVVDVADELNIPYQFDAIAGGGTDSGSIHISANGVPALSITIATRYIHSHAAMLHRDDYENAVKLIAEVIKRLDRNTVN-
>tr|A0A0F8ITH2|A0A0F8ITH2_METMZ/13-359
-EIRSLLEKFTNAHGISGFEGEVRKLLEKELEPYVDSMREDIMGNLIAVKEG--KGPSVMLAAHMDEIGLMVRYIDENGFLRFVGIGGWFDQTLLNQRVIVHGKKG-SIYGVIGSKPPHVMKDEDRKKPVKLEDMFIDIGAKDREDAENLGVEIGTSVSIDQEFTTLANGKVTSKAFDNRAGVVILVRVMKELHERGIEANVYAVGTVQEEVGLKGAKTCTFCICPDVALALDTTIPGDHPGISKTDSALELGKGPVITVADRGLIAHPQILKWLRETADKNEIPYQLGVGSGGTTDATSIHLTKEGIPTGTVSIATRYIHSPVEVLDMADVEACVSLIVNAIENVKE-----
>tr|A0A263BW10|A0A263BW10_9BACI/7-356
--TLQMLKELTDAKGIPGNEREPREVMKKYIEPFADEVVTDNLGSLIAKKVGDENGPKIMVAGHLDEVGFMVTQIDDKGFLRFQTVGGWWSQVMLAQRVTVMTKKG-DITGIIGSKPPHILPPEARKKPVDIKDMFIDIGASSREEAMEFGVKPGDSVVPYFEFTVMNDKMLLAKAWDNRIGCAIAIDVLRQLEGEKHPNIVYGVGTVQEEVGLRGAKTATNFIKPDIGFAVDVGIAGDTPGVSSKDAASKMGEGPQIILYDASMVSHKGLRDFVTDVADEKGIPYQFDSIAAGGTDSGAIHITANGVPALSITVASRYIHSNAAMIHRDDFENAVKLIVEVIKRLDADTVK-
>tr|A0A4R2AQX1|A0A4R2AQX1_9BACI/12-362
-ETLTMLKALTDAKGIPGNEREPREVMKKYIAPYADEVTTDGLGSLIAKKVGNEQGPKIMVAGHLDEVGFMVTQIDERGFIRFQTVGGWWSQVMLAQRVTIVTSKG-EVTGIIGSKPPHILPPEVRKKPVDIKDMFIDIGASSREEVAEWGVKPGDQVVPYFEFTVMNEKMLLAKAWDNRIGCAIAIDVLKALKNETHENVVYGVGTVQEEVGLRGAKTSANFIEPDIAFAVDVGIAGDTPGVSDKEASSKMGEGPQIILYDASMVSHKGLRDTVVDVADELNIPYQFDAIAGGGTDSGSIHISANGVPALSITIATRYIHSHAAMLHRDDYENAVKLIAEVIKRLDRNTVN-
>tr|A0A2A9RWX7|A0A2A9RWX7_9BACI/8-356
---LQMLKELTDANGVAGFEHEPREVMRKYITPLADEVVTDNLGSLIAVKTGDPNGPRIKVAGHLDEVGFMVTQIDDKGFLRFQTIGGWWSQVMLAQRVTISTKEG-NITGIIGSKPPHIMSAEARRKVVDIKDMFIDIGASSKEEALEFGVRPGDQVVPYFEFQTMKEKLLLAKAWDNRIGCAIAIDVLEQLQGQAHPNIVFGVGTVQEEVGLRGAKTSTYKIEPDIGFALDVGVAGDMPGVSEREAQGKLGKGPQIVLYDASMVSHKDLREFVVNVADEIGIPYQYEFMPGGGTDAGSMHITMKGVPALAITIPTRYIHSHSGILHRDDYENTVKLIVEVIKRLDRDTVD-
>tr|A0A0A2T6I7|A0A0A2T6I7_9BACI/6-356
-ETLSMLKDLTDAKGIPGNEKEARDVMKKYITPFADEVYTDNLGSLIAKKVGKEDGPKVLVAGHLDEVGFMVTRIDDNGFVYFQTVGGWWSQVMLAQRVTLMTRKG-NLTGVIGSKPPHILPAEQRKKPVEIKDMFIDIGASSREEAQEFGVRPGDSVVPYFEFTQMPEKMLLAKAWDNRIGCAIAIEVLRRLKSEAHPNIVYGVGTVQEEVGTRGAKTSTNAIKPDIGFAVDVGIAGDTPGVTDKEAASKMGEGPQIILYDASLISHKGLRDYVIDTADEKEIPYQYDVLAGGATDGGSIHVTADGVPALAITVATRYIHSHAAMLHRDDFENAVNLLVEVIKGLDEDKVK-
>tr|A0A1Y0YIL0|A0A1Y0YIL0_BACLI/6-356
-ETLMMLKELTDAKGIPANEKEPRQVMKSYIEPFADEVTTDRLGSLIAKKTGQADGPKIMIAGHLDEVGFMVTRIDDRGYLRFQTVGGWWSQVMLAQRVTVVTKKG-DITGIIGSKPPHVLSQEARKKSVDIKDMFIDIGASSREEAMEWGVLPGDQVVPYFEFTVMNEKMLLAKAWDNRIGCAIAIDVLKNLKGADHPNVVYGVGTVQEEVGLRGAKTAAHTIKPDIAFGVDVGIAGDTPGITEKESASKMGKGPQIILYDASMVSHKGLRDFVTNVADEAGIPYQFDALSGGGTDSGSIHLTANGVPALSITIATRYIHTHAAMLHRDDYEHAVKLITEVIKRLDKETVQ-
>tr|Q65GB8|Q65GB8_BACLD/6-356
-ETLMMLKELTDAKGIPANEKEPRQVMKSYIEPFADEVTTDRLGSLIAKKTGQADGPKIMIAGHLDEVGFMVTRIDDRGYLRFQTVGGWWSQVMLAQRVTVVTKKG-DITGIIGSKPPHVLSQEARKKSVDIKDMFIDIGASSREEAMEWGVLPGDQVVPYFEFTVMNEKMLLAKAWDNRIGCAIAIDVLKNLKGADHPNVVYGVGTVQEEVGLRGAKTAAHTIKPDIAFGVDVGIAGDTPGITEKESASKMGKGPQIILYDASMVSHKGLRDFVTNVADEAGIPYQFDALSGGGTDSGSIHLTANGVPALSITIATRYIHTHAAMLHRDDYEHAVKLITEVIKRLDKETVQ-
>tr|A0A084GX75|A0A084GX75_METID/6-356
-ETLQMLKDLTDAKGIPGNEREPREVMKNYISAYADEVTTDGLGSLIAKKTGKEGGPKIMVAGHLDEVGFMITQIDDKGFLRFQTVGGWWSQVMLAQRVTIVTNKG-DVTGVIGSKPPHILPPEARKKPVDIKDMFIDIGASSREEAMEFGVRPGDQAVPYFEFTVMNEKMLLAKAWDNRIGCAIAIDVLKGLKDADHPNVVYGVGTIQEEVGLRGARTSAHAIQPDIGFGVDVGIAGDTPGISDKEASSKMGEGPQIILYDASMVSHKGLRDFVTGVADEMNIPYQFDAIAGGGTDSGAIHMTANGVPAVSITIATRYIHSHAAMLHRDDYENAVKLITEVIKRLDDETVK-
>tr|A0A2S5GF17|A0A2S5GF17_9BACL/6-356
-EQLQMLKDLTDAKGIPGNEREPREVMKKYIAPFADETTTDGIGSLIARKTGKQDGPRVMVAGHLDEVGFMITQIDDKGFLRFQTVGGWWSQVMLAQRVTIVTKKG-DITGIIGSKPPHILPPEARKKPVDIKDMFIDIGASSREEATEWGVTPGDMAVPYFEFTVMNEKMLLAKAWDNRIGCAIAIDVLRGLKDADHPNEVYGVGTVQEEVGLRGAKTAASTIKPDIGIAVDVGIAGDTPGISSKEASSKMGKGPQIILYDASMVGHKGLRDFVTGIADEHGIPYQFDAIAGGGTDAGSIHLAANGSPSIAITVASRYIHSHAAMIHKDDYENAVKLIVEVIKKLDRDQVN-
>tr|A0A2G5WHN2|A0A2G5WHN2_9BACL/5-356
-ETLEMLKELTDARGIPGNEREARDVMKKHIEPFVDEIDHDGLGSLIAHKEGDANGPKIMIAGHLDEVGFMVTRIDDKGFIYFQTVGGWWSQVMLAQRVSIVTRSGETITGVIGSKPPHILTPEARKKPVDIKDMFFDVGATSKEEVLSWGILPGDMAVPYFDFTVMKENFLLAKAWDNRIGCAIAIEVMKQLKDEKHPNRVYGVGAIQEEVGLRGAKTATNKIQPAIGFAVDVGIAGDTPGVTAKESVGNMGEGPQILLYDASMVSHRGLRNFVVETAEELKIPYQFATMAGGGTDAGSIHVSGTGIPTLAICIPTRYIHSHAAMLHRADFENTVKLLVELVKRLDAETVH-
>tr|A0A6I7TR84|A0A6I7TR84_BACLI/6-356
-ETLTMLKELTDAKGIPANEKEPRQVMKSYIEPFADEVTTDRLGSLIAKKTGQADGPKIMIAGHLDEVGFMVTRIDDRGYLRFQTVGGWWSQVMLAQRVTVVTKKG-DITGIIGSKPPHVLSQEARKKSVDIKDMFIDIGASSREEAMEWGVLPGDQVVPYFEFTVMNEKMLLAKAWDNRIGCAIAIDVLKNLKGADHPNVVYGVGTVQEEVGLRGAKTAAHTIKPDIAFGVDVGIAGDTPGITEKESTSKMGKGPQIILYDASMVSHKGLRDFVTNVADEAGIPYQFDALSGGGTDSGSIHLTANGVPALSITIATRYIHTHAAMLHRDDYEHAVKLITEVIKRLDKETVQ-
>tr|A0A1I5L3A3|A0A1I5L3A3_9BACI/3-353
-EKLTMLKELTEAKGISGNEKEAREVMDRYIRPFATEVSTDRIGSLIAKKVGKEGGPKVMVAGHLDEIGMMVTRIDDKGFVYFQTIGGWWSQVMLAQRVTVMTATG-DVTGIIGSKPPHIMSADARKKPYDIKDMFIDIGASSKEEAQKFGIKPGDSVVPYFEFQPMKEKLLLAKAWDNRVGCAIAIEVLKALKDTDHPNVVYGVGTVQEEVGLRGAKTAANTIQPDIAFAVDTGIAGDTPGISANEADSKIGEGPQIIIYDASMISHKGVRDLVVETADKNEIPYQYATIAMGGTDSGSIHLTANGVPTLSIGVATRYIHSHAAIIHQDDLDNAVKLIVEVIKQLDEETVK-
>tr|A0A6I0AST9|A0A6I0AST9_BACCE/7-355
--TLTMLKELTDARGIAGNEREPREVMKKYIESFADELSTDNLGSLVAKKVGEENGPKIMVAGHLDEVGFMITQIDDKGFLRFQTVGGWWSQVMLAQRVTIVTRKG-DVTGVIGSKPPHILPPEARKKPVEIKDMFIDIGASSQEEAMEWGVRPGDQVVPYFEFQVMKEKMLLAKAWDNRIGCAIAIDVLKQLKDEKHPNVVYGVGTVQEEVGLRGAKTSANYIKPDIAFAVDVGIAGDTPGVTSKEAQSKMGDGPQIILYDASVIGHTGLRDFVVDVADGLQIPYQYDSVAGGGTDAGAIHIAVNGIPSMAITIATRYIHSHAAMLHRDDYENAVKLIVEVIKRLDKDAV--
>tr|A0A1E2VX53|A0A1E2VX53_9BACI/8-356
---LQMLKELTDANGVAGFEHEPREVMRKYITPLADEVVTDNLGSLIAVKTGDPNGPRIKVAGHLDEVGFMVTQIDDKGFLRFQTIGGWWSQVMLAQRVTISTKEG-NITGIIGSKPPHIMSAEARRKVVDIKDMFIDIGASSKEEALEFGVRPGDQVVPYFEFQTMKEKLLLAKAWDNRIGCAIAIDVLEQLQGQAHPNIVFGVGTVQEEVGLRGAKTSTYKVEPDIGFALDVGVAGDMPGVSEREAQGKLGKGPQIVLYDASMVSHKDLREFVVNVADEIGIPYQYESMPGGGTDAGSMHITMKGVPALAITIPTRYIHSHSGILHRDDYENTVKLIVEVIKRLDRETVE-
>tr|A0A6I1MC60|A0A6I1MC60_9BACI/6-356
-ETLTMLKELTDAKGIPANEKEPRQVMKSYIEPFADEVTTDRLGSLIAKKTGQADGPKIMIAGHLDEVGFMVTRIDDRGYLRFQTVGGWWSQVMLAQRVTIVTKKG-DITGIIGSKPPHVLSQEARKKSVDIKDMFIDIGASNREEAMEWGVLPGDQVVPYFEFTVMNEKMLLAKAWDNRIGCAIAIDVLKNLKGADHPNVVYGVGTVQEEVGLRGAKTAAHTIKPDIAFGVDVGIAGDTPGITEKESTSKMGKGPQIILYDASMVSHKGLRDFVTNVADEAGIPYQFDALSGGGTDSGSIHLTANGVPALSITIATRYIHTHAAMLHRDDYEHAVKLITEVIKRLDKETVQ-
>tr|A0A0M0WRW8|A0A0M0WRW8_9BACI/6-356
-ETLTMLKALTDAKGIPGNEREPREVMKKYIAPYADEVTTDGLGSLIAKKVGNEQGPKIMVAGHLDEVGFMVTQIDERGFIRFQTVGGWWSQVMLAQRVTIVTSKG-EVTGIIGSKPPHILPPEVRKKPVDIKDMFIDIGASSREEVAEWGVKPGDQVVPYFEFTVMNEKMLLAKAWDNRIGCAIAIDVLKALKNETHENVVYGVGTVQEEVGLRGAKTSANFIEPDIAFAVDVGIAGDTPGVSDKEASSKMGDGPQIILYDASMVSHKGLRDTVVNVADELNIPYQFDAIAGGGTDSGSIHISANGVPALSITIATRYIHSHAAMLHRDDYENAVKLIAEVIKRLDRNTVN-
>tr|A0A0Q6H723|A0A0Q6H723_9BACI/6-356
-ETLTMLKALTDAKGIPGNEREPREVMKKYIAPYADEVTTDGLGSLIAKKVGNEQGPKIMVAGHLDEVGFMVTQIDERGFIRFQTVGGWWSQVMLAQRVTIVTSKG-EVTGIIGSKPPHILPPEVRKKPVDIKDMFIDIGASSREEVAEWGVKPGDQVVPYFEFTVMNEKMLLAKAWDNRIGCAIAIDVLKALKNETHENVVYGVGTVQEEVGLRGAKTSANFIEPDIAFAVDVGIAGDTPGVSDKEASSKMGDGPQIILYDASMVSHKGLRDTVVNVADELNIPYQFDAIAGGGTDSGSIHISANGVPALSITIATRYIHSHAAMLHRDDYENAVKLIAEVIKRLDRNTVN-
>tr|A0A0Q9GF12|A0A0Q9GF12_9BACI/6-356
-ETLTMLKALTDAKGIPGNEREPREVMKKYIAPYADEVTTDGLGSLIAKKVGNEQGPKIMVAGHLDEVGFMVTQIDERGFIRFQTVGGWWSQVMLAQRVTIVTSKG-EVTGIIGSKPPHILPPEVRKKPVDIKDMFIDIGASSREEVAEWGVKPGDQVVPYFEFTVMNEKMLLAKAWDNRIGCAIAIDVLKALKNETHENVVYGVGTVQEEVGLRGAKTSANFIEPDIAFAVDVGIAGDTPGVSDKEASSKMGDGPQIILYDASMVSHKGLRDTVVNVADELNIPYQFDAIAGGGTDSGSIHISANGVPALSITIATRYIHSHAAMLHRDDYENAVKLIAEVIKRLDRNTVN-
>tr|A0A0Q9VDS8|A0A0Q9VDS8_9BACI/6-356
-ETLTMLKALTDAKGIPGNEREPREVMKKYIAPYADEVTTDGLGSLIAKKVGNEQGPKIMVAGHLDEVGFMVTQIDERGFIRFQTVGGWWSQVMLAQRVTIVTSKG-EVTGIIGSKPPHILPPEVRKKPVDIKDMFIDIGASSREEVAEWGVKPGDQVVPYFEFTVMNEKMLLAKAWDNRIGCAIAIDVLKALKNETHENVVYGVGTVQEEVGLRGAKTSANFIEPDIAFAVDVGIAGDTPGVSDKEASSKMGDGPQIILYDASMVSHKGLRDTVVNVADELNIPYQFDAIAGGGTDSGSIHISANGVPALSITIATRYIHSHAAMLHRDDYENAVKLIAEVIKRLDRNTVN-
>tr|A0A2B0P6R6|A0A2B0P6R6_BACME/6-356
-ETLTMLKALTDAKGIPGNEREPREVMKKYIAPYADEVTTDGLGSLIAKKVGNEQGPKIMVAGHLDEVGFMVTQIDERGFIRFQTVGGWWSQVMLAQRVTIVTSKG-EVTGIIGSKPPHILPPEVRKKPVDIKDMFIDIGASSREEVAEWGVKPGDQVVPYFEFTVMNEKMLLAKAWDNRIGCAIAIDVLKALKNETHENVVYGVGTVQEEVGLRGAKTSANFIEPDIAFAVDVGIAGDTPGVSDKEASSKMGDGPQIILYDASMVSHKGLRDTVVNVADELNIPYQFDAIAGGGTDSGSIHISANGVPALSITIATRYIHSHAAMLHRDDYENAVKLIAEVIKRLDRNTVN-
>tr|A0A371T5I4|A0A371T5I4_9BACI/6-356
-ETLTMLKALTDAKGIPGNEREPREVMKKYIAPYADEVTTDGLGSLIAKKVGNEQGPKIMVAGHLDEVGFMVTQIDERGFIRFQTVGGWWSQVMLAQRVTIVTSKG-EVTGIIGSKPPHILPPEVRKKPVDIKDMFIDIGASSREEVAEWGVKPGDQVVPYFEFTVMNEKMLLAKAWDNRIGCAIAIDVLKALKNETHENVVYGVGTVQEEVGLRGAKTSANFIEPDIAFAVDVGIAGDTPGVSDKEASSKMGDGPQIILYDASMVSHKGLRDTVVNVADELNIPYQFDAIAGGGTDSGSIHISANGVPALSITIATRYIHSHAAMLHRDDYENAVKLIAEVIKRLDRNTVN-
>tr|D5DTS2|D5DTS2_BACMQ/6-356
-ETLTMLKALTDAKGIPGNEREPREVMKKYIAPYADEVTTDGLGSLIAKKVGNEQGPKIMVAGHLDEVGFMVTQIDERGFIRFQTVGGWWSQVMLAQRVTIVTSKG-EVTGIIGSKPPHILPPEVRKKPVDIKDMFIDIGASSREEVAEWGVKPGDQVVPYFEFTVMNEKMLLAKAWDNRIGCAIAIDVLKALKNETHENVVYGVGTVQEEVGLRGAKTSANFIEPDIAFAVDVGIAGDTPGVSDKEASSKMGDGPQIILYDASMVSHKGLRDTVVNVADELNIPYQFDAIAGGGTDSGSIHISANGVPALSITIATRYIHSHAAMLHRDDYENAVKLIAEVIKRLDRNTVN-
>tr|A0A4R4JAE9|A0A4R4JAE9_9BACI/6-356
-ETLQMLKDLTDAKGIPGNEREPREVMKRYIESYADSISTDGLGSLIAEKVGDEKGPKIMVAGHLDEVGFMVTQIDDKGFIRFQTVGGWWSQVMLAQRVTIVTRKG-DITGVIGSKPPHILPAEVRKKTVEIKDMFIDIGASSREEAMEWGVKPGDQIVPYFEFTVMNEKMLLAKAWDNRIGCAIAIDVLKNLKGQEHPNVVYGVGTAQEEVGLRGAKTSANLIQPDIAFGVDVGIAGDTPGVSEKEAASKMGEGPQIILYDASMVSHKGLRDFVTDVADEMNIPYQFDAISGGGTDSGAIHISANGVPALSITIATRYIHSHAAMLHRDDYENAVKLITEVIKKLDRETVN-
>tr|A0A410MH63|A0A410MH63_9BACI/6-355
-ETLKMLKDLTDAKGVPGNEREARDVMKQYITPYADEVFTDNLGSLIAKKVGNKKGPSIMVAGHLDEVGFMVTRIDDNGYIYFQTVGGWWSQVMLAQRVTIMTRNG-DLTGVIGSKPPHILPPEQRKKAVDIKDMFIDIGASSKEEALEFGVKPGDSVVPYFEFTQMKEKMLLAKAWDNRIGCAIAIEVLKQLKGEKHPNIVYGVGTVQEEVGLRGARTSANMINPDIAFGVDVGIAGDTPGVSDKDASSKMGDGPQIILYDASMISHKGLRDFVTDTADEREIPYQFDSLAGGGTDSGAIHLSHDGVPALSITIATRYIHSHAAMLHRDDFENAVRLIVEVIKGMDADTV--
>tr|W7RV97|W7RV97_9BACI/6-356
-KTLTMLKELTDAKGIPANEKEPRQVMKSYIEPFADEVTTDRLGSLIAKKTGQADGPKIMIAGHLDEVGFMVTRIDDRGYLRFQTVGGWWSQVMLAQRVTVVTKKG-DITGIIGSKPPHVLSQEARKKSVDIKDMFIDIGASSREEAMEWGVLPGDQVVPYFEFTVMNEKMLLAKAWDNRIGCAIAIDVLKNLKGADHPNVVYGVGTVQEEVGLRGAKTAAHTIKPDIAFGVDVGIAGDTPGITEKESTSKMGKGPQIILYDASMVSHKGLRDFVTNVADEAGIPYQFDALSGGGTDSGSIHLTANGVPALSITIATRYIHTHAAMLHRDDYEHAVKLITEVIKRLDKETVQ-
>tr|A0A1H6XDB2|A0A1H6XDB2_9BACL/6-357
-EQLQMLKDLTDAKGIPGNEREPREVMKRYIEPLADSIGYDGLGSLIAEKKGAEEGPRVLVAGHLDEVGFMISKIDDKGFLRFQTVGGWWSQVMLAQRVTIVTRDGRELTGVIGSKPPHILSADARKKPVDIKDMFIDIGASSKEEAMEWGVLPGDMAVPYFEFTVMNPDYLLAKAWDNRIGCAIAIDVLRELKDGQHPNTVFSAGAVQEEIGLRGARTVAAKVKPDIGFAVDVGIAGDTPGVSSKEASGKMGDGPQIVLFDASMVSHKGLRDLVVETAEEHGIPYQFEMIPGGGTDAGSIHLANEGVPSLAICIPTRYIHSHAAMLHKKDYENAVRLIVEVIKKLDRETVD-
>tr|A0A2K9J2C7|A0A2K9J2C7_9BACI/6-356
-ETLTMFKDLTDAKGIPGNEKEARDVMNNYITPYADEVMYDNLGSLIAKKTGDEDGPKIMVAGHLDEIGFMVTRIDDKGFLYFQTAGGWWSQVMLAQRVTIMGSHG-EVTGVIGSKPPHILSAEARKKPVEIKNMFIDIGASSKEEAEEFGVKPGDSVVPYFEFTPLKEKLLLAKAWDNRIGCAIAIEVLKQLKGQKHPNTVYGVGTVQEEVGLRGAKTAANTIKPDIGFGVDVGIAGDTPGVSDHEADSKIGKGPQIVLYDASMISHKGVRDLVVKTAEENDIPYQFATMAGGGTDSGSIHLTANGVPSLSITIATRYIHTHAGILHRDDFEHAVKLIVETIKKMDRDTVN-
>tr|A0A0M8Q1Z7|A0A0M8Q1Z7_9BACI/6-357
-STLQMFKDLTDANGIPGNERAPREVMKQYIAPYADSIETDNLGSLIAKKVGDENGPKIMVAGHLDEVGFMVTQIDDKGFIKFQTVGGWWSQVMLAQRVTITTRKGEEIIGVIGSKPPHILPAEVRNKVVDIKDMFIDIGAASKDEVLGWGVSPGDMVTPYFEFNVMKDKYLLAKAWDNRIGCAIAIDVMKALKDEKHPNILYSVGNVQEEVGLRGAKTSTFKIQPDIGFAVDVGIAGDTPGVTPKESNSKMGAGPQIVVFDASMVSHRGLREFVLDVAEENNIPYQFEAMAGGGTDAGSIHVTANGIPALSIGIATRYIHSHAGILHRDDYDNAVKLIVEVIKKLDRDAVN-
>tr|A0A2N5FIM4|A0A2N5FIM4_9BACI/6-356
-ETLQMLKDLTDAKGIPGNEREPREVMKKYITAYADEVTTDGLGSLIAKKTGKEGGPKIMVAGHLDEVGFMVTQIDDKGFLRFQTVGGWWSQVMLAQRVTIVTKKG-DVTGVIGSKPPHILPPEARKKPVEIKDMFIDIGASSREEAMEFGVLPGDQIVPYFEFTVMNEKMLLAKAWDNRIGCAIAIDVLKGLKNTDHPNVVYGVGTIQEEVGLRGARTSAHFIQPDIGFGVDVGIAGDTPGVTEKEASSKMGEGPQIILYDASMVSHKGLRDFVVGVADELSIPYQFDAIAGGGTDSGAIHMTANGVPALSITIATRYIHSHAAMLHRDDYENAVKLITEVIKRLDEETVK-
>tr|A0A2B9AF72|A0A2B9AF72_9BACI/8-356
---LQMLKELTDANGVAGFEHEPREVMRKYITPLADEVVTDNLGSLIAVKTGDPNGPRIKVAGHLDEVGFMVTQIDDKGFLRFQTIGGWWSQVMLAQRVTISTKEG-NITGIIGSKPPHIMSAEARRKVVDIKDMFIDIGASSKEEALEFGVRPGDQVVPYFEFQTMKEKLLLAKAWDNRIGCAIAIDVLEQLQGQAHPNIVFGVGTVQEEVGLRGAKTSTYKIEPDIGFALDVGVAGDMPGVSEREAQGKLGKGPQIVLYDASMVSHKDLREFVVNVADEIGIPYQYESMPGGGTDAGSMHITMKGVPALAITIPTRYIHSHSGILHRDDYENTVKLIVEVIKRLDRDTVD-
>tr|A0A6I7SF11|A0A6I7SF11_BACLI/6-356
-ETLMMLKELTDAKGIPANEKEPRQVMKSYIEPFADEVTTDRLGSLIAKKTGQADGPKIMIAGHLDEVGFMVTRIDDRGYLRFQTVGGWWSQVMLAQRVTVVTKKG-DITGIIGSKPPHVLSQEARKKSVDIKDMFIDIGVSSREEAMEWGVLPGDQVVPYFEFTVMNEKMLLAKAWDNRIGCAIAIDVLKNLKGADHPNVVYGVGTVQEEVGLRGAKTAAHTIKPDIAFGVDVGIAGDTPGITEKESASKMGKGPQIILYDASMVSHKGLRDFVTNVADEAGIPYQFDALSGGGTDSGSIHLTANGVPALSITIATRYIHTHAAMLHRDDYEHAVKLITEVIKRLDKETVQ-
>tr|A0A1H9UGH7|A0A1H9UGH7_9BACI/3-352
-EMLTMLKELTDARAIPGNEKEAREVMEKWITPYADRVYTDNLGSLIAEKTGEENGPKIMIAGHLDEVGFMVTRIDEKGFVYFQTVGGWWSQVMLAQRVTIMTRKG-DITGIIGSKPPHILSAEARKKPVEIKDMFIDIGATSREEAEEFGVLPGDSIVPYFEFTQMKEKLLLAKAWDNRIGCAIAIEVLKRLKGENHPNIVYGVATAQEEVGLRGAKTATHTIQPDIGFAVDVGIAGDTPGISAKEADSKIGEGPQIILYDASMVSHKGLRDFVVKTADTHSIPYQYATMAGGGTDSGSIHVTANGVPALSITVATRYIHTHAAILHRDDFENAVRLLVEVIKDLDNDTV--
>tr|A0A6X4TSU8|A0A6X4TSU8_LISMN/3-354
-EQLKMLKALTDAKGIPGNERAVRNVFREYIEPLADSFETDGLGSVVAKKVGAEDGPKIMIAGHLDEVGFMVTQIDDKGFIKFQTVGGWVSQVMLAQKVTIVTRSGEEITGVIGSKPPHVMTAAERQKSFDIKDMFIDVGAVDKAEVESYGIRPGDMIVPAFDFTVMKEKFLLAKAWDNRIGLAIAIEVLKNLQKEQHPNIVYGVGTVQEEVGLRGAKTAAHFVQPDIGFAVDVGIAGDTPGVTDKEAMSKMGEGPQIVIYDASMVAHAGLRDFVTDVADELSIPYQFEAIPMGGTDSGSIHLTGNGIPSLSITIATRYIHSHSSMLHRDDFENAVKLITEVVKRLDKEKVT-
>tr|A0A0M0L721|A0A0M0L721_9BACI/7-356
--TLTMLKDLTDAKGIPGNEREPREVMKRYIEPFADEITTDGLGSLIAKKVGQENGPKIMVAGHLDEVGFMITQIDDKGFLRFQTVGGWWSQVMLAQRVTIVTAKG-DVTGIIGSKPPHILPPEARKKPVDIKDMFIDIGASSREEAMEFGVRPGDQVVPYFEFTVMNEKMLLAKAWDNRIGCAIAIDVLKNLKDEAHPNVVYGVGTVQEEVGLRGAKTSANLIQPDIAFGVDVGIAGDTPGISSKEAASKMGDGPQIILYDASMVSHKGLRDLVTNTADELNIPYQFDAIAGGGTDSGSIHLSANGVPALSITIATRYIHSHAAMLHRDDYENAVKLITEVIKRLDAETVQ-
>tr|A0A1I1R8S0|A0A1I1R8S0_9BACI/8-356
---LQMLKELTDANGVAGFEHEPREVMRKYITPLADEVVTDNLGSLIAVKTGDPNGPRIKVAGHLDEVGFMVTQIDDKGFLRFQTIGGWWAQVMLAQRVTISTKEG-NITGIIGSKPPHIMSAEARRKVVDIKDMFIDIGASSKEEALEFGVRPGDQVVPYFEFQTMKEKLLLAKAWDNRIGCAIAIDVLEQLQGQAHPNIVFGVGTVQEEVGLRGAKTSTYKVEPDIGFALDVGVAGDMPGVSEREAQGKLGKGPQIVLYDASMVSHKDLREFVVNVADEIGIPYQYESMPGGGTDAGSMHITMKGVPALAITIPTRYIHSHSGILHRDDYENTVKLIVEVIKRLDRETVE-
>tr|A0A2C3JJC5|A0A2C3JJC5_9BACI/8-356
---LQMLKELTDANGVAGFEHEPREVMRKYITPLADEVVTDNLGSLIAVKTGDPNGPRIKVAGHLDEVGFMVTQIDDKGFLRFQTIGGWWAQVMLAQRVTISTKEG-NITGIIGSKPPHIMSAEARRKVVDIKDMFIDIGASSKEEALEFGVRPGDQVVPYFEFQTMKEKLLLAKAWDNRIGCAIAIDVLEQLQGQAHPNIVFGVGTVQEEVGLRGAKTSTYKVEPDIGFALDVGVAGDMPGVSEREAQGKLGKGPQIVLYDASMVSHKDLREFVVNVADEIGIPYQYESMPGGGTDAGSMHITMKGVPALAITIPTRYIHSHSGILHRDDYENTVKLIVEVIKRLDRETVE-
>tr|A0A1G7D525|A0A1G7D525_9BACL/6-357
-EQLQMLKDLTDAKGIPGNEREPREVMKRYIEPFADSIDYDGLGSLIAEKKGDSEGPRVLVAGHLDEVGFMVSKIDDKGFLSFQTVGGWWSQVMLAQRVTIVTRDGRELTGVVGSKPPHILSADARKKPVDIKDMFIDIGASSKEEAMEWGVRPGDMVAPYFEFTVMNPDYLMAKAWDNRIGCAIAIDVLRKLKDEQHPNTVFSAGAVQEEIGLRGARTVAAKVKPDIGFAVDVGIAGDTPGVSSKEASGKMGDGPQIVLYDASMVSHKGLRELVVDTAEEKGIPYQFETIPGGGTDAGSIHLANEGVPSLAICIPTRYIHSHAAILHKKDYEHAVQLIVEVIKKLDRETVD-
>tr|A0A6N5AKA7|A0A6N5AKA7_LISMN/3-354
-EQLKMLKALTDAKGIPGNERAVRNVFREYIEPLADSFETDGLGSAVAKKVGAEDGPKIMIAGHLDEVGFMVTQIDDKGFIKFQTVGGWVSQVMLAQKVTIVTRSGEEITGVIGSKPPHVMTAAERQKSFDIKDMFIDVGAVDKAEVESYGIRPGDMIVPAFDFTVMKEKFLLAKAWDNRIGLAIAIEVLKNLQKEQHPNIVYGVGTVQEEVGLRGAKTAAHFIQPDIGFAVDVGIAGDTPGVTDKEAMSKMGEGPQIVIYDASMVAHAGLRDFVTDVADELSIPYQFEAIPMGGTDSGSIHLTGNGIPSLSITIATRYIHSHSSMLHLDDFENAVKLITEVVKRLDKEKVT-
>tr|A0A1G6HL70|A0A1G6HL70_9BACI/3-353
-DTLKLFKDLTEANGISGNEREARAVMKKHIEPYATSVYTDHLGSLIAEKVGQKEGPKVMVAGHLDEIGLMVTRIDDNGFLYFQTIGGWWNQVMLAQRVTVMTSEE-NLVGIIGSKPPHIMTAEARKKPYEIKDMFIDIGATSKEEAESFGVKPGDSVVPYFEFQSMKEKLLLAKAWDNRIGCAIAVEVLKQLQDVEHPNTVYGVGTVQEEVGLRGAKTAANSINPDIGFAVDTGIAGDTPGITANEADSKIGEGPQIIIYDASMISHKGLRDFVIKTAEDNDIPYQFATLAAGGTDSGSIHLTSNGVPTLSIGIATRYIHSHAGIIHRDDFDHTVKLMVEIIKGLDQEQVK-
>tr|A0A1H0E7K5|A0A1H0E7K5_HALAD/6-356
[truncated: 9,795,962 more chars]
