# Supplementary material for: Functional control of a 0.5 MDa TET aminopeptidase by a flexible loop revealed by MAS NMR
Source: Nat Commun. 2022 Apr 8;13:1927. doi: 10.1038/s41467-022-29423-0 (PMC8993905; doi:10.1038/s41467-022-29423-0)
Supplement: Supplementary file 4 — Source data [file 41467_2022_29423_MOESM4_ESM.gz › source_data_2022/Figures_2B-E_SI5_SI6_SI7/methyl 13C relaxation data/R1950.txt]

Resid R1(s-1) error %error X2red 950
267 0.740453027601 0.018026 (2.43%) 0.001
329 0.402963081503 0.005760 (1.43%) 0.000
141 0.263119111595 0.009197 (3.50%) 0.001
351 0.870875722792 0.034826 (4.00%) 0.001
334 0.610674581027 0.020937 (3.43%) 0.001
12 1.34271353049 0.039351 (2.93%) 0.001
27 0.772746688113 0.017679 (2.29%) 0.000
161 0.395290557691 0.005578 (1.41%) 0.000
63 0.333885843875 0.005953 (1.78%) 0.000
310 0.990414466428 0.021448 (2.17%) 0.000
214 0.611917982187 0.017112 (2.80%) 0.001
105 0.144067322351 0.002878 (2.00%) 0.000
348 0.189804095051 0.005402 (2.85%) 0.000
210 0.615633410761 0.012221 (1.99%) 0.000
226 0.18957071884 0.001888 (1.00%) 0.000
185 0.062758452735 0.005098 (8.12%) 0.000
286 0.392842515471 0.005688 (1.45%) 0.000
79 0.193724600329 0.002649 (1.37%) 0.000
273 0.214940254923 0.005839 (2.72%) 0.000
353 0.169651846495 0.003055 (1.80%) 0.000
260 0.266905921409 0.008837 (3.31%) 0.000
162 0.155921467951 0.001722 (1.11%) 0.000
139 0.196685523054 0.050462 (25.66%) 0.020
99 0.202349447881 0.023675 (11.70%) 0.004
113 0.19831939281 0.008224 (4.15%) 0.001
90 0.276319940566 0.006406 (2.32%) 0.000
303 0.132182663721 0.001142 (0.86%) 0.000
236 0.284979401668 0.006962 (2.44%) 0.000
190 0.281159510564 0.004925 (1.75%) 0.000
53 0.230385454174 0.033849 (14.69%) 0.008
107 0.165931584072 0.029560 (17.81%) 0.008
143 0.141458474116 0.002453 (1.73%) 0.000
262 0.18311036122 0.004635 (2.53%) 0.000
65 0.201468248102 0.007398 (3.67%) 0.000
87 0.447146581741 0.009794 (2.19%) 0.000
292 0.552723441153 0.007787 (1.41%) 0.000
41 0.231133941337 0.003281 (1.42%) 0.000
322 1.739695462 0.092780 (5.33%) 0.002
317 0.509819752263 0.009829 (1.93%) 0.000
251 0.688903022561 0.012123 (1.76%) 0.000
93 0.433416259171 0.011589 (2.67%) 0.000
7 1.03336449833 0.029305 (2.84%) 0.001
16 0.134488889035 0.008279 (6.16%) 0.001
120 0.838284004682 0.051305 (6.12%) 0.003
15 0.425938688222 0.012166 (2.86%) 0.001
290 0.325102771591 0.004519 (1.39%) 0.000
52 0.565754451212 0.010705 (1.89%) 0.000
44 0.751569580393 0.013625 (1.81%) 0.000
207 0.962645240251 0.023288 (2.42%) 0.000
177 0.813461062961 0.021038 (2.59%) 0.001
193 0.566697082347 0.009557 (1.69%) 0.000
33 0.497948658838 0.010027 (2.01%) 0.000
338 0.774378351631 0.017475 (2.26%) 0.000
274 0.428003379203 0.012787 (2.99%) 0.001
74 0.288561277964 0.004651 (1.61%) 0.000
85 0.61559382947 0.009460 (1.54%) 0.000
204 0.693356517279 0.013071 (1.89%) 0.000
76 1.52076683456 0.054749 (3.60%) 0.001
277 0.955388814225 0.022050 (2.31%) 0.000
197 0.415567073956 0.008252 (1.99%) 0.000
171 0.806432431124 0.016948 (2.10%) 0.000
345 0.697647719808 0.021226 (3.04%) 0.001
340 1.22825888682 0.036019 (2.93%) 0.001
328 1.66949228769 0.074303 (4.45%) 0.001
158 0.329096348421 0.007246 (2.20%) 0.000
242 0.190122055305 0.004253 (2.24%) 0.000
29 0.361661644417 0.007108 (1.97%) 0.000
179 0.790214540951 0.032128 (4.07%) 0.001
