# Supplementary material for: Functional control of a 0.5 MDa TET aminopeptidase by a flexible loop revealed by MAS NMR
Source: Nat Commun. 2022 Apr 8;13:1927. doi: 10.1038/s41467-022-29423-0 (PMC8993905; doi:10.1038/s41467-022-29423-0)
Supplement: Supplementary file 4 — Source data [file 41467_2022_29423_MOESM4_ESM.gz › source_data_2022/Figures_2B-E_SI5_SI6_SI7/methyl 13C relaxation data/README_relaxation]

These are the relaxation data of the methyl groups (CHD2) in TET2 (MAS NMR), as described in Gauto et al. "Functional control of a 0.5 MDa TET aminopeptidase by a flexible loop revealed by MAS NMR"

File description:
R1950.txt: longitudinal relaxation rate constants (R1) at 950 MHz 1H Larmor frequency
summary_NERRD.txt: 13C R1rho rate constant at different RF field strenghts as indicated. Each line contains the residue number, the RF field strengths, the R1rho and the errorbar.
