# Supplementary material for: Functional control of a 0.5 MDa TET aminopeptidase by a flexible loop revealed by MAS NMR
Source: Nat Commun. 2022 Apr 8;13:1927. doi: 10.1038/s41467-022-29423-0 (PMC8993905; doi:10.1038/s41467-022-29423-0)
Supplement: Supplementary file 4 — Source data [file 41467_2022_29423_MOESM4_ESM.gz › source_data_2022/Figures_2B-E_SI5_SI6_SI7/methyl 13C relaxation data/summary_NERRD.txt]

158 [10.0	30.0	33.0	35.0	38.0	20.0	42.0	44.0	43.0	41.0] [8.440721098191558	12.766045685247105	11.482139031765138	12.123451022395935	10.155397489832996	10.043503122782587	11.044664950769485	24.411022105788703	19.84136954058852	11.112263713768439] [0.393589	0.460559	0.288655	0.192274	1.503453	0.612028	0.494106	0.656718	0.942077	0.70739]
113 [10.0	30.0	33.0	35.0	38.0	20.0	42.0	44.0	43.0	41.0] [11.904009471441979	12.236732346040156	20.848173181250882	13.854274826047074	17.662896026738633	12.932769371458718	8.463385698743217	10.700090927690026	18.203352633391273	18.150562202272113] [0.472271	0.973433	2.023036	1.286655	1.06553	1.00741	1.215651	1.219753	0.799305	1.328257]
99 [10.0	30.0	33.0	35.0	38.0	20.0	42.0	44.0	43.0	41.0] [11.106278813672308	13.626699195702667	13.902257871705599	16.253491437574173	10.332558364774917	8.840954705602236	19.198939614313176	28.385084249330358	18.299973054262104	20.292002904685347] [0.529922	0.80435	1.059855	2.076692	1.960639	0.661677	0.7323	1.028648	0.913972	0.595926]
273 [10.0	30.0	33.0	35.0	38.0	20.0	42.0	44.0	43.0	41.0] [2.625782174178	4.155605771947706	4.265310639956901	5.061689125148675	6.369357286300402	3.9171565533917	6.600658389763023	10.619763308696747	9.66911586113586	7.250807501837551] [0.152604	0.170168	0.097297	0.18851	0.193293	0.130395	0.383014	0.290114	0.342683	0.232743]
353 [10.0	30.0	33.0	35.0	38.0	20.0	42.0	44.0	43.0	41.0] [6.9561527638794605	7.066825948385775	9.223926840826792	9.529091968604424	10.037808185276319	7.814816462728536	8.3914749537634	13.58300350993289	11.223774663347324	8.538945387323057] [0.137293	0.284828	0.237386	0.43105	0.298985	0.219713	0.345838	0.584116	0.311166	0.38936]
260 [10.0	30.0	33.0	35.0	38.0	20.0	42.0	44.0	43.0	41.0] [0.5684184756132092	2.080670700379151	3.148537159694009	2.7286914271598737	4.419886168796503	1.3063729309243706	4.539595366092372	10.204992972027169	6.543775895865316	5.17280935408015] [0.085991	0.093163	0.155717	0.130981	0.304795	0.064393	0.153391	0.606465	0.105051	0.127399]
162 [10.0	30.0	33.0	35.0	38.0	42.0	44.0	43.0	41.0] [0.0044417749652608885	0.9632600505955232	1.4616391465464655	1.581968054480345	2.01251781716616	2.2357480748026672	7.499533680667371	5.381511254956345	2.8480299497426653] [0.102843	0.061162	0.142963	0.11207	0.101683	0.109787	0.252636	0.253929	0.154226]
348 [10.0	30.0	33.0	35.0	38.0	20.0	42.0	44.0	43.0	41.0] [2.7015276992044504	6.610928123777165	5.969295466569539	5.98881336234056	8.71442681554613	5.608729458358555	8.038931011815164	12.113388428262118	11.067776693603282	7.889762269382843] [0.181024	0.339597	0.187994	0.255574	0.31432	0.155562	0.285162	0.599689	0.354483	0.344744]
210 [10.0	30.0	33.0	35.0	38.0	20.0	42.0	44.0	43.0	41.0] [1.5026071217387336	1.8937070362316422	1.9848655206689438	2.6563444959520566	3.0939294270616204	1.070545993940718	13.400542785649254	21.48335880089618	15.917368079970618	8.547217387907073] [0.079041	0.170855	0.110056	0.142501	0.139902	0.063095	0.454161	0.52608	0.539198	0.211224]
226 [10.0	30.0	33.0	35.0	38.0	20.0	42.0	44.0	43.0	41.0] [0.23125906966501103	1.6013342338576746	1.2747091952824803	1.340674113651623	2.3714095157823674	0.6564205996157703	3.908424458553451	7.390534540490481	6.202214554333587	4.399134572556215] [0.107002	0.097283	0.066695	0.041857	0.140086	0.078868	0.211959	0.197733	0.266183	0.203305]
185 [10.0	30.0	33.0	35.0	38.0	20.0	42.0	44.0	43.0	41.0] [0.6537606609407555	2.2361953181534076	2.5008212499121774	2.3965989076832646	2.656565234453568	2.901209201318354	5.718301202329371	9.5673974068374	7.012693759613471	5.603829351196003] [0.077753	0.070442	0.081954	0.225557	0.055673	0.138804	0.23816	0.457199	0.198265	0.319032]
286 [10.0	30.0	33.0	35.0	38.0	20.0	42.0	44.0	43.0	41.0] [1.061117156033667	1.6568057183571894	2.3304617126743143	2.455957258871218	3.427730263300815	1.3233192845267048	6.078378871497743	10.138815244479485	7.774658308356953	6.24878781028305] [0.077814	0.123417	0.116816	0.040502	0.050296	0.130535	0.178351	0.285522	0.197647	0.184919]
79 [10.0	30.0	33.0	35.0	38.0	20.0	42.0	44.0	43.0	41.0] [0.5216212335389759	0.9515975514953824	2.5427437154939074	1.800083698988593	2.3851351071346887	1.7447905367291268	3.8561835725709823	9.015689071695087	7.990612103194482	5.060915294610094] [0.065537	0.083337	0.111407	0.074609	0.169114	0.12386	0.117585	0.380851	0.29574	0.133054]
90 [10.0	30.0	33.0	35.0	38.0	42.0	41.0] [1.6362113303474262	9.549036134993296	11.275869284875453	8.615508139571483	11.014186812808033	19.9188368556071	6.062224382814077] [0.663306	1.658196	4.772103	13.32421	2.922549	5.944723	5.620316]
303 [10.0	30.0	33.0	35.0	38.0	20.0	42.0	44.0	43.0	41.0] [2.444383400996935	3.802863793834186	4.676002245058716	5.510150227779791	5.96692609806579	3.4592425648679694	9.178532054848366	15.832873958257778	12.004631714255936	8.117765350678267] [0.067736	0.072016	0.12432	0.179141	0.120362	0.052846	0.132569	0.66834	0.27546	0.110823]
238 [10.0	30.0	33.0	35.0	38.0	20.0	42.0	44.0	43.0	41.0] [4.162448047895146	6.992936683821197	7.222272072230736	6.5938397988240585	6.310852365422133	6.279566906576358	4.623998334660523	13.164039169360228	8.546620081834494	6.753073437794166] [0.108353	0.290286	0.201895	0.35993	0.457312	0.207182	0.416452	0.837328	0.565071	0.488401]
107 [10.0	30.0	33.0	35.0	38.0	20.0	42.0	44.0	43.0	41.0] [1.6146243952666752	3.8397208117550217	4.3923704339967555	4.819384345929815	5.027257840596281	2.894091414202057	9.21507370515782	15.099742402072973	9.999170174077118	7.807579413060563] [0.09321	0.240665	0.259066	0.254396	0.19613	0.065809	0.559604	0.86089	0.518658	0.316529]
53 [10.0	30.0	33.0	35.0	38.0	20.0	42.0	44.0	43.0	41.0] [2.442112520053475	4.603380771025018	5.9935003500390795	7.189414193135691	7.825416670008403	3.6555923868161337	11.26939148994491	16.41738964281157	13.274985410699207	9.97227449392143] [0.109252	0.072286	0.155975	0.188044	0.390749	0.064838	0.234056	0.550873	0.434997	0.258926]
262 [10.0	30.0	33.0	35.0	38.0	20.0	42.0	44.0	43.0	41.0] [2.3692774851876983	3.753886621925247	3.7943271694681426	4.059156190986726	5.157176881706414	3.167098567466012	6.551984114491367	13.22433241828328	10.735083665653738	6.964718029756506] [0.081756	0.121035	0.153951	0.116697	0.137797	0.096635	0.211851	0.411339	0.206029	0.203441]
143 [10.0	30.0	33.0	35.0	38.0	20.0	42.0	44.0	43.0	41.0] [1.0973262887150725	3.3071446447239206	4.0964702476356445	5.147395668385755	4.856313841409518	1.9507154407981522	9.114677883191451	15.122863488662196	11.509147875610392	7.831979369800046] [0.045613	0.10584	0.067277	0.237508	0.159997	0.079818	0.212458	0.408286	0.2324	0.141393]
65 [10.0	30.0	33.0	35.0	38.0	20.0	42.0	44.0	43.0	41.0] [2.17320282127039	6.926093398887263	4.668945386126868	3.9006783350471133	6.539485690457494	2.6978618926794575	6.675284725441331	10.377812061919514	10.715039040879407	2.885052234239161] [0.416417	0.430414	0.439748	1.309353	0.456796	0.634832	0.797637	1.193347	0.409378	1.181204]
242 [10.0	30.0	33.0	35.0	38.0	20.0	42.0	44.0	43.0	41.0] [6.402682188245159	10.600664207024373	12.966508871700048	16.67505030681443	21.30456955085453	12.51453440847758	31.370648439607518	40.364772784303426	35.09798923672601	29.952726502497793] [0.241458	0.27614	0.377832	0.485776	0.469355	0.41469	0.776052	1.696326	0.835387	0.684836]
29 [10.0	30.0	33.0	35.0	38.0	20.0	42.0	44.0	43.0	41.0] [0.5629308650478397	1.6481917053329667	2.2904547276724543	2.1288156299011876	3.1396424449397293	1.5378203082223212	11.03214425829507	17.527156901810084	15.53082068852393	6.8008145604364305] [0.096053	0.060748	0.166884	0.128436	0.096782	0.111323	0.4711	0.559247	0.82615	0.124377]
179 [10.0	30.0	33.0	35.0	38.0	20.0	42.0	44.0	43.0	41.0] [6.484115956433221	9.15054757725775	10.942246927372103	11.665269174271726	13.861428237344699	6.668979913222256	30.18267380422046	47.767260601581604	38.10110952666335	22.961575983381643] [0.134326	0.265644	0.336297	0.431438	0.337431	0.147911	1.153476	2.350732	1.407012	0.620147]
87 [10.0	30.0	33.0	35.0	38.0	20.0	42.0	44.0	43.0	41.0] [1.1962717352395649	1.41678647877074	2.6776568855174783	1.2980852905678206	2.4992816674629714	1.2361389806948988	5.425474338091727	11.050304747396506	7.978124009553086	5.068464738069373] [0.106539	0.200019	0.075894	0.107441	0.099613	0.071185	0.091046	0.240012	0.159815	0.201416]
292 [10.0	30.0	33.0	35.0	38.0	20.0	42.0	44.0	43.0	41.0] [2.4137716336320385	2.1896385077293843	3.12852391963102	3.4722380448137367	4.0182787137180425	2.306392620202707	6.024909679477774	10.997134636670424	6.5441457945935575	5.2755558131962665] [0.130532	0.213907	0.284895	0.244041	0.24079	0.238826	0.275288	0.603883	0.283035	0.13331]
105 [10.0	30.0	33.0	35.0	38.0	20.0	42.0	44.0	43.0	41.0] [0.2841110451966369	1.2061420405718395	1.6988898590289654	1.2049162984011779	1.6405561170049572	0.6502264666038492	2.305806878711025	6.413538131153094	4.089577102980081	2.697615326298283] [0.073843	0.074396	0.125787	0.077114	0.060167	0.077114	0.101544	0.414763	0.317329	0.141864]
41 [10.0	30.0	33.0	35.0	38.0	42.0	44.0	43.0	41.0] [0.6261695405882848	0.6031700006096465	1.6446079051297051	0.6867115267527489	2.7870654291775923	6.440538786373053	11.82309603423327	6.843404381382478	4.400301991442907] [0.062241	0.158713	0.134668	0.200111	0.3483	0.562015	0.945587	0.277572	0.332539]
322 [10.0	30.0	33.0	35.0	38.0	20.0	42.0	44.0	43.0	41.0] [15.905130364329118	19.920551499907695	21.56431802104096	16.303575551193852	22.41395590781569	15.573026139149256	30.52663765202099	40.477534593177275	47.699821808703504	29.946733792299185] [1.117662	1.085168	0.991902	2.177298	0.544472	0.58862	1.238823	0.949158	2.190509	1.394524]
214 [10.0	30.0	33.0	35.0	38.0	20.0	42.0	44.0	43.0	41.0] [25.966934449785516	26.066272711200476	38.39176727051623	35.589123465451785	29.302555120144284	32.8191381728196	31.268453251961713	45.22193814495667	32.27208121458014	39.18798090856256] [1.301829	1.28423	2.214872	2.854404	1.84306	1.786259	2.210509	3.47997	1.33531	1.407274]
310 [10.0	30.0	33.0	35.0	38.0	20.0	42.0	44.0	43.0	41.0] [1.6654164400031464	2.4285723778226047	3.3058891272959894	1.8535081881283253	1.8581913315242382	1.0895943501764624	6.976231106213499	10.983261463640234	9.525421919705073	8.256765133469159] [0.05954	0.138562	0.149791	0.254849	0.180321	0.119872	0.176384	0.288271	0.287356	0.595919]
317 [10.0	30.0	33.0	35.0	38.0	20.0	42.0	44.0	43.0	41.0] [0.8565637300194145	1.425416563492519	1.1906427697761837	1.8304651426539122	1.9404729931695741	0.7776698428003999	4.569825335362659	10.127266071538202	5.458319305036596	2.2889633442478816] [0.078412	0.076572	0.10613	0.146338	0.27801	0.093185	0.14868	0.721106	0.257895	0.296172]
16 [10.0	30.0	33.0	35.0	38.0	20.0	42.0	44.0	43.0	41.0] [10.913839635850982	13.53951882767574	15.812163464780557	16.65686980776125	14.063419519060272	16.595338127499225	19.43650132829295	27.800330139816865	23.30471777940502	14.390779368712536] [0.381434	0.622258	0.537946	0.47793	1.006217	0.681452	0.532548	1.424422	0.535668	0.572958]
120 [10.0	30.0	33.0	35.0	38.0	20.0	42.0	44.0	43.0	41.0] [26.484273992288266	40.867916936126626	59.472000316498814	72.3298464054465	80.954312664419	37.43415170137519	101.68747279413321	89.29624355875947	110.10456433243561	108.86752502682563] [3.386306	5.760812	6.576387	10.7784	7.651168	2.273113	11.68453	14.31693	12.64562	12.77389]
328 [10.0	30.0	33.0	35.0	38.0	20.0	42.0	44.0	43.0	41.0] [3.2163180531819116	4.179019166366879	4.553901811439602	4.475170493167633	5.334640982089955	3.795092132706849	8.574311588546976	15.45868813967795	10.427013873786645	7.302479716730262] [0.097391	0.113627	0.122286	0.266389	0.140772	0.117307	0.205705	0.413637	0.340851	0.295475]
63 [10.0	30.0	33.0	35.0	38.0	20.0	42.0	44.0	43.0	41.0] [0.8047230214621464	2.2945775923724936	1.4523046922531808	1.4494904605887795	2.1616321479445455	1.4419288817464102	2.9581625395790203	6.88624641555233	6.12342971460659	4.504726082713785] [0.111554	0.112475	0.119183	0.150474	0.101238	0.14407	0.14982	0.57287	0.306803	0.322371]
161 [10.0	30.0	33.0	35.0	38.0	20.0	42.0	44.0	43.0	41.0] [0.7506445890559108	1.0366748742939114	1.4047630846575914	1.4917211669721748	2.5100580232648575	1.235155246532412	3.0146277957951564	6.955068770280875	5.562328505480396	2.6542190377296517] [0.089329	0.112072	0.100417	0.126097	0.152974	0.113024	0.106163	0.364838	0.285586	0.186138]
27 [10.0	30.0	33.0	35.0	38.0	20.0	42.0	44.0	43.0	41.0] [4.105742032437516	8.408489208273952	7.018753376698021	8.536033697989785	10.249252158705854	5.011150469615288	14.161569007947358	22.131674801540232	18.594516118116175	16.492361112380355] [0.127731	0.129463	0.288477	0.214239	0.291363	0.281684	0.258382	0.66662	0.328817	0.717605]
277 [10.0	30.0	33.0	35.0	38.0	20.0	42.0	44.0	43.0	41.0] [2.242236472145758	3.6861804456774725	5.697715097108123	4.582237508759632	4.3704700147839635	3.3837546610173472	5.301893431255684	11.186785450860109	8.747037589856928	6.509238067306874] [0.056492	0.158411	0.141749	0.198825	0.155712	0.239753	0.18158	0.427994	0.223715	0.253776]
197 [10.0	30.0	33.0	35.0	38.0	20.0	42.0	44.0	43.0	41.0] [2.939785604389866	5.097040181096703	6.229140173334388	6.454330146834119	7.72137209031134	3.538853237235896	15.239868262748546	24.45647501136563	20.07638145069069	12.185362283170893] [0.090692	0.028873	0.244714	0.155742	0.174164	0.076979	0.401506	0.790856	0.465362	0.28497]
76 [10.0	30.0	33.0	35.0	38.0	20.0	42.0	44.0	43.0	41.0] [2.80972987447367	4.046060460444459	3.2784922421352616	4.8766316406731764	4.847213295030633	3.6209868304196178	8.123900667574505	12.693567983509254	11.003640578924974	6.438796146950079] [0.057818	0.11969	0.187392	0.230152	0.121641	0.146356	0.233595	0.465513	0.547426	0.132449]
171 [10.0	30.0	33.0	35.0	38.0	20.0	42.0	44.0	43.0	41.0] [7.8697952385421575	8.892907590603865	7.242091756990099	8.308051307692748	9.348097760660595	7.009943828935631	9.609139450407666	15.405551826611665	12.221606177835703	11.954145935661247] [0.205305	0.22761	0.317176	0.336625	0.232971	0.190971	0.429034	0.538358	0.389168	0.281661]
251 [10.0	30.0	33.0	35.0	38.0	20.0	42.0	44.0	43.0	41.0] [2.9341048031682546	3.5901613269407404	5.145480350846268	5.277062979053804	5.966219766257081	3.3654341047654053	10.504479293280793	17.697569200737647	11.90927405710748	8.986557977382022] [0.078935	0.164181	0.217184	0.25057	0.315433	0.103313	0.121006	0.396143	0.328244	0.231346]
93 [10.0	30.0	33.0	35.0	38.0	20.0	42.0	44.0	43.0	41.0] [6.433944388975309	8.140966010970992	10.914436441107197	12.04398720698895	13.688070243991662	8.58649646660691	17.389432228068326	26.90315291918402	20.397172287012946	16.868865274929064] [0.219319	0.2239	0.441193	0.426475	0.275405	0.200077	0.400931	0.793504	0.607901	0.346891]
7 [10.0	30.0	33.0	35.0	38.0	20.0	42.0	44.0	43.0	41.0] [4.80609424727275	6.365508961052918	6.951196319730387	7.801184806330708	8.08191118967746	5.746285298688361	13.017661059267539	19.937025651657137	16.46911145273977	11.048218487638454] [0.166218	0.109583	0.151473	0.301261	0.173993	0.084586	0.359244	0.526284	0.326349	0.256046]
204 [10.0	30.0	33.0	35.0	38.0	20.0	42.0	44.0	43.0	41.0] [2.6212888795188167	3.7160912035629714	3.789721197345607	3.700352204886368	4.239579752882496	3.048212400083075	5.770744144341191	10.168897310678886	7.518193338668844	5.829563628128091] [0.062328	0.059005	0.113968	0.033275	0.039189	0.036913	0.131453	0.265671	0.130428	0.107556]
52 [10.0	30.0	33.0	35.0	38.0	20.0	42.0	44.0	43.0	41.0] [6.975386363080113	8.733004428712125	11.885892874961142	10.526040562895204	13.898702126674351	8.095590912322859	19.705850695080755	31.111623789543025	17.761926430898043	18.30680077804229] [0.141715	0.244569	0.114667	0.458215	0.333413	0.263006	0.308644	1.198807	2.163233	0.432354]
85 [10.0	30.0	33.0	35.0	38.0	20.0	42.0	44.0	43.0	41.0] [2.7090227687048727	4.094851752832022	4.990505079845532	5.129344990147658	5.721193328096106	3.342190863515533	10.538505515228318	17.132334028634233	12.26841192521658	9.967307903883556] [0.112171	0.085301	0.081019	0.089969	0.175669	0.075757	0.257714	0.622919	0.210665	0.292566]
74 [10.0	30.0	33.0	35.0	38.0	20.0	42.0	44.0	43.0	41.0] [5.3284103565790994	6.715418579754628	7.6862685275867735	8.167592188979834	10.032779722696434	5.507758347981751	14.559545735834812	19.574839386824966	15.919014727344237	11.715694777997587] [0.148782	0.215795	0.226399	0.20198	0.1223	0.22431	0.355976	0.657207	0.319217	0.206803]
33 [10.0	30.0	33.0	35.0	38.0	20.0	42.0	44.0	43.0	41.0] [2.3154014178223683	3.1631527709976344	3.8415018469251354	3.8415049866803126	4.703832309423045	2.05130136643646	5.555959175160918	11.479595934519358	8.046950078649067	5.197227416923593] [0.1008	0.112271	0.121793	0.15499	0.174115	0.110709	0.118	0.603955	0.239953	0.156956]
193 [10.0	30.0	33.0	35.0	38.0	20.0	42.0	44.0	43.0	41.0] [2.0209904188224987	3.472890001069948	4.047417897420379	5.4213577667464365	4.594163091416288	3.5656606644627478	7.0882833157078755	13.428413191865419	8.301148767815244	5.44978546823618] [0.107343	0.13439	0.052886	0.291654	0.145507	0.080564	0.255251	0.508195	0.211976	0.149483]
177 [10.0	30.0	33.0	35.0	38.0	20.0	42.0	44.0	43.0	41.0] [8.264763216379153	11.097911682060944	11.802361261529205	12.450712085436338	14.121904962757997	10.811057779271751	13.574415109393836	21.254100177048027	15.642705317210755	13.895342412507118] [0.323809	0.251068	0.304387	0.22328	0.536904	0.133857	0.417578	0.916167	0.366929	0.238627]
207 [10.0	30.0	33.0	35.0	38.0	20.0	42.0	44.0	43.0	41.0] [2.0271130475406767	3.000127187951961	3.5134091134687	3.972278604348436	4.2690709950785495	1.8521047733142049	5.822078090332954	12.804808493134788	9.117746750777915	5.699981946932636] [0.095582	0.042266	0.09846	0.143431	0.102814	0.072034	0.097641	0.609187	0.256991	0.168718]
290 [10.0	30.0	33.0	35.0	38.0	20.0	42.0	44.0	43.0	41.0] [2.3055447959050266	2.884691048937443	3.0700279616269457	4.246177026202986	4.471614608278242	1.8326537079973377	6.06644525567334	14.240480869094322	10.272746193840408	6.189067846598846] [0.056387	0.061443	0.106212	0.130231	0.101331	0.218188	0.100318	0.58306	0.203262	0.076077]
338 [10.0	30.0	33.0	35.0	38.0	20.0	42.0	44.0	43.0	41.0] [2.6716799101441766	4.878712318976117	4.516123044501367	5.426492361261394	5.01277905407118	3.4115601478328967	6.8953303385749924	13.292339460650428	9.208789766183791	4.9346044571325445] [0.124692	0.193197	0.102497	0.101723	0.17478	0.141806	0.137867	0.325106	0.177926	0.141297]
274 [10.0	30.0	33.0	35.0	38.0	20.0	42.0	44.0	43.0	41.0] [4.68864753165832	8.437470275447183	9.392956060211182	12.106146588398762	12.761643128142042	5.783792977350544	21.355038427327685	30.10544963784555	26.890309479101553	18.352061656795424] [0.103661	0.226867	0.234474	0.393335	0.341675	0.172125	0.411815	0.800864	0.712484	0.74393]
15 [10.0	30.0	33.0	35.0	38.0	20.0	42.0	44.0	43.0	41.0] [9.615398742067612	13.546534795932303	21.535941094023773	22.467556453968655	24.461864817982224	16.466182256225764	17.58887949020621	10.043045840255461	11.199766652122362	17.312081945626584] [1.107764	0.560382	0.732343	1.352023	0.993248	1.012658	0.815614	3.001532	1.8202	1.166443]
32 [10.0	30.0	33.0	35.0	38.0	20.0	42.0	44.0	43.0	41.0] [1.161254173335839	2.4498179902315593	2.5270222403107407	2.5161815827824614	3.118363866135958	1.8887220497629815	7.8638637132021065	12.254540785081089	10.53548722608784	4.957963195182343] [0.069851	0.076797	0.104349	0.103401	0.076245	0.069402	0.243404	0.482764	0.2899	0.088569]
345 [10.0	30.0	33.0	35.0	38.0	20.0	42.0	44.0	43.0	41.0] [7.205854431343459	9.127484301565135	11.00999674471347	13.280807489627126	11.598300716572435	11.860052942849164	15.00990907678711	20.429611541199517	14.505547246247614	17.078086277812815] [0.303772	0.308107	0.496108	0.722863	0.626361	0.378226	0.539594	1.40518	0.796309	0.559513]
44 [10.0	30.0	33.0	35.0	38.0	20.0	42.0	44.0	43.0	41.0] [2.029129936161929	3.160163645557345	3.6180950493741215	4.022407668503741	4.738377799018483	2.7388340968165408	7.424350458764273	11.026698467587538	8.604052082452036	5.897926516377787] [0.085886	0.048784	0.048779	0.089648	0.105748	0.135313	0.290601	0.236275	0.185613	0.129269]
334 [10.0	30.0	33.0	35.0	38.0	20.0	42.0	44.0	43.0	41.0] [2.1641453365197703	3.3571417317366743	3.9262305591594804	3.4448188436842564	4.517680744759341	4.9414053206144235	6.4929973340686695	9.627784710362477	7.246165208235583	5.041071091398538] [0.129019	0.074202	0.141651	0.19807	0.349037	0.153169	0.497106	0.558736	0.290516	0.215905]
12 [10.0	30.0	33.0	35.0	38.0	20.0	42.0	44.0	43.0	41.0] [3.379422491509776	5.008937240977255	5.067050604936621	5.65405658918074	5.962976403412381	5.1216854781665715	9.295963813238409	18.005070579271848	12.10903380071083	11.4427439842704] [0.062571	0.200893	0.076925	0.239472	0.298412	0.171949	0.295414	0.805649	0.544863	0.454376]
267 [10.0	30.0	33.0	35.0	38.0	20.0	42.0	44.0	43.0	41.0] [5.148537456805679	7.315804481030351	7.216729085451005	7.272284673801655	8.562582571701752	4.907780703736176	19.11301401034113	29.560033680099135	20.403064793754876	16.104879400726833] [0.104598	0.218603	0.145037	0.177596	0.323782	0.23349	0.46819	1.058138	0.993238	0.414707]
351 [10.0	30.0	33.0	35.0	38.0	20.0	42.0	44.0	43.0	41.0] [8.482173748151084	6.668909798587646	10.52835086779622	11.294649745167108	12.16652961312074	11.449207539093369	12.249951463732913	14.375639320554775	15.580274960074323	14.656707458041502] [0.530397	0.713131	0.353343	0.419682	0.548546	0.475043	0.880477	0.291675	0.545399	0.530878]
329 [10.0	30.0	33.0	35.0	38.0	20.0	42.0	44.0	43.0	41.0] [22.83487568139853	22.23652893234061	23.289764072663058	25.544978045678498	26.452635125278807	30.351588676932348	25.956252524048494	30.43481127493294	31.342689211721105	25.53978490600088] [1.458511	0.395496	0.822499	0.933491	0.767808	0.952046	1.009233	1.353279	0.663777	0.941531]
139 [10.0	30.0	33.0	35.0	38.0	20.0	42.0	44.0	43.0	41.0] [26.740845883646223	39.785590982009985	62.88123265696389	26.866681558191015	61.183104103674125	24.708535228328458	48.34906906414073	86.8775517911038	61.438382299303754	39.27942837389214] [4.236996	11.64969	9.08251	3.026192	11.53235	3.399822	6.702848	14.34178	6.502118	9.730997]
141 [10.0	30.0	33.0	35.0	38.0	20.0	42.0	44.0	43.0	41.0] [2.3125508331516227	4.577345268988621	2.8556366152790567	4.580328628417487	6.7145192848209305	4.6645153723586	3.0223157217578005	9.492438781681352	4.50243925718499	4.079692078887603] [0.146184	0.399309	0.572508	0.277758	0.115142	0.453792	0.194242	0.364442	0.499084	0.598475]
340 [10.0	30.0	33.0	35.0	38.0	20.0	42.0	44.0	43.0	41.0] [2.0540544494048145	3.399716516495583	3.5307875993802362	2.7540474590205957	3.3917283047481	2.4985446984958863	4.5144429400982595	10.959733932443825	7.2413982971616315	4.983666446216874] [0.062607	0.119363	0.098605	0.129659	0.167701	0.219089	0.156884	0.551316	0.189613	0.112917]
