# Supplementary material for: Functional control of a 0.5 MDa TET aminopeptidase by a flexible loop revealed by MAS NMR
Source: Nat Commun. 2022 Apr 8;13:1927. doi: 10.1038/s41467-022-29423-0 (PMC8993905; doi:10.1038/s41467-022-29423-0)
Supplement: Supplementary file 4 — Source data [file 41467_2022_29423_MOESM4_ESM.gz › source_data_2022/Figures_2B-E_SI5_SI6_SI7/Methyl dipolar-coupling measurements. Exptl data, simulations and analysis scripts/2spin_NH.sys]

SysName   (2) : Three spin system - Spin system name
NSpins    (0) :  2	- Number of Spins in the System
Iso(0)    (2) : 15N	- Spin Isotope Type
Iso(1)    (2) :  1H	- Spin Isotope Type
v(0)      (1) :    0.0	- Chemical Shifts in ppm
v(1)      (1) :    0.0	- Chemical Shifts in ppm
J(0,1)    (1) :    0.0  - J coupling
Omega     (1) :  600.0 	- Spectrometer Frequency in MHz (1H based)
