# Supplementary material for: Functional control of a 0.5 MDa TET aminopeptidase by a flexible loop revealed by MAS NMR
Source: Nat Commun. 2022 Apr 8;13:1927. doi: 10.1038/s41467-022-29423-0 (PMC8993905; doi:10.1038/s41467-022-29423-0)
Supplement: Supplementary file 4 — Source data [file 41467_2022_29423_MOESM4_ESM.gz › source_data_2022/Figures_2B-E_SI5_SI6_SI7/Methyl dipolar-coupling measurements. Exptl data, simulations and analysis scripts/README_REDOR]

This directory contains everything to reproduce the order parameter data of the methyl REDOR measurements (Fig. 2 in Gauto et al.)
You will find:
* data
* simulation program (GAMMA - Smith, S., Levante, T., Meier, B., & Ernst, R. (1994). J. Magn. Reson., 106, 75–105.)
* simulated data (obtained with the above program)
* python analysis scripts for fitting the simulations to the experimental data

Description of the files:

Experimental peak heights (peakheights_ref_vol_pick_rec.txt for the reference experiment and peakheights_rec_vol.txt). The first line is the number of REDOR loops. Note that the experiment is written such that a loop counter of 0 already includes one rotor period, i.e. add 1 to this number. Furthermore, the rotor periods are added to both sides of the central pulse. Thus, a value of "3" here means that there are (3+1)*2 rotor periods in total. 
The following lines contain the residues number followed by the peak heights in each experiment. In the reference experiment only three spectra were recorded and the intensity was interpolated.

REDOR_B_asymetric.cc is the GAMMA source code. It needs to be compiled (install GAMMA first), before it can be executed.
Auxiliary files (run.sh and sim.sh) execute simulations for multiple values of dipolar-coupling anisotropy and asymmetry. The script make_simfile2spin.py generates these shell scripts.
The simulations are stored in individual directories, labeled with "ETA", where eta is the value of the dipolar-coupling asymmetry. 
See Schanda, P., Huber, M., Boisbouvier, J., Meier, B. H., & Ernst, M. (2011). Angew. Chem. Int. Ed., 50(46), 11005–11009 for details.

Python script REDOR_Diego_2020.py and REDOR_fit_asymmetric.py (both work, minor differences)
Uses the experimental data files as well as all simulations and performs a grid search, searching the best-fit simulation to each experimental curve.
