# Supplementary material for: Functional control of a 0.5 MDa TET aminopeptidase by a flexible loop revealed by MAS NMR
Source: Nat Commun. 2022 Apr 8;13:1927. doi: 10.1038/s41467-022-29423-0 (PMC8993905; doi:10.1038/s41467-022-29423-0)
Supplement: Supplementary file 4 — Source data [file 41467_2022_29423_MOESM4_ESM.gz › source_data_2022/Figures_2B-E_SI5_SI6_SI7/Methyl dipolar-coupling measurements. Exptl data, simulations and analysis scripts/REDOR_B_asymetric.cc]

/*

REDOR_B.cc

xy-4 phase cycle

*/

#include "gamma.h"
#include <sys/time.h>
#include <sys/resource.h>

#define MAXSPINS 8
#define MAXPROP 8000

using namespace std;


//spin 0 is detected, spins 1 ... n are irradiated

int main(int argc, char *argv[])

{
  spin_system ax;
  gen_op Hrf1, Hrf2, Ham, H[5], detect, sigma, sigma1, sigma2;
  gen_op U[3][MAXPROP];
  gen_op Uref[3],Uevolve[8];
  space_T Adip[MAXSPINS][MAXSPINS], Acsa[MAXSPINS], Acsa_R[MAXSPINS], Adip_R[MAXSPINS][MAXSPINS];
  double J[MAXSPINS][MAXSPINS], D[MAXSPINS][MAXSPINS], iso_CSA[MAXSPINS], delta_CSA[MAXSPINS], eta_CSA[MAXSPINS];
  double gamB1, gamB2;
  int index, i,j,k,m,n,Fnp,count,qu,steps;
  string name, names;
  const double thetam=54.73561032;
  double time_mas, time_pwH, time_pwN, time_t1, mas_freq;
  double ltime, time, time_prop, scale;
  int n_evolve, n_prop, n_t1;
  int nspins, n_pwH, n_pwN;
  double alpha_CSA[MAXSPINS],beta_CSA[MAXSPINS],gamma_CSA[MAXSPINS];
  double eta_D[MAXSPINS][MAXSPINS],alpha_D[MAXSPINS][MAXSPINS],beta_D[MAXSPINS][MAXSPINS],gamma_D[MAXSPINS][MAXSPINS];
  double alpha,beta,gamma;
  double angleH, angleN;
  struct rusage me;

  double phase[] = {0, 0, 90, 90};

  int value1[] = {2, 50, 100, 144, 200, 300, 538, 1154, 2500, 10000, 50000};
  int value2[] = {1,  7,  27,  11,  29,  37,  55,  107,  363,  3189,  9027};
  int value3[] = {1, 11,  41,  53,  79,  61, 229,  271,  917,  4713, 14857};

  count = 1;
  query_parameter(argc,argv,count++,"Spin System Name            ? ", names);
//setup for the spin system
  ax.read(names);
  nspins = ax.spins();
  if(nspins < 2 || nspins >= MAXSPINS)
  { cerr << "This program is written for a two to MAXSPINS spin system.\n";
    cerr << "Please change your spin system definition in \n";
    cerr << "the file " << names << ".\n";
    cerr << "Aborting ....\n\n";
    exit(-1);
  }
  for(i=0;i<nspins-1;++i)
  { for(j=i+1;j<nspins;++j)
    { query_parameter(argc,argv,count++,"J Coupling Constant         ? ", J[i][j]);
      query_parameter(argc,argv,count++,"Dipolar Coupling Constant   ? ", D[i][j]);
      query_parameter(argc,argv,count++,"Dipolar coupling asymmetry  ? ", eta_D[i][j]);
      query_parameter(argc,argv,count++,"Euler angle alpha           ? ", alpha_D[i][j]);
      query_parameter(argc,argv,count++,"Euler angle beta            ? ", beta_D[i][j]);
      query_parameter(argc,argv,count++,"Euler angle gamma           ? ", gamma_D[i][j]);
    }
  }
  for(i=0;i<nspins;++i)
  { query_parameter(argc,argv,count++,"isotropic chemical shift    ? ", iso_CSA[i]);
    query_parameter(argc,argv,count++,"CSA tensor (delta CSA)      ? ", delta_CSA[i]);
    query_parameter(argc,argv,count++,"CSA tensor (eta CSA)        ? ", eta_CSA[i]);
    query_parameter(argc,argv,count++,"Euler angle alpha           ? ", alpha_CSA[i]);
    query_parameter(argc,argv,count++,"Euler angle beta            ? ", beta_CSA[i]);
    query_parameter(argc,argv,count++,"Euler angle gamma           ? ", gamma_CSA[i]);
  }
  query_parameter(argc,argv,count++,"Field Strength gamB1(1H)    ? ", gamB1);
  query_parameter(argc,argv,count++,"Field Strength gamB2(15N)   ? ", gamB2);
  query_parameter(argc,argv,count++,"Pulse length (1H)           ? ", time_pwH);
  query_parameter(argc,argv,count++,"Pulse length (15N)          ? ", time_pwN);
  query_parameter(argc,argv,count++,"Shift of REODR pulse        ? ", time_t1);
  query_parameter(argc,argv,count++,"Powder Quality (cheng)      ? ", qu);
  query_parameter(argc,argv,count++,"Number of time steps        ? ", steps);
  query_parameter(argc,argv,count++,"Rotor periode               ? ", time_mas);
  query_parameter(argc,argv,count++,"Number of sampling per rotor? ", n_prop);
  query_parameter(argc,argv,count++,"Number of points in t2      ? ", Fnp);
  query_parameter(argc,argv,count++,"Output Filename             ? ", name);

  time_prop  = time_mas/n_prop;
  time       = time_mas/steps;
  mas_freq   = 1.0/time_mas;
  n_pwH      = int(time_pwH/time_prop+0.5);
  n_pwN      = int(time_pwN/time_prop+0.5);
  n_t1       = int(time_t1/time_prop+0.5);
  angleH     = n_pwH*time_prop*gamB1*360;
  angleN     = n_pwN*time_prop*gamB2*360;

  if(time_pwH>time_mas/2.0 || time_pwN>time_mas/2.0 || time_t1>time_mas/2.0)
  { cerr << "Timing is impossible. please check time_pwH, time_pwN, and time_t1\n";
    cerr << "in relation to time_mas.\n\n";
    cerr.flush();
    exit(1);
  }

  if(n_prop > MAXPROP)
  { cerr << "Definition of MAXPROP too small. Please increase from MAXPROP = " << MAXPROP <<"\n";
    cerr << "to at least " << max(n_prop,n_evolve) << ".\n\n";
    cerr.flush();
    exit(1);
  }

  block_2D data(2,Fnp);
  for(i=0;i<Fnp;++i)
    for(j=0;j<2;++j)
      data(j,i)=0;


  cout << "\n\nSimulation of mirror-symmetric REDOR using real pulses    \n";
  cout << "==========================================================\n\n";
  cout << "Program version: " << __FILE__ << " compiled at " << __DATE__ ", "
       << __TIME__ << "\n";
  cout << "Parameters:\n";
  cout << "rotation angle thetam    : " << thetam << " Degree\n";
  cout << "size of spin system            : " << nspins << " spins\n";
  for(i=0;i<nspins-1;++i)
  { for(j=i+1;j<nspins;++j)
    { cout << "J       coupling constant (" << i << "," << j << ") : " << 
              J[i][j] << " Hz\n";
      cout << "dipolar coupling constant (" << i << "," << j << ") : " << 
              D[i][j] << " Hz\n";
      cout << "asymmetry dipolar coupling (" << i << "," << j << ") : " << 
              eta_D[i][j] << " \n";
      cout << "relativ orientation of D tensor: (" << alpha_D[i][j] << "," <<
               beta_D[i][j] << "," << gamma_D[i][j] << ")\n";
    }
  }
  for(i=0;i<nspins;++i)
  { cout << "isotropic chem shift(" << i << ") : " << 
            iso_CSA[i] << " Hz\n";
    cout << "delta of CSA tensor (" << i << ") : " << 
            delta_CSA[i] << " Hz\n";
    cout << "eta of CSA tensor (" << i << ") : " << 
            eta_CSA[i] << "\n";
    cout << "relativ orientation of CSA tensor: (" << alpha_CSA[i] << "," <<
             beta_CSA[i] << "," << gamma_CSA[i] << ")\n";
  }
  cout << "rf-Field Strength (1H):    " << gamB1 << " Hz\n";
  cout << "rf-Field Strength (15N):   " << gamB2 << " Hz\n";
  cout << "pulse length (1H):         " << time_pwH << " s\n";
  cout << "pulse length (1H):         " << n_pwH << " propagators\n";
  cout << "flip angle 1H:             " << angleH <<" degree\n";
  cout << "pulse length (1H):         " << time_pwN << " s\n";
  cout << "pulse length (1H):         " << n_pwN << " propagators\n";
  cout << "flip angle 15N:            " << angleN <<" degree\n";
  cout << "REDOR delay length:        " << time_t1 << " s\n";
  cout << "REDOR delay length:        " << n_t1 << " propagators\n";
  cout << "# of sampling points:      " << n_prop << "\n";
  cout << "Powder Quality Number:     " << qu << " (" << value1[qu] << " points)\n";
  cout << "Number of data points:     " << Fnp << " points\n";
  cout << "length of one propagator:  " << time_prop << " s\n";
  cout << "MAS frequency:             " << mas_freq << " Hz\n";
  cout << "time increments:           " << time << "s\n";
  cout << "Output filename:           " << name << "\n";
  cout << "\n";


  detect = Fx(ax,"15N");
  sigma  = Fx(ax,"15N");
  Hrf1 = gamB1 * Fx(ax,"1H");
  Hrf2 = gamB2 * Fx(ax,"15N");
//Matrix Tensor (comment Diego)
//setup for the space tensor
  matrix help(3,3,0);
  for(i=0;i<nspins-1;++i)
  { for(j=i+1;j<nspins;++j)
    { help.put_h(-1.0/2.0*(1.0+eta_D[i][j]),0,0);
      help.put_h(-1.0/2.0*(1.0-eta_D[i][j]),1,1);
      help.put_h( 1.0,2,2);
      help = - (complex) D[i][j] * help;
      Adip[i][j] = A2(help);
      Adip[i][j] = Adip[i][j].rotate(alpha_D[i][j],beta_D[i][j],gamma_D[i][j]);
    }
  }
  for(i=0;i<nspins;++i)
  { help.put_h(-1.0/2.0*(1.0+eta_CSA[i]),0,0);
    help.put_h(-1.0/2.0*(1.0-eta_CSA[i]),1,1);
    help.put_h( 1.0,2,2);
    help = (complex) delta_CSA[i] * help;
    Acsa[i] = A2(help);
//rotate CSA tensor into the PA system of the dipolar tensor
    Acsa[i] = Acsa[i].rotate(alpha_CSA[i],beta_CSA[i],gamma_CSA[i]);
  }
  string name1 = name+".mat";
  string name2 = name;

//here starts the powder loop
//reference JCP 59 (8), 3992 (1973).

  for(count=1; count<value1[qu]; ++count)
  { beta  = 180.0 * count/value1[qu];
    alpha = 360.0 * ((value2[qu]*count) % value1[qu])/value1[qu];
    gamma = 360.0 * ((value3[qu]*count) % value1[qu])/value1[qu];
    if(count % 10 == 1)
    { getrusage(0, & me);
      cout << count << "\tbeta = " << beta << "\talpha = "
           << alpha << "\tgamma = " << gamma 
           << ",\ttime used: " << me.ru_utime.tv_sec << " seconds\n";
      cout.flush();
    }
    scale = sin(beta/180.0*PI);

//now we rotate the space tensor
    for(i=0;i<nspins-1;++i)
    { for(j=i+1;j<nspins;++j)
      { Adip_R[i][j] = Adip[i][j].rotate(alpha,beta,gamma);
      }
    }
    for(i=0;i<nspins;++i)
    { Acsa_R[i] = Acsa[i].rotate(alpha,beta,gamma);
    }

//now we can combine the hamiltonians for the different side diagonals

//zero all components
    for(i=0;i<5;++i)
      H[i] = gen_op();

//this is the dipolar part
    for(j=-2;j<=2;++j)
    { for(m=0;m<nspins-1;++m)
      { for(n=m+1;n<nspins;++n)
        { if(ax.isotope(m) != ax.isotope(n))
	  { H[j+2] += Adip_R[m][n].component(2,j) * d2(j,0,thetam) * 1/sqrt(6.0)*2*Iz(ax,m)*Iz(ax,n);
            if(j==0)
	    { H[j+2] += J[m][n]*Iz(ax,m)*Iz(ax,n);
	    }
	  }
	  else
	  { H[j+2] += Adip_R[m][n].component(2,j) * d2(j,0,thetam) * 1/sqrt(6.0)* 
	              (2*Iz(ax,m)*Iz(ax,n)-(Ix(ax,m)*Ix(ax,n)+Iy(ax,m)*Iy(ax,n)));
            if(j==0)
	    { H[j+2] += J[m][n]*(Iz(ax,m)*Iz(ax,n)+Ix(ax,m)*Ix(ax,n)+Iy(ax,m)*Iy(ax,n));
	    }
	  }
        }
      }
      for(m=0;m<nspins;++m)
      { H[j+2] += Acsa_R[m].component(2,j) * d2(j,0,thetam) * 1/sqrt(6.0)*2*Iz(ax,m);
        if(j==0)
	{ H[j+2] += iso_CSA[m]*Iz(ax,m);
	}
      }
    }

    for(i=0;i<n_prop;++i)
      for(j=0;j<3;++j)
      { U[j][i] = Ie(ax,0);
      }

//now we calculate the propagator over one cycle of the MAS
    for(ltime=0.5*time;ltime<=steps*time;ltime += time)
    { Ham = gen_op();;
      index = int(ltime/time_prop);
      for(i=-2;i<=2;++i)
        Ham += exp(complex(0,i*2.0*PI*ltime*mas_freq)) * H[i+2];
      U[0][index] &= prop(Ham,time);
      U[1][index] &= prop(Ham+Hrf1,time);
      U[2][index] &= prop(Ham+Hrf2,time);
    }
    for(i=0;i<n_prop;++i)
      for(j=0;j<3;++j)
        U[j][i].set_DBR();
    for(i=0;i<8;++i)
      Uevolve[i] = Ie(ax,0);
    
    for(i=0;i<3;++i)
      Uref[i] = Ie(ax,0);

    for(i=0;i<n_pwH/2;++i)
    { Uevolve[0] &= U[0][i];
      Uevolve[1] &= evolve(U[1][i],Rz(ax,"1H",90.0));
      Uevolve[2] &= evolve(U[1][i],Rz(ax,"1H",90.0));
      Uevolve[6] &= U[0][i];
    }
    for(i=n_pwH/2;i<n_t1;++i)
    { Uevolve[0] &= U[0][i];
      Uevolve[1] &= U[0][i];
      Uevolve[2] &= U[0][i];
      Uevolve[6] &= U[0][i];
    }
    for(i=n_t1;i<n_t1+n_pwH;++i)
    { Uevolve[0] &= U[1][i];
      Uevolve[1] &= U[1][i];
      Uevolve[2] &= U[1][i];
      Uevolve[6] &= U[1][i];
    }
    for(i=n_t1+n_pwH;i<n_prop-n_pwH/2;++i)
    { Uevolve[0] &= U[0][i];
      Uevolve[1] &= U[0][i];
    }
    for(i=n_t1+n_pwH;i<n_prop-n_pwN/2;++i)
    { Uevolve[2] &= U[0][i];
      Uevolve[6] &= U[0][i];
    }
    for(i=n_prop-n_pwH/2;i<n_prop;++i)
    { Uevolve[0] &= evolve(U[1][i],Rz(ax,"1H",90.0));
      Uevolve[1] &= evolve(U[1][i],Rz(ax,"1H",90.0));
    }
    for(i=n_prop-n_pwN/2;i<n_prop;++i)
    { Uevolve[2] &= U[2][i];
      Uevolve[6] &= U[2][i];
    }

    for(i=0;i<n_pwN/2;++i)
    { Uevolve[3] &= U[2][i];
      Uevolve[7] &= U[2][i];
    }
    for(i=0;i<n_pwH/2;++i)
    { Uevolve[4] &= evolve(U[1][i],Rz(ax,"1H",90.0));
      Uevolve[5] &= evolve(U[1][i],Rz(ax,"1H",90.0));
    }
    for(i=n_pwN/2;i<n_prop-n_t1-n_pwH;++i)
    { Uevolve[3] &= U[0][i];
      Uevolve[7] &= U[0][i];
    }
    for(i=n_pwH/2;i<n_prop-n_t1-n_pwH;++i)
    { Uevolve[4] &= U[0][i];
      Uevolve[5] &= U[0][i];
    }
    for(i=n_prop-n_t1-n_pwH;i<n_prop-n_t1;++i)
    { Uevolve[3] &= U[1][i];
      Uevolve[4] &= U[1][i];
      Uevolve[5] &= U[1][i];
      Uevolve[7] &= U[1][i];
    }
    for(i=n_prop-n_t1;i<n_prop-n_pwH/2;++i)
    { Uevolve[3] &= U[0][i];
      Uevolve[4] &= U[0][i];
      Uevolve[5] &= U[0][i];
      Uevolve[7] &= U[0][i];
    }
    for(i=n_prop-n_pwH/2;i<n_prop;++i)
    { Uevolve[3] &= evolve(U[1][i],Rz(ax,"1H",90.0));
      Uevolve[4] &= evolve(U[1][i],Rz(ax,"1H",90.0));
      Uevolve[5] &= U[0][i];
      Uevolve[7] &= U[0][i];
    }
    for(i=0;i<n_pwN/2;++i)
    { Uref[0] &= U[0][i];
      Uref[1] &= U[0][i];
      Uref[2] &= U[2][i];
    }
    for(i=n_pwN/2;i<n_prop-n_pwN/2;++i)
    { Uref[0] &= U[0][i];
      Uref[1] &= U[0][i];
      Uref[2] &= U[0][i];
    }
    for(i=n_prop-n_pwN/2;i<n_prop;++i)
    { Uref[0] &= U[0][i];
      Uref[1] &= U[2][i];
      Uref[2] &= U[0][i];
    }
    for(i=0;i<8;++i)
    { Uevolve[i].set_DBR();
    }
    for(i=0;i<3;++i)
    { Uref[i].set_DBR();
    }
    detect.set_DBR();
    for(i=0;i<Fnp;++i)
    { sigma1=sigma;
      sigma2=sigma;
      switch(i)
      { case 0: break;
        case 1: sigma1.sim_trans_ip(Uevolve[6]);
	        sigma1.sim_trans_ip(Uevolve[7]);
	        sigma2.sim_trans_ip(Uref[1]);
	        sigma2.sim_trans_ip(Uref[2]);
		break;
	case 2: sigma1.sim_trans_ip(Uevolve[0]);
	        sigma1.sim_trans_ip(Uevolve[2]);
	        sigma1.sim_trans_ip(Uevolve[3]);
	        sigma1.sim_trans_ip(Uevolve[5]);
	        sigma2.sim_trans_ip(Uref[0]);
	        sigma2.sim_trans_ip(Uref[1]);
	        sigma2.sim_trans_ip(Uref[2]);
	        sigma2.sim_trans_ip(Uref[0]);
		break;
	default:sigma1.sim_trans_ip(Uevolve[0]);
	        for(k=1;k<i-1;++k)
	          sigma1.sim_trans_ip(Uevolve[1]);
	        sigma1.sim_trans_ip(Uevolve[2]);
	        sigma1.sim_trans_ip(Uevolve[3]);
	        for(k=1;k<i-1;++k)
	          sigma1.sim_trans_ip(Uevolve[4]);
	        sigma1.sim_trans_ip(Uevolve[5]);
	        for(k=1;k<i;++k)
	          sigma2.sim_trans_ip(Uref[0]);
	        sigma2.sim_trans_ip(Uref[1]);
	        sigma2.sim_trans_ip(Uref[2]);
	        for(k=1;k<i;++k)
	          sigma2.sim_trans_ip(Uref[0]);
		break;
      }
      data(0,i) += proj(detect,sigma1)*scale;
      data(1,i) += proj(detect,sigma2)*scale;
    }
  } // end of powder loop
  MATLAB(name1,name2,data,1);
  exit(0);
}
