# Supplementary material for: Functional control of a 0.5 MDa TET aminopeptidase by a flexible loop revealed by MAS NMR
Source: Nat Commun. 2022 Apr 8;13:1927. doi: 10.1038/s41467-022-29423-0 (PMC8993905; doi:10.1038/s41467-022-29423-0)
Supplement: Supplementary file 4 — Source data [file 41467_2022_29423_MOESM4_ESM.gz › source_data_2022/Figures_2B-E_SI5_SI6_SI7/Methyl dipolar-coupling measurements. Exptl data, simulations and analysis scripts/make_simfile2spin.py]

import sys,os

maxD=float(sys.argv[1]) #23000.0
minD=float(sys.argv[2])	#22000.0
stepsize=30
number_sims=int((maxD-minD)/stepsize)
print "#!/bin/csh"

#Spin System Name (1),J Coupling Constant (2),Dipolar Coupling Constant (3),Euler angle alpha (4),Euler angle beta (5) ,Euler angle gamma (6),isotropic chemical shift (7), CSA tensor (delta CSA) (8), CSA tensor (eta CSA) (9), Euler angle alpha (10), Euler angle beta (11), Euler angle gamma (13), isotropic chemical shift (14), CSA tensor (delta CSA) (15), CSA tensor (eta CSA) (16), Euler angle alpha (17), Euler angle beta (18), Euler angle gamma (19), Field Strength gamB1(1H) (20), Field Strength gamB2(15N) (21), Pulse length (1H) (22), Pulse length (15N) (23), Shift of REODR pulse (24), Powder Quality (cheng) (25), Number of time steps  (26), Rotor periode (27), Number of sampling per rotor (28), Number of points in t2 (29), Output Filename (30).


print number_sims
etha=[0.00,0.05,0.10,0.15,0.20,0.30]
for j in etha:
	count=0
	#os.mkdir('ETHA_%s'%j, 0755 );
	f=open('ETHA_%s/run_file.csh'%j,'w')
	f.write("#!/bin/csh \n")
	for i in range(number_sims):
		D=maxD-stepsize*i
		count=count+1
		f.write("set filename=sim2spin_%s\n"%D)
		if count !=3:
			f.write("../REDOR_B_asymetric ../2spin_NH.sys 130 %s %s 0 0 0 100 6870 0 0 0 0 800 1200 0 0 0 0 100000 83333.3 5e-06 6e-06 3.0e-06 9 80 20e-06 40 40 $filename & \n"%(D,j))
		if count==3:
			count=0
	        	f.write("set filename=sim2spin_%s\n"%D)
	        	f.write("../REDOR_B_asymetric ../2spin_NH.sys 130 %s %s 0 0 0 100 6870 0 0 0 0 800 1200 0 0 0 0 100000 83333.3 5e-06 6e-06 3.0e-06 9 80 20e-06 40 40 $filename \n"%(D,j)) 
