# Supplementary material for: Functional control of a 0.5 MDa TET aminopeptidase by a flexible loop revealed by MAS NMR
Source: Nat Commun. 2022 Apr 8;13:1927. doi: 10.1038/s41467-022-29423-0 (PMC8993905; doi:10.1038/s41467-022-29423-0)
Supplement: Supplementary file 4 — Source data [file 41467_2022_29423_MOESM4_ESM.gz › source_data_2022/Figures_2B-E_SI5_SI6_SI7/Methyl dipolar-coupling measurements. Exptl data, simulations and analysis scripts/peakheights_rec_vol.txt]

0 1 2 3 4 5 6 6 7 8 9 10 11 12 13 14 15 16 17 18 19 20 21 22 23 24 25 26 27 28 29 30 31 32 33 34 35 36 
 141   517.013986094 494.374298812 503.684330094 429.908852984 425.375547164 354.421096369 306.958543062 361.464160508 261.955118516 196.708306973 159.633755149 114.788685641 101.994232066 79.4802365742 -19.6456510779 -20.9179134663 -14.6935400119 -57.500588797 -69.284609682 -77.4248949458 -79.3316854059 -69.4623345883 -98.4054585823 -82.6797581372 -75.2578847729 -70.6366065876 -80.8957282934 -20.2448737726 -38.8347139869 -31.9821059003 -20.8261723391 -12.0749880269 -1.55755836444 -35.4276425183 -5.01580913885 -28.20068666 24.4405761701 -18.0754770752 
 329   787.47581994 698.230080297 611.078043176 509.554698469 377.066434797 223.485672283 102.625696542 114.441377163 -16.3340764793 -48.011301363 -104.841239462 -76.7354686509 -91.0813988655 -35.5422191722 15.6838962624 53.4748787619 73.2240747996 109.977882429 125.405744972 95.3035258179 129.680890214 133.029918138 138.738791986 63.8667397743 35.5716627405 -7.12617320677 -13.7175823762 -38.6676672468 -12.7434605392 15.752455507 11.475121457 -24.3438280063 4.56442571332 43.7094370631 53.5525322665 46.4446012821 30.6203761948 40.6453367016 
 267   1316.86229598 1133.01793928 954.336897189 701.303837537 392.221476552 166.488881977 93.0349368282 122.261294247 -49.264852761 -124.635258632 -189.550473411 -87.4124846436 -77.6033504014 34.4254629557 32.1543609691 82.4474938174 145.262598065 166.026601846 117.82219051 93.6399343084 62.7082191076 52.5716426495 38.0198592473 -4.23048419409 -12.5650037517 8.86219945193 0.382818164886 2.91230544171 4.92375942462 10.0919716131 10.3561384153 18.38145005 25.8475662958 -16.4186005965 29.0741143916 26.793924219 23.1417428463 37.2339845049 
 351   722.579071844 657.651898554 609.611274463 505.019288475 445.968176172 349.184689084 261.072179619 260.880751743 161.830253994 117.203664584 25.5760425706 -13.0989465587 -43.0814217128 -92.6435141392 -119.944254586 -111.357621903 -88.1559880459 -68.7249383264 -80.8763915964 -21.7343592099 -5.84172218906 34.7283597645 38.9876230085 96.8560525921 49.9021821443 79.9375854868 52.3637349933 79.5778507592 75.5734634014 73.123318102 47.6118437365 18.2810120557 12.5884565871 11.6679662622 7.67236224271 -53.1077323102 -31.0159377516 -1.36791172931 
 12   1218.94785156 1105.60815181 966.436253625 748.081730437 511.250415166 272.784526669 166.521437972 137.801101479 -8.58203964893 -91.1614274176 -150.681666436 -109.253643108 -103.73658353 29.9566389831 63.6069505587 96.6583486876 154.360497316 188.708141414 171.515436183 195.350598661 186.541807957 136.443437101 112.31867815 48.4618297999 21.5162980334 8.59030955032 35.0749078115 5.49607348541 9.77363038797 -3.00512873328 67.734830987 43.6504414439 43.8348775732 68.7493980988 71.5882923836 67.9980624988 15.9129125131 20.7601727968 
 334   957.706355628 826.668803662 727.854349756 575.437932826 362.490062975 205.250124139 78.1702046255 86.6644038609 -47.0161608276 -79.9158890032 -134.717539284 -92.5115418203 -40.6746676342 -17.3997519812 16.6963619753 88.5589601347 103.976311244 145.244196048 159.040886461 158.213523879 132.331117166 103.400329869 98.4140981423 75.3671565893 25.1689100694 -26.4106137198 -32.1990627653 -0.556106119019 -6.48729510632 47.2063393482 21.4657851241 67.4565463628 67.2930069587 30.8306870407 5.54493174112 40.816727126 34.6090192062 25.5719752875 
 27   905.270343638 892.870153703 810.264196544 738.888369229 668.623448325 558.844687992 479.596723797 458.214011617 378.380718777 266.861103984 197.717502458 106.08882847 -0.0902667976074 -7.3193306236 -72.5190805325 -111.945721573 -149.88418149 -149.746605532 -154.005295698 -153.812243947 -134.876691219 -104.264177219 -104.308663816 -123.893032588 -50.4833115585 -20.7259513128 -12.8027451128 57.252437807 -1.7636727356 48.4144453124 -3.30951981125 -39.165595248 -16.1476908946 23.0282813503 -46.1029017606 -20.7756146178 -7.74151722614 25.1037968422 
 161   1274.97353691 1123.14876671 950.827279086 731.685603482 460.019861443 249.688967191 128.77935533 120.980391669 -37.1800501285 -110.887101528 -180.46218429 -118.697580895 -117.828652611 -4.02845293256 58.0962994313 157.495304811 205.134846248 243.182915694 242.375214625 238.405460871 199.633826238 166.124996612 108.043231317 41.0815060594 30.5039179846 4.3172938343 -34.0025326255 26.1983718804 11.3327329776 13.0696444463 40.5777166705 49.7278061643 87.0857491874 114.967987155 99.842658988 77.8609688224 35.148629799 49.2542046085 
 63   1080.52316221 972.767225859 850.112840297 692.798693359 482.292749713 270.357184999 160.96647366 185.157375209 53.8526309233 -65.3854070538 -112.392241449 -74.4107317097 -144.520528075 -87.3156622044 -24.3442645855 22.7001142661 95.0446468269 179.670078242 163.63620177 195.722520549 185.345589979 189.612117127 146.95594129 97.6624448458 69.9526966387 38.102801298 19.7958951017 -13.2689187674 -15.65496477 -5.55855755231 11.2843194599 -19.6546903535 47.6289551758 49.31644273 76.785855199 50.034157987 38.4515232961 62.5876304116 
 310   1457.66220652 1252.78028763 1044.1585589 796.08704532 510.43390062 203.942949493 68.1524566512 43.7579354657 -122.625644548 -142.893957389 -173.170880546 -91.5295996027 -37.0151323203 74.5430852639 143.677865662 223.127913533 279.632035951 281.716381407 241.400361842 190.512182391 99.1276579517 55.6450122849 30.9636910878 -35.8529932098 -43.5059443842 -25.6400294989 20.0999286652 -4.89624531989 40.0172716055 53.518480569 81.3283341364 85.6921502827 86.2888220649 65.8384242777 39.9097111886 -2.16686641852 -13.4878869703 11.8414879406 
 214   766.597234875 694.736454195 629.499151425 577.971082508 540.286676445 439.593259844 348.538105619 359.98164373 230.955800409 222.767182859 107.783339248 81.2818856249 -13.3945690632 -39.8400304704 -80.2259965418 -83.1281388338 -103.505727827 -105.170824362 -93.8922927834 -60.8221627393 -100.359844619 -62.2654557696 -62.5697683654 -33.2586740223 -28.6415573867 -23.1241503886 -30.3621602756 -36.7785387365 -33.9151575108 0.363986131897 10.2310639013 10.4846905828 0.705573420044 7.10354526309 -5.0098412814 26.7271157431 0.114523654678 72.1537709877 
 105   1538.22727917 1292.06294776 1062.27009197 796.395810973 473.479683678 187.57631972 80.9599887919 59.2203924227 -70.6555320588 -169.439265579 -200.971406246 -143.243994909 -65.1202193668 21.1669600574 129.449883934 267.726516793 277.043425365 297.712844583 339.325779942 216.680083297 162.042280051 84.3135287722 70.6011399615 3.25321345139 30.3309007496 -39.5729287017 13.5785059607 -32.8032848586 53.5478242064 100.849520954 96.8800213113 107.400905209 124.054473861 102.921608011 51.1509279461 91.4514387219 22.6122763217 3.81742913589 
 348   718.534234562 674.144131785 635.459655797 542.17623282 477.86494734 390.819839705 309.040827687 258.338638332 235.907489425 136.577975598 67.3782456475 9.91659481299 -71.0220701488 -64.7660426807 -109.547871487 -124.00824964 -132.129767855 -101.483219595 -108.911930067 -50.5189585542 -31.6919130668 -12.869209593 -7.5624381013 0.941070652466 4.43830096234 41.1250914015 9.75486489423 20.8578021972 6.58143949082 15.9776967277 -11.6155535769 -26.7274139177 -6.2957600293 -15.8066138934 4.11799171806 -24.6581443424 -26.9925292155 -21.2585700826 
 162   1440.91045899 1267.82212385 1109.11551837 860.477050934 589.64612614 312.069624931 143.83623395 111.249559417 -28.4391725763 -99.6275612336 -157.163354214 -152.292372093 -123.63533747 -60.3192305154 37.6770403714 109.172988068 156.239202563 212.303701955 230.804701197 255.394591967 177.529990613 183.51718797 102.247926822 64.6814902703 6.45539636757 0.851362120255 -18.8128687927 -32.5862210358 0.0510670263367 -7.75972306404 33.2600871059 33.2792611006 57.6923883926 81.4287745619 86.1178648234 84.7236160529 61.6975877427 9.09833358023 
 260   1847.5993474 1659.57109538 1432.36890398 1148.95937407 789.253452573 443.888684041 227.966860724 239.813365056 34.1026713964 -104.356791645 -168.715493719 -122.494572855 -75.7027679043 14.9441721027 96.6366459982 160.007287928 236.66620266 279.10664737 330.273442695 319.357799883 274.745652729 199.620835152 123.443864781 62.0840127208 24.7953329516 -7.52456327431 8.99347624307 -23.5430840576 -7.27662320839 58.0650148548 89.5545809721 55.5110068435 127.124587831 136.644208632 142.522258399 73.5564691589 90.7320056344 48.3973129109 
 353   1484.06854813 1334.70375945 1194.66312072 936.978963047 706.352238904 440.038438296 261.852793298 239.612694595 20.3388253256 -64.5552768032 -161.946537283 -168.43907309 -165.434888724 -115.947338727 -46.167708546 29.7707586468 108.887047196 200.370661864 223.485380076 253.3417046 256.357932766 233.250967481 202.258302857 152.028823734 80.9349210469 71.7409415319 30.9574743541 -30.9879656453 -24.0581184762 -13.3467679745 -34.6348819968 -12.0926547816 23.4096542923 68.6021547306 64.5576963969 74.6592012397 75.5697079751 100.082492565 
 139   61.702369875 55.7292938437 52.619465875 51.349339875 49.3817199375 33.45376675 29.2056239531 34.7859081875 37.4210884687 21.1515966406 36.4405164062 26.4060524141 18.0017238594 9.86979937891 1.61078980481 2.65769436841 5.19487795135 -3.00245776184 6.95120077148 -9.29177853125 -4.68418970947 -7.51656177322 2.14133283209 0.542428396912 0.964472564697 -10.6942906406 -12.5893263125 -4.39114965253 -4.9053078703 -8.27511229687 -10.3011352776 -5.48643288037 8.4507392887 7.98452904199 9.49297610156 -8.58314072803 3.48365936646 1.44364422803 
 273   1178.33676775 1024.50197895 932.118810922 770.576807461 594.620733413 423.806240637 280.452924137 294.022454761 129.707967202 13.5804710588 -99.1295548799 -99.3537418093 -147.477249738 -159.060702504 -112.313834591 -29.5127449966 -19.3913024637 67.2281308059 113.850637636 144.29000616 185.650230423 204.888329053 177.217432431 158.874208582 129.055294745 106.897888142 77.7871598265 16.3540939429 -20.5450516164 20.318097666 -19.4035860002 -11.2680145875 -14.3060220232 -24.5642434479 13.9082840923 6.35004366367 14.9998213382 45.7139968861 
 99   262.375953375 254.616018781 236.560521859 216.560009437 217.97635225 197.563958 200.208554344 192.126853875 170.275172953 150.115487312 158.348599609 126.427787494 107.088898712 96.8890956016 73.8451915156 47.2120100313 33.371458639 24.6780470559 3.93858165405 -6.60327165166 -15.2773993386 -37.5586957422 -49.4999574687 -37.9581225858 -48.279747022 -69.5843135264 -31.4125755059 -32.3894459139 -33.5095023756 -23.6511686008 -21.1098736914 -30.4891793181 -16.589089794 -15.8258538121 -25.0149875848 -18.3845898019 -8.01504434033 -1.0081785769 
 113   279.842373375 290.932211313 256.60390075 234.457914422 235.661543125 213.427507594 195.825202187 208.44267676 187.650824875 152.607497937 156.194529937 120.329742 88.5717782136 52.796037489 61.1436065557 12.8224600638 8.96833344812 23.9414518911 9.34641487663 -13.5117857818 -24.749159825 -24.6605518386 -29.3028451245 -35.7292920214 -48.8087343999 -45.5126560664 -26.4887239485 -13.1044142975 -40.8257670505 -57.0291438025 -34.1229024542 -6.499176961 -13.1042672123 -17.6694331158 -0.296388832397 -15.1390250625 9.9596780286 14.2706351477 
 158   661.688432854 625.96435375 629.383711625 558.212885217 494.78045816 482.179706227 372.808256881 416.143830812 348.161887837 264.359813594 175.370581792 149.698944002 83.9219653575 30.1959892908 -33.3838814142 -81.2877434343 -84.005617388 -139.877053089 -124.075910134 -114.228422177 -102.147719706 -99.214319826 -112.731119592 -86.2915041121 -85.630112484 -72.8242999155 -48.3578737378 -38.9813761195 5.54901838922 -37.7126120997 -55.1037660416 -9.87057750491 -9.65277302087 -4.34918575824 18.3633196582 -15.6283703821 -5.31830965157 -31.0493461266 
 242   1435.99070587 1305.54790798 1150.15610795 982.435360953 767.07558067 570.867840729 427.012767377 391.785156702 231.483025811 87.080748332 -11.1972004054 -89.5535649313 -183.549282331 -168.471684717 -133.390836916 -106.153962253 -51.3551805799 9.50057061182 94.7242739185 143.691562916 149.587035958 112.762763418 195.839626178 166.597725643 115.868756895 135.033569851 100.753784448 78.7580558259 70.9206781307 68.0027374731 2.48933455606 -37.2752293606 2.9792122728 24.0405622379 14.0364345356 9.56738638747 -2.67225388116 0.608814929657 
 29   1687.24339053 1457.88647253 1221.45664602 946.405594562 590.105408028 286.665387917 104.022486348 42.4066591884 -76.0735908384 -142.320785585 -220.832833727 -122.817163698 -101.889731953 -7.993913403 103.130915819 157.004901739 273.75382218 257.04764949 266.696988587 208.125801921 156.875272318 96.869973213 77.4761260283 -21.7874350791 2.16653009018 -29.5235650624 -5.18581279095 -23.0556679453 -22.1041685974 19.6802972672 85.4552037574 34.5771793056 77.2647251846 84.8349187438 61.1213406124 49.0722839458 -5.23519766322 -19.846420896 
 262   2404.41239198 2161.81820986 1869.96391438 1462.14990873 1053.38714213 658.229368621 373.681685376 343.45809119 72.8781093016 -79.6042272064 -183.759603622 -224.709994625 -279.246946055 -160.135356361 -56.5030580753 3.52762157021 142.481732396 222.881467912 236.569466067 383.406726547 362.392621971 300.320447442 298.485906426 193.930436993 167.378111152 123.912511951 29.2871653102 44.9340880873 13.6875732239 -0.87567686261 5.44979836284 -25.2220992965 41.0649908311 45.0382567198 74.8106547892 42.1572078174 101.887845359 83.2915405348 
 143   3016.97120515 2722.97524337 2325.45152087 1804.42294592 1231.22364087 729.934062528 397.304673852 316.871255955 57.9519528666 -133.454737202 -309.471156124 -218.45114472 -263.886135563 -144.411124195 48.3190731139 176.358605957 305.067787715 347.695945494 396.958968085 522.444885571 405.986155153 335.255941122 317.872815285 171.936640153 120.398539658 95.4707439544 39.200665044 39.8115782451 52.1874164409 1.4631224614 -3.18839725293 14.7444453035 48.1997740678 98.7660603874 75.8805394313 82.6768690683 113.392857436 76.6958467874 
 210   1509.01503829 1275.35142378 1044.54006061 768.124188487 413.955098295 118.554937752 33.7703639552 1.50410890759 -118.292751212 -166.614468239 -171.196161211 -92.4623384603 -21.1216257522 13.7823113625 161.161129365 188.849418963 171.84782272 170.717334039 191.873146965 104.642863069 55.6947672097 39.0689494626 26.7867872951 -19.7990736998 -61.4526366132 -29.2305801901 4.98148327767 10.8027916569 26.6958150308 54.6657206843 98.8710437968 54.0319887445 12.7773785829 11.1683175579 40.5983053025 -45.6628212758 -21.7974345695 -52.3268730975 
 226   1280.56375956 1099.87893087 929.892043457 753.85744348 505.978047562 256.141132292 122.547624157 129.877371937 -5.7480981799 -92.2746051735 -166.153935281 -105.153941778 -95.0267362 0.352553524597 73.2010635566 116.969686858 181.094113168 158.918333035 192.482334391 181.779307663 141.376362724 104.896902338 115.99668843 37.6058860554 17.2492782241 62.1405360479 27.5872963208 38.2192641208 12.4813895709 37.6266780184 62.9551082298 49.694701939 29.7522574531 48.4281507169 32.837371722 42.4803725634 -5.01671438593 48.5085995501 
 185   1319.92015719 1203.48159862 965.209725125 734.7786995 495.578097408 266.336755599 125.652776473 87.7953461527 -48.8360533683 -135.67063851 -180.876635848 -140.426364618 -107.478816667 -3.49655922552 64.3925194043 98.9085893702 177.459750986 194.557005961 196.746256727 202.373714177 200.384058574 171.475715707 83.1876421321 38.4584410804 26.7057192701 -13.6121443217 -40.0247023818 -8.42515237488 11.5403936428 47.9211108774 58.1730984493 72.8024480854 67.8980221229 42.6967361011 32.5813952756 50.310477066 4.00840872372 77.0482313284 
 286   1970.00919044 1781.92497075 1492.12021764 1187.69060056 791.293528894 440.591143582 257.600447646 211.336122464 -8.39097808002 -151.416154842 -267.602604015 -213.875038097 -179.659178573 -67.1607274223 43.4764648597 195.336131849 283.195571605 323.07972289 378.146211553 336.850738811 336.282026975 277.362407241 213.31415624 135.647030582 84.029607735 20.6553438883 -38.2135208195 -20.4789929713 -3.82110569684 2.21416527948 37.2321052157 90.9081205589 108.534496736 85.4149108564 149.350523968 135.230787546 139.134326761 99.7165183104 
 79   1795.06501416 1625.38335654 1411.08956133 1174.35351921 830.989882519 579.480293127 352.921222883 350.09248597 133.667942208 -60.6628900084 -164.089535177 -219.727885017 -209.894083502 -175.818374375 -138.208107739 -42.0726106396 79.91705141 179.626913906 221.26829281 279.560827402 310.62098221 310.837338187 266.081158166 224.14615862 206.371187164 106.632600082 46.8299917627 -0.382199147217 20.0484837245 -43.2285350414 -18.3552260119 -35.3216419628 -1.62312448724 -18.8707701369 53.1659823904 48.3205305153 89.603267986 80.8171330245 
 190   5926.17738369 5382.09563461 4641.45046233 3764.24344519 2703.76593051 1737.43688093 1100.13215924 1092.92013559 325.42935058 -232.841492823 -534.611243143 -510.261628512 -561.958668925 -382.775857518 -118.142319254 179.795377995 420.481232503 690.200748977 785.137575928 903.112284956 934.723320683 821.335063189 723.561174586 620.227976606 421.558951298 313.968400445 173.515255789 95.8807389218 83.2947533302 0.0339035929031 83.0720781122 93.6740498422 142.833936575 145.663646416 249.038229008 178.478773446 193.168701437 212.558429108 
 303   7241.42118627 6577.0353315 5681.62130642 4715.6559588 3455.94740634 2292.64790049 1490.60399733 1489.98736877 603.165925405 -70.2607412488 -511.961570328 -534.940525319 -668.86580868 -476.370965329 -260.397535032 106.993808757 357.997361685 660.605118924 781.337061703 925.509094147 974.068049501 948.120706124 858.88594952 724.380889357 533.311264998 443.490817923 247.124953253 177.259796252 166.635384412 19.5428553137 98.4795529649 79.3907680641 177.303071951 108.714062321 241.083426241 179.747002521 175.349376891 202.316278061 
 238   1218.081116 1096.15687303 1014.23420414 908.054271 803.359836906 630.550921656 480.298140031 487.556525828 376.028310977 230.748683087 149.203035649 74.6908994164 0.793048183563 -69.7163159583 -120.260084576 -144.290239143 -123.304650616 -116.326873936 -117.422603065 -112.352376987 -96.5898589967 -57.7874005958 -13.6589182249 16.1266534587 10.3495264246 20.2535707958 35.0236872777 21.8919749239 7.68590235356 36.1924887507 7.35875712725 -1.38272535784 30.724064594 -44.1228960707 -4.06546718442 -25.2005808649 -35.7538613381 5.54539634372 
 53   4007.341128 3546.03288298 3208.68557656 2679.11780122 1935.02453784 1340.91145743 835.568041708 844.841317922 453.444155066 79.8131061931 -201.852810519 -206.839852487 -287.995445734 -220.310503759 -194.42952218 -43.2113646823 74.8745360392 192.007974858 281.689906455 363.858677473 376.68795835 325.726622515 382.666512177 314.873385375 343.31584897 238.448720251 209.682373052 109.933105422 222.989425028 152.029801652 114.159002374 103.794283669 81.6231577239 84.4699859634 108.638808682 27.1922508091 82.3350425562 -16.2502037121 
 107   8991.57255998 8126.3903147 7133.84331925 5766.6129349 4123.36564333 2669.25608388 1791.83118804 1684.95126066 583.596338417 -152.914016678 -653.639716768 -648.94831277 -649.351732637 -430.931112399 -39.3615114542 261.459817362 669.733370187 983.708822216 1294.79426681 1315.17742617 1392.55913946 1185.69348785 1036.53833196 896.057644814 574.676696706 462.912419959 142.951498459 108.472219765 93.3793680373 23.6682779568 156.996914889 170.800434712 211.836622054 285.61652801 304.351858651 264.898667912 282.431032595 283.007178106 
 236   1486.11015844 1320.91821859 1107.54303133 905.935355328 642.44126868 349.687876975 211.700508235 166.095034581 51.7685063379 -85.8535619328 -155.399632809 -119.902063396 -157.248127454 -48.6323765471 -13.068338672 76.8941932918 156.644769253 191.44456224 223.730426086 221.287201956 247.922255803 174.687740338 174.246989652 94.7530051292 58.4662925695 11.3323068213 10.5844061915 -48.2554488532 43.0455684392 -18.1504956229 6.77638586316 35.9746097913 42.8740047374 90.6284823014 60.2413467079 77.9527480066 88.5709774341 58.8297296856 
 65   316.394748563 344.307142922 308.584871938 320.411231141 279.934935484 221.736960219 219.68159499 227.130606375 177.341231158 158.337858739 102.403233852 78.8391504375 88.7224472261 23.7054662338 12.6531207926 -18.1289227305 -23.434638123 -60.943267479 -45.2714094992 -65.8432320464 -64.8135767206 -78.5699292344 -62.1537456147 -57.42834883 -40.2276370276 -45.3391223901 -44.8386640916 -7.97911946265 -21.2512649448 -1.33178528448 23.4916744319 -17.5487610718 -20.4281244094 12.9244058785 30.327080926 15.6295468989 10.4962947536 -9.85393393589 
 87   1588.52806195 1347.29657577 1144.84934302 875.785332135 547.953778962 253.899250297 110.569040642 102.444121886 -66.5150453047 -141.636835036 -176.895555395 -138.26930989 -90.1400132658 -38.7782610098 35.7769038015 126.052427783 130.793216927 170.556769905 140.556957867 156.255840339 157.84798843 62.4423311816 25.0225778394 13.8373569965 10.9680459939 -27.1808928218 -39.3466829445 -14.5533217916 0.608201553894 13.8064979752 10.1147301696 12.4118002126 10.3559993646 -4.11742109097 5.42242463055 23.5575590475 4.24016787268 -35.0381938011 
 292   1626.60632086 1505.57619931 1236.09095648 1038.05972748 674.538412296 432.973438433 241.950181558 258.198510239 -16.2553528434 -82.4496916693 -190.414705767 -174.4620693 -176.434305555 -109.814231331 -42.4394186824 22.565086482 127.189475034 184.95890609 226.635213744 265.486416594 242.759916358 262.42239648 178.801277546 167.828333725 107.30032928 49.8946516737 -24.2057184013 -24.3320785309 -10.1019072765 -14.7413217729 16.592377475 -27.464157851 53.0244038803 26.6386388228 95.6070579861 50.847997158 71.6446829211 78.1821054625 
 41   1285.07538986 1103.35437939 924.229540301 695.835358205 421.937778848 134.815250594 36.9867663976 50.8093751118 -47.9216714861 -153.334604666 -197.032643141 -106.711951642 -28.6689184904 11.6078901654 25.3707709433 68.034486356 137.572114994 119.965647409 123.501437734 102.579098315 80.3629338145 -12.4447462977 20.0326223893 -2.41013204527 4.8399775274 -8.46867014922 -28.7089218961 -5.16810337479 6.36347390021 -8.7576277233 2.61044455994 39.3486939081 1.9945961981 17.1339663439 38.9730418317 -6.2704248101 -25.8138105377 -4.89389887421 
 322   603.064857231 549.277807062 489.727022375 353.415930787 210.382763041 96.9760072788 12.9951173167 19.4605108644 -15.8963008135 -62.0804832475 -95.9053530927 -49.6887152809 -80.8410105679 -12.5817672074 5.19722402251 56.8704019246 44.7075183203 77.7266868516 68.1124401407 25.7643636698 41.9948425593 -14.1110282512 -1.15707978078 9.59725655649 -17.9374851395 7.09121561514 -18.2272136447 28.5186912474 8.50255230849 -25.7567959975 -18.2661429713 29.0579524554 -6.75746667993 -9.67330744293 -44.3938331174 -17.513118558 -15.5804486142 -1.47867577777 
 120   114.267798812 115.441799562 127.063495937 129.800984625 102.111393812 93.6527459688 104.725468781 102.692448625 80.7954309375 78.971879875 71.8668415625 58.2347125312 43.8146210781 49.1755706055 33.4958294219 28.2750803125 15.3141476552 25.3493603535 22.2535365479 12.3762257617 7.30257058838 6.52074774958 -6.33311063892 1.56328666602 -8.22921903674 -1.09443155493 -5.84266339624 -7.35746575378 0.756968313477 -5.60031050977 -8.31143972998 -3.0206088479 -1.13139376624 3.62956158398 -2.48361680469 -14.0123943252 -6.1254391792 -6.70116047034 
 16   1101.6284008 1033.25974242 894.020722705 637.193816968 459.242212465 253.47254778 135.162905218 148.401038601 6.39314718539 -42.0694335216 -106.73880159 -90.3534897829 -113.615594056 -33.6189311761 50.9265384142 85.9783364632 117.067266861 113.971812443 123.178079578 100.65586143 134.390897122 59.0825909532 72.7439178955 -0.629028626404 18.0067413399 -19.1485801727 -12.015996474 48.315911296 -2.900292133 -0.920357535004 26.8415681719 3.15204744853 4.25026071461 44.8701296521 56.3577318514 3.31805632776 -13.0095718029 -2.16779364224 
 317   1354.26616556 1201.87058347 1017.42890964 756.679644001 460.983262617 256.165464525 92.5355628018 72.1083816343 -79.2577473275 -117.560207322 -144.447231302 -99.6771884578 -27.0132375005 47.5633715002 110.557168941 234.954466229 263.959953344 264.406959764 260.383817971 225.100802709 180.666711677 116.715818116 63.1235469987 16.2606752843 -9.39421102789 14.0440027241 25.1768999145 24.9669050249 49.7727014833 39.8576047565 118.100480106 74.0736074736 97.0005545409 123.520619523 90.8468716177 62.8238982343 16.3250691513 9.35081008102 
 251   1773.87030041 1566.34310895 1242.07800126 982.62520275 581.720271206 322.778329369 103.236403341 123.605713135 -75.8202974299 -126.516052133 -165.094037007 -44.2344284178 -33.9588429606 48.3848200903 150.991349132 216.36109903 247.236718295 284.325512129 220.014957318 225.89060717 172.896588411 98.211109434 51.1404246586 4.63350792386 -38.6924510724 -21.4783509214 7.42802464651 -22.5217727978 46.4289458604 99.858928596 73.0690334204 78.4332464448 71.3826038156 67.0143502955 60.0474791274 5.54124887473 28.6465068586 -5.54190765704 
 93   5031.84502963 4513.12621209 3843.08086358 3072.84595438 2059.22118651 1352.21522213 726.697085034 697.338227901 198.669855254 -207.447110823 -437.077749258 -271.835831681 -295.681652277 -127.828602497 108.637574614 209.991795713 429.934781245 518.159091942 475.422581676 542.177394379 433.409168369 352.976286631 203.647928061 82.707324997 60.8116178176 53.9014431174 58.8148828301 17.9201638271 49.7443370018 104.725403761 121.015005263 113.242557586 56.8411599068 121.198295063 82.5799303802 61.3551581003 -7.9308847858 99.6509220852 
 204   3695.46989919 3305.531421 2927.935004 2391.28566469 1728.00959789 1147.92286605 747.65976622 737.51542684 231.562295435 -44.9779353892 -262.320199489 -279.814878822 -293.344586449 -190.10837859 -21.9817929867 115.371443849 296.838472558 424.563915471 455.056697683 439.43947138 479.962213898 417.262861101 396.68725025 186.167151752 111.071321809 63.567093191 21.7102204428 51.0453186654 -31.7973247176 35.773400679 78.9576030653 92.4749085889 139.813719824 144.128456663 192.790310618 193.245245301 181.329320073 183.847142907 
 44   5760.5440053 5299.33647525 4633.46708022 3847.06015284 2808.35928803 1936.94436219 1210.9693897 1282.14745675 589.523792616 82.2421515678 -304.257793867 -353.550369659 -308.717769286 -173.17936609 -95.2710075511 96.9284874053 261.32196469 399.477445827 511.993231647 472.279296624 531.726548503 445.785429672 370.172692445 269.902103084 237.871623906 190.15629325 146.108407715 88.7949081196 109.298491412 94.2021504745 150.438840489 118.251708957 95.0981556924 87.7097790237 134.703774767 151.407965967 93.1904046765 29.9402368344 
 52   2219.14299494 2060.02422203 1703.76593537 1412.92793889 986.167273414 680.876832748 429.186973565 370.610609028 142.808799651 40.0805312466 -60.2241794544 -151.402126323 -90.7646884701 -70.578636096 -28.6702147751 49.361619814 99.1163141502 132.63023296 143.061232481 72.693309524 152.313941741 131.28378418 96.45310228 1.72582964391 55.9570195457 24.9931240848 73.1201277712 -36.1359039928 -24.5701759008 8.77157373679 9.74090550439 -15.6008945926 12.6744613263 -2.37136703148 36.1809298785 54.0499872732 17.2335936996 -49.2301709604 
 7   3362.16299972 3098.22947934 2605.37385967 2166.07039334 1503.60694309 1036.64989298 590.20034876 579.02205952 226.265963619 -6.26988585651 -173.60525229 -240.058618556 -306.817355849 -190.788260695 -53.4718324653 11.4922693713 143.050753859 143.168582725 253.763346293 189.287410676 238.726615326 214.931128976 167.751000364 118.125968505 155.752505589 113.292958516 111.635555706 71.2934092373 46.6004527249 98.045986089 59.6679067646 41.8514302267 6.72645595877 8.2521437338 20.3085934044 31.2978708157 -35.7551075717 -10.4668756613 
 207   2224.39152469 2002.96831681 1693.76472547 1376.51814081 866.408365187 526.909883 254.249749482 267.591098867 21.8810512729 -112.678788682 -177.331465694 -107.190166534 -103.623370752 23.3469229159 82.9481999327 182.665621247 299.761980118 304.944561817 333.838269129 275.457354902 240.747822514 181.254097934 138.646899914 94.7573974458 24.4478145843 67.3641143454 39.0283405735 73.5109562898 55.4620864755 83.6543340037 131.094169168 94.7330489801 87.4724822942 47.1217540061 70.5171078967 83.2294266478 26.013820729 23.7889616216 
 290   2651.49203111 2394.93045974 2093.1397875 1723.08479661 1224.30849262 788.855054506 469.998533008 486.771066852 151.199551184 -95.6327364762 -226.352612768 -277.037591641 -258.981247216 -142.805897157 -95.8479720476 47.2498052702 149.294784006 277.368859342 343.586300642 382.854471287 432.693811361 349.965257385 293.293764325 238.127909122 149.570116679 102.121832745 92.4237506102 -13.420604239 8.5773447225 -47.8721718634 5.82185741717 4.44070251666 -1.94548222888 28.5772462842 85.5542596603 96.2013816608 88.6921149449 72.8246234583 
 32   3037.38212834 2690.72817518 2345.01526979 1806.91886286 1278.15270133 789.992095686 415.797040037 415.297996797 31.646279847 -179.84574186 -340.486589069 -261.071110211 -239.256527809 -133.162742965 2.01950415059 182.38202613 331.380658745 426.00105599 360.280397197 446.362298402 404.779954052 295.970469261 242.125608968 180.840167501 71.7106937516 21.5970066163 20.1622807625 -61.0303914084 -17.7258903891 -29.8068141877 67.3964550261 81.9045217537 30.181230962 109.809228591 117.064206516 111.676698241 65.276083207 43.7981641386 
 177   1714.76167687 1596.14311425 1330.47113337 1078.05261941 753.55552768 552.15342768 356.472002354 339.458743464 72.4095951937 -27.4013615818 -128.216246306 -153.562191445 -156.636207374 -127.182839892 -51.5182731334 8.39074669543 74.4302870009 111.125072357 206.57365285 175.392271653 221.361644716 231.155479288 174.692949629 181.455631827 92.4824968443 52.383483623 58.1051375891 9.48768414339 1.90330306491 11.1402214913 12.661755758 -9.04628348181 45.1595275836 13.0907952794 16.4068122597 40.9922856642 70.1165603787 79.5282496893 
 193   2213.97520997 2007.46484897 1665.05309931 1277.44228329 855.329448141 428.040241965 238.779101788 208.164779139 -34.8017317474 -156.110523736 -217.875767539 -141.075348413 -114.6839731 -11.274667741 108.841635259 214.981376738 286.006071936 317.883490776 346.80692243 260.04275276 236.447767171 215.222172353 111.918604897 100.859202503 6.08855162954 -8.66975084184 21.929799821 35.2120603916 60.1363388117 61.0731067705 75.3695523598 60.9818161682 97.9052373955 105.510491434 65.8381049433 58.9719294109 57.2741567686 52.4219156197 
 33   2207.99584556 1949.77090734 1679.16022231 1314.32350528 889.254355164 471.846766461 222.488939816 214.906369471 8.34802779926 -170.297104411 -227.211145345 -222.649794085 -236.661918557 -52.5376936458 67.2303653994 166.237347621 280.676612985 374.478833913 399.069398173 333.523951803 337.665589303 235.344479029 199.610118027 135.095959443 42.1339488856 -32.2097394966 -16.849526874 -40.1851058882 -39.5315072046 27.8250609236 85.0592773254 80.3181810891 159.061974834 121.33332951 97.483296734 108.82203253 61.8906297595 104.672945841 
 74   2728.61383312 2383.195526 2013.94541406 1697.64161944 1235.69087291 743.462210733 431.663161883 436.224833859 99.6757463667 -95.2920044032 -249.812166573 -276.918809249 -283.173107141 -99.7650926073 -53.9234582946 78.3544580707 182.477186645 306.403592924 383.315508861 363.757135789 389.374325888 294.343858434 254.711660099 181.889603802 117.738602229 27.8029529913 59.6872529016 -11.1039179906 -28.5466688632 -43.3131701265 -6.60714716955 -12.9554303592 79.4906771606 95.1691206658 81.3569170906 107.971517547 93.6587530502 137.247336716 
 85   2720.90793715 2364.53082641 2038.26920065 1679.73392808 1166.23738271 692.30814884 356.898752592 341.167587764 -5.54147170172 -179.532972859 -366.397876493 -294.269629458 -292.95624047 -124.291503975 -24.1051087472 147.283378169 205.806241047 288.763661658 385.950626916 409.654865939 338.966642328 263.73739176 219.271308487 161.891268898 91.5612300214 -5.74612187106 -3.2366043351 7.60244783228 3.84157793341 -35.0505263372 -1.3105438011 32.7576365089 50.0141859789 40.7833422001 117.734170919 131.240759415 71.6766086733 68.4185090887 
 171   1006.65212337 923.27639657 865.44873175 777.574009773 622.468613766 513.088903949 422.657563499 402.619049922 281.272592528 206.702904067 74.9618607343 35.8838806586 -69.2214088395 -104.913978766 -167.413738114 -175.231404739 -176.896876985 -103.696593341 -130.953812218 -129.1621843 -47.6809329532 -45.6992003515 -10.1657094542 40.8128724184 23.5768708527 49.9535129053 39.7334106606 45.7421765215 40.8094146194 8.79539999719 34.7684446515 -4.53641163483 5.78656852097 4.71582842397 -21.6802575132 -35.4820890736 -25.607135804 -37.1699812266 
 76   1532.23756272 1330.68438009 1114.63198028 875.76363951 464.209108832 273.910613279 95.6391985778 87.6479095759 -62.4460352716 -165.593312704 -157.088757234 -60.4449373741 -26.8235826016 70.2201627026 147.670040164 224.680443383 280.783039927 216.75354119 215.377628323 151.613876459 136.449542058 65.4551964025 30.25705151 28.8245690131 -8.5980625752 26.1181672281 4.38399484955 49.9205304113 26.3410469974 99.1740647334 85.7108821913 97.2156454178 60.6901599131 59.6745823508 43.2672471417 6.53671879773 16.4630107256 -18.9229790028 
 197   1843.22760359 1630.10875459 1400.82510889 1100.88494891 728.208311352 425.46320483 197.255516409 225.252148236 -20.0466764485 -114.207734577 -186.310362004 -160.055025106 -144.266672511 -15.855106881 57.4592141717 153.153439251 271.375608234 313.581444621 301.522033544 327.259926377 301.11660641 225.027904061 168.057060029 90.7558565034 31.4563370638 43.971269076 -27.445471012 -23.2781950557 -0.448612940002 14.5090880857 42.3927076194 119.435647768 167.171036554 165.84167142 131.794257858 135.44114585 66.5428975446 63.5552968704 
 345   749.719548813 661.138245238 588.16409275 576.010824625 448.255495625 362.999190145 265.50408543 293.24026401 202.462328127 126.903207875 39.7181071406 8.41932389154 -28.4376275297 -69.7082790098 -79.9007707153 -110.542817605 -117.629865572 -71.0603033237 -87.9964840914 -40.3982085419 -24.3215094427 35.3867267291 50.6794037858 23.190001928 55.5720128512 69.5829279353 56.095059481 48.942800072 44.3285630997 31.9310677184 29.7959737555 17.9984116517 15.6417192524 -10.8206561777 -11.3472364933 -6.11150992306 -54.4358611221 -15.7480307001 
 340   1311.84896135 1129.58726744 933.665076666 733.654477258 419.961779182 222.657216462 108.52791371 115.493510795 -41.3854480143 -133.699238275 -167.065482343 -105.139375588 -59.5033210724 30.4946061041 86.2466717524 169.778408728 232.113544042 248.938939306 263.280467605 209.825545143 170.170260066 130.639677738 61.0663996008 25.9408225114 9.21643893591 -13.6541716064 4.66875845518 4.68040340283 44.5022926013 67.0034503091 59.394157788 89.335092869 122.01532482 95.8375489817 61.6877161417 60.0801128442 13.3023844407 19.0085372601 
 277   1466.54697232 1366.58548655 1205.92992061 1018.33605509 761.287975986 545.28984463 380.858729451 403.362621533 202.858610746 38.9942030105 -81.8510565151 -94.6443643478 -168.471596822 -171.64767957 -159.015936795 -109.404376905 -57.7924930942 62.910932611 92.6710979106 168.819254774 237.51882714 213.482671583 239.73850462 198.659635442 196.495779188 129.078360415 87.7526448582 48.7006930992 -3.05647822488 -9.5407409386 -41.1596607222 -57.2032099913 -17.255901808 -16.0736231728 -5.28689817975 2.96142593872 5.03493952777 57.8608414386 
 15   3045.87714916 2649.46172387 2265.51824858 1839.70241838 1271.03831847 788.96164566 525.927847493 425.103220167 119.981221184 -99.5149188651 -276.518136713 -172.342938543 -153.902256643 -49.4675334985 46.0332270365 206.428933475 349.371625292 325.875332175 414.565125605 328.372368318 313.318488775 283.893894107 167.576827664 120.100281184 40.2291039491 14.5141560057 44.3662126901 -12.3035824985 -0.336572102448 32.8228975506 62.8900368298 50.3015667464 116.077135453 158.28550754 132.526434483 111.318627759 25.9917855004 84.2215185176 
 328   1561.09674409 1353.24087297 1103.88024894 814.156697203 444.588583558 200.543026715 67.1412935797 49.0785367554 -79.7938630737 -158.651823527 -200.170078724 -125.722619615 -3.49147038745 116.970421969 185.380173768 257.929601429 242.217921175 258.422592056 254.148470178 205.085168578 160.976088839 96.8680666896 4.81248112256 31.7282382217 -0.616439361694 17.1665546233 30.3505781324 41.0720158419 70.8065332622 88.7769398544 71.4132837953 82.7479757961 86.3943840315 79.7153758312 58.3088511166 35.0374190611 20.6206223343 24.2933642328 
 338   1742.60488257 1518.96744822 1271.15402626 939.333729637 558.954302174 207.574351011 101.054099407 90.5382836635 -57.8903119602 -152.946050433 -196.544612541 -150.642189009 -27.0427009689 61.1330970713 156.548934795 284.402442889 337.382768871 314.084753385 328.813791759 295.243658131 187.346818485 113.512788185 71.5835026143 -4.65136402466 -13.6109996635 -13.3749908768 43.3013011101 55.034773651 41.0567175377 109.063065356 130.188456428 126.070123702 148.476369143 75.57453524 57.6224492657 43.6713683348 36.1205034641 23.1030388366 
 274   1626.11780549 1478.79903694 1267.5318583 913.365488907 586.342149981 302.232972575 130.596863367 150.650244811 -36.4984138833 -155.874940694 -222.210395562 -116.5925101 -112.889457097 82.9169376999 80.0640673037 171.378202367 217.260962293 224.85170356 276.852991243 187.480191975 186.483986757 97.8064608746 60.0565148987 64.8975157703 -12.5018210229 -28.7926490558 -22.5138137058 -43.7402927286 -15.9476466052 82.4229660051 39.674947081 118.457028312 31.5267225564 39.2709606687 60.0181785184 39.529996728 33.4640906493 -12.2159313663 
 179   1247.25102964 1099.43587261 922.012205469 640.967465579 455.756538223 211.149939136 80.420183659 104.223719531 -40.4288430248 -68.5737848672 -166.225040425 -79.6250940115 -43.4145873649 16.7454001741 78.9045409736 88.6606484622 115.562830666 148.174456376 172.164022722 79.4876615604 65.0417151402 91.4378005427 33.3300647615 13.9241663707 -36.1014714411 -0.12793602459 -38.0435165558 25.4885109006 14.9171385631 28.675733783 63.4215323459 -24.9153232108 43.6354857872 35.2451310954 -9.01893769071 -36.802287038 39.191782314 -18.2491143928 
