# Supplementary material for: Functional control of a 0.5 MDa TET aminopeptidase by a flexible loop revealed by MAS NMR
Source: Nat Commun. 2022 Apr 8;13:1927. doi: 10.1038/s41467-022-29423-0 (PMC8993905; doi:10.1038/s41467-022-29423-0)
Supplement: Supplementary file 4 — Source data [file 41467_2022_29423_MOESM4_ESM.gz › source_data_2022/Figures_2B-E_SI5_SI6_SI7/Methyl dipolar-coupling measurements. Exptl data, simulations and analysis scripts/global_results_100.txt]

residues S2_average S2_std (S2_upper-S2_lower)/2.  S2_upper,S2_lower etha_average etha_STD (etha_upper-etha_lower)/2. etha_upper etha_lower
   7   0.743 0.013 0.035  0.771   0.700   0.133   0.250   0.136   0.500 0.000 
  12   0.835 0.039 0.086  0.903   0.732   0.139   0.175   0.100   0.350 0.000 
  15   0.789 0.019 0.056  0.865   0.753   0.321   0.075   0.037   0.350 0.200 
  16   0.880 0.060 0.102  0.975   0.771   0.374   0.100   0.042   0.450 0.250 
  27   0.325 0.014 0.028  0.340   0.285   0.753   0.150   0.052   0.950 0.650 
  29   0.977 0.018 0.039  1.021   0.943   0.359   0.100   0.066   0.400 0.200 
  32   0.900 0.045 0.090  0.959   0.779   0.161   0.200   0.085   0.400 0.000 
  33   0.756 0.037 0.077  0.823   0.670   0.073   0.075   0.062   0.150 0.000 
  41   1.011 0.032 0.064  1.055   0.927   0.602   0.150   0.067   0.750 0.450 
  44   0.704 0.057 0.106  0.812   0.601   0.494   0.150   0.097   0.600 0.300 
  52   0.908 0.073 0.146  0.996   0.704   0.242   0.275   0.095   0.550 0.000 
  53   0.723 0.060 0.103  0.819   0.613   0.221   0.150   0.049   0.400 0.100 
  63   0.531 0.141 0.203  0.793   0.387   0.596   0.495   0.353   0.990 0.000 
  65   0.197 0.011 0.018  0.211   0.175   0.801   0.170   0.093   0.990 0.650 
  74   0.748 0.040 0.083  0.853   0.687   0.461   0.350   0.221   0.700 0.000 
  76   1.127 0.030 0.061  1.177   1.055   0.051   0.075   0.045   0.150 0.000 
  79   0.631 0.028 0.052  0.673   0.569   0.080   0.150   0.076   0.300 0.000 
  85   0.676 0.034 0.071  0.771   0.630   0.237   0.100   0.038   0.300 0.100 
  87   0.913 0.027 0.056  0.947   0.834   0.553   0.125   0.038   0.650 0.400 
  93   0.932 0.023 0.070  0.967   0.827   0.343   0.075   0.046   0.450 0.300 
  99   0.163 0.009 0.018  0.178   0.142   0.841   0.145   0.083   0.990 0.700 
 105   1.011 0.049 0.092  1.076   0.892   0.111   0.200   0.086   0.400 0.000 
 107   0.843 0.021 0.063  0.865   0.739   0.068   0.075   0.045   0.150 0.000 
 113   0.145 0.004 0.010  0.158   0.139   0.775   0.075   0.042   0.850 0.700 
 120   0.139 0.005 0.011  0.146   0.124   0.368   0.175   0.092   0.650 0.300 
 139   0.273 0.042 0.077  0.321   0.166   0.854   0.245   0.138   0.990 0.500 
 141   0.231 0.030 0.053  0.302   0.196   0.565   0.295   0.086   0.990 0.400 
 143   0.509 0.155 0.266  0.779   0.246   0.440   0.470   0.212   0.990 0.050 
 158   0.254 0.008 0.017  0.267   0.234   0.619   0.245   0.102   0.990 0.500 
 161   0.904 0.068 0.163  1.141   0.815   0.478   0.225   0.086   0.700 0.250 
 162   0.767 0.022 0.031  0.797   0.735   0.237   0.050   0.023   0.250 0.150 
 171   0.366 0.027 0.052  0.435   0.330   0.848   0.120   0.063   0.990 0.750 
 177   0.851 0.035 0.064  0.903   0.775   0.074   0.100   0.057   0.200 0.000 
 179   0.947 0.018 0.038  0.975   0.900   0.090   0.175   0.069   0.350 0.000 
 185   0.799 0.040 0.066  0.892   0.760   0.503   0.175   0.054   0.600 0.250 
 190   0.807 0.040 0.109  0.888   0.670   0.101   0.125   0.069   0.250 0.000 
 193   0.963 0.054 0.089  1.017   0.838   0.132   0.100   0.050   0.250 0.050 
 197   0.638 0.048 0.096  0.746   0.554   0.186   0.150   0.081   0.350 0.050 
 204   0.718 0.023 0.044  0.768   0.680   0.505   0.200   0.115   0.650 0.250 
 207   0.787 0.058 0.102  0.939   0.735   0.339   0.125   0.089   0.400 0.150 
 210   1.184 0.026 0.064  1.213   1.084   0.681   0.150   0.048   0.700 0.400 
 214   0.301 0.009 0.019  0.319   0.280   0.717   0.170   0.110   0.990 0.650 
 226   0.902 0.135 0.198  1.123   0.728   0.175   0.250   0.119   0.500 0.000 
 236   0.851 0.031 0.060  0.888   0.768   0.291   0.175   0.098   0.350 0.000 
 238   0.390 0.027 0.052  0.454   0.350   0.538   0.200   0.101   0.750 0.350 
 242   0.742 0.023 0.057  0.764   0.650   0.314   0.125   0.064   0.350 0.100 
 251   0.950 0.024 0.054  1.008   0.900   0.242   0.150   0.084   0.300 0.000 
 260   0.786 0.024 0.036  0.804   0.732   0.074   0.100   0.056   0.200 0.000 
 262   0.647 0.061 0.100  0.775   0.575   0.054   0.100   0.057   0.200 0.000 
 267   0.912 0.074 0.159  1.141   0.823   0.646   0.125   0.070   0.800 0.550 
 273   0.517 0.040 0.098  0.636   0.440   0.335   0.475   0.218   0.950 0.000 
 274   0.808 0.020 0.049  0.892   0.793   0.064   0.100   0.053   0.200 0.000 
 277   0.545 0.017 0.032  0.588   0.523   0.055   0.075   0.055   0.150 0.000 
 286   0.996 0.087 0.201  1.213   0.812   0.332   0.275   0.159   0.550 0.000 
 290   0.673 0.025 0.057  0.757   0.643   0.109   0.100   0.058   0.200 0.000 
 292   0.670 0.061 0.111  0.760   0.538   0.209   0.250   0.150   0.500 0.000 
 303   0.814 0.023 0.077  0.861   0.707   0.119   0.125   0.064   0.250 0.000 
 310   0.914 0.048 0.080  1.021   0.861   0.048   0.075   0.047   0.150 0.000 
 317   0.932 0.022 0.046  0.992   0.900   0.322   0.125   0.063   0.350 0.100 
 322   0.942 0.031 0.069  1.033   0.896   0.676   0.125   0.066   0.750 0.500 
 328   0.904 0.030 0.058  0.951   0.834   0.243   0.200   0.101   0.400 0.000 
 329   0.694 0.053 0.108  0.804   0.588   0.549   0.400   0.220   0.900 0.100 
 334   0.915 0.015 0.040  0.975   0.896   0.057   0.050   0.039   0.100 0.000 
 338   0.760 0.056 0.115  0.951   0.721   0.205   0.075   0.021   0.300 0.150 
 340   0.966 0.030 0.062  0.992   0.868   0.034   0.050   0.035   0.100 0.000 
 345   0.466 0.030 0.058  0.514   0.397   0.539   0.150   0.084   0.700 0.400 
 348   0.424 0.022 0.040  0.460   0.379   0.681   0.150   0.069   0.850 0.550 
 351   0.364 0.014 0.040  0.411   0.330   0.398   0.420   0.220   0.990 0.150 
 353   0.595 0.039 0.086  0.707   0.535   0.080   0.100   0.070   0.200 0.000 
