# Supplementary material for: Functional control of a 0.5 MDa TET aminopeptidase by a flexible loop revealed by MAS NMR
Source: Nat Commun. 2022 Apr 8;13:1927. doi: 10.1038/s41467-022-29423-0 (PMC8993905; doi:10.1038/s41467-022-29423-0)
Supplement: Supplementary file 4 — Source data [file 41467_2022_29423_MOESM4_ESM.gz › source_data_2022/Figures_2B-E_SI5_SI6_SI7/Methyl dipolar-coupling measurements. Exptl data, simulations and analysis scripts/REDOR_Diego_2020.py]

import scipy.io as sio
import matplotlib.pyplot as plt
import numpy as np
from lmfit import Minimizer, Parameters, report_fit, minimize,fit_report
import os
import random
import shutil

#####################################################################
# Input data
#####################################################################
# Experimental Data
# Load the Recoupling Experiment
Recoupling = "peakheights_rec_vol.txt"
# STD recoupling experiment
SD_recoupling_spectra = 0.07

# Load the Reference Experiment
Reference = "peakheights_ref_vol_pick_rec.txt"
# STD reference experiment
SD_reference_spectra = 0.07


# Simulated Data
# beginning of where GAMMA simmulations where created
dipmin = 1030
# end of where GAMMA simmulations where created
dipmax = 16000
#steps in the simulation
step=30

Rotor_T = 20.0e-6  # 1/MAS
# Methyl rigid limit
drigid = (-14529.17679)*-1.0  # !!CHECK  #Rigid limit dipolar coupling


path_simulation=['REDOR_asymmetric_7-1/ETHA_0.00','REDOR_asymmetric_7-1/ETHA_0.05','REDOR_asymmetric_7-1/ETHA_0.10','REDOR_asymmetric_7-1/ETHA_0.15',
                 'REDOR_asymmetric_7-1/ETHA_0.20','REDOR_asymmetric_7-1/ETHA_0.25','REDOR_asymmetric_7-1/ETHA_0.30','REDOR_asymmetric_7-1/ETHA_0.35',
                 'REDOR_asymmetric_7-1/ETHA_0.40','REDOR_asymmetric_7-1/ETHA_0.45','REDOR_asymmetric_7-1/ETHA_0.50','REDOR_asymmetric_7-1/ETHA_0.55',
                 'REDOR_asymmetric_7-1/ETHA_0.60','REDOR_asymmetric_7-1/ETHA_0.65','REDOR_asymmetric_7-1/ETHA_0.70','REDOR_asymmetric_7-1/ETHA_0.75',
                 'REDOR_asymmetric_7-1/ETHA_0.80','REDOR_asymmetric_7-1/ETHA_0.85','REDOR_asymmetric_7-1/ETHA_0.90','REDOR_asymmetric_7-1/ETHA_0.95',
                 'REDOR_asymmetric_7-1/ETHA_0.99']


to_strip='REDOR_asymmetric_7-1/ETHA_'

'''
The files inside each folder are reading according the following format: sim2spin_23110.0.mat
'''


#path_simulation=['REDOR_asymmetric_7-1/ETHA_0.00']
#Fitting parameters
MC_lenght = 100

#####################################################################
# Main
#####################################################################
results=open('global_results_%s.txt'%MC_lenght,'w')

results.write('residues S2_average S2_std (S2_upper-S2_lower)/2.  S2_upper,S2_lower etha_average etha_STD (etha_upper-etha_lower)/2. etha_upper etha_lower\n')
#Load recoupling
Recoupling_experiment=open('%s' %Recoupling, 'r')
rotor_period_recoupling=Recoupling_experiment.readline()
x_exp_Rec=[]
for i in rotor_period_recoupling.split():
    x_exp_Rec.append(2*(float(i)+1.0)*Rotor_T*1000)
    pass

recoupling_dictionary={}
resid_list_recoupling=[]
for i in Recoupling_experiment.readlines():
   x=i.split()
   x[0]=int(x[0])
   resid_list_recoupling.append(x[0])
   x[1::]=list(map(float,x[1::]))
   recoupling_dictionary.update({'%s'%x[0]:x[1::]})
#Load Reference
Reference_experiment=open('%s' %Reference, 'r')
rotor_period_reference=Reference_experiment.readline()
x_exp_Ref=[]
for i in rotor_period_reference.split():
    x_exp_Ref.append(2*(float(i)+1.0)*Rotor_T*1000)
    pass

reference_dictionary={}
resid_list_reference=[]
for i in Reference_experiment.readlines():
   x=i.split()
   x[0]=int(x[0])
   resid_list_reference.append(x[0])
   x[1::]=list(map(float,x[1::]))
   reference_dictionary.update({'%s'%x[0]:x[1::]})

#fit the reference experiment in order to have the same number of points comparing with the recoupling
def function_reference_fit(params, x, data):
    model_ref = params['preExp'].value * \
        np.exp(-1.0*params['Exp'].value*np.array(x))
    return model_ref-data

def function_reference(A,B, x):
    model_ref = A * \
        np.exp(-1.0*B*np.array(x))
    return model_ref
    
def module(var):
    out = (var**2)**0.5
    return out

def X2_red(y, ymod, err):
    l = len(y)
    R = (y-ymod)/err
    return np.sum(np.power(R, 2))/(l-2-1)

def Sxy(y, ymod, p):
    l = len(y)
    R = (y-ymod)
    return np.sqrt(np.sum(np.power(R, 2))/(l-p))


reference_dictionary_fitting={}
normalized_REDOR={}
normalized_REDOR_error={}
for i in resid_list_reference:
    params = Parameters()
    params.add('preExp', value=1.0)
    params.add('Exp', value=0.1, min=0.0)
    #print(reference_dictionary['%s'%i])
    out=minimize(function_reference_fit, params, args=(np.array(x_exp_Ref),),kws={'data':np.array(reference_dictionary['%s'%i])}, method='leastsq', max_nfev=1000)
    A=out.params['preExp'].value
    B=out.params['Exp'].value
    REDOR_tmp=-1.0*(recoupling_dictionary['%s'%i]-function_reference(A,B, x_exp_Rec))/function_reference(A,B, x_exp_Rec)
    normalized_REDOR.update({'%s'%i:REDOR_tmp})

    #Compute the error with error propagation
    E_V = SD_recoupling_spectra +module((recoupling_dictionary['%s'%i]-function_reference(A,B, x_exp_Rec))/function_reference(A,B, x_exp_Rec)**2)
    normalized_REDOR_error.update({'%s'%i:E_V})
    #print(A,B)
    if False: #to show the intermediate plots, change to True
       print("Resid",i)
       plt.errorbar(x_exp_Rec,normalized_REDOR['%s'%i],
                    yerr=normalized_REDOR_error['%s'%i], fmt='o', color='black',capsize=3)
       #plt.plot(x_exp_Rec,normalized_REDOR['%s'%i],'o')
       plt.show()
       plt.plot(x_exp_Rec,recoupling_dictionary['%s'%i],'o')
       plt.plot(x_exp_Ref,reference_dictionary['%s'%i],'o')
       plt.plot(x_exp_Rec,function_reference(A,B, x_exp_Rec),'-o')
       plt.show()

#Perform the fittings
#Load the simulations
lista_sim = np.arange(dipmin, dipmax+step, step)  # Size of simulation
Gamma_simulations={}
for i in path_simulation:
    for j in lista_sim:
       rec=sio.loadmat('%s/sim2spin_%s.0.mat' % (i,j))['sim2spin_%s.0' % j].real[0]
       ref=np.real(sio.loadmat('%s/sim2spin_%s.0.mat' % (i,j))['sim2spin_%s.0' % j])[1]
       Gamma_simulations.update({'%s/sim2spin_%s.0.mat' % (i,j):{'sim2spin_%s.0' % j:[rec,ref]}})

results_list=[]

for residues in normalized_REDOR.keys():
   X2_upper=10000000000
   print(residues)
   #Load the simulations
   # Charge the tridimensional list with the simulate GAMMA data 
   for i in path_simulation:
      count = 0
      for j in lista_sim:
         # import file into a dictionary
         recoupling=Gamma_simulations['%s/sim2spin_%s.0.mat' % (i,j)]['sim2spin_%s.0' % j][0]
         reference=Gamma_simulations['%s/sim2spin_%s.0.mat' % (i,j)]['sim2spin_%s.0' % j][1]
         '''
         recoupling = sio.loadmat(
            '%s/sim2spin_%s.0.mat' % (i,j))['sim2spin_%s.0' % j].real[0]
         reference = np.real(sio.loadmat(
            '%s/sim2spin_%s.0.mat' % (i,j))['sim2spin_%s.0' % j])[1]
         '''
         normalized = (reference-recoupling)/reference*1.0
         #plt.plot(x_exp_Ref,reference_dictionary['%s'%120],'o')
         #plt.plot(x_exp_Rec,function_reference(A,B, x_exp_Rec),'-o')
         #plt.show()
         #save data simulation in dictionary array to further filtering and fitting
         TMP_sim={}
         Xaxis_simulated = np.arange(0, len(recoupling), 1)*2*(Rotor_T)*1000.0
         for k in range(len(recoupling)):
            TMP_sim.update({'%s'%Xaxis_simulated[k]:normalized[k]})
         #compute the X2 and storage the value
         #print(normalized_REDOR['%s'%residues])
         list_simulted_values=[]
         for l in range(len(normalized_REDOR['%s'%residues])):
             x_value=x_exp_Rec[l]
             list_simulted_values.append(TMP_sim['%s'%x_value])
             #print(TMP_sim['%s'%x_value])
         #print(TMP_sim)
         X2=X2_red(normalized_REDOR['%s'%residues], list_simulted_values, normalized_REDOR_error['%s'%residues])
         if X2<X2_upper:
             X2_upper=X2
             normalized_best=normalized
             list_simulated_values_best=list_simulted_values
             etha=float(i.strip(to_strip))
             dipolar=j
             #print(X2)

   Std=Sxy(list_simulated_values_best, normalized_REDOR['%s'%residues], 1)
   plt.figure(figsize=(8, 6))
   plt.style.use('ggplot')
   plt.plot(x_exp_Rec,list_simulated_values_best,'-',color='green')
   plt.errorbar(x_exp_Rec,normalized_REDOR['%s'%residues],yerr=normalized_REDOR_error['%s'%residues],fmt='o',color='black',capsize=3)
   plt.ylim(-0.1, 1.35)
   plt.savefig('%s.png'%residues)
   plt.savefig('%s.pdf'%residues)
   plt.close()
   #plt.show()
   #Montecarlo confidence interval generation followint the protocol described in chapter 17, Fitting models to biological data using linear and not linear regression, Harvey Motulsky and Arthur Christopoulos
   #plt.figure(figsize=(4, 3))
   #plt.style.use('ggplot')
   dipolar_MC_list=[]
   etha_MC_list=[]
   for MC in range(MC_lenght):
       #print("MC_lenght:",MC)
       #for each ideal point, add random scatter
       list_simulated_values_best_random=np.random.normal(np.array(list_simulated_values_best),Std,len(list_simulated_values_best))
       X2_upper_MC=10000000000
       for i_MC in path_simulation:
          for j_MC in lista_sim:
             # import file into a dictionary


             recoupling=Gamma_simulations['%s/sim2spin_%s.0.mat' % (i_MC,j_MC)]['sim2spin_%s.0' % j_MC][0]
             reference=Gamma_simulations['%s/sim2spin_%s.0.mat' % (i_MC,j_MC)]['sim2spin_%s.0' % j_MC][1]

             #recoupling = sio.loadmat('%s/sim2spin_%s.0.mat' % (i_MC,j_MC))['sim2spin_%s.0' % j_MC].real[0]
             #reference = np.real(sio.loadmat('%s/sim2spin_%s.0.mat' % (i_MC,j_MC))['sim2spin_%s.0' % j_MC])[1]
             normalized = (reference-recoupling)/reference*1.0
             #save data simulation in dictionary array to further filtering and fitting
             TMP_sim={}
             Xaxis_simulated = np.arange(0, len(recoupling), 1)*2*(Rotor_T)*1000.0
             for k_MC in range(len(recoupling)):
                TMP_sim.update({'%s'%Xaxis_simulated[k_MC]:normalized[k_MC]})
             list_simulated_values=[]
             for l_MC in range(len(normalized_REDOR['%s'%residues])):
                x_value=x_exp_Rec[l_MC]
                list_simulated_values.append(TMP_sim['%s'%x_value])
             X2=X2_red(list_simulated_values_best_random, list_simulated_values, np.linspace(Std,Std,len(list_simulted_values)))
             if X2<X2_upper_MC:
                X2_upper_MC=X2
                normalized_best_MC=normalized
                list_simulated_values_best_MC=list_simulated_values
                etha_MC=float(i_MC.strip(to_strip))
                dipolar_MC=j_MC
       dipolar_MC_list.append(dipolar_MC)
       etha_MC_list.append(etha_MC)
       Std=Sxy(list_simulated_values_best_MC,list_simulated_values_best_random, 1)
       list_simulated_values_best=list_simulated_values_best_MC
       #plt.figure(figsize=(4, 3))
       #plt.style.use('ggplot')

       #plt.plot(x_exp_Rec ,list_simulated_values_best_MC,'-')
   #plt.errorbar(x_exp_Rec,normalized_REDOR['%s'%residues],yerr=normalized_REDOR_error['%s'%residues],fmt='o',color='black',capsize=3)
   #plt.show()
   #print(dipolar_MC_list)
   #plt.hist(dipolar_MC_list,bins=10)
   #plt.show()
   #plt.hist(etha_MC_list,bins=5)
   #plt.show()
   dipolar_MC_list.sort()
   etha_MC_list.sort()
   dipolar_confidence_interval=(np.array(dipolar_MC_list[int(len(dipolar_MC_list)*.025):int(len(dipolar_MC_list)*.975)])/drigid)
   etha_confidence_interval=etha_MC_list[int(len(etha_MC_list)*.025):int(len(etha_MC_list)*.975)]
   S2_average=np.average(dipolar_confidence_interval)**2
   S2_STD=np.std(dipolar_confidence_interval**2)
   S2_upper=dipolar_confidence_interval[-1]**2
   S2_lower=dipolar_confidence_interval[0]**2

   etha_average=np.average(etha_confidence_interval)
   etha_STD=np.std(etha_confidence_interval)
   etha_upper=etha_confidence_interval[-1]
   etha_lower=etha_confidence_interval[0]
   results_list.append([int(residues),S2_average, S2_STD,(S2_upper-S2_lower)/2., S2_upper,S2_lower,etha_average,etha_STD,(etha_upper-etha_lower)/2.,etha_upper,etha_lower])

results_list.sort()
for i in range(len(results_list)):
   residues=results_list[i][0]
   S2_average=results_list[i][1]
   S2_m=results_list[i][2]
   S2_std=results_list[i][3]
   S2_upper=results_list[i][4]
   S2_lower=results_list[i][5]
   etha_average=results_list[i][6]
   etha_m=results_list[i][7]
   etha_std=results_list[i][8]
   etha_upper=results_list[i][9]
   etha_lower=results_list[i][10]
   results.write('%4s   %3.3f %3.3f %3.3f  %3.3f   %3.3f   %3.3f   %3.3f   %3.3f   %3.3f %3.3f \n' % (residues,S2_average, S2_m, S2_std,S2_upper,S2_lower,etha_average,etha_std,etha_m,etha_upper,etha_lower))
   #print(etha_confidence_interval)
   #print(np.average(dipolar_confidence_interval),(dipolar_confidence_interval[-1]-dipolar_confidence_interval[0])/2.   ,dipolar_confidence_interval[0],dipolar_confidence_interval[-1])
   #print(np.average(etha_confidence_interval),(etha_confidence_interval[-1]-etha_confidence_interval[0])/2.  ,etha_confidence_interval[0],etha_confidence_interval[-1])
