# Supplementary material for: Functional control of a 0.5 MDa TET aminopeptidase by a flexible loop revealed by MAS NMR
Source: Nat Commun. 2022 Apr 8;13:1927. doi: 10.1038/s41467-022-29423-0 (PMC8993905; doi:10.1038/s41467-022-29423-0)
Supplement: Supplementary file 4 — Source data [file 41467_2022_29423_MOESM4_ESM.gz › source_data_2022/Figures_2B-E_SI5_SI6_SI7/Methyl dipolar-coupling measurements. Exptl data, simulations and analysis scripts/run.sh]

##########################

cd ETHA_0.00/
./run_file.csh

echo "ETHA_0.00"
cd ..


##########################

##########################

cd ETHA_0.05/
./run_file.csh

echo "ETHA_0.05"
cd ..


##########################

##########################

cd ETHA_0.10/
./run_file.csh

echo "ETHA_0.10"
cd ..


##########################

##########################

cd ETHA_0.15/
./run_file.csh

echo "ETHA_0.15"
cd ..


##########################

##########################

cd ETHA_0.20/
./run_file.csh

echo "ETHA_0.20"
cd ..


##########################

##########################

cd ETHA_0.25/
./run_file.csh

echo "ETHA_0.25"
cd ..


##########################

##########################

cd ETHA_0.30/
./run_file.csh

echo "ETHA_0.30"
cd ..


##########################
