# Supplementary material for: Functional control of a 0.5 MDa TET aminopeptidase by a flexible loop revealed by MAS NMR
Source: Nat Commun. 2022 Apr 8;13:1927. doi: 10.1038/s41467-022-29423-0 (PMC8993905; doi:10.1038/s41467-022-29423-0)
Supplement: Supplementary file 4 — Source data [file 41467_2022_29423_MOESM4_ESM.gz › source_data_2022/Figures_2B-E_SI5_SI6_SI7/Methyl dipolar-coupling measurements. Exptl data, simulations and analysis scripts/peakheights_ref_vol_pick_rec.txt]

0 10 30 
 141   491.810328141 546.633315687 531.902979547 
 329   879.718852609 805.104741375 855.202385012 
 267   1416.11094612 1384.0486629 1401.70124186 
 351   699.666982812 716.936482359 711.270406688 
 12   1339.20958887 1347.16701644 1311.45004103 
 334   1021.23033768 1052.77343346 1027.97713232 
 27   910.016844968 928.746425125 922.022627767 
 161   1378.5932428 1382.90116292 1413.7020165 
 63   1118.00649978 1127.61622052 1149.69720028 
 310   1579.51161678 1565.09674327 1626.37406893 
 214   755.331157742 740.616770688 746.065209507 
 105   1608.57007729 1629.37630792 1626.30269342 
 348   751.071306488 755.873046656 716.972745966 
 162   1517.26809601 1512.64804422 1536.18078688 
 260   1954.00028882 1946.02724012 1937.51075019 
 353   1569.56910361 1577.45209178 1598.64446921 
 139   56.6910686875 57.137784625 58.1345048125 
 273   1228.00554439 1228.17259924 1235.50303611 
 99   269.24258675 249.359582125 274.222948969 
 113   297.195711063 263.821906969 285.923421937 
 158   688.114116102 700.553224559 717.510156172 
 242   1448.66143785 1516.05990472 1507.48121508 
 29   1806.14081278 1797.99039263 1816.55805666 
 262   2542.37320998 2517.24231438 2473.53333917 
 143   3259.68498041 3252.35530296 3245.74716275 
 210   1653.51595726 1593.21198936 1595.43090158 
 226   1390.4231355 1385.78872164 1385.57385827 
 185   1446.26387528 1426.61291319 1409.116457 
 286   2167.79075922 2143.71456131 2140.44746637 
 79   1861.00432791 1844.82757332 1857.55395296 
 190   6305.06347753 6401.88715831 6390.84555491 
 303   7676.76227117 7720.17241771 7698.82434076 
 238   1254.58276868 1258.97292506 1276.13275944 
 53   4231.92043724 4177.29734525 4213.55756702 
 107   9704.46371868 9716.21226526 9669.64653408 
 236   1595.68637762 1550.90289097 1610.09684487 
 65   369.06402725 361.227681281 358.116316781 
 87   1631.28598052 1688.44392689 1650.06688624 
 292   1730.27191061 1739.86691319 1662.49366482 
 41   1400.11738573 1391.33144702 1370.67860448 
 322   684.794528578 683.921476875 687.152611578 
 120   138.53004575 141.022307875 132.792712312 
 16   1193.71918156 1188.32549684 1187.67897225 
 317   1504.74469924 1490.3307496 1484.12292644 
 251   1822.75812026 1891.13722941 1916.33680408 
 93   5434.31121941 5485.616105 5467.90292806 
 204   3962.44975778 3994.93870181 3969.42938544 
 44   6254.91123231 6316.38432631 6262.47984081 
 52   2412.51727991 2463.58882294 2437.10040275 
 7   3608.35186228 3619.45944369 3650.84361569 
 207   2426.40723162 2514.45045944 2454.77847175 
 290   2752.82114448 2771.47261789 2768.35211278 
 32   3371.13404769 3420.87952878 3435.02864522 
 177   1818.69577816 1846.68765362 1862.82195331 
 193   2387.16852441 2429.1161525 2399.14340409 
 33   2406.27659612 2488.24437456 2399.60036981 
 74   2851.36046187 2863.8682695 2822.5858337 
 85   2964.36194898 2960.0157823 2931.00629021 
 171   1065.69506674 1038.15913923 1044.60685409 
 76   1695.02860104 1721.6493093 1696.93020085 
 197   1964.75186069 2022.66763719 1947.86923802 
 345   747.085705281 807.782405562 754.65359975 
 340   1394.05519942 1391.80083923 1357.97869208 
 277   1560.57805415 1558.80955447 1599.16965129 
 15   3138.80529268 3193.56212035 3209.83087313 
 328   1712.93344592 1683.03192308 1680.21246941 
 338   1877.64161313 1932.62387681 1894.79224456 
 274   1759.33633995 1771.49817252 1786.06513578 
 179   1288.95746214 1358.43072072 1305.1111211 
