# Supplementary material for: Functional control of a 0.5 MDa TET aminopeptidase by a flexible loop revealed by MAS NMR
Source: Nat Commun. 2022 Apr 8;13:1927. doi: 10.1038/s41467-022-29423-0 (PMC8993905; doi:10.1038/s41467-022-29423-0)
Supplement: Supplementary file 4 — Source data [file 41467_2022_29423_MOESM4_ESM.gz › source_data_2022/figure1D/1D/README.txt]

How to read this table?:

"Well position" "substrate concentration mM"

#NOLOOP mutant on wells:

A6  6,0 
B6  6,0 
C6  3,0 
D6  3,0 
E6  1,5 
F6  1,5 
G6  0,75 
H6  0,75  
I6  0,375
J6  0,375 
K6  0,1875 
L6  0,1875

A7  4,8
B7  4,8 
C7  2,4 
D7  2,4 
E7  1,2  
F7  1,2 
G7  0,6
H7  0,6  
I7  0,3 
J7  0,3 
K7  0,15 
L7  0,15 

#Wild Typy on wells:

A3  6,0  
B3  6,0  
C3  3,0  
D3  3,0  
E3  1,5  
F3  1,5  
G3  0,75  
H3  0,75  
I3  0,375 
J3  0,375  
K3  0,1875  
L3  0,1875

A4  4,8  
B4  4,8  
C4  2,4  
D4  2,4  
E4  1,2  
F4  1,2 
G4  0,6 
H4  0,6  
I4  0,3 
J4  0,3  
K4  0,15 
L4  0,15  

#####################################
