# Supplementary material for: Functional control of a 0.5 MDa TET aminopeptidase by a flexible loop revealed by MAS NMR
Source: Nat Commun. 2022 Apr 8;13:1927. doi: 10.1038/s41467-022-29423-0 (PMC8993905; doi:10.1038/s41467-022-29423-0)
Supplement: Supplementary file 4 — Source data [file 41467_2022_29423_MOESM4_ESM.gz › source_data_2022/figure1D/1D/loop_deletion_first_hour.xls]

## Sheet: Feuil1
Time	T° 410	A1	A2	A3	A4	A5	A6	A7	A8	A9	A10	A11	A12	A13	A14	A15	A16	A17	A18	A19	A20	A21	A22	A23	A24	B1	B2	B3	B4	B5	B6	B7	B8	B9	B10	B11	B12	B13	B14	B15	B16	B17	B18	B19	B20	B21	B22	B23	B24
1899-12-31 00:00:12	49.9	0.08	0.059	0.158	0.12	0.059	0.151	0.112	0.059	0.059	0.059	0.06	0.061	0.059	0.061	0.06	0.059	0.058	0.059	0.058	0.06	0.071	0.065	0.06	0.062	0.124	0.059	0.159	0.117	0.06	0.145	0.11	0.059	0.058	0.058	0.059	0.059	0.059	0.058	0.058	0.058	0.059	0.058	0.059	0.06	0.058	0.058	0.058	0.059
1899-12-31 00:02:09	49.9	0.08	0.059	0.18	0.131	0.059	0.148	0.116	0.059	0.059	0.059	0.06	0.061	0.059	0.061	0.06	0.06	0.059	0.059	0.059	0.06	0.072	0.065	0.06	0.062	0.123	0.059	0.176	0.129	0.061	0.149	0.115	0.06	0.058	0.059	0.059	0.059	0.059	0.059	0.058	0.058	0.059	0.059	0.059	0.06	0.058	0.059	0.058	0.06
1899-12-31 00:04:06	49.9	0.078	0.059	0.202	0.142	0.059	0.154	0.121	0.059	0.059	0.059	0.06	0.062	0.06	0.062	0.061	0.06	0.059	0.059	0.059	0.06	0.072	0.066	0.06	0.062	0.121	0.059	0.193	0.142	0.061	0.161	0.121	0.06	0.059	0.059	0.059	0.059	0.059	0.059	0.059	0.059	0.059	0.059	0.059	0.06	0.059	0.059	0.059	0.06
1899-12-31 00:06:03	50	0.078	0.059	0.227	0.169	0.059	0.16	0.127	0.059	0.059	0.059	0.06	0.062	0.06	0.062	0.061	0.06	0.059	0.06	0.059	0.061	0.072	0.066	0.06	0.062	0.122	0.059	0.218	0.161	0.061	0.157	0.126	0.06	0.059	0.059	0.059	0.06	0.059	0.059	0.059	0.059	0.059	0.059	0.059	0.061	0.059	0.059	0.059	0.06
1899-12-31 00:08:00	49.9	0.077	0.059	0.253	0.191	0.059	0.166	0.133	0.059	0.059	0.06	0.06	0.062	0.06	0.062	0.061	0.06	0.059	0.06	0.059	0.061	0.073	0.066	0.06	0.063	0.122	0.059	0.245	0.183	0.061	0.161	0.132	0.06	0.059	0.059	0.059	0.06	0.059	0.059	0.059	0.059	0.059	0.059	0.059	0.061	0.059	0.059	0.059	0.06
1899-12-31 00:09:57	50	0.078	0.059	0.281	0.214	0.059	0.175	0.14	0.059	0.059	0.06	0.06	0.062	0.06	0.062	0.061	0.06	0.059	0.06	0.059	0.061	0.072	0.066	0.06	0.063	0.12	0.059	0.268	0.199	0.061	0.165	0.139	0.06	0.059	0.059	0.059	0.06	0.059	0.059	0.059	0.059	0.059	0.059	0.059	0.061	0.059	0.059	0.059	0.06
1899-12-31 00:11:54	50	0.077	0.059	0.308	0.237	0.059	0.179	0.146	0.059	0.059	0.06	0.061	0.062	0.06	0.062	0.061	0.06	0.059	0.06	0.059	0.061	0.073	0.066	0.061	0.063	0.117	0.059	0.292	0.224	0.061	0.169	0.147	0.06	0.059	0.059	0.059	0.06	0.059	0.059	0.059	0.059	0.06	0.059	0.059	0.061	0.059	0.059	0.059	0.061
1899-12-31 00:13:51	50	0.077	0.059	0.337	0.261	0.059	0.186	0.153	0.059	0.059	0.06	0.061	0.062	0.06	0.062	0.061	0.06	0.059	0.06	0.059	0.061	0.073	0.066	0.061	0.063	0.118	0.06	0.32	0.247	0.061	0.173	0.157	0.06	0.059	0.059	0.06	0.06	0.059	0.059	0.059	0.059	0.06	0.059	0.059	0.061	0.059	0.059	0.059	0.061
1899-12-31 00:15:48	49.9	0.078	0.059	0.366	0.285	0.059	0.192	0.16	0.059	0.059	0.06	0.061	0.062	0.06	0.062	0.061	0.06	0.059	0.06	0.059	0.061	0.073	0.066	0.061	0.063	0.116	0.06	0.348	0.27	0.061	0.178	0.163	0.06	0.059	0.059	0.06	0.06	0.059	0.059	0.059	0.059	0.06	0.059	0.059	0.061	0.059	0.059	0.059	0.061
1899-12-31 00:17:45	50	0.078	0.059	0.395	0.309	0.059	0.198	0.167	0.059	0.059	0.06	0.061	0.062	0.06	0.062	0.061	0.06	0.059	0.06	0.059	0.061	0.073	0.066	0.061	0.063	0.115	0.06	0.376	0.292	0.061	0.181	0.17	0.06	0.059	0.059	0.059	0.06	0.059	0.059	0.059	0.059	0.06	0.059	0.059	0.061	0.059	0.059	0.059	0.061
1899-12-31 00:19:42	49.9	0.078	0.059	0.424	0.334	0.059	0.204	0.174	0.06	0.06	0.06	0.061	0.063	0.06	0.062	0.061	0.06	0.059	0.06	0.059	0.061	0.073	0.066	0.061	0.063	0.115	0.06	0.404	0.315	0.061	0.184	0.178	0.06	0.059	0.059	0.06	0.06	0.06	0.059	0.059	0.059	0.06	0.06	0.06	0.061	0.059	0.059	0.059	0.061
1899-12-31 00:21:39	49.9	0.078	0.06	0.453	0.358	0.059	0.21	0.181	0.059	0.06	0.06	0.061	0.062	0.06	0.062	0.061	0.06	0.059	0.06	0.059	0.061	0.073	0.066	0.061	0.063	0.115	0.06	0.432	0.338	0.061	0.188	0.186	0.06	0.059	0.059	0.06	0.06	0.059	0.059	0.059	0.059	0.06	0.06	0.059	0.061	0.059	0.059	0.059	0.061
1899-12-31 00:23:36	49.9	0.077	0.06	0.482	0.383	0.059	0.216	0.189	0.06	0.06	0.06	0.061	0.063	0.06	0.062	0.061	0.06	0.059	0.06	0.059	0.061	0.073	0.066	0.061	0.063	0.114	0.06	0.46	0.362	0.061	0.193	0.194	0.06	0.059	0.059	0.06	0.06	0.06	0.059	0.059	0.059	0.06	0.06	0.059	0.061	0.059	0.059	0.059	0.061
1899-12-31 00:25:33	50	0.078	0.06	0.512	0.408	0.059	0.223	0.196	0.06	0.059	0.06	0.061	0.062	0.06	0.062	0.061	0.06	0.06	0.06	0.059	0.061	0.073	0.066	0.061	0.063	0.115	0.06	0.49	0.386	0.061	0.195	0.203	0.06	0.059	0.059	0.06	0.06	0.059	0.059	0.059	0.059	0.06	0.06	0.059	0.061	0.059	0.059	0.059	0.061
1899-12-31 00:27:30	50	0.078	0.06	0.542	0.433	0.059	0.228	0.203	0.06	0.059	0.06	0.061	0.063	0.06	0.062	0.061	0.06	0.06	0.06	0.059	0.061	0.073	0.066	0.061	0.063	0.115	0.06	0.519	0.409	0.061	0.199	0.211	0.06	0.059	0.059	0.06	0.06	0.059	0.059	0.059	0.059	0.06	0.06	0.059	0.061	0.059	0.059	0.059	0.061
1899-12-31 00:29:27	49.9	0.078	0.06	0.571	0.457	0.059	0.235	0.211	0.06	0.059	0.06	0.061	0.063	0.06	0.062	0.061	0.06	0.06	0.06	0.059	0.061	0.073	0.066	0.061	0.063	0.115	0.06	0.548	0.433	0.061	0.202	0.219	0.06	0.059	0.059	0.06	0.06	0.06	0.059	0.059	0.059	0.06	0.06	0.06	0.061	0.059	0.059	0.059	0.061
1899-12-31 00:31:24	49.9	0.079	0.06	0.601	0.482	0.059	0.241	0.218	0.06	0.06	0.06	0.061	0.063	0.06	0.063	0.061	0.06	0.06	0.06	0.059	0.061	0.073	0.066	0.061	0.063	0.118	0.06	0.577	0.457	0.061	0.206	0.228	0.06	0.059	0.06	0.06	0.06	0.06	0.06	0.059	0.059	0.06	0.06	0.06	0.061	0.059	0.06	0.059	0.061
1899-12-31 00:33:21	50	0.077	0.06	0.63	0.507	0.059	0.247	0.225	0.06	0.06	0.06	0.061	0.063	0.06	0.062	0.061	0.06	0.06	0.06	0.059	0.061	0.073	0.066	0.061	0.063	0.115	0.06	0.605	0.481	0.061	0.209	0.236	0.06	0.059	0.059	0.06	0.06	0.06	0.06	0.059	0.059	0.06	0.06	0.06	0.061	0.059	0.059	0.059	0.061
1899-12-31 00:35:18	50	0.078	0.06	0.66	0.532	0.059	0.253	0.233	0.06	0.06	0.06	0.061	0.063	0.06	0.062	0.061	0.06	0.06	0.06	0.059	0.061	0.073	0.066	0.061	0.063	0.118	0.06	0.633	0.505	0.061	0.213	0.244	0.06	0.059	0.059	0.06	0.06	0.06	0.059	0.059	0.059	0.06	0.06	0.06	0.061	0.06	0.06	0.059	0.061
1899-12-31 00:37:15	49.9	0.079	0.06	0.689	0.557	0.06	0.259	0.241	0.06	0.06	0.06	0.061	0.063	0.06	0.062	0.061	0.06	0.06	0.06	0.059	0.061	0.073	0.066	0.061	0.063	0.118	0.06	0.662	0.529	0.061	0.216	0.253	0.06	0.059	0.059	0.06	0.06	0.06	0.059	0.059	0.059	0.06	0.06	0.059	0.061	0.059	0.059	0.059	0.061
1899-12-31 00:39:12	49.9	0.079	0.06	0.719	0.581	0.059	0.265	0.249	0.06	0.06	0.06	0.061	0.063	0.06	0.062	0.061	0.06	0.06	0.06	0.059	0.061	0.073	0.066	0.061	0.063	0.117	0.06	0.691	0.553	0.061	0.22	0.261	0.06	0.059	0.059	0.06	0.06	0.06	0.059	0.059	0.059	0.06	0.06	0.06	0.061	0.059	0.06	0.059	0.061
1899-12-31 00:41:09	50	0.079	0.06	0.748	0.606	0.06	0.271	0.256	0.06	0.06	0.06	0.061	0.063	0.06	0.063	0.061	0.06	0.06	0.06	0.059	0.061	0.073	0.066	0.061	0.063	0.119	0.06	0.719	0.577	0.061	0.223	0.27	0.06	0.059	0.06	0.06	0.06	0.06	0.06	0.059	0.059	0.06	0.06	0.06	0.061	0.06	0.06	0.059	0.061
1899-12-31 00:43:06	50	0.08	0.06	0.777	0.63	0.06	0.277	0.264	0.06	0.06	0.06	0.061	0.063	0.06	0.062	0.061	0.06	0.06	0.06	0.059	0.061	0.073	0.066	0.061	0.063	0.12	0.06	0.747	0.601	0.061	0.226	0.279	0.06	0.059	0.06	0.06	0.06	0.06	0.06	0.059	0.059	0.06	0.06	0.06	0.061	0.06	0.06	0.059	0.061
1899-12-31 00:45:03	50	0.08	0.06	0.806	0.655	0.06	0.283	0.272	0.06	0.06	0.06	0.061	0.063	0.06	0.063	0.061	0.06	0.06	0.06	0.059	0.061	0.073	0.066	0.061	0.063	0.119	0.06	0.775	0.624	0.061	0.229	0.287	0.06	0.059	0.06	0.06	0.06	0.06	0.06	0.059	0.059	0.06	0.06	0.06	0.061	0.059	0.06	0.059	0.061
1899-12-31 00:47:00	50	0.08	0.06	0.835	0.679	0.059	0.289	0.279	0.06	0.06	0.06	0.061	0.063	0.06	0.062	0.061	0.06	0.06	0.06	0.059	0.061	0.073	0.066	0.061	0.063	0.119	0.06	0.802	0.648	0.061	0.231	0.295	0.06	0.059	0.059	0.06	0.06	0.06	0.059	0.059	0.059	0.06	0.06	0.06	0.061	0.059	0.059	0.059	0.061
1899-12-31 00:48:57	49.9	0.081	0.06	0.864	0.703	0.06	0.296	0.287	0.06	0.06	0.06	0.061	0.063	0.06	0.062	0.061	0.06	0.06	0.06	0.059	0.061	0.073	0.066	0.061	0.063	0.121	0.06	0.831	0.672	0.061	0.237	0.304	0.06	0.059	0.06	0.06	0.06	0.06	0.06	0.059	0.059	0.06	0.06	0.06	0.061	0.059	0.06	0.059	0.061
1899-12-31 00:50:54	49.9	0.081	0.06	0.893	0.728	0.059	0.302	0.295	0.06	0.06	0.06	0.061	0.063	0.06	0.062	0.061	0.06	0.06	0.06	0.059	0.061	0.073	0.066	0.061	0.063	0.121	0.06	0.857	0.696	0.061	0.239	0.313	0.06	0.059	0.06	0.06	0.06	0.06	0.059	0.059	0.059	0.06	0.06	0.06	0.061	0.059	0.059	0.059	0.061
1899-12-31 00:52:51	50	0.081	0.059	0.921	0.751	0.059	0.308	0.302	0.06	0.06	0.06	0.061	0.063	0.06	0.062	0.061	0.06	0.06	0.06	0.059	0.061	0.073	0.066	0.061	0.063	0.12	0.06	0.885	0.719	0.061	0.241	0.321	0.06	0.059	0.059	0.06	0.06	0.06	0.059	0.059	0.059	0.06	0.06	0.06	0.061	0.059	0.059	0.059	0.061
1899-12-31 00:54:48	50	0.081	0.06	0.949	0.776	0.059	0.314	0.31	0.06	0.06	0.06	0.061	0.063	0.06	0.062	0.061	0.06	0.06	0.06	0.059	0.061	0.073	0.066	0.061	0.063	0.121	0.06	0.913	0.743	0.061	0.246	0.331	0.06	0.059	0.06	0.06	0.06	0.06	0.06	0.059	0.059	0.06	0.06	0.06	0.061	0.059	0.06	0.06	0.061
1899-12-31 00:56:45	49.9	0.082	0.06	0.978	0.8	0.059	0.32	0.319	0.06	0.06	0.06	0.061	0.063	0.061	0.062	0.061	0.06	0.06	0.06	0.059	0.061	0.073	0.066	0.061	0.063	0.121	0.06	0.939	0.766	0.061	0.249	0.339	0.06	0.059	0.06	0.06	0.06	0.06	0.06	0.059	0.059	0.06	0.06	0.06	0.061	0.059	0.06	0.06	0.061
1899-12-31 00:58:42	49.9	0.082	0.06	1.006	0.824	0.059	0.326	0.326	0.06	0.06	0.06	0.061	0.063	0.06	0.063	0.061	0.06	0.06	0.06	0.059	0.061	0.073	0.066	0.061	0.063	0.12	0.06	0.966	0.789	0.061	0.251	0.347	0.06	0.059	0.06	0.06	0.06	0.06	0.06	0.059	0.059	0.06	0.06	0.06	0.061	0.059	0.059	0.06	0.061
[truncated: 206 more columns]

## Sheet: Feuil2
Time	A3	B3	A6	B6		B1			Time	WT	120-138
1899-12-31 00:00:12	0.158	0.159	0.151	0.145		0.124			1899-12-31 00:00:12	0.034	0.021
1899-12-31 00:02:09	0.18	0.176	0.148	0.149		0.123			1899-12-31 00:02:09	0.057	0.026
1899-12-31 00:04:06	0.202	0.193	0.154	0.161		0.121			1899-12-31 00:04:06	0.081	0.04
1899-12-31 00:06:03	0.227	0.218	0.16	0.157		0.122			1899-12-31 00:06:03	0.105	0.035
1899-12-31 00:08:00	0.253	0.245	0.166	0.161		0.122			1899-12-31 00:08:00	0.131	0.039
1899-12-31 00:09:57	0.281	0.268	0.175	0.165		0.12			1899-12-31 00:09:57	0.161	0.045
1899-12-31 00:11:54	0.308	0.292	0.179	0.169		0.117			1899-12-31 00:11:54	0.191	0.052
1899-12-31 00:13:51	0.337	0.32	0.186	0.173		0.118			1899-12-31 00:13:51	0.219	0.055
1899-12-31 00:15:48	0.366	0.348	0.192	0.178		0.116			1899-12-31 00:15:48	0.25	0.062
1899-12-31 00:17:45	0.395	0.376	0.198	0.181		0.115			1899-12-31 00:17:45	0.28	0.066
1899-12-31 00:19:42	0.424	0.404	0.204	0.184		0.115			1899-12-31 00:19:42	0.309	0.069
1899-12-31 00:21:39	0.453	0.432	0.21	0.188		0.115			1899-12-31 00:21:39	0.338	0.073
1899-12-31 00:23:36	0.482	0.46	0.216	0.193		0.114			1899-12-31 00:23:36	0.368	0.079
1899-12-31 00:25:33	0.512	0.49	0.223	0.195		0.115			1899-12-31 00:25:33	0.397	0.08
1899-12-31 00:27:30	0.542	0.519	0.228	0.199		0.115			1899-12-31 00:27:30	0.427	0.084
1899-12-31 00:29:27	0.571	0.548	0.235	0.202		0.115			1899-12-31 00:29:27	0.456	0.087
1899-12-31 00:31:24	0.601	0.577	0.241	0.206		0.118			1899-12-31 00:31:24	0.483	0.088
1899-12-31 00:33:21	0.63	0.605	0.247	0.209		0.115			1899-12-31 00:33:21	0.515	0.094
1899-12-31 00:35:18	0.66	0.633	0.253	0.213		0.118			1899-12-31 00:35:18	0.542	0.095
1899-12-31 00:37:15	0.689	0.662	0.259	0.216		0.118			1899-12-31 00:37:15	0.571	0.098
1899-12-31 00:39:12	0.719	0.691	0.265	0.22		0.117			1899-12-31 00:39:12	0.602	0.103
1899-12-31 00:41:09	0.748	0.719	0.271	0.223		0.119			1899-12-31 00:41:09	0.629	0.104
1899-12-31 00:43:06	0.777	0.747	0.277	0.226		0.12			1899-12-31 00:43:06	0.657	0.106
1899-12-31 00:45:03	0.806	0.775	0.283	0.229		0.119			1899-12-31 00:45:03	0.687	0.11
1899-12-31 00:47:00	0.835	0.802	0.289	0.231		0.119			1899-12-31 00:47:00	0.716	0.112
1899-12-31 00:48:57	0.864	0.831	0.296	0.237		0.121			1899-12-31 00:48:57	0.743	0.116
1899-12-31 00:50:54	0.893	0.857	0.302	0.239		0.121			1899-12-31 00:50:54	0.772	0.118
1899-12-31 00:52:51	0.921	0.885	0.308	0.241		0.12			1899-12-31 00:52:51	0.801	0.121
1899-12-31 00:54:48	0.949	0.913	0.314	0.246		0.121			1899-12-31 00:54:48	0.828	0.125
1899-12-31 00:56:45	0.978	0.939	0.32	0.249		0.121			1899-12-31 00:56:45	0.857	0.128
1899-12-31 00:58:42	1.006	0.966	0.326	0.251		0.12			1899-12-31 00:58:42	0.886	0.131
