# Supplementary material for: Functional control of a 0.5 MDa TET aminopeptidase by a flexible loop revealed by MAS NMR
Source: Nat Commun. 2022 Apr 8;13:1927. doi: 10.1038/s41467-022-29423-0 (PMC8993905; doi:10.1038/s41467-022-29423-0)
Supplement: Supplementary file 4 — Source data [file 41467_2022_29423_MOESM4_ESM.gz › source_data_2022/figure1D/1D/loop_deletion_second_hour.xls]

## Sheet: Feuil1
Time	T° 410	A1	A2	A3	A4	A5	A6	A7	A8	A9	A10	A11	A12	A13	A14	A15	A16	A17	A18	A19	A20	A21	A22	A23	A24	B1	B2	B3	B4	B5	B6	B7	B8	B9	B10	B11	B12	B13	B14	B15	B16	B17	B18	B19	B20	B21	B22	B23	B24
1899-12-31 00:00:12	50	0.083	0.06	1.043	0.855	0.06	0.333	0.336	0.06	0.06	0.06	0.061	0.062	0.06	0.062	0.061	0.06	0.06	0.06	0.059	0.061	0.073	0.066	0.061	0.063	0.12	0.059	1.004	0.823	0.061	0.256	0.361	0.06	0.059	0.06	0.06	0.06	0.06	0.059	0.059	0.059	0.06	0.06	0.06	0.061	0.059	0.059	0.059	0.061
1899-12-31 00:02:09	50	0.084	0.06	1.069	0.878	0.06	0.339	0.344	0.06	0.06	0.06	0.061	0.063	0.06	0.063	0.061	0.061	0.06	0.06	0.059	0.061	0.073	0.066	0.061	0.063	0.12	0.06	1.029	0.845	0.061	0.259	0.369	0.06	0.059	0.06	0.06	0.06	0.06	0.06	0.059	0.059	0.06	0.06	0.06	0.061	0.059	0.06	0.059	0.061
1899-12-31 00:04:06	49.9	0.083	0.06	1.095	0.9	0.06	0.344	0.35	0.06	0.06	0.06	0.061	0.063	0.06	0.063	0.061	0.061	0.06	0.06	0.059	0.061	0.073	0.066	0.061	0.063	0.118	0.06	1.052	0.865	0.061	0.261	0.377	0.06	0.059	0.059	0.06	0.06	0.06	0.06	0.059	0.059	0.06	0.06	0.06	0.061	0.059	0.06	0.059	0.061
1899-12-31 00:06:03	49.9	0.084	0.06	1.122	0.923	0.06	0.35	0.358	0.06	0.06	0.06	0.061	0.063	0.06	0.063	0.061	0.061	0.06	0.06	0.059	0.061	0.073	0.066	0.061	0.063	0.12	0.06	1.078	0.888	0.061	0.266	0.385	0.06	0.059	0.06	0.06	0.06	0.06	0.06	0.059	0.059	0.06	0.06	0.06	0.061	0.059	0.06	0.06	0.061
1899-12-31 00:08:00	50	0.084	0.06	1.148	0.946	0.06	0.356	0.366	0.06	0.06	0.06	0.061	0.063	0.061	0.063	0.061	0.061	0.06	0.06	0.06	0.061	0.073	0.066	0.061	0.063	0.118	0.06	1.102	0.91	0.061	0.268	0.393	0.06	0.059	0.06	0.06	0.06	0.06	0.06	0.059	0.059	0.06	0.06	0.06	0.061	0.059	0.06	0.06	0.061
1899-12-31 00:09:57	50	0.084	0.06	1.175	0.969	0.06	0.362	0.374	0.06	0.06	0.06	0.061	0.063	0.06	0.063	0.061	0.061	0.06	0.06	0.06	0.061	0.073	0.066	0.061	0.063	0.117	0.06	1.128	0.932	0.061	0.27	0.4	0.06	0.059	0.06	0.06	0.06	0.06	0.06	0.059	0.06	0.06	0.06	0.06	0.061	0.059	0.06	0.06	0.061
1899-12-31 00:11:54	50	0.084	0.06	1.201	0.992	0.06	0.368	0.382	0.06	0.06	0.06	0.061	0.063	0.06	0.063	0.061	0.061	0.06	0.06	0.06	0.061	0.073	0.066	0.061	0.063	0.117	0.06	1.154	0.954	0.061	0.273	0.409	0.06	0.059	0.06	0.06	0.06	0.06	0.06	0.059	0.059	0.06	0.06	0.06	0.061	0.059	0.06	0.06	0.061
1899-12-31 00:13:51	50	0.085	0.06	1.228	1.015	0.06	0.375	0.39	0.06	0.06	0.06	0.061	0.063	0.061	0.063	0.062	0.061	0.06	0.061	0.06	0.061	0.073	0.066	0.061	0.063	0.116	0.06	1.18	0.976	0.061	0.276	0.417	0.061	0.059	0.06	0.06	0.06	0.06	0.06	0.06	0.06	0.06	0.06	0.06	0.062	0.06	0.06	0.06	0.061
1899-12-31 00:15:48	49.9	0.083	0.06	1.254	1.037	0.06	0.379	0.397	0.06	0.06	0.06	0.061	0.063	0.061	0.063	0.062	0.061	0.06	0.061	0.06	0.061	0.073	0.066	0.061	0.063	0.115	0.06	1.206	0.998	0.061	0.278	0.424	0.06	0.059	0.06	0.06	0.06	0.06	0.06	0.06	0.06	0.06	0.06	0.06	0.061	0.06	0.06	0.06	0.061
1899-12-31 00:17:45	49.9	0.084	0.06	1.281	1.061	0.06	0.386	0.405	0.06	0.06	0.06	0.061	0.063	0.061	0.063	0.062	0.061	0.06	0.061	0.06	0.061	0.073	0.066	0.061	0.063	0.117	0.06	1.232	1.021	0.061	0.281	0.433	0.06	0.059	0.06	0.06	0.06	0.06	0.06	0.059	0.06	0.06	0.06	0.06	0.061	0.059	0.06	0.06	0.061
1899-12-31 00:19:42	50	0.083	0.06	1.307	1.083	0.06	0.391	0.411	0.06	0.06	0.06	0.061	0.063	0.061	0.063	0.061	0.061	0.06	0.06	0.06	0.061	0.073	0.066	0.061	0.063	0.116	0.06	1.257	1.043	0.061	0.284	0.441	0.06	0.059	0.06	0.06	0.06	0.06	0.06	0.059	0.059	0.06	0.06	0.06	0.061	0.06	0.06	0.06	0.061
1899-12-31 00:21:39	49.9	0.084	0.06	1.334	1.106	0.06	0.397	0.419	0.06	0.06	0.06	0.061	0.063	0.061	0.063	0.062	0.061	0.06	0.061	0.06	0.061	0.073	0.066	0.061	0.063	0.117	0.06	1.283	1.066	0.061	0.287	0.45	0.06	0.059	0.06	0.06	0.06	0.06	0.06	0.059	0.06	0.06	0.06	0.06	0.061	0.06	0.06	0.06	0.061
1899-12-31 00:23:36	49.9	0.086	0.06	1.361	1.13	0.06	0.403	0.428	0.06	0.06	0.06	0.061	0.063	0.061	0.063	0.062	0.061	0.06	0.061	0.06	0.061	0.073	0.066	0.061	0.063	0.118	0.06	1.309	1.089	0.061	0.29	0.459	0.061	0.059	0.06	0.06	0.061	0.06	0.06	0.06	0.06	0.06	0.06	0.06	0.062	0.06	0.06	0.06	0.061
1899-12-31 00:25:33	49.9	0.084	0.06	1.387	1.152	0.06	0.408	0.434	0.06	0.06	0.06	0.061	0.063	0.061	0.063	0.062	0.061	0.06	0.061	0.06	0.061	0.073	0.066	0.061	0.063	0.116	0.06	1.334	1.112	0.061	0.293	0.467	0.061	0.059	0.06	0.06	0.061	0.06	0.06	0.06	0.06	0.06	0.06	0.06	0.062	0.06	0.06	0.06	0.061
1899-12-31 00:27:30	50	0.085	0.06	1.413	1.175	0.06	0.414	0.442	0.06	0.06	0.06	0.061	0.063	0.061	0.063	0.062	0.061	0.06	0.061	0.06	0.061	0.073	0.066	0.061	0.063	0.115	0.06	1.36	1.135	0.061	0.296	0.476	0.06	0.059	0.06	0.06	0.06	0.06	0.06	0.06	0.059	0.06	0.06	0.06	0.061	0.06	0.06	0.06	0.061
1899-12-31 00:29:27	50	0.084	0.06	1.439	1.198	0.06	0.419	0.449	0.06	0.06	0.06	0.061	0.063	0.061	0.063	0.062	0.061	0.06	0.061	0.06	0.061	0.073	0.066	0.061	0.063	0.116	0.06	1.385	1.158	0.061	0.299	0.485	0.06	0.059	0.06	0.06	0.06	0.06	0.06	0.06	0.06	0.06	0.06	0.06	0.062	0.06	0.06	0.06	0.061
1899-12-31 00:31:24	50	0.086	0.06	1.465	1.221	0.06	0.425	0.458	0.06	0.06	0.06	0.061	0.063	0.06	0.063	0.061	0.061	0.06	0.06	0.059	0.061	0.073	0.066	0.061	0.063	0.115	0.06	1.411	1.18	0.061	0.302	0.493	0.06	0.059	0.06	0.06	0.06	0.06	0.06	0.06	0.06	0.06	0.06	0.06	0.062	0.06	0.06	0.06	0.061
1899-12-31 00:33:21	49.9	0.084	0.06	1.491	1.242	0.06	0.43	0.464	0.06	0.06	0.06	0.061	0.063	0.061	0.063	0.061	0.061	0.06	0.061	0.06	0.061	0.073	0.066	0.061	0.063	0.114	0.06	1.436	1.202	0.061	0.305	0.502	0.06	0.059	0.06	0.06	0.06	0.06	0.06	0.059	0.06	0.06	0.06	0.06	0.061	0.06	0.06	0.06	0.061
1899-12-31 00:35:18	49.9	0.086	0.06	1.518	1.266	0.06	0.437	0.473	0.06	0.06	0.06	0.061	0.063	0.061	0.063	0.062	0.061	0.06	0.061	0.06	0.061	0.073	0.066	0.061	0.063	0.117	0.06	1.461	1.225	0.061	0.308	0.511	0.06	0.059	0.06	0.06	0.06	0.06	0.06	0.06	0.06	0.06	0.06	0.06	0.061	0.06	0.06	0.06	0.061
1899-12-31 00:37:15	49.9	0.085	0.06	1.542	1.288	0.06	0.442	0.479	0.06	0.06	0.06	0.061	0.063	0.061	0.063	0.061	0.061	0.06	0.061	0.06	0.061	0.073	0.066	0.061	0.063	0.115	0.06	1.486	1.246	0.061	0.31	0.519	0.06	0.059	0.06	0.06	0.061	0.06	0.06	0.06	0.059	0.06	0.06	0.06	0.062	0.06	0.06	0.06	0.061
1899-12-31 00:39:12	50	0.086	0.06	1.568	1.311	0.06	0.447	0.487	0.06	0.06	0.06	0.061	0.063	0.061	0.063	0.062	0.061	0.06	0.061	0.06	0.061	0.073	0.066	0.061	0.063	0.113	0.06	1.511	1.27	0.061	0.313	0.528	0.06	0.059	0.06	0.06	0.06	0.06	0.06	0.06	0.06	0.06	0.06	0.06	0.061	0.06	0.06	0.06	0.061
1899-12-31 00:41:09	50	0.088	0.06	1.594	1.334	0.06	0.454	0.496	0.06	0.06	0.06	0.061	0.063	0.061	0.063	0.062	0.061	0.06	0.061	0.06	0.061	0.073	0.066	0.061	0.063	0.116	0.06	1.537	1.292	0.061	0.317	0.537	0.061	0.059	0.06	0.06	0.061	0.06	0.06	0.06	0.06	0.06	0.06	0.06	0.062	0.06	0.06	0.06	0.061
1899-12-31 00:43:06	49.9	0.089	0.06	1.619	1.356	0.06	0.458	0.504	0.06	0.06	0.06	0.061	0.063	0.061	0.063	0.062	0.061	0.06	0.061	0.06	0.061	0.073	0.066	0.061	0.063	0.116	0.06	1.562	1.314	0.061	0.32	0.545	0.06	0.059	0.06	0.06	0.06	0.06	0.06	0.06	0.06	0.06	0.06	0.06	0.061	0.06	0.06	0.06	0.061
1899-12-31
1899-12-31
1899-12-31
1899-12-31
1899-12-31
1899-12-31
1899-12-31
1899-12-31
[truncated: 206 more columns]
