# Supplementary material for: Functional control of a 0.5 MDa TET aminopeptidase by a flexible loop revealed by MAS NMR
Source: Nat Commun. 2022 Apr 8;13:1927. doi: 10.1038/s41467-022-29423-0 (PMC8993905; doi:10.1038/s41467-022-29423-0)
Supplement: Supplementary file 4 — Source data [file 41467_2022_29423_MOESM4_ESM.gz › source_data_2022/figure_4B-C/4B/WT5_allmutants_50_384wells_19092016.xls]

## Sheet: Feuil1
Time	T° 410	A1	B1	C1	D1	E1	F1	G1	H1	I1	J1	K1	L1	M1	N1	O1	P1	A2	B2	C2	D2	E2	F2	G2	H2	I2	J2	K2	L2	M2	N2	O2	P2	A3	B3	C3	D3	E3	F3	G3	H3	I3	J3	K3	L3	M3	N3	O3	P3
1899-12-31 00:00:32	49.9	0.238	0.144	0.116	0.093	0.084	0.084	0.08	0.083	0.146	0.106	0.09	0.079	0.083	0.081	0.09	0.107	0.424	0.136	0.108	0.093	0.084	0.082	0.072	0.093	0.153	0.112	0.091	0.08	0.086	0.076	0.075	0.092	0.274	0.139	0.107	0.094	0.098	0.082	0.092	0.094	0.166	0.114	0.097	0.093	0.095	0.077	0.079	0.096
1899-12-31 00:02:14	49.9	0.278	0.144	0.118	0.093	0.084	0.086	0.082	0.083	0.148	0.11	0.092	0.079	0.085	0.081	0.093	0.106	0.395	0.137	0.11	0.093	0.085	0.084	0.072	0.094	0.154	0.116	0.093	0.08	0.087	0.076	0.078	0.091	0.295	0.159	0.121	0.103	0.103	0.086	0.096	0.096	0.187	0.128	0.107	0.098	0.1	0.079	0.082	0.093
1899-12-31 00:03:56	49.9	0.264	0.14	0.118	0.094	0.086	0.088	0.085	0.085	0.149	0.112	0.093	0.08	0.085	0.082	0.093	0.107	0.422	0.138	0.112	0.094	0.086	0.085	0.073	0.096	0.156	0.117	0.093	0.081	0.087	0.078	0.078	0.092	0.322	0.181	0.136	0.112	0.108	0.088	0.098	0.097	0.21	0.143	0.116	0.103	0.101	0.081	0.082	0.095
1899-12-31 00:05:38	49.9	0.275	0.14	0.118	0.093	0.09	0.086	0.08	0.082	0.15	0.11	0.092	0.079	0.086	0.081	0.093	0.108	0.416	0.139	0.113	0.093	0.088	0.083	0.072	0.091	0.157	0.116	0.093	0.081	0.088	0.077	0.077	0.092	0.351	0.205	0.152	0.121	0.114	0.089	0.099	0.095	0.234	0.157	0.126	0.108	0.105	0.081	0.083	0.094
1899-12-31 00:07:20	49.9	0.283	0.141	0.118	0.094	0.09	0.086	0.08	0.083	0.152	0.112	0.093	0.08	0.086	0.083	0.095	0.109	0.407	0.14	0.114	0.094	0.088	0.084	0.072	0.093	0.159	0.118	0.093	0.081	0.088	0.078	0.078	0.094	0.401	0.231	0.169	0.132	0.12	0.092	0.099	0.096	0.261	0.174	0.136	0.114	0.11	0.085	0.085	0.094
1899-12-31 00:09:02	49.9	0.274	0.142	0.119	0.095	0.091	0.086	0.082	0.084	0.154	0.114	0.095	0.081	0.088	0.084	0.095	0.112	0.4	0.141	0.116	0.095	0.089	0.084	0.074	0.093	0.161	0.119	0.096	0.082	0.091	0.079	0.081	0.095	0.446	0.259	0.188	0.144	0.127	0.096	0.102	0.098	0.29	0.192	0.149	0.122	0.116	0.087	0.088	0.097
1899-12-31 00:10:44	49.9	0.261	0.142	0.118	0.095	0.09	0.086	0.08	0.083	0.155	0.116	0.095	0.081	0.089	0.084	0.097	0.113	0.41	0.142	0.115	0.095	0.088	0.083	0.074	0.092	0.162	0.12	0.096	0.083	0.091	0.079	0.081	0.096	0.489	0.287	0.207	0.155	0.133	0.1	0.102	0.097	0.32	0.21	0.162	0.129	0.119	0.089	0.089	0.096
1899-12-31 00:12:26	49.9	0.234	0.142	0.119	0.094	0.092	0.086	0.081	0.085	0.155	0.115	0.096	0.08	0.088	0.084	0.097	0.113	0.408	0.141	0.117	0.094	0.089	0.084	0.073	0.093	0.162	0.119	0.098	0.082	0.092	0.079	0.081	0.096	0.558	0.315	0.226	0.166	0.14	0.103	0.106	0.099	0.349	0.228	0.175	0.135	0.124	0.091	0.09	0.097
1899-12-31 00:14:08	49.9	0.231	0.141	0.118	0.094	0.093	0.087	0.081	0.087	0.156	0.115	0.095	0.08	0.091	0.083	0.098	0.114	0.392	0.142	0.116	0.094	0.09	0.085	0.073	0.095	0.163	0.119	0.097	0.082	0.094	0.078	0.082	0.097	0.604	0.345	0.246	0.179	0.147	0.108	0.107	0.101	0.381	0.248	0.189	0.142	0.13	0.093	0.092	0.098
1899-12-31 00:15:50	50	0.235	0.142	0.12	0.095	0.093	0.087	0.081	0.084	0.157	0.117	0.096	0.081	0.092	0.084	0.1	0.116	0.389	0.143	0.118	0.095	0.091	0.084	0.074	0.092	0.164	0.12	0.1	0.083	0.096	0.08	0.083	0.099	0.644	0.376	0.267	0.192	0.156	0.112	0.11	0.1	0.415	0.269	0.205	0.151	0.136	0.097	0.095	0.1
1899-12-31 00:17:32	49.9	0.244	0.143	0.121	0.096	0.096	0.09	0.083	0.086	0.158	0.12	0.099	0.082	0.095	0.087	0.102	0.117	0.388	0.144	0.12	0.096	0.093	0.087	0.075	0.094	0.165	0.122	0.103	0.084	0.098	0.082	0.085	0.1	0.689	0.408	0.29	0.206	0.164	0.117	0.115	0.103	0.45	0.29	0.221	0.16	0.142	0.101	0.098	0.101
1899-12-31 00:19:14	50	0.232	0.143	0.12	0.096	0.095	0.09	0.083	0.085	0.158	0.118	0.098	0.083	0.097	0.087	0.104	0.118	0.4	0.144	0.115	0.096	0.091	0.086	0.076	0.093	0.166	0.122	0.105	0.084	0.099	0.083	0.088	0.101	0.733	0.439	0.31	0.219	0.171	0.121	0.116	0.105	0.485	0.311	0.238	0.168	0.147	0.104	0.101	0.102
1899-12-31 00:20:56	49.9	0.231	0.142	0.12	0.095	0.097	0.091	0.083	0.088	0.157	0.12	0.098	0.082	0.095	0.087	0.102	0.117	0.383	0.143	0.117	0.095	0.093	0.088	0.075	0.096	0.165	0.124	0.102	0.084	0.097	0.082	0.087	0.101	0.786	0.47	0.331	0.231	0.179	0.126	0.119	0.108	0.519	0.332	0.252	0.175	0.15	0.105	0.101	0.102
1899-12-31 00:22:38	49.9	0.232	0.144	0.121	0.097	0.097	0.091	0.082	0.089	0.159	0.125	0.101	0.084	0.097	0.09	0.104	0.12	0.398	0.145	0.119	0.097	0.094	0.089	0.076	0.097	0.167	0.127	0.104	0.086	0.099	0.085	0.088	0.103	0.833	0.503	0.354	0.246	0.187	0.131	0.121	0.11	0.557	0.356	0.27	0.186	0.156	0.111	0.105	0.105
1899-12-31 00:24:20	49.9	0.231	0.143	0.122	0.096	0.099	0.09	0.082	0.089	0.16	0.123	0.102	0.083	0.099	0.089	0.106	0.12	0.385	0.144	0.121	0.097	0.096	0.088	0.076	0.096	0.168	0.126	0.11	0.086	0.104	0.085	0.089	0.103	0.881	0.535	0.377	0.259	0.197	0.136	0.125	0.111	0.593	0.377	0.29	0.193	0.165	0.113	0.108	0.106
1899-12-31 00:26:02	49.9	0.231	0.143	0.122	0.096	0.098	0.091	0.084	0.09	0.16	0.122	0.101	0.084	0.1	0.09	0.106	0.122	0.391	0.144	0.123	0.097	0.097	0.09	0.077	0.098	0.169	0.125	0.109	0.086	0.105	0.086	0.09	0.105	0.931	0.566	0.4	0.273	0.205	0.141	0.13	0.114	0.63	0.399	0.306	0.202	0.169	0.117	0.11	0.108
1899-12-31 00:27:44	49.9	0.233	0.144	0.123	0.097	0.101	0.093	0.083	0.091	0.161	0.122	0.103	0.084	0.101	0.091	0.108	0.123	0.378	0.145	0.123	0.098	0.099	0.092	0.078	0.099	0.17	0.126	0.111	0.086	0.109	0.086	0.091	0.106	0.979	0.6	0.423	0.288	0.213	0.146	0.131	0.116	0.668	0.421	0.325	0.212	0.177	0.12	0.113	0.109
1899-12-31 00:29:26	49.9	0.231	0.144	0.125	0.097	0.102	0.094	0.086	0.093	0.16	0.126	0.104	0.085	0.102	0.091	0.109	0.123	0.381	0.145	0.126	0.098	0.101	0.092	0.082	0.099	0.17	0.129	0.113	0.088	0.11	0.087	0.092	0.106	1.027	0.631	0.447	0.301	0.224	0.152	0.138	0.119	0.706	0.446	0.345	0.221	0.183	0.123	0.115	0.111
1899-12-31 00:31:08	49.9	0.231	0.144	0.122	0.097	0.099	0.092	0.084	0.091	0.161	0.125	0.105	0.085	0.103	0.093	0.11	0.124	0.381	0.145	0.122	0.098	0.097	0.091	0.081	0.098	0.17	0.127	0.113	0.087	0.111	0.088	0.092	0.107	1.073	0.663	0.467	0.316	0.229	0.155	0.137	0.118	0.743	0.468	0.362	0.23	0.188	0.127	0.117	0.112
1899-12-31 00:32:50	49.9	0.23	0.145	0.124	0.098	0.101	0.094	0.085	0.094	0.164	0.125	0.105	0.086	0.108	0.093	0.111	0.126	0.386	0.146	0.126	0.099	0.1	0.093	0.084	0.1	0.171	0.127	0.116	0.089	0.115	0.089	0.094	0.108	1.123	0.696	0.492	0.33	0.24	0.162	0.142	0.122	0.783	0.491	0.383	0.239	0.196	0.13	0.121	0.114
1899-12-31 00:34:32	49.9	0.231	0.144	0.123	0.097	0.101	0.092	0.085	0.092	0.161	0.122	0.103	0.085	0.105	0.093	0.111	0.124	0.428	0.145	0.125	0.098	0.1	0.092	0.083	0.098	0.171	0.124	0.114	0.088	0.113	0.089	0.094	0.108	1.174	0.727	0.515	0.343	0.248	0.165	0.145	0.122	0.82	0.511	0.4	0.248	0.2	0.133	0.123	0.114
1899-12-31 00:36:14	50	0.231	0.144	0.123	0.098	0.1	0.093	0.085	0.093	0.162	0.124	0.106	0.085	0.107	0.095	0.112	0.126	0.377	0.145	0.123	0.098	0.098	0.092	0.082	0.1	0.171	0.126	0.116	0.088	0.114	0.091	0.095	0.109	1.217	0.758	0.536	0.358	0.254	0.17	0.146	0.125	0.858	0.535	0.419	0.257	0.206	0.138	0.125	0.116
1899-12-31 00:37:56	49.9	0.236	0.145	0.125	0.099	0.105	0.099	0.088	0.096	0.162	0.126	0.106	0.086	0.109	0.096	0.114	0.128	0.379	0.146	0.127	0.1	0.102	0.097	0.084	0.101	0.173	0.128	0.117	0.09	0.115	0.092	0.096	0.11	1.267	0.792	0.562	0.372	0.266	0.178	0.152	0.128	0.898	0.559	0.439	0.267	0.212	0.142	0.129	0.119
1899-12-31 00:39:38	49.9	0.235	0.143	0.122	0.097	0.101	0.094	0.084	0.095	0.161	0.125	0.106	0.085	0.109	0.096	0.114	0.126	0.376	0.145	0.124	0.098	0.099	0.092	0.083	0.101	0.171	0.128	0.116	0.088	0.116	0.092	0.096	0.11	1.312	0.822	0.582	0.385	0.271	0.178	0.152	0.128	0.934	0.581	0.458	0.275	0.217	0.143	0.129	0.119
1899-12-31 00:41:20	49.9	0.233	0.144	0.125	0.097	0.104	0.097	0.086	0.095	0.163	0.127	0.11	0.086	0.114	0.098	0.117	0.128	0.378	0.145	0.127	0.098	0.101	0.095	0.086	0.101	0.173	0.13	0.117	0.09	0.117	0.093	0.098	0.11	1.36	0.855	0.606	0.399	0.282	0.187	0.158	0.131	0.975	0.606	0.477	0.284	0.223	0.148	0.135	0.12
1899-12-31 00:43:02	49.9	0.235	0.142	0.123	0.097	0.102	0.096	0.085	0.095	0.162	0.123	0.106	0.084	0.111	0.096	0.114	0.127	0.378	0.144	0.125	0.098	0.1	0.094	0.085	0.1	0.172	0.126	0.115	0.088	0.116	0.091	0.095	0.11	1.404	0.885	0.628	0.412	0.288	0.19	0.159	0.132	1.012	0.626	0.495	0.292	0.227	0.149	0.133	0.121
1899-12-31 00:44:44	50	0.231	0.144	0.124	0.097	0.101	0.094	0.085	0.095	0.163	0.124	0.107	0.086	0.114	0.098	0.12	0.13	0.38	0.145	0.125	0.098	0.1	0.092	0.086	0.1	0.172	0.126	0.117	0.089	0.118	0.094	0.1	0.112	1.448	0.917	0.651	0.427	0.295	0.194	0.161	0.133	1.051	0.65	0.516	0.302	0.233	0.155	0.138	0.123
1899-12-31 00:46:26	50	0.236	0.145	0.126	0.099	0.106	0.099	0.088	0.098	0.164	0.125	0.108	0.087	0.112	0.098	0.117	0.13	0.388	0.146	0.127	0.1	0.103	0.096	0.09	0.103	0.174	0.126	0.118	0.089	0.119	0.095	0.1	0.112	1.495	0.95	0.675	0.442	0.307	0.202	0.168	0.138	1.092	0.673	0.536	0.311	0.239	0.159	0.141	0.124
1899-12-31 00:48:08	49.9	0.236	0.146	0.126	0.1	0.107	0.099	0.088	0.1	0.165	0.126	0.111	0.089	0.116	0.101	0.119	0.133	0.379	0.147	0.128	0.101	0.104	0.097	0.091	0.105	0.176	0.127	0.12	0.091	0.122	0.097	0.101	0.116	1.538	0.983	0.699	0.458	0.317	0.207	0.172	0.141	1.132	0.698	0.557	0.322	0.246	0.164	0.143	0.129
1899-12-31 00:49:50	50	0.24	0.144	0.123	0.098	0.103	0.097	0.086	0.098	0.165	0.126	0.11	0.088	0.117	0.1	0.12	0.132	0.378	0.146	0.126	0.099	0.102	0.095	0.089	0.102	0.174	0.127	0.119	0.091	0.121	0.095	0.101	0.115	1.581	1.011	0.719	0.47	0.323	0.21	0.171	0.14	1.17	0.72	0.576	0.33	0.251	0.165	0.146	0.128
1899-12-31 00:51:32	49.9	0.235	0.145	0.126	0.099	0.107	0.099	0.09	0.1	0.165	0.129	0.111	0.089	0.118	0.101	0.121	0.133	0.378	0.146	0.127	0.1	0.104	0.097	0.089	0.105	0.175	0.129	0.121	0.092	0.124	0.096	0.102	0.115	1.626	1.046	0.744	0.485	0.332	0.217	0.176	0.145	1.209	0.746	0.598	0.34	0.258	0.168	0.148	0.13
1899-12-31 00:53:14	49.9	0.235	0.145	0.124	0.099	0.105	0.097	0.088	0.098	0.165	0.126	0.111	0.088	0.119	0.1	0.122	0.133	0.378	0.146	0.126	0.099	0.102	0.095	0.091	0.103	0.175	0.127	0.12	0.092	0.122	0.096	0.103	0.116	1.67	1.075	0.764	0.499	0.338	0.219	0.177	0.145	1.247	0.767	0.615	0.349	0.261	0.172	0.151	0.131
1899-12-31 00:54:56	50	0.235	0.145	0.125	0.099	0.105	0.098	0.086	0.1	0.166	0.127	0.113	0.089	0.112	0.101	0.121	0.134	0.379	0.146	0.127	0.099	0.102	0.096	0.092	0.104	0.175	0.127	0.12	0.095	0.123	0.097	0.101	0.117	1.717	1.105	0.788	0.513	0.346	0.225	0.182	0.147	1.285	0.79	0.635	0.36	0.268	0.175	0.151	0.133
1899-12-31 00:56:38	50	0.234	0.144	0.125	0.099	0.108	0.099	0.089	0.101	0.164	0.128	0.112	0.09	0.119	0.103	0.122	0.136	0.378	0.146	0.129	0.1	0.103	0.098	0.093	0.105	0.176	0.13	0.121	0.094	0.125	0.098	0.103	0.118	1.766	1.139	0.812	0.527	0.356	0.231	0.185	0.15	1.326	0.815	0.656	0.368	0.274	0.18	0.155	0.135
1899-12-31 00:58:20	49.9	0.232	0.145	0.124	0.098	0.105	0.098	0.087	0.1	0.164	0.126	0.111	0.088	0.118	0.102	0.121	0.134	0.378	0.146	0.127	0.099	0.102	0.095	0.092	0.103	0.174	0.129	0.121	0.092	0.124	0.098	0.101	0.116	1.814	1.168	0.832	0.541	0.362	0.234	0.186	0.15	1.363	0.836	0.675	0.376	0.278	0.183	0.156	0.135
1899-12-31 01:00:02	49.9	0.23	0.145	0.126	0.099	0.11	0.099	0.089	0.102	0.166	0.128	0.113	0.09	0.122	0.103	0.124	0.139	0.378	0.146	0.129	0.101	0.106	0.098	0.093	0.106	0.177	0.13	0.123	0.094	0.126	0.099	0.105	0.122	1.86	1.202	0.858	0.555	0.373	0.241	0.191	0.154	1.404	0.862	0.697	0.386	0.285	0.187	0.161	0.139
1899-12-31 01:01:44	49.9	0.228	0.145	0.125	0.099	0.107	0.097	0.088	0.101	0.165	0.126	0.113	0.089	0.12	0.102	0.122	0.137	0.381	0.146	0.127	0.1	0.102	0.096	0.092	0.104	0.176	0.128	0.121	0.092	0.126	0.098	0.104	0.119	1.908	1.231	0.878	0.569	0.378	0.244	0.193	0.155	1.441	0.883	0.715	0.394	0.289	0.19	0.161	0.139
1899-12-31 01:03:26	50	0.23	0.145	0.127	0.098	0.104	0.099	0.09	0.103	0.164	0.129	0.113	0.089	0.114	0.103	0.124	0.136	0.378	0.146	0.13	0.1	0.101	0.097	0.092	0.107	0.175	0.129	0.122	0.093	0.126	0.099	0.104	0.117	1.956	1.264	0.903	0.583	0.386	0.249	0.196	0.158	1.479	0.908	0.734	0.403	0.295	0.193	0.164	0.138
1899-12-31 01:05:08	49.9	0.228	0.145	0.128	0.1	0.106	0.101	0.092	0.105	0.166	0.131	0.117	0.091	0.121	0.105	0.128	0.137	0.403	0.147	0.131	0.101	0.104	0.099	0.098	0.108	0.177	0.131	0.123	0.095	0.128	0.101	0.108	0.12	2.001	1.296	0.927	0.598	0.396	0.256	0.203	0.162	1.519	0.932	0.755	0.414	0.302	0.198	0.17	0.141
1899-12-31 01:06:50	49.9	0.229	0.145	0.126	0.1	0.106	0.1	0.087	0.103	0.165	0.128	0.112	0.09	0.12	0.104	0.125	0.136	0.379	0.146	0.128	0.1	0.101	0.097	0.093	0.105	0.174	0.129	0.121	0.094	0.126	0.1	0.104	0.118	2.041	1.327	0.947	0.611	0.401	0.258	0.202	0.161	1.554	0.954	0.773	0.422	0.305	0.2	0.169	0.14
1899-12-31 01:08:32	50	0.227	0.144	0.127	0.099	0.105	0.1	0.089	0.101	0.165	0.129	0.111	0.089	0.117	0.103	0.121	0.137	0.379	0.146	0.13	0.1	0.102	0.098	0.095	0.105	0.173	0.129	0.121	0.093	0.125	0.1	0.105	0.12	2.091	1.355	0.969	0.625	0.41	0.263	0.204	0.162	1.592	0.977	0.793	0.43	0.31	0.203	0.171	0.142
1899-12-31 01:10:14	49.9	0.232	0.145	0.128	0.101	0.106	0.102	0.089	0.106	0.165	0.131	0.117	0.091	0.123	0.106	0.126	0.138	0.379	0.146	0.131	0.102	0.104	0.099	0.096	0.108	0.177	0.132	0.124	0.095	0.129	0.102	0.107	0.121	2.125	1.388	0.994	0.64	0.42	0.27	0.209	0.167	1.633	1.002	0.815	0.441	0.317	0.208	0.174	0.144
1899-12-31 01:11:56	49.9	0.23	0.144	0.126	0.098	0.105	0.099	0.087	0.103	0.163	0.128	0.113	0.09	0.118	0.104	0.126	0.138	0.379	0.146	0.128	0.099	0.102	0.097	0.092	0.106	0.175	0.128	0.122	0.094	0.127	0.1	0.106	0.118	2.17	1.416	1.013	0.653	0.426	0.272	0.208	0.166	1.668	1.022	0.833	0.449	0.321	0.208	0.175	0.144
1899-12-31 01:13:38	49.9	0.227	0.145	0.128	0.101	0.109	0.101	0.09	0.106	0.165	0.131	0.117	0.092	0.121	0.106	0.128	0.14	0.38	0.146	0.13	0.101	0.104	0.1	0.097	0.109	0.176	0.131	0.124	0.099	0.128	0.102	0.107	0.12	2.215	1.449	1.037	0.667	0.436	0.279	0.214	0.171	1.708	1.047	0.855	0.461	0.329	0.214	0.178	0.147
1899-12-31 01:15:20	49.9	0.227	0.145	0.127	0.1	0.11	0.101	0.09	0.107	0.164	0.128	0.114	0.09	0.12	0.105	0.128	0.139	0.381	0.146	0.131	0.101	0.105	0.099	0.096	0.108	0.173	0.129	0.123	0.094	0.129	0.101	0.108	0.12	2.263	1.479	1.06	0.682	0.442	0.283	0.218	0.171	1.744	1.068	0.874	0.467	0.332	0.217	0.181	0.147
1899-12-31 01:17:02	49.9	0.227	0.145	0.128	0.101	0.111	0.102	0.09	0.106	0.164	0.13	0.112	0.092	0.122	0.107	0.127	0.141	0.38	0.146	0.131	0.101	0.106	0.1	0.097	0.11	0.175	0.13	0.124	0.096	0.131	0.102	0.108	0.122	2.306	1.51	1.083	0.695	0.451	0.288	0.22	0.175	1.785	1.092	0.894	0.477	0.34	0.221	0.182	0.15
1899-12-31 01:18:44	49.9	0.226	0.144	0.126	0.099	0.106	0.1	0.088	0.107	0.164	0.13	0.113	0.09	0.119	0.104	0.125	0.139	0.38	0.145	0.128	0.099	0.103	0.098	0.095	0.108	0.173	0.129	0.122	0.095	0.128	0.1	0.106	0.122	2.348	1.537	1.102	0.708	0.457	0.289	0.22	0.174	1.82	1.115	0.911	0.484	0.342	0.221	0.182	0.149
1899-12-31 01:20:26	49.9	0.227	0.146	0.129	0.101	0.112	0.103	0.092	0.107	0.165	0.13	0.116	0.091	0.123	0.106	0.127	0.14	0.382	0.147	0.131	0.102	0.106	0.101	0.097	0.11	0.176	0.13	0.123	0.096	0.13	0.102	0.108	0.121	2.395	1.572	1.127	0.724	0.467	0.298	0.226	0.177	1.862	1.138	0.932	0.493	0.348	0.227	0.186	0.151
1899-12-31 01:22:08	49.9	0.227	0.145	0.128	0.1	0.109	0.102	0.091	0.106	0.165	0.132	0.113	0.091	0.123	0.107	0.128	0.14	0.383	0.147	0.131	0.1	0.105	0.1	0.095	0.109	0.174	0.131	0.121	0.097	0.13	0.102	0.108	0.121	2.439	1.603	1.149	0.737	0.474	0.3	0.226	0.178	1.896	1.162	0.951	0.504	0.354	0.23	0.189	0.153
1899-12-31 01:23:50	49.9	0.226	0.145	0.127	0.1	0.109	0.101	0.09	0.105	0.166	0.13	0.117	0.091	0.124	0.106	0.128	0.141	0.466	0.147	0.129	0.101	0.104	0.099	0.098	0.108	0.176	0.129	0.123	0.095	0.13	0.102	0.108	0.122	2.487	1.632	1.169	0.75	0.48	0.304	0.23	0.179	1.937	1.183	0.972	0.511	0.359	0.233	0.191	0.152
1899-12-31 01:25:32	49.9	0.226	0.145	0.13	0.101	0.111	0.102	0.093	0.107	0.166	0.13	0.116	0.091	0.122	0.106	0.13	0.141	0.454	0.147	0.131	0.102	0.107	0.101	0.098	0.11	0.177	0.132	0.123	0.095	0.13	0.102	0.109	0.123	2.535	1.664	1.193	0.765	0.491	0.311	0.233	0.182	1.977	1.207	0.992	0.52	0.364	0.235	0.192	0.154
1899-12-31 01:27:14	49.9	0.226	0.146	0.13	0.102	0.112	0.103	0.093	0.106	0.168	0.133	0.115	0.093	0.124	0.107	0.13	0.142	0.394	0.147	0.133	0.102	0.108	0.101	0.1	0.109	0.178	0.132	0.125	0.096	0.132	0.102	0.11	0.123	2.57	1.694	1.216	0.779	0.5	0.315	0.239	0.184	2.015	1.231	1.013	0.53	0.37	0.239	0.195	0.155
1899-12-31 01:28:56	49.9	0.238	0.146	0.13	0.102	0.112	0.102	0.092	0.106	0.167	0.132	0.116	0.092	0.123	0.108	0.132	0.142	0.397	0.147	0.132	0.102	0.108	0.1	0.098	0.109	0.177	0.132	0.125	0.095	0.131	0.103	0.111	0.123	2.619	1.725	1.238	0.793	0.508	0.319	0.239	0.185	2.053	1.253	1.033	0.538	0.374	0.242	0.198	0.156
1899-12-31 01:30:38	50	0.226	0.146	0.129	0.102	0.112	0.103	0.093	0.106	0.166	0.13	0.114	0.092	0.127	0.107	0.129	0.142	0.391	0.147	0.132	0.102	0.108	0.1	0.098	0.109	0.177	0.13	0.125	0.096	0.131	0.103	0.11	0.123	2.667	1.756	1.259	0.806	0.515	0.323	0.241	0.187	2.091	1.275	1.051	0.547	0.38	0.245	0.198	0.157
1899-12-31 01:32:20	50	0.226	0.146	0.13	0.102	0.113	0.104	0.092	0.108	0.167	0.132	0.118	0.094	0.125	0.107	0.129	0.142	0.44	0.147	0.132	0.102	0.108	0.102	0.098	0.111	0.178	0.132	0.126	0.097	0.132	0.103	0.11	0.124	2.712	1.786	1.282	0.82	0.522	0.328	0.245	0.189	2.129	1.3	1.072	0.556	0.386	0.248	0.201	0.158
1899-12-31 01:34:02	50	0.225	0.145	0.128	0.101	0.11	0.102	0.091	0.106	0.166	0.131	0.114	0.093	0.127	0.107	0.131	0.143	0.385	0.147	0.131	0.102	0.107	0.1	0.097	0.109	0.177	0.131	0.125	0.097	0.131	0.103	0.11	0.124	2.755	1.813	1.302	0.834	0.528	0.331	0.247	0.19	2.166	1.321	1.091	0.564	0.39	0.252	0.203	0.159
1899-12-31 01:35:44	49.9	0.225	0.145	0.13	0.102	0.116	0.105	0.094	0.109	0.166	0.132	0.117	0.094	0.127	0.108	0.132	0.143	0.383	0.147	0.134	0.102	0.11	0.102	0.097	0.112	0.178	0.132	0.126	0.098	0.131	0.103	0.111	0.124	2.801	1.845	1.326	0.848	0.539	0.338	0.251	0.193	2.203	1.346	1.112	0.574	0.395	0.254	0.205	0.159
1899-12-31 01:37:26	49.9	0.225	0.146	0.131	0.102	0.117	0.105	0.095	0.11	0.168	0.135	0.119	0.094	0.125	0.109	0.134	0.144	0.381	0.147	0.134	0.103	0.111	0.102	0.101	0.112	0.179	0.134	0.126	0.098	0.133	0.105	0.113	0.126	2.847	1.876	1.35	0.862	0.547	0.342	0.256	0.196	2.245	1.37	1.132	0.584	0.401	0.257	0.208	0.162
1899-12-31 01:39:08	49.9	0.226	0.147	0.131	0.102	0.115	0.105	0.095	0.11	0.168	0.134	0.118	0.094	0.123	0.109	0.132	0.147	0.388	0.148	0.134	0.103	0.11	0.102	0.1	0.112	0.179	0.133	0.126	0.098	0.135	0.105	0.113	0.128	2.899	1.907	1.37	0.875	0.554	0.346	0.256	0.197	2.28	1.392	1.15	0.592	0.406	0.261	0.209	0.164
1899-12-31 01:40:50	49.9	0.225	0.145	0.129	0.1	0.111	0.102	0.092	0.107	0.165	0.131	0.118	0.092	0.122	0.108	0.128	0.145	0.378	0.146	0.132	0.1	0.107	0.101	0.097	0.111	0.176	0.132	0.124	0.096	0.132	0.103	0.11	0.124	2.939	1.934	1.391	0.887	0.558	0.348	0.256	0.196	2.317	1.412	1.168	0.599	0.408	0.263	0.209	0.163
1899-12-31 01:42:32	49.9	0.226	0.146	0.13	0.102	0.115	0.105	0.094	0.109	0.169	0.134	0.118	0.094	0.126	0.109	0.129	0.144	0.38	0.147	0.134	0.103	0.109	0.103	0.1	0.112	0.178	0.133	0.127	0.098	0.135	0.104	0.111	0.125	2.974	1.966	1.413	0.902	0.568	0.355	0.261	0.199	2.356	1.438	1.19	0.609	0.416	0.267	0.212	0.164
1899-12-31 01:44:14	49.9	0.249	0.146	0.132	0.103	0.115	0.106	0.094	0.11	0.168	0.133	0.12	0.094	0.126	0.109	0.13	0.145	0.386	0.147	0.135	0.104	0.11	0.102	0.1	0.114	0.179	0.132	0.127	0.099	0.135	0.105	0.112	0.126	3.02	1.994	1.436	0.916	0.576	0.359	0.264	0.202	2.394	1.46	1.21	0.618	0.422	0.269	0.214	0.165
1899-12-31 01:45:56	49.9	0.247	0.145	0.129	0.102	0.112	0.103	0.092	0.109	0.167	0.132	0.117	0.093	0.126	0.109	0.132	0.146	0.379	0.147	0.132	0.102	0.107	0.101	0.1	0.113	0.177	0.133	0.125	0.098	0.133	0.104	0.112	0.126	3.063	2.023	1.455	0.928	0.581	0.361	0.265	0.201	2.43	1.482	1.227	0.625	0.424	0.272	0.215	0.166
1899-12-31 01:47:38	49.9	0.259	0.146	0.131	0.104	0.117	0.107	0.097	0.111	0.166	0.134	0.121	0.095	0.129	0.111	0.136	0.148	0.399	0.147	0.134	0.105	0.111	0.103	0.101	0.114	0.179	0.133	0.129	0.099	0.137	0.105	0.114	0.127	3.108	2.057	1.478	0.944	0.591	0.368	0.269	0.206	2.47	1.507	1.25	0.635	0.432	0.275	0.219	0.169
1899-12-31 01:49:20	49.9	0.253	0.146	0.129	0.102	0.112	0.106	0.093	0.11	0.167	0.132	0.118	0.094	0.127	0.11	0.132	0.145	0.395	0.147	0.132	0.103	0.108	0.102	0.1	0.114	0.178	0.132	0.126	0.098	0.135	0.105	0.113	0.125	3.15	2.084	1.498	0.956	0.596	0.371	0.27	0.205	2.508	1.528	1.267	0.642	0.435	0.278	0.22	0.167
1899-12-31 01:51:02	49.9	0.261	0.146	0.129	0.103	0.114	0.106	0.093	0.109	0.167	0.133	0.118	0.095	0.126	0.11	0.132	0.146	0.38	0.148	0.133	0.103	0.108	0.102	0.1	0.113	0.179	0.132	0.127	0.099	0.134	0.105	0.112	0.127	3.208	2.114	1.523	0.97	0.603	0.375	0.273	0.206	2.546	1.551	1.286	0.652	0.44	0.28	0.221	0.169
1899-12-31 01:52:44	49.9	0.241	0.146	0.13	0.102	0.114	0.105	0.094	0.109	0.167	0.134	0.12	0.096	0.126	0.111	0.134	0.145	0.381	0.147	0.134	0.102	0.108	0.102	0.1	0.113	0.178	0.132	0.125	0.099	0.134	0.105	0.111	0.126	3.22	2.142	1.546	0.983	0.611	0.379	0.275	0.207	2.582	1.573	1.304	0.659	0.443	0.284	0.223	0.169
1899-12-31 01:54:26	49.9	0.224	0.146	0.132	0.104	0.116	0.107	0.096	0.112	0.168	0.137	0.121	0.097	0.133	0.112	0.139	0.15	0.38	0.148	0.135	0.105	0.11	0.104	0.101	0.116	0.18	0.134	0.128	0.1	0.138	0.107	0.115	0.129	3.259	2.175	1.568	0.998	0.619	0.385	0.279	0.212	2.623	1.599	1.326	0.669	0.451	0.288	0.226	0.173
1899-12-31 01:56:08	50	0.223	0.147	0.133	0.104	0.116	0.108	0.095	0.111	0.168	0.133	0.119	0.094	0.127	0.11	0.134	0.148	0.381	0.148	0.136	0.105	0.11	0.105	0.101	0.114	0.179	0.132	0.127	0.098	0.134	0.105	0.112	0.128	3.331	2.205	1.59	1.011	0.627	0.389	0.281	0.212	2.661	1.618	1.344	0.676	0.454	0.288	0.226	0.172
1899-12-31 01:57:50	49.9	0.225	0.146	0.132	0.104	0.118	0.11	0.096	0.113	0.168	0.136	0.12	0.097	0.13	0.112	0.135	0.15	0.382	0.148	0.136	0.106	0.111	0.106	0.099	0.117	0.18	0.134	0.127	0.1	0.138	0.106	0.114	0.13	3.346	2.235	1.612	1.025	0.635	0.394	0.284	0.214	2.695	1.644	1.364	0.686	0.461	0.293	0.229	0.174
1899-12-31 01:59:32	49.9	0.224	0.146	0.131	0.103	0.114	0.107	0.095	0.111	0.168	0.136	0.121	0.095	0.128	0.112	0.137	0.148	0.381	0.148	0.133	0.103	0.109	0.103	0.102	0.113	0.18	0.136	0.126	0.1	0.136	0.106	0.116	0.127	3.426	2.265	1.631	1.037	0.64	0.396	0.286	0.213	2.729	1.666	1.381	0.694	0.464	0.295	0.231	0.174
1899-12-31 02:01:14	50	0.222	0.146	0.132	0.103	0.12	0.11	0.097	0.114	0.167	0.136	0.12	0.096	0.129	0.113	0.136	0.15	0.392	0.148	0.134	0.105	0.111	0.106	0.102	0.117	0.18	0.135	0.129	0.101	0.139	0.107	0.115	0.131	3.469	2.295	1.654	1.051	0.649	0.402	0.289	0.218	2.774	1.691	1.403	0.703	0.47	0.297	0.232	0.176
1899-12-31 02:02:56	49.9	0.223	0.146	0.131	0.102	0.115	0.106	0.095	0.11	0.167	0.134	0.121	0.096	0.128	0.111	0.132	0.151	0.385	0.148	0.133	0.104	0.109	0.103	0.1	0.113	0.179	0.133	0.128	0.099	0.136	0.106	0.113	0.131	3.516	2.322	1.674	1.063	0.654	0.404	0.289	0.216	2.802	1.71	1.42	0.709	0.472	0.3	0.232	0.176
1899-12-31 02:04:38	49.9	0.221	0.147	0.134	0.106	0.121	0.109	0.099	0.114	0.169	0.138	0.124	0.097	0.13	0.114	0.139	0.152	0.382	0.148	0.136	0.107	0.113	0.105	0.103	0.117	0.182	0.136	0.13	0.102	0.139	0.109	0.117	0.131	3.575	2.353	1.698	1.079	0.666	0.41	0.294	0.22	2.844	1.737	1.442	0.72	0.48	0.305	0.237	0.178
1899-12-31 02:06:20	50	0.22	0.145	0.131	0.103	0.116	0.105	0.095	0.11	0.167	0.134	0.12	0.095	0.127	0.11	0.133	0.147	0.384	0.147	0.133	0.103	0.109	0.102	0.102	0.113	0.179	0.134	0.127	0.1	0.135	0.106	0.113	0.128	3.646	2.382	1.717	1.089	0.668	0.411	0.294	0.218	2.876	1.755	1.457	0.727	0.482	0.305	0.235	0.176
1899-12-31 02:08:02	49.9	0.222	0.146	0.134	0.105	0.12	0.109	0.098	0.114	0.168	0.137	0.124	0.098	0.131	0.113	0.14	0.153	0.387	0.148	0.136	0.105	0.112	0.106	0.1	0.118	0.181	0.137	0.129	0.104	0.14	0.108	0.116	0.131	3.628	2.416	1.74	1.104	0.677	0.418	0.299	0.223	2.926	1.78	1.478	0.738	0.49	0.309	0.238	0.18
1899-12-31 02:09:44	49.9	0.221	0.146	0.133	0.104	0.116	0.108	0.097	0.113	0.168	0.135	0.12	0.096	0.132	0.113	0.136	0.15	0.389	0.148	0.135	0.105	0.11	0.105	0.099	0.117	0.179	0.134	0.129	0.1	0.137	0.107	0.114	0.13	3.711	2.443	1.761	1.116	0.684	0.42	0.298	0.223	2.954	1.801	1.496	0.743	0.492	0.31	0.239	0.179
1899-12-31 02:11:26	49.9	0.221	0.146	0.133	0.105	0.118	0.107	0.098	0.114	0.168	0.136	0.123	0.095	0.129	0.112	0.134	0.15	0.39	0.147	0.135	0.105	0.111	0.105	0.101	0.118	0.18	0.136	0.128	0.099	0.136	0.106	0.114	0.13	3.747	2.472	1.782	1.131	0.691	0.425	0.302	0.225	3.004	1.825	1.514	0.75	0.496	0.313	0.24	0.179
1899-12-31 02:13:08	50	0.22	0.146	0.134	0.105	0.116	0.109	0.096	0.113	0.168	0.136	0.121	0.096	0.128	0.113	0.137	0.151	0.409	0.148	0.134	0.105	0.111	0.106	0.099	0.116	0.18	0.137	0.127	0.1	0.136	0.107	0.116	0.129	3.743	2.5	1.802	1.143	0.698	0.428	0.303	0.226	3.041	1.848	1.532	0.759	0.5	0.316	0.242	0.18
1899-12-31 02:14:50	49.9	0.22	0.146	0.134	0.104	0.117	0.108	0.098	0.113	0.169	0.136	0.122	0.098	0.13	0.114	0.139	0.152	0.386	0.148	0.135	0.105	0.109	0.105	0.099	0.117	0.181	0.134	0.128	0.1	0.138	0.108	0.117	0.13	3.797	2.53	1.825	1.156	0.704	0.432	0.307	0.227	3.067	1.868	1.552	0.767	0.506	0.32	0.244	0.182
1899-12-31 02:16:32	49.9	0.22	0.147	0.136	0.105	0.121	0.111	0.1	0.117	0.169	0.138	0.124	0.099	0.134	0.115	0.14	0.153	0.441	0.149	0.138	0.106	0.113	0.108	0.101	0.12	0.182	0.137	0.131	0.103	0.14	0.109	0.119	0.133	3.817	2.557	1.85	1.17	0.714	0.438	0.311	0.23	3.106	1.894	1.573	0.777	0.512	0.322	0.247	0.184
1899-12-31 02:18:14	49.9	0.22	0.147	0.133	0.104	0.116	0.109	0.098	0.113	0.168	0.136	0.123	0.098	0.135	0.114	0.139	0.153	0.422	0.148	0.135	0.104	0.11	0.105	0.103	0.116	0.181	0.136	0.129	0.102	0.139	0.109	0.117	0.132	3.878	2.584	1.867	1.181	0.718	0.44	0.311	0.229	3.121	1.914	1.59	0.784	0.516	0.324	0.247	0.183
1899-12-31 02:19:56	49.9	0.22	0.148	0.136	0.106	0.124	0.112	0.101	0.116	0.169	0.139	0.127	0.1	0.137	0.115	0.143	0.156	0.407	0.149	0.138	0.107	0.115	0.11	0.101	0.12	0.183	0.138	0.131	0.104	0.143	0.11	0.119	0.134	OVRFLW	2.618	1.891	1.196	0.73	0.447	0.314	0.234	3.173	1.942	1.611	0.795	0.524	0.327	0.25	0.188
1899-12-31 02:21:38	49.9	0.22	0.147	0.133	0.105	0.116	0.11	0.098	0.114	0.17	0.137	0.123	0.097	0.133	0.114	0.139	0.154	0.402	0.149	0.136	0.105	0.111	0.107	0.103	0.117	0.182	0.135	0.13	0.101	0.139	0.109	0.118	0.133	3.92	2.648	1.91	1.207	0.733	0.448	0.315	0.232	3.229	1.96	1.627	0.799	0.524	0.329	0.25	0.187
1899-12-31 02:23:20	49.9	0.221	0.148	0.136	0.106	0.121	0.112	0.1	0.115	0.169	0.139	0.124	0.099	0.129	0.115	0.141	0.153	0.443	0.149	0.138	0.107	0.112	0.108	0.104	0.117	0.184	0.138	0.13	0.102	0.14	0.11	0.118	0.134	OVRFLW	2.679	1.933	1.222	0.739	0.453	0.32	0.234	3.24	1.984	1.646	0.808	0.529	0.332	0.252	0.187
1899-12-31 02:25:02	49.9	0.219	0.148	0.136	0.107	0.125	0.114	0.1	0.116	0.17	0.139	0.124	0.1	0.136	0.116	0.142	0.156	0.434	0.15	0.136	0.109	0.113	0.11	0.1	0.12	0.182	0.138	0.132	0.103	0.141	0.111	0.12	0.135	OVRFLW	2.71	1.953	1.236	0.747	0.458	0.321	0.237	3.29	2.008	1.665	0.818	0.535	0.336	0.254	0.188
1899-12-31 02:26:44	49.9	0.22	0.148	0.136	0.106	0.123	0.114	0.099	0.115	0.169	0.139	0.121	0.098	0.138	0.116	0.141	0.154	0.395	0.149	0.137	0.107	0.114	0.109	0.102	0.12	0.18	0.138	0.13	0.102	0.14	0.11	0.118	0.133	OVRFLW	2.738	1.975	1.248	0.755	0.461	0.323	0.237	3.335	2.03	1.681	0.824	0.539	0.337	0.255	0.189
1899-12-31 02:28:26	49.9	0.22	0.149	0.137	0.108	0.128	0.116	0.101	0.117	0.171	0.14	0.124	0.101	0.134	0.118	0.143	0.16	0.457	0.15	0.138	0.109	0.117	0.11	0.103	0.121	0.183	0.139	0.133	0.104	0.143	0.112	0.12	0.138	OVRFLW	2.763	1.997	1.262	0.763	0.466	0.326	0.24	3.351	2.052	1.702	0.833	0.545	0.342	0.257	0.192
1899-12-31 02:30:08	49.9	0.218	0.147	0.134	0.105	0.12	0.112	0.099	0.115	0.17	0.139	0.124	0.098	0.135	0.115	0.14	0.156	0.435	0.149	0.135	0.106	0.112	0.107	0.103	0.118	0.182	0.137	0.131	0.102	0.14	0.11	0.118	0.135	OVRFLW	2.789	2.016	1.272	0.766	0.467	0.326	0.238	3.406	2.072	1.719	0.84	0.547	0.341	0.256	0.19
1899-12-31 02:31:50	49.9	0.217	0.147	0.137	0.106	0.122	0.113	0.1	0.115	0.169	0.139	0.124	0.099	0.136	0.117	0.142	0.156	0.45	0.149	0.136	0.107	0.114	0.109	0.103	0.118	0.183	0.139	0.131	0.103	0.144	0.11	0.12	0.136	OVRFLW	2.821	2.037	1.285	0.774	0.472	0.33	0.24	3.458	2.098	1.737	0.848	0.554	0.344	0.259	0.191
1899-12-31 02:33:32	49.9	0.218	0.147	0.135	0.105	0.12	0.11	0.1	0.116	0.171	0.137	0.124	0.099	0.133	0.117	0.142	0.157	0.442	0.149	0.136	0.105	0.113	0.106	0.105	0.117	0.183	0.136	0.132	0.102	0.141	0.11	0.12	0.135	OVRFLW	2.85	2.057	1.297	0.781	0.474	0.332	0.239	3.486	2.116	1.755	0.854	0.555	0.346	0.259	0.192
1899-12-31 02:35:14	50	0.217	0.146	0.137	0.106	0.123	0.113	0.099	0.117	0.169	0.137	0.127	0.1	0.137	0.116	0.142	0.158	0.434	0.148	0.137	0.106	0.115	0.108	0.104	0.119	0.183	0.136	0.131	0.102	0.144	0.11	0.119	0.136	OVRFLW	2.877	2.08	1.31	0.788	0.478	0.334	0.242	3.52	2.136	1.772	0.862	0.562	0.348	0.26	0.194
1899-12-31 02:36:56	49.9	0.218	0.147	0.135	0.106	0.124	0.112	0.099	0.116	0.17	0.138	0.125	0.099	0.135	0.117	0.138	0.159	0.444	0.15	0.138	0.107	0.114	0.108	0.105	0.119	0.184	0.137	0.133	0.102	0.141	0.111	0.117	0.137	OVRFLW	2.904	2.101	1.323	0.794	0.482	0.334	0.243	3.574	2.162	1.791	0.87	0.564	0.352	0.261	0.194
1899-12-31 02:38:38	49.9	0.219	0.148	0.137	0.108	0.125	0.116	0.104	0.119	0.171	0.14	0.125	0.101	0.137	0.118	0.142	0.159	0.418	0.15	0.139	0.109	0.117	0.111	0.105	0.122	0.184	0.14	0.132	0.104	0.144	0.112	0.121	0.136	OVRFLW	2.94	2.121	1.337	0.803	0.487	0.339	0.247	3.624	2.186	1.808	0.879	0.572	0.355	0.264	0.195
1899-12-31 02:40:20	50	0.218	0.149	0.139	0.109	0.126	0.116	0.104	0.12	0.171	0.14	0.128	0.103	0.135	0.119	0.145	0.161	0.425	0.15	0.14	0.11	0.116	0.111	0.107	0.122	0.185	0.139	0.134	0.106	0.146	0.112	0.123	0.139	OVRFLW	2.957	2.145	1.35	0.809	0.491	0.343	0.248	3.642	2.209	1.827	0.889	0.578	0.358	0.266	0.198
1899-12-31 02:42:02	49.9	0.217	0.148	0.136	0.106	0.123	0.111	0.101	0.118	0.17	0.139	0.127	0.101	0.135	0.117	0.142	0.158	0.408	0.149	0.139	0.106	0.113	0.107	0.105	0.121	0.184	0.139	0.132	0.103	0.142	0.112	0.121	0.136	OVRFLW	2.987	2.165	1.359	0.813	0.493	0.343	0.247	3.644	2.228	1.842	0.893	0.577	0.359	0.266	0.196
1899-12-31 02:43:44	49.9	0.217	0.148	0.137	0.107	0.123	0.113	0.101	0.119	0.172	0.14	0.127	0.101	0.14	0.117	0.146	0.162	0.412	0.149	0.139	0.108	0.115	0.109	0.105	0.121	0.184	0.14	0.134	0.104	0.144	0.111	0.123	0.14	OVRFLW	3.029	2.185	1.374	0.822	0.498	0.345	0.249	3.687	2.25	1.862	0.901	0.583	0.361	0.268	0.198
1899-12-31 02:45:26	49.9	0.217	0.147	0.135	0.106	0.123	0.112	0.101	0.118	0.17	0.138	0.125	0.101	0.138	0.117	0.141	0.158	0.419	0.149	0.137	0.106	0.113	0.108	0.104	0.121	0.184	0.139	0.131	0.103	0.143	0.111	0.122	0.136	OVRFLW	3.043	2.203	1.385	0.826	0.5	0.345	0.249	3.718	2.273	1.877	0.907	0.586	0.364	0.269	0.197
1899-12-31 02:47:08	49.9	0.218	0.148	0.139	0.109	0.124	0.118	0.105	0.123	0.172	0.141	0.131	0.103	0.141	0.121	0.148	0.162	0.406	0.15	0.142	0.11	0.116	0.114	0.107	0.126	0.186	0.139	0.135	0.106	0.146	0.114	0.124	0.14	OVRFLW	3.082	2.228	1.4	0.835	0.507	0.35	0.255	3.741	2.296	1.898	0.918	0.594	0.368	0.273	0.201
1899-12-31 02:48:50	49.9	0.219	0.148	0.137	0.108	0.121	0.117	0.104	0.122	0.17	0.139	0.127	0.102	0.132	0.119	0.143	0.16	0.433	0.15	0.139	0.109	0.115	0.112	0.102	0.124	0.183	0.139	0.133	0.105	0.145	0.113	0.122	0.139	OVRFLW	3.113	2.246	1.411	0.84	0.509	0.351	0.253	3.746	2.316	1.913	0.924	0.595	0.369	0.272	0.2
1899-12-31 02:50:32	49.9	0.218	0.148	0.14	0.109	0.127	0.118	0.107	0.124	0.17	0.143	0.128	0.104	0.141	0.121	0.148	0.161	0.404	0.15	0.14	0.111	0.115	0.114	0.105	0.127	0.183	0.142	0.135	0.107	0.149	0.115	0.123	0.139	OVRFLW	3.13	2.267	1.425	0.846	0.514	0.354	0.257	3.828	2.345	1.931	0.934	0.604	0.373	0.274	0.201
1899-12-31 02:52:14	50	0.217	0.146	0.136	0.106	0.12	0.112	0.102	0.117	0.169	0.138	0.124	0.101	0.136	0.117	0.143	0.156	0.403	0.149	0.138	0.107	0.111	0.108	0.103	0.12	0.182	0.138	0.131	0.103	0.142	0.111	0.12	0.134	OVRFLW	3.159	2.285	1.434	0.85	0.513	0.353	0.252	3.85	2.36	1.946	0.937	0.602	0.372	0.271	0.196
1899-12-31 02:53:56	50	0.22	0.149	0.14	0.11	0.131	0.118	0.104	0.121	0.172	0.141	0.129	0.104	0.143	0.121	0.15	0.165	0.43	0.151	0.142	0.111	0.117	0.113	0.107	0.124	0.186	0.141	0.136	0.106	0.148	0.115	0.124	0.142	OVRFLW	3.19	2.31	1.45	0.861	0.52	0.358	0.257	3.933	2.387	1.966	0.947	0.61	0.377	0.276	0.204
1899-12-31 02:55:38	49.9	0.217	0.148	0.137	0.106	0.125	0.115	0.102	0.119	0.17	0.14	0.128	0.101	0.135	0.118	0.146	0.158	0.456	0.15	0.134	0.108	0.113	0.11	0.102	0.124	0.183	0.14	0.134	0.103	0.143	0.111	0.12	0.136	OVRFLW	3.214	2.324	1.46	0.862	0.521	0.357	0.257	3.896	2.404	1.981	0.952	0.61	0.375	0.274	0.199
1899-12-31 02:57:20	49.9	0.22	0.148	0.139	0.108	0.127	0.119	0.103	0.121	0.17	0.141	0.127	0.104	0.139	0.12	0.144	0.16	0.475	0.151	0.14	0.109	0.114	0.114	0.104	0.124	0.184	0.141	0.133	0.106	0.144	0.113	0.121	0.137	OVRFLW	3.23	2.349	1.473	0.871	0.527	0.361	0.259	OVRFLW	2.43	1.997	0.962	0.615	0.379	0.277	0.202
1899-12-31 02:59:02	49.9	0.219	0.148	0.139	0.108	0.128	0.121	0.105	0.121	0.172	0.141	0.129	0.104	0.14	0.122	0.149	0.166	0.446	0.151	0.141	0.11	0.116	0.115	0.107	0.124	0.187	0.139	0.136	0.104	0.147	0.115	0.125	0.144	OVRFLW	3.278	2.371	1.484	0.878	0.531	0.363	0.26	OVRFLW	2.45	2.016	0.968	0.623	0.382	0.279	0.206
[truncated: 206 more columns]
