# Supplementary material for: Functional control of a 0.5 MDa TET aminopeptidase by a flexible loop revealed by MAS NMR
Source: Nat Commun. 2022 Apr 8;13:1927. doi: 10.1038/s41467-022-29423-0 (PMC8993905; doi:10.1038/s41467-022-29423-0)
Supplement: Supplementary file 4 — Source data [file 41467_2022_29423_MOESM4_ESM.gz › source_data_2022/figure_4B-C/4B/README.txt]

Two different stock solutions were used
A1: 8.6 mM doing several 1/2 dilution from it.

A2: 6 mM doing several 1/2 dilution from it.

In the plate, the order are the following:
Columns:
1,2 control
3,4 TET2 WT
5,6 TET2 C269A
7,8 TET2 H123F
9,10 TET2 H123K
11,12 TET2 H123Y
13,14 TET2 P121K123
15,16 TET2 P121GP122G

The rows:
A: 8.6 mM
B: 4.8 mM
C:B/2
D:C/2
E:D/2
F:E/2
G:F/2
H:H/2
I: 6mM
J: 3mM
K:J/2
L:K/2
M:L/2
N:M/2
O:N/2
P:O/2
