# Supplementary material for: Functional control of a 0.5 MDa TET aminopeptidase by a flexible loop revealed by MAS NMR
Source: Nat Commun. 2022 Apr 8;13:1927. doi: 10.1038/s41467-022-29423-0 (PMC8993905; doi:10.1038/s41467-022-29423-0)
Supplement: Supplementary file 4 — Source data [file 41467_2022_29423_MOESM4_ESM.gz › source_data_2022/figure_4B-C/4C/31_03_2017.xls]

## Sheet: Feuil1
Time	T° 410	A2	A3	A4	B3	A5	A6	A7	A8	A9	A10	A11	A12	A13	A14	A15	A16	A17	A18	A19	A20	A21	A22	A23	A24	A1	B1	B2	B4	B5	B6	B7	B8	B9	B10	B11	B12	B13	B14	B15	B16	B17	B18	B19	B20	B21	B22	B23	B24
1899-12-31 00:00:32	49.9	0.097	0.095	0.103	0.106	0.103	0.09	0.094	0.092	0.095	0.094	0.095	0.098	0.095	0.099	0.109	0.095	0.104								0.083	0.095	0.101	0.121	0.1	0.121	0.097	0.095	0.084	0.107	0.114	0.098	0.099	0.105	0.086	0.089	0.087
1899-12-31 00:01:38	50	0.096	0.094	0.102	0.101	0.102	0.09	0.093	0.091	0.095	0.094	0.095	0.098	0.095	0.099	0.103	0.095	0.1								0.081	0.092	0.099	0.116	0.096	0.117	0.095	0.093	0.083	0.105	0.11	0.095	0.096	0.102	0.085	0.088	0.086
1899-12-31 00:02:44	49.9	0.096	0.094	0.1	0.103	0.1	0.09	0.093	0.092	0.096	0.093	0.095	0.098	0.095	0.1	0.106	0.096	0.101								0.081	0.092	0.102	0.116	0.096	0.116	0.095	0.093	0.083	0.105	0.11	0.096	0.097	0.102	0.085	0.088	0.086
1899-12-31 00:03:50	49.9	0.095	0.095	0.099	0.105	0.1	0.09	0.093	0.092	0.096	0.094	0.095	0.098	0.095	0.099	0.105	0.096	0.101								0.081	0.092	0.103	0.116	0.096	0.116	0.095	0.093	0.084	0.105	0.111	0.097	0.097	0.102	0.085	0.088	0.086
1899-12-31 00:04:56	49.9	0.094	0.095	0.099	0.101	0.1	0.09	0.093	0.092	0.096	0.095	0.095	0.098	0.095	0.099	0.103	0.096	0.1								0.08	0.09	0.102	0.113	0.093	0.114	0.093	0.091	0.083	0.102	0.107	0.094	0.095	0.099	0.085	0.087	0.087
1899-12-31 00:06:02	49.9	0.095	0.095	0.099	0.102	0.098	0.091	0.093	0.092	0.097	0.095	0.095	0.099	0.096	0.1	0.104	0.096	0.101								0.081	0.091	0.103	0.114	0.093	0.114	0.094	0.092	0.083	0.104	0.109	0.096	0.096	0.101	0.085	0.088	0.087
1899-12-31 00:07:08	49.9	0.094	0.095	0.099	0.1	0.096	0.092	0.094	0.093	0.097	0.094	0.095	0.099	0.096	0.099	0.104	0.096	0.101								0.081	0.089	0.102	0.113	0.091	0.113	0.092	0.09	0.083	0.103	0.108	0.095	0.096	0.1	0.084	0.088	0.086
1899-12-31 00:08:14	50	0.096	0.096	0.099	0.102	0.097	0.092	0.095	0.093	0.097	0.095	0.095	0.099	0.096	0.1	0.104	0.096	0.101								0.081	0.089	0.104	0.112	0.092	0.113	0.093	0.09	0.083	0.102	0.107	0.095	0.094	0.099	0.084	0.088	0.086
1899-12-31 00:09:20	49.9	0.095	0.095	0.099	0.101	0.098	0.092	0.095	0.094	0.098	0.095	0.096	0.099	0.097	0.1	0.103	0.097	0.101								0.081	0.088	0.102	0.111	0.093	0.112	0.093	0.091	0.083	0.102	0.107	0.093	0.094	0.098	0.084	0.088	0.086
1899-12-31 00:10:26	49.9	0.096	0.095	0.099	0.103	0.097	0.092	0.098	0.095	0.098	0.095	0.095	0.099	0.097	0.1	0.102	0.097	0.101								0.081	0.088	0.1	0.109	0.091	0.111	0.092	0.093	0.083	0.1	0.106	0.092	0.092	0.097	0.083	0.087	0.087
1899-12-31 00:11:32	49.9	0.096	0.095	0.099	0.102	0.096	0.093	0.11	0.094	0.098	0.095	0.095	0.099	0.097	0.1	0.101	0.097	0.1								0.081	0.085	0.097	0.107	0.09	0.109	0.091	0.091	0.083	0.099	0.104	0.091	0.092	0.096	0.083	0.088	0.087
1899-12-31 00:12:38	49.9	0.095	0.095	0.098	0.102	0.096	0.094	0.106	0.095	0.095	0.095	0.095	0.099	0.097	0.099	0.101	0.098	0.1								0.081	0.087	0.098	0.107	0.09	0.11	0.091	0.091	0.084	0.1	0.104	0.092	0.092	0.096	0.083	0.088	0.088
1899-12-31 00:13:44	49.9	0.096	0.095	0.099	0.104	0.096	0.094	0.111	0.095	0.096	0.094	0.096	0.099	0.098	0.1	0.1	0.099	0.101								0.082	0.089	0.101	0.109	0.092	0.112	0.092	0.092	0.085	0.101	0.105	0.094	0.093	0.097	0.084	0.09	0.089
1899-12-31 00:14:50	50	0.094	0.095	0.099	0.099	0.096	0.094	0.113	0.095	0.096	0.095	0.097	0.099	0.098	0.103	0.097	0.1	0.102								0.081	0.086	0.098	0.106	0.09	0.108	0.091	0.091	0.085	0.098	0.102	0.092	0.091	0.095	0.084	0.09	0.09
1899-12-31 00:15:56	50	0.096	0.096	0.097	0.099	0.096	0.094	0.113	0.094	0.096	0.095	0.095	0.099	0.097	0.103	0.098	0.1	0.102								0.081	0.088	0.098	0.107	0.09	0.109	0.091	0.092	0.084	0.099	0.102	0.092	0.092	0.096	0.084	0.091	0.092
1899-12-31 00:17:02	49.9	0.095	0.096	0.095	0.1	0.098	0.094	0.116	0.094	0.097	0.095	0.096	0.099	0.098	0.102	0.101	0.102	0.104								0.082	0.088	0.099	0.108	0.09	0.109	0.091	0.091	0.084	0.099	0.103	0.093	0.093	0.096	0.084	0.093	0.093
1899-12-31 00:18:08	50	0.095	0.096	0.094	0.1	0.098	0.094	0.117	0.095	0.099	0.095	0.096	0.099	0.098	0.101	0.1	0.102	0.105								0.081	0.088	0.099	0.107	0.09	0.108	0.092	0.091	0.084	0.097	0.101	0.093	0.092	0.095	0.084	0.094	0.094
1899-12-31 00:19:14	50	0.094	0.096	0.094	0.101	0.099	0.095	0.117	0.096	0.101	0.095	0.096	0.099	0.098	0.1	0.1	0.104	0.106								0.081	0.087	0.098	0.106	0.09	0.107	0.091	0.091	0.084	0.097	0.101	0.093	0.092	0.095	0.084	0.095	0.096
1899-12-31 00:20:20	50	0.095	0.096	0.094	0.098	0.101	0.095	0.112	0.097	0.103	0.095	0.096	0.099	0.098	0.1	0.099	0.105	0.108								0.081	0.087	0.096	0.106	0.09	0.107	0.091	0.091	0.084	0.097	0.102	0.094	0.092	0.095	0.084	0.096	0.097
1899-12-31 00:21:26	50	0.095	0.096	0.095	0.1	0.102	0.096	0.108	0.098	0.103	0.095	0.096	0.099	0.098	0.1	0.1	0.107	0.11								0.082	0.088	0.099	0.106	0.09	0.107	0.092	0.091	0.084	0.098	0.102	0.094	0.093	0.095	0.084	0.098	0.099
1899-12-31 00:22:32	50	0.095	0.096	0.095	0.099	0.103	0.096	0.102	0.099	0.104	0.096	0.096	0.099	0.098	0.1	0.099	0.109	0.111								0.082	0.087	0.099	0.106	0.09	0.107	0.092	0.091	0.084	0.096	0.101	0.093	0.093	0.096	0.084	0.099	0.1
1899-12-31 00:23:38	49.9	0.095	0.096	0.096	0.098	0.1	0.097	0.102	0.099	0.103	0.096	0.096	0.1	0.099	0.1	0.1	0.111	0.113								0.082	0.088	0.097	0.106	0.091	0.108	0.092	0.091	0.084	0.097	0.101	0.094	0.093	0.096	0.084	0.101	0.101
1899-12-31 00:24:44	49.9	0.096	0.095	0.099	0.097	0.098	0.097	0.101	0.098	0.101	0.095	0.095	0.1	0.099	0.1	0.099	0.112	0.115								0.081	0.086	0.097	0.105	0.09	0.106	0.092	0.091	0.084	0.096	0.1	0.093	0.092	0.095	0.084	0.101	0.103
1899-12-31 00:25:50	50	0.095	0.096	0.099	0.097	0.103	0.098	0.104	0.098	0.102	0.095	0.096	0.1	0.099	0.1	0.1	0.114	0.117								0.082	0.088	0.097	0.105	0.091	0.107	0.093	0.091	0.084	0.097	0.101	0.094	0.094	0.096	0.084	0.104	0.105
1899-12-31 00:26:56	50	0.096	0.096	0.1	0.098	0.104	0.098	0.106	0.099	0.102	0.095	0.096	0.1	0.099	0.1	0.1	0.116	0.119								0.082	0.087	0.098	0.106	0.092	0.108	0.093	0.092	0.084	0.097	0.102	0.094	0.094	0.096	0.085	0.106	0.107
1899-12-31 00:28:02	49.9	0.095	0.096	0.098	0.1	0.11	0.098	0.099	0.099	0.101	0.095	0.095	0.1	0.099	0.1	0.1	0.118	0.121								0.082	0.088	0.098	0.106	0.091	0.107	0.093	0.091	0.084	0.097	0.1	0.094	0.093	0.096	0.084	0.106	0.108
1899-12-31 00:29:08	49.9	0.097	0.095	0.101	0.098	0.114	0.099	0.098	0.099	0.099	0.095	0.096	0.1	0.099	0.1	0.1	0.12	0.123								0.082	0.089	0.098	0.106	0.092	0.107	0.094	0.092	0.084	0.097	0.101	0.095	0.094	0.097	0.084	0.109	0.111
1899-12-31 00:30:14	50	0.096	0.096	0.102	0.1	0.11	0.098	0.097	0.099	0.098	0.095	0.096	0.1	0.099	0.1	0.1	0.122	0.125								0.083	0.089	0.097	0.107	0.093	0.108	0.095	0.092	0.084	0.098	0.103	0.096	0.096	0.097	0.085	0.11	0.112
1899-12-31 00:31:20	50	0.098	0.096	0.101	0.1	0.104	0.098	0.097	0.099	0.098	0.095	0.096	0.1	0.099	0.1	0.1	0.124	0.127								0.082	0.089	0.099	0.107	0.093	0.108	0.095	0.092	0.084	0.097	0.102	0.097	0.095	0.097	0.085	0.111	0.114
1899-12-31 00:32:26	49.9	0.098	0.096	0.102	0.099	0.108	0.098	0.098	0.097	0.098	0.095	0.096	0.1	0.099	0.1	0.101	0.126	0.13								0.082	0.089	0.099	0.107	0.094	0.108	0.096	0.093	0.084	0.099	0.102	0.097	0.096	0.098	0.085	0.114	0.117
1899-12-31 00:33:32	49.9	0.098	0.096	0.102	0.101	0.117	0.098	0.099	0.097	0.098	0.095	0.096	0.1	0.099	0.1	0.1	0.128	0.131								0.082	0.089	0.099	0.107	0.093	0.107	0.096	0.092	0.084	0.097	0.101	0.096	0.094	0.096	0.085	0.114	0.116
1899-12-31 00:34:38	50	0.098	0.096	0.106	0.1	0.116	0.098	0.102	0.098	0.099	0.095	0.097	0.1	0.1	0.1	0.101	0.13	0.134								0.083	0.09	0.098	0.108	0.095	0.109	0.097	0.094	0.084	0.099	0.103	0.097	0.097	0.098	0.086	0.117	0.121
1899-12-31 00:35:44	49.9	0.098	0.096	0.103	0.098	0.116	0.098	0.105	0.099	0.099	0.095	0.096	0.1	0.1	0.1	0.101	0.132	0.136								0.083	0.091	0.097	0.108	0.095	0.109	0.097	0.093	0.084	0.099	0.103	0.099	0.097	0.099	0.086	0.118	0.122
1899-12-31 00:36:50	49.9	0.098	0.096	0.102	0.099	0.12	0.098	0.105	0.101	0.101	0.095	0.097	0.1	0.1	0.1	0.1	0.134	0.138								0.082	0.089	0.097	0.107	0.096	0.108	0.096	0.093	0.085	0.098	0.102	0.098	0.096	0.098	0.086	0.119	0.123
1899-12-31 00:37:56	49.9	0.098	0.096	0.101	0.101	0.11	0.099	0.105	0.1	0.101	0.095	0.096	0.1	0.1	0.1	0.101	0.136	0.14								0.083	0.091	0.098	0.108	0.097	0.109	0.098	0.094	0.085	0.1	0.103	0.098	0.097	0.099	0.086	0.122	0.126
1899-12-31 00:39:02	50	0.098	0.096	0.102	0.102	0.112	0.099	0.104	0.102	0.117	0.095	0.096	0.1	0.1	0.101	0.101	0.138	0.142								0.083	0.09	0.097	0.108	0.097	0.109	0.098	0.094	0.085	0.099	0.103	0.098	0.097	0.099	0.086	0.123	0.127
1899-12-31 00:40:08	50	0.098	0.095	0.107	0.102	0.118	0.099	0.103	0.105	0.107	0.095	0.096	0.101	0.1	0.1	0.101	0.14	0.144								0.083	0.092	0.099	0.109	0.098	0.109	0.099	0.095	0.085	0.099	0.102	0.098	0.097	0.099	0.087	0.124	0.129
1899-12-31 00:41:14	49.9	0.098	0.096	0.102	0.103	0.114	0.1	0.102	0.101	0.108	0.096	0.096	0.101	0.1	0.101	0.101	0.142	0.147								0.084	0.091	0.099	0.109	0.098	0.109	0.099	0.095	0.085	0.099	0.103	0.098	0.098	0.099	0.087	0.125	0.131
1899-12-31 00:42:20	49.9	0.097	0.096	0.102	0.103	0.11	0.1	0.101	0.103	0.108	0.095	0.096	0.1	0.1	0.1	0.1	0.144	0.148								0.082	0.09	0.096	0.108	0.098	0.108	0.098	0.094	0.085	0.099	0.101	0.097	0.097	0.098	0.087	0.126	0.131
1899-12-31 00:43:26	50	0.098	0.096	0.104	0.103	0.107	0.1	0.1	0.103	0.11	0.095	0.096	0.1	0.1	0.101	0.101	0.146	0.151								0.083	0.092	0.097	0.11	0.1	0.11	0.1	0.096	0.086	0.1	0.104	0.099	0.099	0.1	0.088	0.129	0.133
1899-12-31 00:44:32	50	0.101	0.096	0.103	0.103	0.109	0.1	0.1	0.103	0.107	0.095	0.095	0.101	0.1	0.101	0.101	0.148	0.153								0.084	0.092	0.104	0.111	0.102	0.111	0.101	0.096	0.086	0.1	0.103	0.099	0.099	0.1	0.089	0.13	0.134
1899-12-31 00:45:38	50	0.1	0.096	0.102	0.103	0.115	0.1	0.1	0.102	0.105	0.095	0.096	0.101	0.1	0.101	0.101	0.15	0.155								0.083	0.094	0.104	0.111	0.102	0.11	0.101	0.096	0.086	0.1	0.104	0.099	0.099	0.1	0.089	0.131	0.136
1899-12-31 00:46:44	49.9	0.1	0.096	0.102	0.102	0.107	0.101	0.1	0.108	0.104	0.095	0.097	0.101	0.1	0.101	0.101	0.152	0.157								0.084	0.094	0.101	0.112	0.103	0.111	0.102	0.097	0.086	0.101	0.104	0.1	0.1	0.101	0.09	0.133	0.138
1899-12-31 00:47:50	50	0.102	0.096	0.102	0.104	0.106	0.101	0.1	0.105	0.107	0.095	0.097	0.101	0.101	0.101	0.101	0.154	0.16								0.084	0.093	0.1	0.112	0.103	0.111	0.103	0.097	0.086	0.101	0.105	0.101	0.1	0.101	0.091	0.135	0.141
1899-12-31 00:48:56	50	0.101	0.095	0.103	0.102	0.105	0.101	0.1	0.11	0.104	0.095	0.096	0.101	0.1	0.101	0.101	0.156	0.161								0.083	0.091	0.098	0.11	0.102	0.11	0.101	0.096	0.086	0.099	0.102	0.099	0.099	0.1	0.091	0.135	0.14
1899-12-31 00:50:02	50	0.102	0.096	0.103	0.101	0.106	0.101	0.101	0.101	0.108	0.095	0.096	0.101	0.101	0.102	0.102	0.159	0.164								0.084	0.093	0.099	0.112	0.105	0.112	0.103	0.098	0.086	0.101	0.105	0.101	0.101	0.102	0.092	0.138	0.143
1899-12-31 00:51:08	49.9	0.102	0.096	0.103	0.101	0.105	0.102	0.101	0.102	0.106	0.095	0.097	0.101	0.101	0.102	0.102	0.161	0.166								0.084	0.094	0.099	0.113	0.106	0.113	0.104	0.098	0.086	0.101	0.104	0.101	0.1	0.102	0.092	0.139	0.144
1899-12-31 00:52:14	50	0.101	0.096	0.104	0.1	0.104	0.102	0.101	0.109	0.111	0.095	0.096	0.101	0.101	0.102	0.102	0.162	0.168								0.083	0.093	0.1	0.112	0.105	0.112	0.103	0.098	0.086	0.101	0.104	0.1	0.1	0.102	0.092	0.14	0.145
1899-12-31 00:53:20	49.9	0.101	0.096	0.105	0.103	0.106	0.102	0.102	0.103	0.111	0.095	0.097	0.102	0.101	0.102	0.102	0.165	0.171								0.085	0.094	0.1	0.114	0.108	0.113	0.106	0.099	0.086	0.102	0.105	0.102	0.102	0.103	0.095	0.143	0.148
1899-12-31 00:54:26	49.9	0.101	0.096	0.105	0.102	0.105	0.103	0.102	0.104	0.108	0.094	0.097	0.102	0.101	0.102	0.102	0.167	0.173								0.084	0.095	0.099	0.115	0.108	0.113	0.106	0.099	0.086	0.102	0.105	0.103	0.102	0.103	0.095	0.143	0.149
1899-12-31 00:55:32	49.9	0.101	0.095	0.106	0.099	0.105	0.103	0.102	0.107	0.116	0.094	0.097	0.102	0.101	0.102	0.103	0.169	0.175								0.085	0.095	0.099	0.115	0.109	0.114	0.106	0.099	0.086	0.102	0.106	0.103	0.102	0.103	0.095	0.145	0.15
1899-12-31 00:56:38	50	0.1	0.096	0.106	0.099	0.105	0.103	0.102	0.107	0.11	0.095	0.096	0.102	0.101	0.103	0.102	0.171	0.177								0.083	0.094	0.098	0.114	0.109	0.113	0.106	0.098	0.086	0.101	0.104	0.102	0.101	0.103	0.095	0.145	0.151
1899-12-31 00:57:44	49.9	0.102	0.096	0.106	0.101	0.106	0.104	0.103	0.103	0.106	0.095	0.096	0.102	0.102	0.103	0.103	0.173	0.18								0.084	0.095	0.099	0.116	0.111	0.115	0.107	0.1	0.087	0.102	0.105	0.102	0.102	0.104	0.097	0.147	0.153
1899-12-31 00:58:50	50	0.102	0.096	0.107	0.1	0.106	0.104	0.104	0.103	0.106	0.095	0.097	0.102	0.102	0.103	0.103	0.175	0.182								0.084	0.095	0.097	0.116	0.11	0.114	0.107	0.099	0.086	0.102	0.105	0.102	0.102	0.104	0.097	0.149	0.155
1899-12-31 00:59:56	50	0.102	0.095	0.108	0.101	0.106	0.104	0.104	0.101	0.102	0.095	0.096	0.102	0.102	0.104	0.103	0.177	0.184								0.084	0.095	0.096	0.116	0.111	0.114	0.107	0.099	0.087	0.102	0.106	0.104	0.103	0.103	0.097	0.15	0.156
1899-12-31 01:01:02	49.9	0.102	0.095	0.108	0.105	0.107	0.105	0.104	0.108	0.105	0.096	0.097	0.103	0.102	0.105	0.104	0.18	0.187								0.085	0.097	0.098	0.118	0.113	0.116	0.109	0.101	0.087	0.103	0.106	0.103	0.103	0.105	0.099	0.152	0.159
1899-12-31 01:02:08	49.9	0.101	0.095	0.109	0.103	0.107	0.105	0.104	0.109	0.104	0.095	0.096	0.103	0.102	0.104	0.104	0.181	0.189								0.085	0.096	0.099	0.117	0.113	0.115	0.11	0.101	0.087	0.103	0.106	0.103	0.104	0.105	0.099	0.153	0.159
1899-12-31 01:03:14	50	0.101	0.095	0.11	0.105	0.107	0.105	0.105	0.107	0.109	0.095	0.097	0.103	0.102	0.105	0.105	0.184	0.191								0.085	0.097	0.1	0.118	0.114	0.116	0.11	0.101	0.088	0.103	0.106	0.105	0.104	0.106	0.1	0.155	0.162
1899-12-31 01:04:20	50	0.102	0.095	0.111	0.106	0.109	0.106	0.106	0.108	0.104	0.096	0.098	0.104	0.103	0.106	0.106	0.186	0.194								0.086	0.097	0.1	0.119	0.115	0.117	0.111	0.102	0.088	0.104	0.107	0.106	0.105	0.107	0.101	0.157	0.164
1899-12-31 01:05:26	49.9	0.101	0.095	0.111	0.103	0.109	0.107	0.106	0.107	0.105	0.096	0.097	0.104	0.103	0.106	0.106	0.189	0.196								0.086	0.098	0.101	0.119	0.116	0.117	0.111	0.102	0.089	0.104	0.107	0.107	0.105	0.107	0.102	0.158	0.165
1899-12-31 01:06:32	50	0.102	0.095	0.112	0.105	0.11	0.107	0.107	0.105	0.105	0.096	0.097	0.104	0.103	0.106	0.106	0.191	0.198								0.086	0.099	0.102	0.12	0.117	0.118	0.113	0.103	0.089	0.105	0.108	0.106	0.106	0.108	0.102	0.159	0.166
1899-12-31 01:07:38	50	0.101	0.095	0.113	0.104	0.111	0.108	0.108	0.106	0.109	0.097	0.097	0.105	0.104	0.107	0.107	0.193	0.201								0.087	0.1	0.102	0.121	0.118	0.118	0.114	0.103	0.09	0.105	0.109	0.107	0.107	0.109	0.104	0.162	0.168
1899-12-31 01:08:44	49.9	0.102	0.095	0.113	0.104	0.11	0.108	0.107	0.106	0.108	0.096	0.096	0.104	0.104	0.106	0.106	0.195	0.202								0.085	0.098	0.1	0.121	0.117	0.118	0.113	0.102	0.09	0.104	0.108	0.106	0.105	0.107	0.103	0.162	0.169
1899-12-31 01:09:50	49.9	0.102	0.095	0.114	0.102	0.111	0.108	0.108	0.104	0.109	0.096	0.096	0.105	0.104	0.107	0.107	0.197	0.205								0.086	0.098	0.099	0.121	0.118	0.118	0.114	0.103	0.09	0.105	0.108	0.108	0.106	0.108	0.104	0.164	0.171
1899-12-31 01:10:56	50	0.101	0.095	0.115	0.101	0.113	0.109	0.109	0.106	0.106	0.096	0.096	0.105	0.105	0.108	0.108	0.199	0.208								0.087	0.099	0.099	0.122	0.119	0.119	0.114	0.103	0.092	0.105	0.109	0.109	0.107	0.109	0.105	0.166	0.173
1899-12-31 01:12:02	50	0.101	0.095	0.115	0.1	0.112	0.109	0.108	0.104	0.103	0.096	0.096	0.105	0.104	0.108	0.107	0.201	0.209								0.086	0.099	0.1	0.122	0.12	0.119	0.114	0.103	0.091	0.105	0.108	0.107	0.107	0.109	0.105	0.166	0.173
1899-12-31 01:13:08	49.9	0.101	0.095	0.115	0.101	0.113	0.109	0.109	0.103	0.103	0.096	0.095	0.105	0.105	0.108	0.108	0.203	0.211								0.086	0.1	0.099	0.122	0.12	0.119	0.114	0.103	0.092	0.105	0.108	0.107	0.107	0.108	0.105	0.168	0.175
1899-12-31 01:14:14	49.9	0.102	0.096	0.116	0.104	0.114	0.11	0.11	0.104	0.104	0.096	0.096	0.106	0.105	0.109	0.108	0.205	0.214								0.087	0.099	0.101	0.124	0.122	0.121	0.116	0.104	0.093	0.106	0.109	0.108	0.108	0.109	0.107	0.17	0.177
1899-12-31 01:15:20	50	0.101	0.096	0.117	0.107	0.115	0.111	0.11	0.105	0.106	0.096	0.096	0.106	0.106	0.109	0.109	0.208	0.217								0.088	0.101	0.102	0.125	0.123	0.122	0.117	0.105	0.094	0.107	0.111	0.111	0.109	0.111	0.108	0.172	0.178
1899-12-31 01:16:26	50	0.102	0.096	0.117	0.107	0.115	0.111	0.11	0.104	0.104	0.096	0.095	0.106	0.106	0.109	0.109	0.21	0.219								0.086	0.101	0.102	0.125	0.124	0.122	0.117	0.105	0.095	0.106	0.11	0.109	0.109	0.111	0.108	0.172	0.18
1899-12-31 01:17:32	49.9	0.102	0.096	0.118	0.105	0.116	0.111	0.111	0.103	0.105	0.096	0.096	0.107	0.106	0.11	0.109	0.212	0.221								0.087	0.101	0.102	0.125	0.124	0.122	0.117	0.106	0.095	0.107	0.11	0.11	0.109	0.111	0.108	0.175	0.181
1899-12-31 01:18:38	49.9	0.101	0.096	0.119	0.103	0.116	0.111	0.111	0.103	0.104	0.096	0.095	0.107	0.106	0.109	0.109	0.214	0.223								0.086	0.101	0.101	0.126	0.125	0.123	0.117	0.105	0.096	0.106	0.11	0.111	0.109	0.111	0.108	0.175	0.181
1899-12-31 01:19:44	50	0.102	0.096	0.12	0.107	0.117	0.112	0.112	0.104	0.105	0.095	0.095	0.107	0.107	0.111	0.11	0.217	0.226								0.088	0.102	0.103	0.127	0.126	0.123	0.118	0.107	0.097	0.108	0.112	0.111	0.111	0.113	0.111	0.179	0.185
1899-12-31 01:20:50	50	0.101	0.095	0.121	0.108	0.118	0.113	0.112	0.104	0.107	0.095	0.096	0.108	0.107	0.111	0.11	0.219	0.228								0.088	0.103	0.102	0.127	0.127	0.124	0.12	0.107	0.098	0.108	0.111	0.111	0.111	0.112	0.11	0.179	0.185
1899-12-31 01:21:56	49.9	0.101	0.095	0.121	0.107	0.117	0.112	0.112	0.104	0.105	0.094	0.094	0.108	0.107	0.11	0.11	0.221	0.23								0.086	0.102	0.098	0.127	0.127	0.123	0.118	0.106	0.097	0.107	0.11	0.111	0.11	0.111	0.11	0.179	0.186
1899-12-31 01:23:02	49.9	0.101	0.095	0.122	0.11	0.119	0.113	0.113	0.105	0.105	0.095	0.095	0.108	0.108	0.111	0.111	0.223	0.233								0.088	0.103	0.099	0.128	0.128	0.124	0.121	0.108	0.099	0.109	0.112	0.112	0.112	0.113	0.111	0.182	0.189
1899-12-31 01:24:08	49.9	0.101	0.095	0.122	0.113	0.119	0.113	0.113	0.104	0.105	0.096	0.096	0.108	0.108	0.111	0.111	0.225	0.235								0.088	0.101	0.099	0.128	0.128	0.124	0.12	0.107	0.099	0.107	0.111	0.112	0.111	0.113	0.111	0.183	0.189
1899-12-31 01:25:14	50	0.101	0.095	0.124	0.109	0.121	0.114	0.114	0.106	0.105	0.095	0.095	0.109	0.109	0.112	0.112	0.228	0.238								0.089	0.103	0.1	0.129	0.128	0.124	0.12	0.108	0.1	0.108	0.112	0.113	0.111	0.113	0.112	0.185	0.191
1899-12-31 01:26:20	49.9	0.101	0.096	0.124	0.11	0.121	0.114	0.114	0.105	0.105	0.095	0.096	0.109	0.108	0.112	0.111	0.23	0.239								0.087	0.102	0.1	0.129	0.129	0.124	0.121	0.107	0.1	0.108	0.111	0.112	0.111	0.113	0.111	0.185	0.193
1899-12-31 01:27:26	49.9	0.102	0.095	0.125	0.111	0.122	0.115	0.115	0.106	0.106	0.095	0.096	0.11	0.11	0.113	0.113	0.232	0.242								0.089	0.103	0.099	0.13	0.129	0.125	0.121	0.108	0.101	0.109	0.112	0.112	0.112	0.114	0.113	0.187	0.196
1899-12-31 01:28:32	50	0.101	0.095	0.127	0.111	0.123	0.116	0.116	0.108	0.107	0.096	0.098	0.111	0.111	0.114	0.113	0.235	0.246								0.09	0.104	0.103	0.131	0.13	0.125	0.122	0.109	0.102	0.11	0.113	0.114	0.113	0.115	0.114	0.189	0.197
1899-12-31 01:29:38	50	0.1	0.095	0.126	0.108	0.122	0.115	0.115	0.106	0.106	0.095	0.095	0.11	0.109	0.113	0.112	0.236	0.246								0.088	0.103	0.099	0.129	0.129	0.124	0.121	0.108	0.101	0.109	0.111	0.114	0.112	0.113	0.113	0.19	0.198
1899-12-31 01:30:44	49.9	0.101	0.095	0.127	0.106	0.124	0.116	0.115	0.107	0.107	0.096	0.096	0.111	0.11	0.114	0.113	0.238	0.249								0.089	0.103	0.101	0.131	0.13	0.125	0.121	0.108	0.103	0.109	0.112	0.114	0.113	0.115	0.114	0.192	0.201
1899-12-31 01:31:50	49.9	0.1	0.095	0.127	0.103	0.124	0.116	0.116	0.107	0.107	0.096	0.095	0.111	0.111	0.114	0.113	0.24	0.251								0.088	0.102	0.101	0.131	0.13	0.125	0.122	0.108	0.102	0.109	0.112	0.114	0.113	0.114	0.114	0.192	0.201
1899-12-31 01:32:56	50	0.101	0.095	0.128	0.104	0.125	0.116	0.116	0.107	0.107	0.096	0.094	0.111	0.111	0.114	0.113	0.243	0.254								0.088	0.103	0.104	0.132	0.132	0.126	0.123	0.108	0.103	0.11	0.112	0.114	0.113	0.115	0.114	0.194	0.202
1899-12-31 01:34:02	50	0.101	0.095	0.129	0.101	0.126	0.117	0.117	0.107	0.108	0.096	0.097	0.112	0.112	0.115	0.114	0.245	0.256								0.09	0.104	0.103	0.132	0.133	0.126	0.123	0.109	0.104	0.11	0.113	0.115	0.114	0.116	0.115	0.196	0.205
1899-12-31 01:35:08	49.9	0.1	0.095	0.13	0.103	0.127	0.117	0.117	0.107	0.108	0.095	0.095	0.112	0.112	0.115	0.114	0.247	0.258								0.089	0.105	0.106	0.133	0.134	0.127	0.123	0.11	0.106	0.11	0.113	0.116	0.114	0.116	0.115	0.197	0.205
1899-12-31 01:36:14	50	0.101	0.095	0.131	0.102	0.127	0.118	0.118	0.107	0.108	0.096	0.096	0.112	0.112	0.116	0.115	0.25	0.261								0.09	0.105	0.104	0.134	0.134	0.128	0.124	0.11	0.105	0.111	0.114	0.115	0.115	0.117	0.116	0.198	0.206
1899-12-31 01:37:20	49.9	0.099	0.095	0.13	0.106	0.127	0.117	0.117	0.106	0.107	0.095	0.095	0.112	0.112	0.115	0.115	0.251	0.262								0.089	0.105	0.102	0.133	0.135	0.127	0.123	0.11	0.106	0.111	0.115	0.116	0.115	0.117	0.116	0.2	0.207
1899-12-31 01:38:26	49.9	0.1	0.095	0.132	0.112	0.128	0.118	0.118	0.107	0.108	0.095	0.095	0.113	0.113	0.116	0.115	0.254	0.265								0.089	0.106	0.101	0.134	0.136	0.128	0.125	0.11	0.107	0.111	0.114	0.116	0.116	0.117	0.117	0.201	0.209
1899-12-31 01:39:32	50	0.1	0.095	0.133	0.106	0.129	0.119	0.119	0.108	0.108	0.096	0.095	0.113	0.113	0.116	0.116	0.256	0.268								0.09	0.105	0.098	0.135	0.135	0.128	0.125	0.11	0.107	0.111	0.113	0.116	0.116	0.117	0.117	0.202	0.212
1899-12-31 01:40:38	50	0.101	0.095	0.132	0.105	0.129	0.118	0.118	0.107	0.107	0.095	0.096	0.113	0.113	0.116	0.115	0.258	0.269								0.089	0.105	0.104	0.135	0.136	0.128	0.125	0.11	0.107	0.111	0.115	0.117	0.116	0.117	0.117	0.203	0.212
1899-12-31 01:41:44	49.9	0.1	0.095	0.134	0.108	0.13	0.119	0.119	0.108	0.107	0.095	0.094	0.114	0.114	0.117	0.116	0.261	0.272								0.09	0.106	0.108	0.136	0.138	0.128	0.125	0.111	0.108	0.112	0.116	0.117	0.117	0.118	0.117	0.205	0.214
1899-12-31 01:42:50	49.9	0.1	0.094	0.134	0.111	0.13	0.119	0.119	0.108	0.107	0.095	0.094	0.114	0.114	0.117	0.116	0.262	0.274								0.09	0.106	0.11	0.136	0.138	0.129	0.126	0.111	0.108	0.112	0.115	0.118	0.116	0.117	0.117	0.205	0.214
1899-12-31 01:43:56	50	0.1	0.094	0.136	0.112	0.132	0.12	0.121	0.109	0.108	0.095	0.094	0.115	0.115	0.118	0.117	0.265	0.277								0.091	0.108	0.11	0.138	0.139	0.13	0.127	0.112	0.11	0.113	0.117	0.119	0.117	0.119	0.118	0.208	0.216
1899-12-31 01:45:02	49.9	0.101	0.094	0.137	0.109	0.133	0.121	0.121	0.11	0.108	0.096	0.095	0.115	0.115	0.118	0.117	0.267	0.279								0.091	0.108	0.109	0.138	0.14	0.13	0.127	0.112	0.11	0.113	0.116	0.118	0.117	0.119	0.119	0.21	0.218
1899-12-31 01:46:08	49.9	0.1	0.094	0.135	0.106	0.131	0.119	0.119	0.107	0.105	0.095	0.095	0.114	0.114	0.116	0.116	0.268	0.279								0.088	0.105	0.107	0.136	0.138	0.128	0.125	0.111	0.109	0.111	0.115	0.117	0.116	0.117	0.118	0.209	0.218
1899-12-31 01:47:14	50	0.101	0.094	0.137	0.103	0.133	0.12	0.12	0.109	0.107	0.095	0.095	0.115	0.115	0.118	0.117	0.271	0.283								0.089	0.108	0.106	0.138	0.14	0.129	0.127	0.112	0.111	0.113	0.116	0.118	0.117	0.118	0.119	0.212	0.22
1899-12-31 01:48:20	49.9	0.101	0.093	0.138	0.106	0.133	0.12	0.121	0.109	0.107	0.095	0.095	0.115	0.115	0.118	0.117	0.273	0.285								0.09	0.108	0.107	0.139	0.141	0.13	0.127	0.112	0.112	0.113	0.117	0.119	0.118	0.119	0.119	0.213	0.222
1899-12-31 01:49:26	50	0.101	0.093	0.138	0.104	0.134	0.12	0.12	0.108	0.106	0.095	0.094	0.115	0.116	0.118	0.117	0.275	0.287								0.089	0.11	0.105	0.14	0.141	0.13	0.127	0.113	0.112	0.113	0.117	0.118	0.118	0.119	0.12	0.215	0.222
1899-12-31 01:50:32	50	0.101	0.094	0.14	0.102	0.136	0.123	0.123	0.111	0.108	0.096	0.097	0.117	0.117	0.12	0.119	0.278	0.29								0.092	0.11	0.105	0.14	0.142	0.131	0.128	0.113	0.112	0.114	0.117	0.118	0.119	0.12	0.12	0.217	0.225
1899-12-31 01:51:38	49.9	0.103	0.094	0.14	0.109	0.136	0.122	0.122	0.11	0.108	0.095	0.095	0.116	0.117	0.12	0.118	0.28	0.292								0.091	0.11	0.107	0.141	0.143	0.132	0.129	0.114	0.113	0.114	0.117	0.121	0.12	0.12	0.12	0.217	0.226
1899-12-31 01:52:44	50	0.102	0.093	0.141	0.103	0.138	0.123	0.123	0.111	0.109	0.096	0.097	0.117	0.118	0.121	0.12	0.282	0.295								0.092	0.111	0.105	0.142	0.144	0.133	0.129	0.114	0.113	0.114	0.118	0.12	0.12	0.121	0.121	0.219	0.227
1899-12-31 01:53:50	49.9	0.101	0.093	0.143	0.107	0.139	0.124	0.124	0.112	0.11	0.096	0.098	0.118	0.118	0.121	0.12	0.285	0.297								0.092	0.112	0.106	0.143	0.145	0.134	0.131	0.115	0.115	0.116	0.12	0.121	0.121	0.122	0.122	0.221	0.229
1899-12-31 01:54:56	49.9	0.102	0.093	0.143	0.112	0.139	0.124	0.124	0.112	0.109	0.096	0.097	0.119	0.119	0.122	0.12	0.287	0.3								0.092	0.111	0.106	0.143	0.146	0.134	0.13	0.115	0.115	0.116	0.12	0.122	0.122	0.123	0.123	0.223	0.231
1899-12-31 01:56:02	50	0.101	0.093	0.143	0.113	0.139	0.124	0.124	0.111	0.109	0.095	0.095	0.118	0.118	0.121	0.12	0.288	0.301								0.092	0.112	0.105	0.143	0.146	0.133	0.13	0.114	0.115	0.115	0.119	0.122	0.121	0.122	0.122	0.223	0.231
1899-12-31 01:57:08	50	0.1	0.093	0.144	0.117	0.14	0.124	0.124	0.112	0.109	0.095	0.095	0.119	0.119	0.122	0.12	0.291	0.304								0.092	0.112	0.105	0.144	0.146	0.132	0.13	0.115	0.115	0.115	0.12	0.122	0.121	0.123	0.123	0.225	0.234
1899-12-31 01:58:14	49.9	0.099	0.093	0.142	0.111	0.138	0.123	0.123	0.11	0.108	0.095	0.094	0.117	0.117	0.12	0.119	0.292	0.304								0.09	0.111	0.104	0.143	0.145	0.132	0.129	0.114	0.115	0.114	0.118	0.12	0.121	0.121	0.121	0.225	0.232
1899-12-31 01:59:20	49.9	0.1	0.094	0.146	0.114	0.142	0.126	0.126	0.113	0.11	0.095	0.096	0.12	0.12	0.123	0.121	0.296	0.309								0.093	0.113	0.106	0.145	0.148	0.134	0.132	0.116	0.116	0.117	0.121	0.124	0.122	0.123	0.124	0.228	0.235
1899-12-31 02:00:26	50	0.1	0.094	0.147	0.116	0.143	0.126	0.126	0.114	0.111	0.096	0.097	0.12	0.121	0.123	0.122	0.298	0.311								0.093	0.113	0.107	0.146	0.148	0.133	0.132	0.116	0.117	0.116	0.121	0.123	0.123	0.124	0.124	0.23	0.238
1899-12-31 02:01:32	50	0.099	0.093	0.147	0.12	0.142	0.125	0.125	0.113	0.11	0.096	0.097	0.12	0.121	0.123	0.122	0.299	0.312								0.092	0.113	0.106	0.146	0.149	0.134	0.132	0.116	0.117	0.116	0.12	0.122	0.122	0.123	0.124	0.229	0.238
1899-12-31 02:02:38	49.9	0.099	0.094	0.148	0.116	0.143	0.126	0.126	0.113	0.111	0.095	0.097	0.12	0.121	0.124	0.122	0.302	0.315								0.093	0.112	0.109	0.146	0.149	0.134	0.131	0.116	0.116	0.117	0.12	0.123	0.123	0.123	0.124	0.232	0.241
1899-12-31 02:03:44	49.9	0.101	0.094	0.148	0.113	0.144	0.126	0.127	0.113	0.111	0.095	0.098	0.121	0.121	0.124	0.122	0.304	0.317								0.093	0.112	0.109	0.147	0.149	0.134	0.132	0.116	0.117	0.117	0.12	0.124	0.123	0.124	0.124	0.232	0.243
1899-12-31 02:04:50	50	0.1	0.094	0.148	0.114	0.143	0.125	0.125	0.112	0.109	0.095	0.096	0.12	0.12	0.123	0.122	0.305	0.318								0.091	0.111	0.112	0.146	0.149	0.134	0.132	0.116	0.116	0.117	0.12	0.123	0.122	0.124	0.124	0.233	0.242
1899-12-31 02:05:56	50	0.101	0.094	0.15	0.115	0.146	0.127	0.128	0.115	0.112	0.096	0.096	0.122	0.123	0.125	0.123	0.309	0.322								0.094	0.115	0.112	0.148	0.151	0.137	0.133	0.117	0.12	0.118	0.123	0.124	0.125	0.126	0.126	0.236	0.245
1899-12-31 02:07:02	49.9	0.099	0.093	0.148	0.116	0.144	0.125	0.126	0.112	0.109	0.095	0.094	0.12	0.121	0.123	0.122	0.309	0.322								0.091	0.114	0.112	0.148	0.152	0.136	0.133	0.117	0.118	0.117	0.121	0.123	0.123	0.124	0.125	0.235	0.244
1899-12-31 02:08:08	49.9	0.099	0.094	0.151	0.111	0.145	0.127	0.127	0.114	0.111	0.094	0.096	0.122	0.122	0.124	0.123	0.312	0.325								0.093	0.115	0.109	0.149	0.152	0.136	0.133	0.117	0.118	0.117	0.121	0.124	0.124	0.125	0.125	0.237	0.246
1899-12-31 02:09:14	49.9	0.1	0.095	0.15	0.108	0.145	0.126	0.126	0.113	0.11	0.094	0.095	0.121	0.122	0.124	0.122	0.314	0.327								0.091	0.115	0.108	0.149	0.152	0.136	0.134	0.116	0.118	0.117	0.121	0.124	0.124	0.124	0.125	0.238	0.247
1899-12-31 02:10:20	50	0.1	0.096	0.153	0.106	0.149	0.129	0.129	0.116	0.112	0.094	0.095	0.124	0.124	0.126	0.124	0.317	0.331								0.095	0.115	0.109	0.15	0.153	0.137	0.134	0.118	0.12	0.118	0.122	0.125	0.125	0.126	0.126	0.241	0.251
1899-12-31 02:11:26	50	0.1	0.096	0.155	0.112	0.15	0.13	0.13	0.118	0.114	0.095	0.096	0.125	0.125	0.128	0.126	0.32	0.335								0.096	0.117	0.109	0.152	0.156	0.14	0.136	0.12	0.123	0.121	0.125	0.127	0.126	0.127	0.128	0.243	0.253
1899-12-31 02:12:32	49.9	0.099	0.097	0.154	0.111	0.149	0.129	0.129	0.116	0.113	0.095	0.099	0.123	0.124	0.126	0.125	0.321	0.335								0.094	0.117	0.107	0.152	0.155	0.138	0.135	0.119	0.121	0.12	0.124	0.127	0.126	0.126	0.128	0.243	0.252
1899-12-31 02:13:38	50	0.098	0.098	0.154	0.109	0.148	0.128	0.128	0.115	0.111	0.095	0.096	0.122	0.123	0.126	0.124	0.322	0.335								0.093	0.116	0.108	0.151	0.155	0.137	0.135	0.118	0.121	0.118	0.124	0.126	0.125	0.126	0.127	0.244	0.252
1899-12-31 02:14:44	50	0.099	0.105	0.155	0.109	0.15	0.129	0.13	0.116	0.114	0.096	0.098	0.124	0.124	0.127	0.125	0.325	0.339								0.094	0.118	0.11	0.153	0.157	0.14	0.136	0.12	0.122	0.12	0.125	0.127	0.127	0.127	0.128	0.246	0.256
1899-12-31 02:15:50	50	0.098	0.108	0.156	0.108	0.152	0.13	0.131	0.117	0.114	0.096	0.099	0.125	0.125	0.127	0.126	0.328	0.342								0.095	0.117	0.112	0.153	0.157	0.139	0.136	0.12	0.121	0.12	0.124	0.127	0.126	0.127	0.128	0.247	0.257
1899-12-31 02:16:56	50	0.099	0.105	0.156	0.108	0.151	0.13	0.13	0.116	0.113	0.095	0.096	0.124	0.125	0.127	0.125	0.329	0.343								0.094	0.117	0.108	0.154	0.157	0.14	0.136	0.12	0.122	0.12	0.125	0.127	0.127	0.128	0.129	0.249	0.258
1899-12-31 02:18:02	50	0.099	0.108	0.158	0.106	0.153	0.13	0.131	0.117	0.114	0.095	0.097	0.125	0.126	0.128	0.127	0.332	0.346								0.095	0.116	0.109	0.154	0.158	0.14	0.136	0.12	0.123	0.121	0.126	0.129	0.128	0.129	0.129	0.251	0.26
1899-12-31 02:19:08	50	0.097	0.104	0.155	0.103	0.15	0.128	0.128	0.115	0.112	0.094	0.096	0.123	0.124	0.126	0.125	0.332	0.345								0.091	0.116	0.11	0.152	0.157	0.138	0.135	0.118	0.12	0.118	0.123	0.126	0.125	0.126	0.127	0.249	0.259
1899-12-31 02:20:14	50	0.102	0.111	0.159	0.104	0.154	0.131	0.132	0.118	0.115	0.095	0.097	0.126	0.127	0.129	0.128	0.336	0.35								0.095	0.118	0.109	0.155	0.159	0.141	0.139	0.121	0.124	0.122	0.126	0.128	0.129	0.129	0.13	0.254	0.263
1899-12-31 02:21:20	49.9	0.096	0.107	0.157	0.103	0.152	0.129	0.129	0.115	0.112	0.094	0.096	0.124	0.124	0.126	0.125	0.336	0.349								0.092	0.116	0.109	0.154	0.157	0.138	0.135	0.119	0.121	0.119	0.124	0.127	0.126	0.127	0.127	0.251	0.262
1899-12-31 02:22:26	50	0.103	0.109	0.162	0.107	0.157	0.133	0.134	0.121	0.118	0.096	0.098	0.129	0.129	0.131	0.129	0.342	0.356								0.097	0.119	0.109	0.157	0.161	0.142	0.139	0.121	0.125	0.123	0.128	0.13	0.129	0.131	0.131	0.256	0.266
1899-12-31 02:23:32	50	0.101	0.107	0.161	0.104	0.155	0.132	0.132	0.118	0.115	0.095	0.097	0.126	0.127	0.129	0.127	0.342	0.356								0.095	0.118	0.11	0.156	0.16	0.141	0.138	0.121	0.123	0.121	0.126	0.128	0.128	0.129	0.13	0.256	0.266
1899-12-31 02:24:38	49.9	0.1	0.106	0.161	0.109	0.156	0.132	0.132	0.119	0.116	0.094	0.098	0.127	0.128	0.13	0.128	0.344	0.358								0.095	0.118	0.111	0.157	0.161	0.142	0.138	0.121	0.124	0.122	0.126	0.129	0.129	0.129	0.13	0.257	0.267
1899-12-31 02:25:44	50	0.104	0.109	0.163	0.109	0.158	0.133	0.134	0.12	0.117	0.095	0.097	0.128	0.129	0.131	0.129	0.347	0.361								0.096	0.12	0.108	0.158	0.162	0.142	0.139	0.122	0.126	0.122	0.127	0.13	0.129	0.13	0.131	0.259	0.268
1899-12-31 02:26:50	50	0.103	0.11	0.164	0.109	0.159	0.134	0.134	0.121	0.117	0.095	0.098	0.128	0.129	0.131	0.13	0.349	0.363								0.096	0.121	0.11	0.159	0.164	0.144	0.14	0.123	0.127	0.123	0.129	0.131	0.131	0.131	0.132	0.261	0.27
1899-12-31 02:27:56	49.9	0.105	0.109	0.164	0.112	0.159	0.133	0.133	0.12	0.117	0.094	0.098	0.128	0.129	0.131	0.129	0.35	0.364								0.095	0.12	0.111	0.16	0.164	0.144	0.141	0.122	0.126	0.122	0.128	0.13	0.13	0.13	0.131	0.262	0.27
1899-12-31 02:29:02	50	0.11	0.106	0.163	0.113	0.157	0.132	0.132	0.117	0.115	0.094	0.096	0.127	0.127	0.129	0.127	0.351	0.364								0.093	0.12	0.108	0.158	0.163	0.143	0.139	0.122	0.126	0.122	0.128	0.13	0.13	0.131	0.131	0.262	0.272
1899-12-31 02:30:08	50	0.121	0.112	0.166	0.11	0.161	0.134	0.135	0.121	0.118	0.095	0.097	0.129	0.13	0.132	0.131	0.355	0.37								0.097	0.122	0.112	0.161	0.165	0.144	0.141	0.123	0.127	0.123	0.129	0.13	0.131	0.131	0.132	0.264	0.274
1899-12-31 02:31:14	49.9	0.128	0.113	0.165	0.112	0.16	0.134	0.134	0.12	0.117	0.094	0.096	0.128	0.129	0.131	0.13	0.356	0.37								0.095	0.122	0.111	0.161	0.166	0.144	0.141	0.123	0.127	0.123	0.129	0.132	0.13	0.131	0.132	0.265	0.275
1899-12-31 02:32:20	50	0.14	0.113	0.167	0.108	0.161	0.134	0.135	0.121	0.117	0.094	0.097	0.129	0.131	0.132	0.131	0.359	0.372								0.096	0.122	0.109	0.16	0.165	0.144	0.141	0.123	0.127	0.124	0.128	0.131	0.131	0.132	0.133	0.267	0.277
1899-12-31 02:33:26	49.9	0.152	0.11	0.167	0.11	0.162	0.135	0.135	0.121	0.118	0.094	0.096	0.13	0.131	0.132	0.13	0.36	0.374								0.096	0.122	0.114	0.161	0.166	0.144	0.141	0.123	0.126	0.123	0.129	0.132	0.131	0.131	0.132	0.267	0.277
1899-12-31 02:34:32	50	0.164	0.11	0.169	0.108	0.163	0.136	0.137	0.123	0.119	0.095	0.097	0.131	0.132	0.134	0.132	0.363	0.377								0.097	0.122	0.114	0.162	0.167	0.145	0.142	0.124	0.128	0.124	0.13	0.132	0.132	0.132	0.133	0.27	0.279
1899-12-31 02:35:38	50	0.174	0.107	0.169	0.11	0.164	0.136	0.137	0.123	0.119	0.095	0.099	0.131	0.132	0.134	0.132	0.365	0.379								0.097	0.122	0.118	0.162	0.166	0.144	0.141	0.123	0.127	0.123	0.129	0.13	0.131	0.131	0.133	0.27	0.28
1899-12-31 02:36:44	49.9	0.182	0.102	0.169	0.113	0.164	0.136	0.136	0.122	0.118	0.094	0.097	0.13	0.132	0.133	0.131	0.367	0.38								0.096	0.122	0.117	0.163	0.168	0.145	0.142	0.124	0.128	0.124	0.129	0.132	0.131	0.132	0.133	0.271	0.281
1899-12-31 02:37:50	49.9	0.19	0.098	0.169	0.109	0.163	0.135	0.135	0.121	0.118	0.093	0.096	0.13	0.131	0.132	0.13	0.367	0.381								0.095	0.122	0.124	0.163	0.168	0.145	0.141	0.123	0.128	0.124	0.128	0.13	0.131	0.131	0.132	0.272	0.282
1899-12-31 02:38:56	50	0.199	0.101	0.171	0.11	0.165	0.137	0.137	0.123	0.12	0.094	0.1	0.131	0.132	0.134	0.132	0.371	0.385								0.097	0.122	0.123	0.164	0.167	0.145	0.142	0.124	0.128	0.124	0.129	0.131	0.132	0.133	0.134	0.274	0.284
1899-12-31 02:40:02	49.9	0.204	0.096	0.17	0.11	0.165	0.136	0.136	0.122	0.118	0.093	0.097	0.131	0.131	0.134	0.131	0.372	0.385								0.095	0.121	0.125	0.163	0.168	0.145	0.142	0.124	0.128	0.124	0.129	0.133	0.132	0.132	0.133	0.274	0.284
1899-12-31 02:41:08	50	0.211	0.099	0.172	0.111	0.166	0.136	0.137	0.123	0.119	0.092	0.099	0.131	0.132	0.134	0.132	0.374	0.388								0.096	0.124	0.136	0.165	0.169	0.147	0.143	0.125	0.13	0.125	0.132	0.133	0.134	0.133	0.135	0.276	0.287
1899-12-31 02:42:14	50	0.218	0.1	0.174	0.117	0.168	0.139	0.139	0.125	0.121	0.095	0.099	0.133	0.134	0.136	0.133	0.378	0.391								0.098	0.125	0.142	0.166	0.171	0.147	0.144	0.125	0.13	0.126	0.131	0.134	0.133	0.133	0.135	0.278	0.287
1899-12-31 02:43:20	50	0.221	0.098	0.173	0.116	0.168	0.138	0.138	0.123	0.12	0.094	0.097	0.133	0.133	0.135	0.133	0.378	0.393								0.097	0.124	0.152	0.165	0.17	0.147	0.143	0.125	0.13	0.125	0.131	0.133	0.133	0.133	0.135	0.279	0.289
1899-12-31 02:44:26	49.9	0.222	0.098	0.173	0.117	0.167	0.136	0.137	0.123	0.119	0.094	0.097	0.132	0.133	0.134	0.132	0.38	0.393								0.096	0.124	0.158	0.166	0.171	0.148	0.144	0.125	0.13	0.126	0.131	0.134	0.134	0.133	0.135	0.28	0.29
1899-12-31 02:45:32	49.9	0.226	0.099	0.174	0.115	0.168	0.137	0.138	0.123	0.12	0.093	0.099	0.132	0.133	0.135	0.133	0.382	0.395								0.096	0.124	0.161	0.166	0.172	0.147	0.143	0.125	0.129	0.125	0.13	0.132	0.133	0.133	0.135	0.28	0.29
1899-12-31 02:46:38	50	0.232	0.1	0.176	0.113	0.17	0.139	0.139	0.125	0.122	0.092	0.099	0.134	0.135	0.136	0.135	0.385	0.399								0.098	0.125	0.168	0.167	0.173	0.149	0.144	0.126	0.131	0.126	0.132	0.134	0.134	0.134	0.136	0.282	0.292
1899-12-31 02:47:44	49.9	0.235	0.101	0.177	0.112	0.172	0.14	0.141	0.126	0.124	0.093	0.099	0.135	0.136	0.138	0.136	0.388	0.401								0.099	0.126	0.173	0.169	0.174	0.15	0.146	0.128	0.132	0.128	0.133	0.134	0.135	0.136	0.137	0.284	0.294
1899-12-31 02:48:50	49.9	0.236	0.097	0.176	0.11	0.17	0.138	0.138	0.124	0.121	0.092	0.096	0.133	0.134	0.135	0.133	0.387	0.4								0.097	0.123	0.171	0.167	0.172	0.148	0.144	0.126	0.13	0.126	0.131	0.133	0.134	0.134	0.135	0.284	0.294
1899-12-31 02:49:56	49.9	0.236	0.097	0.175	0.111	0.169	0.138	0.138	0.123	0.12	0.091	0.096	0.133	0.133	0.135	0.133	0.389	0.402								0.096	0.123	0.172	0.167	0.172	0.147	0.144	0.126	0.13	0.126	0.131	0.134	0.134	0.134	0.135	0.284	0.295
1899-12-31 02:51:02	50	0.242	0.099	0.179	0.112	0.173	0.14	0.14	0.126	0.122	0.093	0.099	0.135	0.136	0.138	0.136	0.393	0.406								0.098	0.124	0.174	0.17	0.174	0.149	0.146	0.127	0.131	0.127	0.132	0.135	0.135	0.136	0.137	0.287	0.297
1899-12-31 02:52:08	49.9	0.247	0.104	0.181	0.114	0.175	0.142	0.142	0.128	0.124	0.094	0.097	0.137	0.138	0.14	0.137	0.396	0.41								0.1	0.127	0.172	0.173	0.178	0.152	0.149	0.129	0.135	0.13	0.136	0.139	0.138	0.138	0.139	0.29	0.301
1899-12-31 02:53:14	49.9	0.243	0.103	0.178	0.114	0.172	0.139	0.139	0.124	0.12	0.091	0.098	0.134	0.135	0.136	0.134	0.395	0.408								0.096	0.124	0.166	0.17	0.174	0.148	0.145	0.127	0.132	0.127	0.133	0.135	0.135	0.135	0.137	0.289	0.3
1899-12-31 02:54:20	50	0.246	0.106	0.179	0.114	0.173	0.14	0.139	0.125	0.122	0.092	0.099	0.134	0.135	0.137	0.135	0.397	0.41								0.097	0.123	0.164	0.17	0.174	0.149	0.145	0.127	0.131	0.127	0.131	0.136	0.135	0.135	0.137	0.289	0.301
1899-12-31 02:55:26	50	0.248	0.114	0.181	0.118	0.174	0.141	0.141	0.126	0.123	0.092	0.099	0.135	0.136	0.138	0.136	0.4	0.413								0.098	0.124	0.159	0.17	0.176	0.149	0.145	0.127	0.132	0.127	0.133	0.135	0.136	0.136	0.137	0.291	0.302
1899-12-31 02:56:32	49.9	0.248	0.123	0.182	0.117	0.176	0.142	0.142	0.128	0.124	0.092	0.099	0.137	0.138	0.14	0.137	0.403	0.416								0.099	0.124	0.153	0.17	0.176	0.149	0.146	0.127	0.133	0.129	0.134	0.136	0.137	0.137	0.139	0.294	0.305
1899-12-31 02:57:38	49.9	0.249	0.133	0.184	0.119	0.178	0.143	0.144	0.129	0.125	0.093	0.1	0.138	0.14	0.141	0.139	0.405	0.419								0.1	0.126	0.137	0.173	0.178	0.152	0.149	0.13	0.135	0.13	0.135	0.139	0.138	0.138	0.14	0.296	0.307
1899-12-31 02:58:44	50	0.243	0.136	0.182	0.121	0.175	0.14	0.141	0.126	0.122	0.091	0.098	0.135	0.137	0.138	0.136	0.405	0.418								0.097	0.125	0.136	0.172	0.177	0.15	0.146	0.128	0.133	0.128	0.133	0.137	0.136	0.137	0.138	0.295	0.306
1899-12-31 02:59:50	49.9	0.248	0.15	0.186	0.124	0.18	0.144	0.144	0.13	0.126	0.095	0.101	0.138	0.14	0.141	0.139	0.409	0.423								0.101	0.126	0.137	0.174	0.179	0.153	0.148	0.13	0.135	0.13	0.135	0.138	0.138	0.138	0.14	0.297	0.309
1899-12-31 03:00:56	50	0.247	0.155	0.185	0.122	0.179	0.143	0.144	0.128	0.125	0.094	0.099	0.138	0.139	0.14	0.138	0.41	0.423								0.099	0.124	0.161	0.172	0.178	0.151	0.147	0.128	0.134	0.129	0.133	0.137	0.137	0.137	0.139	0.297	0.31
1899-12-31 03:02:02	49.9	0.247	0.161	0.187	0.122	0.181	0.145	0.145	0.13	0.127	0.095	0.097	0.139	0.141	0.142	0.14	0.413	0.426								0.101	0.126	0.188	0.175	0.18	0.154	0.149	0.13	0.136	0.131	0.135	0.139	0.139	0.139	0.141	0.3	0.311
1899-12-31 03:03:08	50	0.243	0.165	0.185	0.124	0.18	0.142	0.143	0.128	0.125	0.092	0.095	0.138	0.139	0.14	0.138	0.413	0.426								0.098	0.127	0.154	0.175	0.181	0.153	0.149	0.13	0.136	0.13	0.135	0.139	0.139	0.138	0.14	0.3	0.311
1899-12-31 03:04:14	50	0.244	0.173	0.188	0.127	0.182	0.145	0.145	0.13	0.127	0.097	0.095	0.14	0.141	0.142	0.14	0.417	0.43								0.101	0.127	0.148	0.176	0.182	0.153	0.149	0.131	0.136	0.131	0.136	0.139	0.139	0.139	0.141	0.302	0.313
1899-12-31 03:05:20	49.9	0.239	0.176	0.187	0.137	0.181	0.143	0.143	0.129	0.125	0.093	0.097	0.139	0.139	0.14	0.139	0.417	0.429								0.099	0.129	0.148	0.177	0.183	0.155	0.15	0.131	0.138	0.13	0.138	0.14	0.14	0.141	0.142	0.303	0.313
1899-12-31 03:06:26	49.9	0.234	0.178	0.186	0.145	0.179	0.142	0.142	0.127	0.124	0.095	0.094	0.138	0.138	0.139	0.137	0.417	0.429								0.097	0.128	0.151	0.178	0.183	0.154	0.149	0.131	0.136	0.13	0.136	0.138	0.14	0.14	0.141	0.303	0.314
1899-12-31 03:07:32	49.9	0.228	0.185	0.19	0.153	0.184	0.146	0.146	0.131	0.127	0.097	0.101	0.14	0.141	0.143	0.141	0.422	0.435								0.102	0.131	0.15	0.18	0.186	0.157	0.153	0.133	0.139	0.132	0.139	0.142	0.141	0.142	0.143	0.307	0.316
1899-12-31 03:08:38	50	0.226	0.189	0.191	0.165	0.185	0.146	0.147	0.132	0.128	0.098	0.103	0.142	0.142	0.144	0.142	0.424	0.437								0.102	0.13	0.146	0.179	0.186	0.157	0.153	0.133	0.138	0.132	0.138	0.14	0.141	0.141	0.143	0.308	0.318
1899-12-31 03:09:44	49.9	0.22	0.189	0.19	0.168	0.184	0.145	0.145	0.13	0.127	0.101	0.105	0.14	0.141	0.142	0.141	0.425	0.438								0.1	0.128	0.15	0.178	0.184	0.155	0.15	0.132	0.137	0.131	0.138	0.139	0.14	0.141	0.142	0.308	0.32
1899-12-31 03:10:50	49.9	0.214	0.185	0.19	0.171	0.183	0.144	0.145	0.129	0.126	0.107	0.102	0.139	0.14	0.141	0.139	0.425	0.437								0.099	0.126	0.173	0.178	0.183	0.154	0.15	0.131	0.136	0.13	0.136	0.14	0.139	0.139	0.141	0.307	0.319
1899-12-31 03:11:56	49.9	0.218	0.183	0.193	0.177	0.186	0.147	0.147	0.132	0.129	0.116	0.108	0.142	0.143	0.144	0.142	0.429	0.442								0.101	0.128	0.172	0.179	0.185	0.156	0.152	0.132	0.138	0.131	0.137	0.141	0.141	0.141	0.143	0.31	0.321
1899-12-31 03:13:02	50	0.214	0.18	0.193	0.179	0.187	0.147	0.147	0.132	0.129	0.125	0.113	0.142	0.143	0.144	0.142	0.431	0.444								0.101	0.129	0.198	0.18	0.186	0.156	0.153	0.132	0.139	0.132	0.138	0.141	0.143	0.141	0.144	0.312	0.322
1899-12-31 03:14:08	50	0.211	0.171	0.192	0.181	0.186	0.146	0.146	0.131	0.128	0.134	0.118	0.141	0.142	0.143	0.141	0.432	0.444								0.101	0.129	0.161	0.181	0.186	0.156	0.153	0.133	0.139	0.132	0.139	0.142	0.142	0.142	0.143	0.312	0.323
1899-12-31 03:15:14	49.9	0.215	0.167	0.193	0.164	0.187	0.146	0.146	0.131	0.127	0.145	0.129	0.141	0.143	0.143	0.141	0.434	0.445								0.101	0.13	0.166	0.181	0.187	0.156	0.152	0.133	0.139	0.132	0.138	0.14	0.141	0.14	0.143	0.313	0.323
1899-12-31 03:16:20	49.9	0.21	0.16	0.193	0.16	0.186	0.146	0.146	0.13	0.127	0.154	0.137	0.141	0.142	0.143	0.141	0.435	0.447								0.1	0.13	0.182	0.182	0.188	0.156	0.153	0.133	0.139	0.132	0.138	0.141	0.142	0.141	0.143	0.313	0.323
1899-12-31 03:17:26	50	0.212	0.158	0.195	0.154	0.189	0.148	0.148	0.133	0.129	0.166	0.145	0.143	0.144	0.145	0.143	0.438	0.45								0.101	0.13	0.17	0.182	0.188	0.157	0.154	0.133	0.139	0.133	0.139	0.142	0.142	0.141	0.144	0.315	0.325
1899-12-31 03:18:32	50	0.206	0.154	0.196	0.148	0.189	0.147	0.148	0.133	0.129	0.175	0.156	0.143	0.144	0.145	0.143	0.44	0.451								0.102	0.132	0.174	0.184	0.19	0.159	0.154	0.134	0.141	0.133	0.14	0.143	0.143	0.143	0.145	0.317	0.327
1899-12-31 03:19:38	49.9	0.203	0.138	0.197	0.147	0.19	0.149	0.149	0.133	0.13	0.185	0.167	0.143	0.144	0.145	0.143	0.441	0.453								0.102	0.133	0.199	0.184	0.19	0.159	0.154	0.134	0.141	0.133	0.141	0.143	0.144	0.143	0.145	0.319	0.328
1899-12-31 03:20:44	50	0.198	0.129	0.195	0.147	0.188	0.146	0.147	0.131	0.127	0.192	0.175	0.141	0.142	0.144	0.141	0.441	0.452								0.099	0.131	0.182	0.184	0.19	0.159	0.155	0.134	0.142	0.133	0.14	0.142	0.143	0.142	0.144	0.319	0.327
1899-12-31 03:21:50	50	0.196	0.117	0.196	0.145	0.189	0.147	0.147	0.131	0.128	0.2	0.185	0.142	0.143	0.144	0.142	0.443	0.454								0.1	0.131	0.21	0.184	0.19	0.158	0.154	0.134	0.14	0.132	0.139	0.141	0.143	0.142	0.145	0.319	0.329
1899-12-31 03:22:56	50	0.197	0.115	0.2	0.149	0.193	0.15	0.15	0.135	0.132	0.211	0.197	0.145	0.146	0.147	0.145	0.447	0.459								0.103	0.133	0.18	0.186	0.193	0.161	0.157	0.137	0.144	0.136	0.143	0.145	0.145	0.145	0.147	0.323	0.333
1899-12-31 03:24:02	49.9	0.193	0.113	0.197	0.146	0.191	0.147	0.148	0.132	0.129	0.215	0.201	0.142	0.143	0.145	0.142	0.447	0.458								0.101	0.131	0.207	0.185	0.192	0.159	0.156	0.135	0.142	0.133	0.14	0.143	0.143	0.143	0.145	0.322	0.332
1899-12-31 03:25:08	49.9	0.194	0.12	0.201	0.146	0.195	0.151	0.151	0.136	0.132	0.224	0.21	0.145	0.147	0.148	0.146	0.451	0.463								0.103	0.132	0.196	0.187	0.193	0.159	0.156	0.136	0.142	0.135	0.14	0.145	0.145	0.144	0.147	0.323	0.335
1899-12-31 03:26:14	50	0.194	0.117	0.203	0.149	0.196	0.152	0.152	0.137	0.134	0.23	0.214	0.147	0.148	0.15	0.146	0.453	0.465								0.105	0.134	0.244	0.188	0.196	0.162	0.158	0.138	0.144	0.136	0.143	0.145	0.147	0.146	0.149	0.327	0.337
1899-12-31 03:27:20	49.9	0.187	0.115	0.2	0.147	0.194	0.149	0.149	0.134	0.131	0.234	0.214	0.144	0.145	0.147	0.144	0.452	0.464								0.101	0.132	0.203	0.187	0.193	0.16	0.156	0.136	0.143	0.135	0.142	0.144	0.145	0.145	0.147	0.327	0.337
1899-12-31 03:28:26	49.9	0.181	0.116	0.201	0.148	0.194	0.15	0.149	0.134	0.13	0.238	0.216	0.144	0.146	0.147	0.144	0.454	0.465								0.101	0.133	0.199	0.188	0.195	0.16	0.156	0.137	0.142	0.135	0.142	0.143	0.145	0.145	0.147	0.327	0.337
1899-12-31 03:29:32	50	0.182	0.123	0.203	0.152	0.196	0.151	0.151	0.135	0.132	0.242	0.219	0.145	0.147	0.148	0.145	0.456	0.468								0.102	0.133	0.21	0.188	0.195	0.161	0.157	0.137	0.144	0.135	0.142	0.145	0.145	0.145	0.147	0.328	0.338
1899-12-31 03:30:38	50	0.183	0.122	0.205	0.15	0.199	0.153	0.154	0.138	0.135	0.246	0.218	0.148	0.149	0.15	0.147	0.46	0.471								0.105	0.133	0.209	0.189	0.196	0.161	0.158	0.137	0.144	0.137	0.143	0.145	0.146	0.146	0.148	0.33	0.34
1899-12-31 03:31:44	49.9	0.179	0.118	0.204	0.153	0.198	0.152	0.152	0.137	0.133	0.248	0.212	0.147	0.148	0.15	0.147	0.46	0.472								0.103	0.133	0.194	0.19	0.197	0.162	0.158	0.138	0.143	0.137	0.143	0.146	0.147	0.146	0.149	0.332	0.342
1899-12-31 03:32:50	49.9	0.173	0.115	0.203	0.15	0.195	0.149	0.149	0.134	0.13	0.25	0.203	0.145	0.146	0.148	0.145	0.46	0.47								0.101	0.131	0.212	0.188	0.195	0.159	0.156	0.135	0.141	0.134	0.14	0.143	0.144	0.144	0.146	0.329	0.34
1899-12-31 03:33:56	50	0.175	0.12	0.205	0.155	0.199	0.152	0.152	0.137	0.134	0.254	0.203	0.148	0.149	0.15	0.147	0.463	0.474								0.103	0.131	0.223	0.189	0.196	0.161	0.156	0.136	0.141	0.136	0.141	0.145	0.145	0.145	0.148	0.331	0.343
1899-12-31 03:35:02	49.9	0.174	0.119	0.206	0.149	0.199	0.152	0.152	0.136	0.133	0.256	0.198	0.147	0.148	0.149	0.147	0.465	0.475								0.103	0.134	0.209	0.191	0.198	0.163	0.158	0.138	0.145	0.137	0.144	0.147	0.147	0.147	0.149	0.334	0.343
1899-12-31 03:36:08	49.9	0.173	0.124	0.206	0.158	0.199	0.151	0.151	0.136	0.133	0.256	0.195	0.147	0.148	0.149	0.146	0.466	0.476								0.102	0.132	0.186	0.19	0.197	0.161	0.158	0.138	0.143	0.136	0.142	0.146	0.146	0.146	0.148	0.334	0.344
1899-12-31 03:37:14	50	0.172	0.107	0.207	0.179	0.2	0.154	0.153	0.138	0.134	0.259	0.191	0.148	0.149	0.15	0.148	0.468	0.478								0.104	0.135	0.203	0.193	0.2	0.164	0.16	0.139	0.146	0.138	0.145	0.147	0.149	0.148	0.15	0.337	0.346
1899-12-31 03:38:20	50	0.167	0.107	0.208	0.197	0.201	0.153	0.153	0.138	0.135	0.261	0.185	0.148	0.149	0.15	0.147	0.47	0.479								0.104	0.133	0.206	0.193	0.199	0.163	0.159	0.138	0.144	0.137	0.143	0.145	0.147	0.147	0.149	0.337	0.346
1899-12-31 03:39:26	49.9	0.166	0.104	0.208	0.177	0.201	0.153	0.153	0.138	0.135	0.262	0.179	0.148	0.15	0.15	0.147	0.471	0.481								0.103	0.132	0.2	0.191	0.198	0.162	0.158	0.138	0.145	0.137	0.142	0.146	0.147	0.147	0.149	0.338	0.347
1899-12-31 03:40:32	49.9	0.164	0.105	0.209	0.2	0.202	0.153	0.153	0.138	0.134	0.263	0.176	0.148	0.149	0.15	0.147	0.472	0.482								0.103	0.133	0.176	0.192	0.199	0.163	0.16	0.139	0.146	0.138	0.144	0.146	0.149	0.148	0.151	0.34	0.349
1899-12-31 03:41:38	50	0.158	0.102	0.208	0.187	0.201	0.152	0.152	0.136	0.133	0.263	0.171	0.147	0.148	0.149	0.146	0.473	0.482								0.101	0.133	0.193	0.192	0.198	0.162	0.158	0.138	0.145	0.136	0.142	0.145	0.147	0.146	0.149	0.339	0.348
1899-12-31 03:42:44	50	0.164	0.111	0.212	0.21	0.204	0.155	0.155	0.14	0.137	0.266	0.17	0.151	0.152	0.153	0.15	0.477	0.487								0.105	0.136	0.226	0.194	0.201	0.164	0.161	0.14	0.146	0.138	0.144	0.148	0.148	0.148	0.151	0.341	0.35
1899-12-31 03:43:50	49.9	0.164	0.137	0.213	0.217	0.205	0.156	0.156	0.14	0.137	0.267	0.166	0.151	0.152	0.152	0.15	0.479	0.488								0.106	0.134	0.242	0.195	0.202	0.165	0.161	0.14	0.147	0.139	0.145	0.147	0.149	0.149	0.151	0.343	0.351
1899-12-31 03:44:56	49.9	0.155	0.134	0.211	0.193	0.204	0.154	0.154	0.138	0.135	0.267	0.161	0.149	0.15	0.151	0.148	0.479	0.488								0.106	0.136	0.217	0.196	0.202	0.165	0.162	0.142	0.15	0.14	0.148	0.15	0.151	0.15	0.152	0.344	0.352
1899-12-31 03:46:02	50	0.154	0.141	0.214	0.221	0.206	0.156	0.156	0.141	0.138	0.269	0.158	0.151	0.152	0.153	0.15	0.482	0.491								0.107	0.139	0.23	0.198	0.205	0.167	0.163	0.141	0.15	0.14	0.148	0.15	0.152	0.15	0.152	0.345	0.352
1899-12-31 03:47:08	50	0.15	0.155	0.214	0.238	0.206	0.155	0.155	0.14	0.136	0.268	0.156	0.149	0.151	0.152	0.149	0.483	0.492								0.109	0.141	0.227	0.198	0.206	0.168	0.164	0.143	0.153	0.142	0.149	0.152	0.154	0.152	0.154	0.347	0.354
1899-12-31 03:48:14	49.9	0.152	0.145	0.215	0.253	0.207	0.156	0.156	0.14	0.137	0.269	0.154	0.152	0.153	0.153	0.15	0.485	0.493								0.108	0.139	0.222	0.199	0.205	0.167	0.163	0.142	0.149	0.14	0.148	0.151	0.153	0.151	0.153	0.347	0.354
1899-12-31 03:49:20	49.9	0.146	0.142	0.212	0.173	0.205	0.155	0.154	0.138	0.135	0.266	0.149	0.15	0.151	0.152	0.148	0.484	0.492								0.106	0.137	0.218	0.197	0.205	0.167	0.162	0.141	0.148	0.139	0.146	0.148	0.15	0.15	0.152	0.346	0.355
1899-12-31 03:50:26	49.9	0.148	0.139	0.216	0.234	0.209	0.157	0.157	0.141	0.137	0.269	0.147	0.152	0.153	0.154	0.151	0.488	0.496								0.109	0.139	0.205	0.2	0.207	0.168	0.164	0.143	0.15	0.14	0.148	0.151	0.152	0.151	0.153	0.349	0.356
1899-12-31 03:51:32	50	0.149	0.164	0.217	0.229	0.209	0.157	0.157	0.141	0.138	0.267	0.145	0.151	0.154	0.154	0.151	0.49	0.497								0.109	0.139	0.198	0.2	0.207	0.168	0.164	0.143	0.151	0.141	0.148	0.151	0.152	0.152	0.153	0.35	0.358
1899-12-31 03:52:38	50	0.144	0.149	0.214	0.252	0.207	0.155	0.155	0.139	0.136	0.263	0.139	0.15	0.152	0.152	0.149	0.489	0.496								0.107	0.137	0.2	0.199	0.206	0.166	0.163	0.141	0.149	0.14	0.146	0.15	0.151	0.15	0.153	0.349	0.357
1899-12-31 03:53:44	49.9	0.146	0.139	0.218	0.235	0.211	0.158	0.158	0.141	0.138	0.263	0.139	0.152	0.154	0.154	0.152	0.492	0.5								0.109	0.139	0.195	0.2	0.208	0.168	0.164	0.143	0.151	0.141	0.148	0.152	0.152	0.151	0.154	0.352	0.36
1899-12-31 03:54:50	49.9	0.144	0.148	0.219	0.24	0.211	0.158	0.158	0.142	0.138	0.258	0.137	0.153	0.155	0.155	0.152	0.494	0.501								0.11	0.139	0.206	0.202	0.209	0.169	0.165	0.143	0.151	0.142	0.149	0.153	0.153	0.152	0.155	0.353	0.361
1899-12-31 03:55:56	50	0.144	0.158	0.218	0.251	0.21	0.157	0.157	0.141	0.138	0.253	0.129	0.152	0.153	0.154	0.151	0.494	0.501								0.108	0.139	0.264	0.202	0.208	0.168	0.165	0.144	0.152	0.142	0.148	0.152	0.153	0.152	0.154	0.353	0.361
1899-12-31 03:57:02	50	0.14	0.215	0.219	0.199	0.212	0.158	0.159	0.142	0.139	0.25	0.13	0.154	0.156	0.155	0.153	0.497	0.504								0.109	0.139	0.237	0.202	0.209	0.168	0.165	0.143	0.151	0.142	0.148	0.151	0.153	0.152	0.155	0.354	0.362
1899-12-31 03:58:08	49.9	0.135	0.111	0.218	0.215	0.212	0.157	0.157	0.141	0.139	0.249	0.127	0.152	0.154	0.154	0.151	0.497	0.503								0.108	0.138	0.216	0.201	0.208	0.168	0.165	0.143	0.15	0.142	0.147	0.152	0.153	0.152	0.155	0.355	0.363
1899-12-31 03:59:14	49.9	0.147	0.112	0.22	0.252	0.214	0.159	0.158	0.143	0.139	0.247	0.13	0.153	0.155	0.155	0.152	0.499	0.506								0.11	0.138	0.177	0.202	0.209	0.168	0.164	0.144	0.15	0.143	0.148	0.153	0.153	0.153	0.155	0.356	0.363
1899-12-31 04:00:20	50	0.13	0.119	0.22	0.253	0.213	0.158	0.158	0.142	0.14	0.241	0.132	0.153	0.155	0.156	0.152	0.5	0.506								0.108	0.139	0.236	0.203	0.21	0.168	0.165	0.144	0.152	0.142	0.149	0.153	0.154	0.154	0.156	0.357	0.364
1899-12-31 04:01:26	50	0.133	0.113	0.221	0.218	0.214	0.158	0.159	0.142	0.139	0.235	0.137	0.154	0.155	0.156	0.153	0.502	0.508								0.109	0.139	0.225	0.204	0.211	0.169	0.166	0.144	0.153	0.143	0.15	0.153	0.154	0.153	0.156	0.358	0.366
1899-12-31 04:02:32	49.9	0.132	0.114	0.221	0.245	0.214	0.159	0.159	0.142	0.139	0.229	0.136	0.154	0.155	0.155	0.153	0.503	0.509								0.11	0.139	0.222	0.204	0.211	0.17	0.165	0.144	0.152	0.142	0.149	0.151	0.153	0.153	0.156	0.359	0.367
1899-12-31 04:03:38	50	0.126	0.134	0.221	0.241	0.214	0.158	0.158	0.142	0.139	0.221	0.138	0.154	0.155	0.155	0.152	0.504	0.509								0.109	0.138	0.219	0.204	0.211	0.169	0.166	0.144	0.153	0.142	0.149	0.153	0.154	0.153	0.156	0.36	0.367
1899-12-31 04:04:44	50	0.135	0.17	0.223	0.22	0.216	0.159	0.159	0.143	0.14	0.218	0.137	0.154	0.156	0.156	0.154	0.506	0.511								0.109	0.139	0.213	0.204	0.211	0.169	0.165	0.145	0.152	0.143	0.149	0.152	0.154	0.153	0.156	0.36	0.369
1899-12-31 04:05:50	50	0.132	0.15	0.222	0.248	0.215	0.159	0.159	0.142	0.139	0.216	0.135	0.154	0.155	0.155	0.152	0.506	0.511								0.108	0.139	0.203	0.205	0.212	0.169	0.166	0.144	0.152	0.143	0.15	0.153	0.155	0.154	0.156	0.361	0.369
1899-12-31 04:06:56	49.9	0.137	0.277	0.223	0.251	0.217	0.16	0.16	0.144	0.141	0.213	0.155	0.156	0.157	0.157	0.154	0.509	0.514								0.109	0.139	0.199	0.206	0.213	0.17	0.167	0.145	0.154	0.144	0.151	0.155	0.155	0.155	0.157	0.363	0.37
1899-12-31 04:08:02	50	0.131	0.262	0.224	0.249	0.217	0.16	0.159	0.144	0.141	0.207	0.165	0.155	0.156	0.156	0.154	0.509	0.514								0.109	0.139	0.199	0.205	0.212	0.169	0.166	0.145	0.154	0.142	0.149	0.154	0.154	0.154	0.157	0.363	0.371
1899-12-31 04:09:08	49.9	0.134	0.155	0.226	0.253	0.219	0.162	0.162	0.146	0.143	0.208	0.156	0.157	0.158	0.158	0.156	0.513	0.517								0.111	0.141	0.189	0.207	0.215	0.172	0.168	0.147	0.156	0.146	0.153	0.156	0.158	0.157	0.16	0.366	0.373
1899-12-31 04:10:14	49.9	0.141	0.133	0.227	0.244	0.219	0.161	0.162	0.145	0.141	0.204	0.16	0.156	0.157	0.158	0.155	0.513	0.518								0.109	0.14	0.221	0.207	0.215	0.172	0.168	0.146	0.155	0.144	0.151	0.155	0.156	0.156	0.158	0.366	0.373
1899-12-31 04:11:20	50	0.145	0.158	0.225	0.236	0.218	0.16	0.159	0.144	0.141	0.2	0.178	0.156	0.157	0.156	0.154	0.513	0.517								0.11	0.14	0.196	0.207	0.214	0.171	0.168	0.146	0.155	0.144	0.151	0.154	0.155	0.155	0.158	0.366	0.372
1899-12-31 04:12:26	49.9	0.166	0.153	0.23	0.27	0.223	0.165	0.164	0.148	0.145	0.198	0.172	0.16	0.161	0.161	0.158	0.518	0.522								0.113	0.143	0.181	0.211	0.219	0.175	0.171	0.149	0.158	0.148	0.156	0.159	0.159	0.158	0.161	0.369	0.376
1899-12-31 04:13:32	49.9	0.13	0.156	0.225	0.257	0.218	0.159	0.159	0.142	0.14	0.203	0.17	0.155	0.156	0.156	0.153	0.515	0.518								0.108	0.14	0.2	0.207	0.216	0.172	0.168	0.146	0.155	0.144	0.151	0.156	0.156	0.155	0.158	0.367	0.373
1899-12-31 04:14:38	49.9	0.127	0.2	0.228	0.236	0.221	0.161	0.161	0.145	0.142	0.198	0.179	0.157	0.159	0.159	0.155	0.518	0.521								0.11	0.142	0.22	0.21	0.217	0.172	0.169	0.148	0.156	0.146	0.153	0.158	0.158	0.157	0.159	0.37	0.376
1899-12-31 04:15:44	50	0.15	0.248	0.231	0.242	0.224	0.164	0.164	0.148	0.145	0.201	0.196	0.159	0.161	0.161	0.158	0.522	0.525								0.113	0.142	0.225	0.211	0.219	0.174	0.171	0.149	0.157	0.147	0.154	0.156	0.159	0.158	0.16	0.372	0.377
1899-12-31 04:16:50	50	0.145	0.163	0.229	0.224	0.222	0.162	0.162	0.145	0.143	0.196	0.197	0.157	0.159	0.159	0.156	0.521	0.523								0.111	0.141	0.175	0.211	0.218	0.173	0.17	0.148	0.156	0.147	0.154	0.157	0.158	0.157	0.159	0.371	0.376
1899-12-31 04:17:56	49.9	0.124	0.19	0.229	0.255	0.222	0.162	0.162	0.145	0.142	0.194	0.224	0.157	0.159	0.158	0.155	0.522	0.523								0.111	0.142	0.212	0.211	0.218	0.173	0.17	0.148	0.156	0.146	0.153	0.157	0.159	0.157	0.159	0.371	0.376
1899-12-31 04:19:02	49.9	0.118	0.27	0.228	0.231	0.221	0.161	0.161	0.144	0.142	0.194	0.237	0.157	0.158	0.157	0.154	0.522	0.523								0.109	0.141	0.19	0.21	0.217	0.172	0.168	0.148	0.155	0.145	0.152	0.156	0.157	0.156	0.158	0.371	0.378
1899-12-31 04:20:08	49.9	0.136	0.226	0.232	0.24	0.225	0.164	0.164	0.148	0.145	0.198	0.25	0.159	0.161	0.161	0.157	0.526	0.527								0.113	0.143	0.232	0.212	0.22	0.174	0.171	0.149	0.158	0.147	0.153	0.156	0.16	0.158	0.161	0.374	0.38
1899-12-31 04:21:14	50	0.15	0.251	0.231	0.281	0.224	0.163	0.162	0.146	0.145	0.193	0.172	0.158	0.16	0.159	0.156	0.525	0.526								0.11	0.142	0.201	0.212	0.22	0.174	0.17	0.148	0.157	0.147	0.153	0.156	0.159	0.158	0.161	0.374	0.38
1899-12-31 04:22:20	49.9	0.209	0.296	0.232	0.239	0.224	0.163	0.163	0.146	0.143	0.19	0.147	0.158	0.16	0.16	0.157	0.527	0.528								0.111	0.143	0.218	0.213	0.221	0.175	0.171	0.15	0.158	0.147	0.154	0.157	0.16	0.159	0.161	0.376	0.382
1899-12-31 04:23:26	49.9	0.158	0.166	0.235	0.222	0.227	0.165	0.165	0.149	0.146	0.191	0.149	0.161	0.162	0.162	0.158	0.53	0.53								0.112	0.142	0.173	0.213	0.221	0.175	0.17	0.15	0.158	0.148	0.154	0.157	0.16	0.159	0.162	0.377	0.383
1899-12-31 04:24:32	50	0.187	0.261	0.234	0.215	0.228	0.165	0.165	0.148	0.146	0.189	0.145	0.16	0.162	0.162	0.158	0.531	0.531								0.113	0.143	0.208	0.214	0.222	0.175	0.172	0.15	0.159	0.147	0.155	0.158	0.16	0.16	0.162	0.378	0.382
1899-12-31 04:25:38	50	0.172	0.19	0.234	0.228	0.227	0.164	0.164	0.148	0.145	0.182	0.14	0.159	0.161	0.16	0.158	0.531	0.53								0.111	0.145	0.226	0.215	0.223	0.177	0.173	0.151	0.16	0.148	0.156	0.157	0.161	0.161	0.163	0.379	0.382
1899-12-31 04:26:44	49.9	0.196	0.183	0.235	0.266	0.229	0.166	0.166	0.149	0.146	0.184	0.135	0.16	0.162	0.162	0.159	0.533	0.532								0.113	0.145	0.259	0.216	0.223	0.176	0.173	0.151	0.16	0.149	0.156	0.158	0.161	0.161	0.163	0.38	0.384
1899-12-31 04:27:50	49.9	0.157	0.168	0.234	0.205	0.227	0.164	0.163	0.147	0.145	0.178	0.131	0.159	0.161	0.16	0.156	0.532	0.53								0.11	0.143	0.201	0.214	0.223	0.175	0.172	0.15	0.159	0.147	0.154	0.157	0.16	0.159	0.162	0.379	0.383
1899-12-31 04:28:56	49.9	0.147	0.166	0.236	0.237	0.23	0.166	0.166	0.149	0.147	0.179	0.132	0.161	0.162	0.162	0.159	0.535	0.533								0.113	0.143	0.229	0.216	0.224	0.176	0.173	0.152	0.161	0.149	0.155	0.158	0.162	0.161	0.163	0.382	0.386
1899-12-31 04:30:02	50	0.161	0.191	0.235	0.255	0.228	0.165	0.165	0.148	0.145	0.177	0.129	0.16	0.162	0.161	0.158	0.534	0.533								0.11	0.144	0.193	0.215	0.223	0.176	0.172	0.15	0.159	0.148	0.155	0.158	0.161	0.16	0.163	0.381	0.385
1899-12-31 04:31:08	50	0.223	0.172	0.234	0.234	0.228	0.164	0.163	0.147	0.144	0.178	0.132	0.158	0.161	0.16	0.157	0.535	0.532								0.11	0.144	0.223	0.217	0.225	0.177	0.174	0.151	0.16	0.149	0.155	0.16	0.161	0.16	0.163	0.382	0.385
1899-12-31 04:32:14	49.9	0.211	0.186	0.239	0.259	0.232	0.168	0.168	0.151	0.149	0.182	0.138	0.162	0.164	0.164	0.16	0.539	0.537								0.113	0.146	0.195	0.219	0.227	0.178	0.175	0.154	0.163	0.152	0.158	0.161	0.164	0.163	0.166	0.386	0.389
1899-12-31 04:33:20	50	0.193	0.22	0.239	0.243	0.233	0.168	0.168	0.151	0.15	0.179	0.199	0.163	0.165	0.165	0.161	0.541	0.538								0.114	0.146	0.226	0.219	0.226	0.178	0.175	0.153	0.161	0.151	0.157	0.163	0.163	0.163	0.165	0.385	0.39
1899-12-31 04:34:26	49.9	0.184	0.223	0.239	0.233	0.232	0.167	0.167	0.15	0.147	0.178	0.226	0.162	0.164	0.164	0.16	0.541	0.538								0.113	0.146	0.187	0.219	0.227	0.178	0.175	0.153	0.163	0.151	0.159	0.163	0.164	0.163	0.165	0.386	0.388
1899-12-31 04:35:32	49.9	0.191	0.263	0.238	0.262	0.232	0.166	0.166	0.15	0.147	0.176	0.204	0.161	0.163	0.163	0.159	0.541	0.537								0.111	0.146	0.21	0.218	0.227	0.178	0.175	0.154	0.162	0.15	0.156	0.16	0.162	0.162	0.164	0.385	0.388
1899-12-31 04:36:38	50	0.2	0.22	0.239	0.227	0.232	0.166	0.166	0.149	0.147	0.179	0.207	0.161	0.163	0.163	0.16	0.541	0.537								0.111	0.147	0.183	0.22	0.228	0.178	0.175	0.153	0.163	0.15	0.158	0.161	0.163	0.162	0.165	0.387	0.389
1899-12-31 04:37:44	49.9	0.18	0.266	0.239	0.244	0.232	0.166	0.167	0.15	0.147	0.178	0.228	0.161	0.164	0.163	0.16	0.543	0.538								0.112	0.148	0.204	0.221	0.23	0.18	0.177	0.155	0.165	0.153	0.16	0.163	0.166	0.165	0.167	0.39	0.39
1899-12-31 04:38:50	49.9	0.261	0.203	0.24	0.249	0.233	0.167	0.166	0.15	0.147	0.18	0.26	0.162	0.164	0.164	0.159	0.544	0.538								0.111	0.148	0.212	0.221	0.23	0.18	0.177	0.155	0.164	0.152	0.159	0.163	0.165	0.164	0.166	0.389	0.39
1899-12-31 04:39:56	49.9	0.279	0.174	0.24	0.262	0.233	0.167	0.166	0.149	0.147	0.178	0.265	0.162	0.164	0.163	0.16	0.544	0.538								0.111	0.147	0.191	0.221	0.229	0.179	0.177	0.154	0.163	0.152	0.159	0.162	0.164	0.164	0.166	0.389	0.389
1899-12-31 04:41:02	50	0.295	0.235	0.24	0.26	0.233	0.166	0.165	0.149	0.146	0.174	0.216	0.161	0.163	0.162	0.158	0.544	0.537								0.111	0.146	0.23	0.22	0.229	0.178	0.176	0.153	0.162	0.15	0.157	0.16	0.164	0.162	0.165	0.39	0.389
1899-12-31 04:42:08	50	0.289	0.184	0.239	0.254	0.232	0.165	0.165	0.148	0.145	0.176	0.202	0.161	0.162	0.163	0.158	0.545	0.538								0.109	0.146	0.197	0.219	0.228	0.178	0.174	0.153	0.161	0.15	0.157	0.16	0.163	0.163	0.165	0.389	0.39
1899-12-31 04:43:14	50	0.306	0.201	0.244	0.287	0.238	0.17	0.17	0.153	0.15	0.178	0.154	0.165	0.167	0.166	0.163	0.549	0.542								0.114	0.148	0.223	0.222	0.231	0.18	0.177	0.155	0.163	0.152	0.158	0.162	0.165	0.164	0.167	0.392	0.393
1899-12-31 04:44:20	49.9	0.302	0.207	0.244	0.258	0.237	0.169	0.169	0.153	0.15	0.176	0.138	0.165	0.167	0.165	0.162	0.55	0.543								0.114	0.148	0.205	0.223	0.232	0.181	0.178	0.156	0.165	0.152	0.161	0.163	0.166	0.165	0.168	0.394	0.394
1899-12-31 04:45:26	50	0.297	0.201	0.245	0.237	0.238	0.17	0.169	0.153	0.15	0.181	0.127	0.165	0.167	0.166	0.162	0.551	0.543								0.114	0.147	0.233	0.223	0.232	0.18	0.178	0.156	0.164	0.153	0.159	0.164	0.166	0.164	0.167	0.393	0.395
1899-12-31 04:46:32	50	0.3	0.252	0.246	0.248	0.239	0.17	0.17	0.153	0.151	0.177	0.18	0.165	0.167	0.166	0.162	0.551	0.543								0.115	0.149	0.213	0.225	0.233	0.182	0.179	0.157	0.166	0.153	0.161	0.165	0.167	0.166	0.168	0.395	0.394
1899-12-31 04:47:38	49.9	0.294	0.2	0.246	0.249	0.24	0.171	0.171	0.154	0.152	0.181	0.188	0.166	0.168	0.167	0.163	0.553	0.544								0.116	0.147	0.23	0.225	0.233	0.182	0.179	0.157	0.165	0.154	0.16	0.164	0.168	0.166	0.168	0.395	0.396
1899-12-31 04:48:44	50	0.314	0.188	0.245	0.284	0.238	0.17	0.169	0.153	0.151	0.172	0.124	0.165	0.167	0.166	0.162	0.553	0.543								0.114	0.147	0.231	0.223	0.232	0.18	0.177	0.156	0.163	0.153	0.16	0.164	0.166	0.165	0.167	0.395	0.395
1899-12-31 04:49:50	50	0.312	0.202	0.245	0.241	0.238	0.169	0.169	0.152	0.15	0.17	0.124	0.164	0.167	0.165	0.162	0.553	0.543								0.114	0.149	0.215	0.224	0.233	0.181	0.178	0.156	0.165	0.153	0.16	0.163	0.167	0.165	0.168	0.395	0.394
1899-12-31 04:50:56	49.9	0.316	0.203	0.247	0.241	0.24	0.171	0.17	0.153	0.151	0.17	0.125	0.165	0.167	0.166	0.163	0.554	0.544								0.115	0.148	0.197	0.225	0.234	0.181	0.178	0.157	0.166	0.154	0.161	0.165	0.167	0.166	0.168	0.396	0.396
1899-12-31 04:52:02	49.9	0.305	0.24	0.247	0.233	0.241	0.171	0.171	0.154	0.151	0.17	0.126	0.166	0.167	0.166	0.163	0.556	0.544								0.115	0.149	0.229	0.226	0.235	0.183	0.179	0.157	0.166	0.154	0.161	0.165	0.168	0.168	0.17	0.398	0.396
1899-12-31 04:53:08	50	0.315	0.183	0.246	0.238	0.239	0.169	0.17	0.152	0.15	0.17	0.125	0.164	0.166	0.165	0.162	0.555	0.543								0.113	0.148	0.227	0.225	0.233	0.181	0.178	0.156	0.165	0.153	0.16	0.165	0.167	0.166	0.168	0.398	0.396
1899-12-31 04:54:14	49.9	0.316	0.226	0.247	0.265	0.24	0.169	0.17	0.153	0.15	0.168	0.124	0.165	0.167	0.166	0.163	0.556	0.543								0.115	0.151	0.201	0.228	0.236	0.184	0.18	0.159	0.168	0.155	0.163	0.167	0.169	0.168	0.17	0.399	0.396
1899-12-31 04:55:20	49.9	0.318	0.263	0.25	0.248	0.243	0.173	0.172	0.155	0.153	0.166	0.136	0.167	0.169	0.168	0.165	0.559	0.546								0.116	0.15	0.245	0.228	0.237	0.184	0.181	0.159	0.166	0.154	0.162	0.165	0.168	0.167	0.17	0.399	0.398
1899-12-31 04:56:26	50	0.319	0.255	0.249	0.271	0.242	0.171	0.172	0.154	0.153	0.166	0.133	0.167	0.168	0.167	0.164	0.558	0.545								0.114	0.148	0.226	0.226	0.236	0.182	0.18	0.157	0.165	0.154	0.16	0.164	0.167	0.165	0.169	0.399	0.399
1899-12-31 04:57:32	49.9	0.321	0.251	0.252	0.243	0.246	0.173	0.174	0.157	0.155	0.167	0.138	0.168	0.171	0.169	0.166	0.561	0.548								0.116	0.151	0.187	0.228	0.237	0.184	0.182	0.16	0.167	0.156	0.163	0.166	0.171	0.17	0.173	0.403	0.4
1899-12-31 04:58:38	50	0.308	0.259	0.247	0.241	0.241	0.17	0.169	0.153	0.151	0.163	0.171	0.165	0.167	0.165	0.162	0.558	0.543								0.112	0.148	0.203	0.227	0.236	0.183	0.179	0.158	0.166	0.154	0.162	0.164	0.168	0.166	0.17	0.401	0.398
1899-12-31 04:59:44	50	0.304	0.184	0.247	0.218	0.241	0.169	0.169	0.152	0.152	0.163	0.146	0.164	0.166	0.166	0.161	0.558	0.542								0.111	0.148	0.18	0.226	0.236	0.182	0.179	0.157	0.165	0.153	0.159	0.163	0.166	0.165	0.169	0.4	0.397
1899-12-31 05:00:50	49.9	0.322	0.164	0.252	0.228	0.246	0.173	0.173	0.156	0.155	0.167	0.134	0.168	0.17	0.169	0.165	0.562	0.546								0.115	0.15	0.237	0.23	0.238	0.184	0.181	0.158	0.167	0.157	0.164	0.169	0.17	0.168	0.172	0.404	0.401
1899-12-31 05:01:56	50	0.297	0.211	0.253	0.265	0.246	0.174	0.174	0.158	0.156	0.171	0.136	0.169	0.171	0.17	0.166	0.563	0.547								0.115	0.15	0.263	0.231	0.239	0.185	0.183	0.16	0.169	0.157	0.164	0.168	0.17	0.169	0.172	0.404	0.401
1899-12-31 05:03:02	50	0.302	0.169	0.254	0.243	0.247	0.174	0.174	0.157	0.156	0.165	0.147	0.17	0.172	0.17	0.167	0.564	0.547								0.115	0.149	0.183	0.23	0.238	0.184	0.182	0.159	0.168	0.156	0.162	0.166	0.17	0.168	0.172	0.404	0.401
1899-12-31 05:04:08	50	0.309	0.219	0.255	0.229	0.249	0.176	0.175	0.158	0.157	0.154	0.132	0.17	0.173	0.171	0.167	0.565	0.548								0.117	0.15	0.237	0.23	0.239	0.186	0.182	0.161	0.17	0.157	0.164	0.168	0.171	0.17	0.172	0.406	0.401
1899-12-31 05:05:14	49.9	0.308	0.192	0.251	0.241	0.245	0.172	0.172	0.154	0.154	0.153	0.144	0.167	0.169	0.167	0.164	0.563	0.544								0.113	0.148	0.177	0.228	0.237	0.184	0.181	0.158	0.166	0.155	0.162	0.166	0.168	0.167	0.171	0.403	0.399
1899-12-31 05:06:20	49.9	0.31	0.217	0.253	0.253	0.248	0.174	0.174	0.157	0.155	0.152	0.13	0.169	0.171	0.169	0.166	0.565	0.546								0.115	0.151	0.185	0.231	0.24	0.187	0.183	0.161	0.169	0.157	0.166	0.168	0.171	0.169	0.173	0.407	0.4
1899-12-31 05:07:26	50	0.314	0.244	0.252	0.267	0.246	0.172	0.172	0.155	0.154	0.159	0.139	0.167	0.169	0.168	0.165	0.564	0.544								0.114	0.152	0.238	0.233	0.241	0.188	0.184	0.161	0.172	0.158	0.165	0.169	0.172	0.17	0.174	0.407	0.401
1899-12-31 05:08:32	49.9	0.296	0.179	0.253	0.243	0.247	0.173	0.173	0.156	0.154	0.154	0.209	0.168	0.17	0.168	0.166	0.565	0.544								0.117	0.152	0.228	0.233	0.242	0.187	0.183	0.161	0.17	0.157	0.164	0.168	0.171	0.17	0.173	0.406	0.4
1899-12-31 05:09:38	50	0.265	0.203	0.253	0.244	0.246	0.172	0.172	0.155	0.153	0.148	0.131	0.167	0.17	0.168	0.164	0.565	0.543								0.114	0.152	0.28	0.233	0.242	0.187	0.183	0.161	0.17	0.157	0.164	0.167	0.171	0.17	0.172	0.407	0.399
1899-12-31 05:10:44	50	0.295	0.217	0.254	0.254	0.248	0.173	0.173	0.156	0.155	0.151	0.123	0.168	0.17	0.169	0.165	0.566	0.543								0.118	0.153	0.23	0.233	0.242	0.187	0.184	0.162	0.172	0.158	0.166	0.168	0.172	0.171	0.173	0.407	0.4
1899-12-31 05:11:50	49.9	0.224	0.212	0.255	0.238	0.249	0.174	0.175	0.157	0.155	0.156	0.165	0.169	0.172	0.17	0.166	0.567	0.544								0.116	0.153	0.23	0.235	0.244	0.189	0.185	0.162	0.171	0.158	0.166	0.171	0.173	0.171	0.174	0.409	0.401
1899-12-31 05:12:56	50	0.22	0.207	0.258	0.264	0.251	0.176	0.176	0.159	0.158	0.167	0.153	0.171	0.173	0.172	0.168	0.569	0.545								0.117	0.155	0.242	0.235	0.244	0.189	0.185	0.163	0.173	0.159	0.165	0.171	0.173	0.172	0.175	0.41	0.402
1899-12-31 05:14:02	50	0.2	0.241	0.255	0.25	0.249	0.173	0.174	0.157	0.155	0.157	0.138	0.169	0.171	0.17	0.165	0.567	0.542								0.115	0.152	0.286	0.233	0.242	0.187	0.184	0.161	0.171	0.158	0.164	0.168	0.171	0.17	0.173	0.409	0.401
1899-12-31 05:15:08	49.9	0.216	0.197	0.257	0.243	0.251	0.176	0.175	0.158	0.156	0.15	0.159	0.17	0.173	0.171	0.167	0.569	0.543								0.117	0.154	0.274	0.235	0.245	0.189	0.186	0.163	0.172	0.159	0.167	0.172	0.174	0.172	0.175	0.41	0.401
1899-12-31 05:16:14	49.9	0.208	0.203	0.255	0.224	0.25	0.174	0.174	0.157	0.155	0.146	0.133	0.169	0.171	0.169	0.165	0.567	0.541								0.116	0.153	0.222	0.234	0.244	0.189	0.185	0.162	0.172	0.158	0.167	0.171	0.173	0.171	0.174	0.411	0.4
1899-12-31 05:17:20	50	0.211	0.198	0.258	0.273	0.251	0.175	0.175	0.159	0.157	0.157	0.142	0.17	0.172	0.17	0.167	0.569	0.541								0.117	0.155	0.25	0.236	0.246	0.19	0.186	0.164	0.174	0.159	0.168	0.172	0.175	0.173	0.176	0.413	0.402
1899-12-31 05:18:26	50	0.21	0.227	0.256	0.247	0.25	0.174	0.174	0.156	0.154	0.168	0.148	0.169	0.171	0.17	0.165	0.567	0.539								0.115	0.154	0.285	0.234	0.244	0.188	0.185	0.162	0.171	0.158	0.165	0.171	0.172	0.171	0.174	0.41	0.401
1899-12-31 05:19:32	49.9	0.246	0.294	0.258	0.231	0.251	0.175	0.175	0.158	0.156	0.141	0.176	0.17	0.172	0.17	0.167	0.569	0.54								0.116	0.154	0.222	0.235	0.245	0.188	0.185	0.163	0.173	0.159	0.166	0.172	0.173	0.172	0.174	0.411	0.4
1899-12-31 05:20:38	49.9	0.273	0.254	0.261	0.268	0.255	0.178	0.178	0.161	0.16	0.134	0.163	0.172	0.175	0.173	0.169	0.571	0.542								0.118	0.156	0.244	0.238	0.248	0.191	0.186	0.165	0.176	0.16	0.168	0.171	0.175	0.173	0.176	0.413	0.402
1899-12-31 05:21:44	49.9	0.233	0.2	0.261	0.291	0.256	0.178	0.179	0.161	0.16	0.14	0.238	0.173	0.175	0.173	0.169	0.572	0.542								0.119	0.155	0.228	0.238	0.247	0.191	0.187	0.165	0.174	0.16	0.168	0.171	0.176	0.174	0.177	0.414	0.401
1899-12-31 05:22:50	50	0.265	0.238	0.261	0.264	0.255	0.178	0.178	0.16	0.159	0.135	0.192	0.172	0.174	0.172	0.169	0.572	0.54								0.119	0.156	0.26	0.239	0.249	0.192	0.188	0.166	0.175	0.161	0.169	0.173	0.176	0.175	0.178	0.415	0.402
1899-12-31 05:23:56	49.9	0.232	0.164	0.259	0.279	0.253	0.176	0.176	0.158	0.158	0.147	0.231	0.171	0.172	0.171	0.167	0.57	0.537								0.117	0.155	0.193	0.238	0.248	0.19	0.187	0.164	0.173	0.16	0.167	0.172	0.174	0.173	0.176	0.413	0.4
1899-12-31 05:25:02	49.9	0.238	0.196	0.257	0.252	0.251	0.174	0.174	0.157	0.156	0.132	0.144	0.169	0.171	0.169	0.166	0.568	0.534								0.115	0.155	0.237	0.236	0.247	0.189	0.186	0.163	0.173	0.159	0.166	0.169	0.173	0.172	0.176	0.413	0.399
1899-12-31 05:26:08	50	0.272	0.185	0.261	0.259	0.257	0.178	0.178	0.161	0.159	0.132	0.129	0.173	0.176	0.174	0.169	0.572	0.537								0.12	0.156	0.229	0.239	0.248	0.191	0.188	0.166	0.176	0.161	0.168	0.172	0.175	0.174	0.177	0.415	0.401
1899-12-31 05:27:14	50	0.284	0.25	0.262	0.234	0.257	0.178	0.178	0.161	0.16	0.138	0.154	0.174	0.176	0.174	0.169	0.573	0.537								0.119	0.157	0.25	0.239	0.25	0.193	0.188	0.166	0.175	0.162	0.171	0.174	0.176	0.175	0.178	0.415	0.401
1899-12-31 05:28:20	49.9	0.293	0.183	0.262	0.241	0.257	0.178	0.179	0.161	0.161	0.133	0.446	0.173	0.175	0.173	0.169	0.572	0.535								0.119	0.156	0.243	0.237	0.248	0.191	0.187	0.165	0.174	0.162	0.168	0.174	0.175	0.174	0.177	0.416	0.402
1899-12-31 05:29:26	49.9	0.308	0.281	0.261	0.247	0.256	0.177	0.177	0.16	0.159	0.133	0.226	0.173	0.174	0.172	0.168	0.571	0.533								0.118	0.154	0.228	0.238	0.248	0.191	0.187	0.165	0.174	0.161	0.167	0.172	0.174	0.173	0.177	0.415	0.4
1899-12-31 05:30:32	49.9	0.271	0.209	0.264	0.215	0.259	0.18	0.181	0.163	0.163	0.133	0.233	0.175	0.177	0.175	0.171	0.574	0.535								0.121	0.155	0.23	0.24	0.249	0.191	0.188	0.166	0.174	0.163	0.168	0.172	0.176	0.175	0.179	0.418	0.402
1899-12-31 05:31:38	49.9	0.29	0.184	0.263	0.272	0.257	0.177	0.178	0.162	0.161	0.135	0.221	0.173	0.176	0.173	0.169	0.572	0.532								0.119	0.154	0.219	0.238	0.249	0.191	0.187	0.165	0.173	0.162	0.167	0.172	0.175	0.173	0.177	0.416	0.401
1899-12-31 05:32:44	50	0.314	0.219	0.265	0.253	0.26	0.18	0.181	0.163	0.163	0.13	0.196	0.175	0.177	0.174	0.171	0.573	0.531								0.12	0.155	0.182	0.239	0.25	0.192	0.188	0.166	0.175	0.162	0.168	0.172	0.177	0.175	0.178	0.418	0.402
1899-12-31 05:33:50	49.9	0.3	0.252	0.263	0.269	0.258	0.178	0.178	0.16	0.162	0.122	0.305	0.173	0.175	0.172	0.169	0.571	0.528								0.118	0.154	0.214	0.24	0.25	0.192	0.188	0.166	0.175	0.162	0.17	0.175	0.177	0.175	0.179	0.417	0.4
1899-12-31 05:34:56	50	0.313	0.181	0.266	0.277	0.261	0.181	0.182	0.164	0.163	0.126	0.349	0.176	0.178	0.175	0.172	0.574	0.53								0.122	0.159	0.217	0.242	0.252	0.195	0.19	0.168	0.178	0.163	0.171	0.174	0.178	0.177	0.18	0.42	0.401
1899-12-31 05:36:02	50	0.319	0.262	0.264	0.256	0.259	0.179	0.18	0.161	0.161	0.124	0.235	0.174	0.177	0.173	0.17	0.572	0.527								0.121	0.159	0.274	0.243	0.253	0.196	0.191	0.168	0.177	0.163	0.171	0.174	0.179	0.176	0.18	0.418	0.4
1899-12-31 05:37:08	49.9	0.313	0.212	0.265	0.255	0.259	0.179	0.18	0.162	0.161	0.127	0.241	0.175	0.176	0.174	0.171	0.572	0.525								0.121	0.159	0.222	0.242	0.253	0.195	0.19	0.168	0.178	0.163	0.172	0.176	0.178	0.176	0.18	0.418	0.399
1899-12-31 05:38:14	49.9	0.312	0.227	0.266	0.312	0.261	0.18	0.18	0.163	0.161	0.126	0.186	0.175	0.177	0.175	0.17	0.572	0.525								0.121	0.16	0.199	0.243	0.253	0.195	0.19	0.169	0.178	0.163	0.172	0.176	0.179	0.177	0.18	0.42	0.398
1899-12-31 05:39:20	50	0.282	0.201	0.264	0.278	0.259	0.179	0.179	0.161	0.161	0.121	0.16	0.174	0.176	0.174	0.169	0.57	0.521								0.12	0.159	0.227	0.243	0.253	0.196	0.19	0.168	0.177	0.162	0.17	0.174	0.178	0.177	0.179	0.419	0.397
1899-12-31 05:40:26	49.9	0.251	0.185	0.266	0.257	0.261	0.181	0.18	0.163	0.163	0.125	0.169	0.176	0.178	0.175	0.171	0.572	0.521								0.122	0.16	0.228	0.244	0.254	0.196	0.191	0.168	0.178	0.164	0.171	0.175	0.178	0.177	0.18	0.419	0.397
1899-12-31 05:41:32	49.9	0.242	0.205	0.266	0.249	0.262	0.18	0.18	0.163	0.164	0.121	0.189	0.176	0.179	0.175	0.171	0.572	0.52								0.122	0.161	0.251	0.244	0.254	0.195	0.191	0.168	0.178	0.164	0.172	0.176	0.179	0.177	0.181	0.42	0.397
1899-12-31 05:42:38	50	0.256	0.256	0.267	0.252	0.262	0.181	0.181	0.163	0.163	0.12	0.263	0.175	0.178	0.175	0.171	0.571	0.518								0.122	0.16	0.212	0.244	0.254	0.195	0.191	0.169	0.179	0.164	0.172	0.176	0.179	0.177	0.18	0.42	0.397
1899-12-31 05:43:44	49.9	0.265	0.177	0.264	0.253	0.259	0.178	0.178	0.161	0.16	0.12	0.207	0.173	0.175	0.172	0.168	0.568	0.513								0.12	0.158	0.209	0.242	0.253	0.193	0.189	0.167	0.176	0.162	0.171	0.173	0.178	0.176	0.178	0.418	0.395
1899-12-31 05:44:50	49.9	0.244	0.203	0.265	0.237	0.26	0.178	0.179	0.162	0.16	0.122	0.167	0.173	0.176	0.173	0.168	0.568	0.512								0.12	0.161	0.249	0.243	0.254	0.193	0.191	0.168	0.177	0.163	0.171	0.176	0.178	0.176	0.18	0.419	0.395
1899-12-31 05:45:56	49.9	0.283	0.194	0.269	0.234	0.265	0.182	0.183	0.165	0.165	0.123	0.28	0.177	0.179	0.177	0.172	0.571	0.514								0.124	0.163	0.235	0.246	0.256	0.196	0.192	0.17	0.18	0.164	0.172	0.176	0.18	0.178	0.181	0.421	0.396
1899-12-31 05:47:02	49.9	0.301	0.147	0.267	0.224	0.262	0.18	0.181	0.163	0.163	0.121	0.279	0.175	0.178	0.175	0.171	0.57	0.51								0.123	0.161	0.229	0.245	0.255	0.194	0.192	0.169	0.178	0.164	0.172	0.176	0.18	0.178	0.181	0.421	0.394
1899-12-31 05:48:08	49.9	0.291	0.293	0.27	0.264	0.266	0.183	0.185	0.166	0.165	0.122	0.198	0.178	0.181	0.178	0.173	0.571	0.511								0.125	0.164	0.238	0.247	0.258	0.198	0.194	0.172	0.182	0.167	0.175	0.18	0.182	0.181	0.184	0.424	0.397
1899-12-31 05:49:14	50	0.306	0.206	0.269	0.256	0.264	0.182	0.182	0.164	0.163	0.125	0.254	0.176	0.179	0.176	0.171	0.569	0.506								0.124	0.163	0.253	0.247	0.258	0.197	0.194	0.17	0.18	0.166	0.172	0.178	0.181	0.179	0.182	0.423	0.394
1899-12-31 05:50:20	49.9	0.283	0.278	0.271	0.235	0.266	0.183	0.184	0.166	0.164	0.127	0.249	0.178	0.18	0.177	0.173	0.57	0.505								0.126	0.165	0.194	0.249	0.26	0.199	0.196	0.173	0.184	0.168	0.176	0.181	0.183	0.182	0.184	0.426	0.395
1899-12-31 05:51:26	49.9	0.246	0.185	0.268	0.262	0.264	0.182	0.182	0.164	0.163	0.121	0.26	0.176	0.179	0.175	0.171	0.568	0.501								0.124	0.164	0.255	0.247	0.258	0.197	0.194	0.171	0.182	0.166	0.173	0.177	0.181	0.18	0.182	0.421	0.392
1899-12-31 05:52:32	49.9	0.307	0.197	0.268	0.261	0.263	0.18	0.181	0.163	0.162	0.137	0.232	0.176	0.178	0.175	0.17	0.566	0.498								0.123	0.164	0.227	0.247	0.257	0.197	0.193	0.17	0.18	0.165	0.172	0.177	0.181	0.18	0.182	0.422	0.391
1899-12-31 05:53:38	49.9	0.244	0.237	0.268	0.27	0.264	0.181	0.182	0.163	0.162	0.131	0.22	0.175	0.178	0.175	0.171	0.565	0.495								0.123	0.164	0.224	0.246	0.257	0.197	0.193	0.17	0.179	0.165	0.172	0.176	0.18	0.179	0.182	0.421	0.389
1899-12-31 05:54:44	50	0.214	0.26	0.271	0.262	0.266	0.184	0.184	0.166	0.166	0.121	0.182	0.178	0.181	0.178	0.174	0.568	0.496								0.126	0.165	0.21	0.248	0.259	0.199	0.194	0.172	0.18	0.167	0.175	0.179	0.182	0.182	0.183	0.423	0.391
1899-12-31 05:55:50	50	0.247	0.201	0.27	0.27	0.266	0.183	0.184	0.166	0.165	0.128	0.283	0.177	0.18	0.177	0.173	0.566	0.492								0.126	0.165	0.192	0.248	0.259	0.199	0.194	0.171	0.181	0.166	0.172	0.178	0.182	0.18	0.183	0.422	0.388
1899-12-31 05:56:56	49.9	0.267	0.226	0.271	0.269	0.272	0.183	0.184	0.166	0.166	0.124	0.244	0.178	0.181	0.177	0.172	0.566	0.49								0.127	0.165	0.228	0.248	0.258	0.197	0.194	0.172	0.181	0.167	0.172	0.178	0.182	0.18	0.183	0.423	0.389
1899-12-31 05:58:02	50	0.301	0.174	0.27	0.252	0.271	0.183	0.183	0.165	0.165	0.14	0.237	0.178	0.18	0.177	0.172	0.564	0.486								0.126	0.165	0.189	0.248	0.259	0.198	0.194	0.171	0.18	0.166	0.172	0.177	0.182	0.18	0.183	0.422	0.387
1899-12-31 05:59:08	50	0.29	0.187	0.271	0.265	0.272	0.183	0.184	0.166	0.166	0.131	0.262	0.178	0.182	0.177	0.172	0.564	0.483								0.127	0.165	0.225	0.249	0.259	0.198	0.195	0.172	0.182	0.168	0.173	0.178	0.183	0.18	0.184	0.422	0.385
1899-12-31 06:00:14	50	0.292	0.205	0.272	0.275	0.272	0.184	0.185	0.166	0.167	0.137	0.18	0.179	0.182	0.177	0.174	0.564	0.481								0.128	0.167	0.247	0.25	0.26	0.199	0.196	0.173	0.183	0.167	0.175	0.179	0.183	0.182	0.184	0.423	0.386
1899-12-31 06:01:20	49.9	0.299	0.22	0.27	0.243	0.27	0.181	0.182	0.165	0.165	0.135	0.262	0.177	0.179	0.175	0.171	0.56	0.476								0.126	0.165	0.229	0.248	0.259	0.198	0.194	0.172	0.181	0.167	0.174	0.178	0.182	0.181	0.183	0.422	0.384
1899-12-31 06:02:26	49.9	0.301	0.204	0.272	0.272	0.271	0.183	0.184	0.166	0.166	0.137	0.225	0.178	0.181	0.178	0.173	0.561	0.474								0.129	0.168	0.246	0.251	0.261	0.199	0.196	0.173	0.184	0.168	0.177	0.183	0.184	0.183	0.184	0.424	0.384
1899-12-31 06:03:32	49.9	0.303	0.183	0.269	0.233	0.271	0.182	0.183	0.165	0.164	0.131	0.232	0.177	0.179	0.175	0.17	0.558	0.468								0.123	0.166	0.236	0.249	0.259	0.197	0.195	0.172	0.182	0.167	0.175	0.179	0.182	0.181	0.183	0.422	0.381
1899-12-31 06:04:38	50	0.302	0.243	0.273	0.296	0.273	0.185	0.185	0.167	0.167	0.125	0.173	0.179	0.182	0.178	0.173	0.56	0.468								0.122	0.168	0.234	0.25	0.261	0.199	0.197	0.174	0.184	0.169	0.176	0.182	0.184	0.183	0.185	0.422	0.382
1899-12-31 06:05:44	49.9	0.281	0.209	0.272	0.279	0.272	0.183	0.184	0.166	0.166	0.124	0.237	0.178	0.181	0.176	0.172	0.557	0.463								0.116	0.168	0.246	0.25	0.262	0.2	0.197	0.174	0.184	0.169	0.176	0.18	0.184	0.183	0.185	0.422	0.38
1899-12-31 06:06:50	49.9	0.268	0.259	0.273	0.255	0.274	0.185	0.186	0.167	0.168	0.133	0.426	0.18	0.183	0.178	0.174	0.557	0.461								0.113	0.167	0.229	0.25	0.261	0.201	0.196	0.173	0.182	0.168	0.174	0.179	0.184	0.183	0.185	0.422	0.379
1899-12-31 06:07:56	50	0.255	0.213	0.27	0.29	0.271	0.182	0.183	0.165	0.165	0.126	0.209	0.177	0.179	0.175	0.17	0.553	0.454								0.107	0.167	0.21	0.251	0.261	0.199	0.196	0.173	0.182	0.168	0.176	0.179	0.183	0.182	0.184	0.421	0.377
1899-12-31 06:09:02	50	0.241	0.306	0.274	0.241	0.275	0.186	0.186	0.168	0.167	0.146	0.235	0.18	0.183	0.179	0.174	0.556	0.454								0.106	0.17	0.203	0.252	0.263	0.202	0.197	0.175	0.185	0.17	0.177	0.181	0.185	0.183	0.186	0.423	0.377
1899-12-31 06:10:08	49.9	0.261	0.219	0.273	0.225	0.274	0.185	0.186	0.167	0.168	0.14	0.297	0.18	0.182	0.178	0.174	0.553	0.449								0.101	0.168	0.236	0.251	0.261	0.199	0.196	0.174	0.184	0.169	0.175	0.182	0.184	0.183	0.185	0.422	0.376
1899-12-31 06:11:14	50	0.245	0.233	0.274	0.261	0.271	0.186	0.187	0.168	0.169	0.138	0.213	0.18	0.183	0.178	0.174	0.553	0.445								0.099	0.17	0.228	0.251	0.263	0.2	0.197	0.174	0.184	0.17	0.175	0.182	0.184	0.182	0.185	0.422	0.374
1899-12-31 06:12:20	50	0.261	0.287	0.273	0.229	0.274	0.186	0.187	0.168	0.169	0.144	0.251	0.18	0.183	0.179	0.174	0.551	0.441								0.095	0.169	0.23	0.251	0.262	0.199	0.197	0.174	0.184	0.169	0.176	0.181	0.184	0.183	0.185	0.421	0.371
1899-12-31 06:13:26	49.9	0.259	0.236	0.271	0.267	0.268	0.183	0.184	0.165	0.166	0.154	0.217	0.178	0.18	0.176	0.172	0.547	0.434								0.091	0.168	0.24	0.249	0.261	0.197	0.195	0.172	0.183	0.167	0.173	0.181	0.182	0.181	0.184	0.419	0.368
1899-12-31 06:14:32	49.9	0.262	0.273	0.271	0.237	0.273	0.183	0.185	0.166	0.166	0.149	0.206	0.178	0.181	0.177	0.172	0.546	0.43								0.088	0.17	0.272	0.251	0.262	0.201	0.196	0.174	0.184	0.169	0.175	0.18	0.184	0.183	0.185	0.42	0.368
1899-12-31 06:15:38	50	0.276	0.183	0.274	0.249	0.274	0.186	0.188	0.169	0.17	0.145	0.259	0.181	0.184	0.179	0.174	0.547	0.427								0.087	0.174	0.2	0.254	0.266	0.202	0.199	0.177	0.187	0.171	0.178	0.184	0.188	0.185	0.188	0.422	0.368
1899-12-31 06:16:44	50	0.268	0.228	0.274	0.267	0.271	0.185	0.187	0.168	0.169	0.138	0.232	0.18	0.183	0.178	0.174	0.544	0.422								0.084	0.17	0.219	0.252	0.264	0.203	0.197	0.175	0.185	0.169	0.177	0.181	0.185	0.183	0.185	0.421	0.365
1899-12-31 06:17:50	49.9	0.285	0.17	0.276	0.292	0.272	0.187	0.189	0.17	0.17	0.139	0.328	0.181	0.184	0.18	0.174	0.544	0.418								0.082	0.17	0.252	0.254	0.264	0.201	0.198	0.176	0.185	0.17	0.178	0.182	0.187	0.185	0.187	0.421	0.365
1899-12-31 06:18:56	49.9	0.289	0.228	0.275	0.275	0.278	0.188	0.188	0.169	0.171	0.14	0.232	0.181	0.184	0.18	0.175	0.541	0.412								0.08	0.163	0.248	0.254	0.264	0.201	0.199	0.176	0.186	0.171	0.178	0.182	0.186	0.185	0.187	0.419	0.363
1899-12-31 06:20:02	49.9	0.253	0.168	0.275	0.268	0.272	0.187	0.187	0.168	0.17	0.136	0.25	0.181	0.184	0.179	0.174	0.54	0.407								0.079	0.16	0.228	0.254	0.266	0.201	0.199	0.176	0.187	0.171	0.178	0.183	0.187	0.185	0.187	0.42	0.36
1899-12-31 06:21:08	50	0.292	0.206	0.276	0.266	0.273	0.188	0.189	0.17	0.171	0.13	0.205	0.182	0.185	0.18	0.175	0.539	0.403								0.088	0.155	0.241	0.254	0.265	0.201	0.199	0.177	0.185	0.171	0.178	0.184	0.187	0.186	0.188	0.42	0.359
1899-12-31 06:22:14	50	0.263	0.201	0.272	0.248	0.268	0.184	0.185	0.166	0.166	0.145	0.208	0.178	0.181	0.176	0.171	0.533	0.393								0.085	0.148	0.206	0.254	0.265	0.202	0.199	0.176	0.187	0.171	0.179	0.183	0.187	0.185	0.186	0.417	0.356
1899-12-31 06:23:20	49.9	0.285	0.26	0.275	0.278	0.271	0.186	0.188	0.169	0.17	0.141	0.328	0.18	0.183	0.179	0.174	0.534	0.389								0.084	0.143	0.253	0.255	0.265	0.202	0.2	0.177	0.187	0.17	0.179	0.183	0.187	0.186	0.187	0.419	0.355
1899-12-31 06:24:26	49.9	0.293	0.176	0.276	0.235	0.274	0.188	0.189	0.171	0.172	0.133	0.403	0.183	0.185	0.181	0.175	0.533	0.385								0.083	0.138	0.221	0.255	0.267	0.204	0.2	0.177	0.187	0.171	0.178	0.184	0.187	0.186	0.188	0.418	0.353
1899-12-31 06:25:32	50	0.241	0.22	0.274	0.253	0.272	0.186	0.188	0.169	0.169	0.131	0.245	0.181	0.184	0.179	0.174	0.529	0.376								0.082	0.131	0.251	0.255	0.265	0.202	0.199	0.176	0.187	0.17	0.178	0.184	0.187	0.185	0.186	0.415	0.35
1899-12-31 06:26:38	49.9	0.259	0.198	0.273	0.217	0.271	0.185	0.186	0.167	0.169	0.131	0.298	0.18	0.183	0.177	0.173	0.526	0.367								0.081	0.125	0.233	0.253	0.265	0.202	0.198	0.175	0.185	0.169	0.175	0.182	0.185	0.184	0.186	0.415	0.348
1899-12-31 06:27:44	50	0.233	0.313	0.275	0.271	0.277	0.188	0.189	0.171	0.172	0.137	0.206	0.182	0.185	0.18	0.175	0.526	0.364								0.08	0.122	0.269	0.255	0.267	0.203	0.2	0.177	0.186	0.172	0.176	0.182	0.186	0.185	0.187	0.416	0.348
1899-12-31 06:28:50	49.9	0.272	0.208	0.275	0.277	0.274	0.188	0.189	0.171	0.171	0.131	0.164	0.182	0.185	0.18	0.175	0.523	0.356								0.079	0.117	0.243	0.256	0.267	0.203	0.2	0.179	0.189	0.173	0.18	0.184	0.189	0.188	0.189	0.418	0.346
1899-12-31 06:29:56	50	0.249	0.216	0.275	0.236	0.273	0.187	0.189	0.17	0.17	0.143	0.215	0.182	0.186	0.18	0.175	0.521	0.35								0.078	0.111	0.245	0.255	0.267	0.202	0.2	0.177	0.186	0.171	0.178	0.183	0.187	0.186	0.187	0.415	0.342
1899-12-31 06:31:02	49.9	0.244	0.162	0.273	0.248	0.275	0.186	0.187	0.168	0.168	0.136	0.197	0.179	0.183	0.177	0.172	0.516	0.339								0.077	0.106	0.245	0.254	0.266	0.201	0.198	0.176	0.185	0.171	0.176	0.181	0.186	0.184	0.187	0.413	0.338
1899-12-31 06:32:08	50	0.285	0.262	0.278	0.247	0.278	0.189	0.191	0.172	0.172	0.143	0.461	0.184	0.187	0.181	0.175	0.518	0.336								0.077	0.103	0.269	0.256	0.267	0.203	0.2	0.178	0.188	0.173	0.179	0.185	0.188	0.187	0.188	0.414	0.337
1899-12-31 06:33:14	50	0.29	0.242	0.276	0.275	0.274	0.188	0.189	0.171	0.172	0.169	0.226	0.182	0.186	0.18	0.175	0.514	0.328								0.076	0.099	0.207	0.256	0.267	0.203	0.199	0.178	0.187	0.172	0.178	0.183	0.187	0.186	0.188	0.413	0.334
1899-12-31 06:34:20	49.9	0.258	0.241	0.276	0.279	0.275	0.19	0.19	0.172	0.172	0.156	0.227	0.183	0.186	0.181	0.175	0.511	0.32								0.076	0.096	0.223	0.256	0.267	0.204	0.201	0.178	0.188	0.173	0.179	0.185	0.189	0.187	0.188	0.413	0.332
1899-12-31 06:35:26	49.9	0.308	0.201	0.273	0.251	0.271	0.186	0.187	0.168	0.168	0.147	0.234	0.181	0.183	0.178	0.172	0.506	0.308								0.075	0.093	0.273	0.257	0.268	0.204	0.201	0.178	0.188	0.172	0.179	0.186	0.189	0.186	0.188	0.413	0.328
1899-12-31 06:36:32	50	0.292	0.244	0.275	0.273	0.274	0.188	0.19	0.171	0.172	0.156	0.238	0.183	0.186	0.18	0.174	0.505	0.302								0.075	0.09	0.238	0.256	0.268	0.203	0.201	0.179	0.189	0.173	0.181	0.186	0.189	0.187	0.189	0.412	0.326
1899-12-31 06:37:38	49.9	0.274	0.178	0.274	0.266	0.276	0.188	0.189	0.17	0.171	0.147	0.213	0.182	0.185	0.179	0.174	0.501	0.292								0.074	0.086	0.28	0.255	0.266	0.202	0.199	0.178	0.188	0.172	0.178	0.184	0.187	0.186	0.187	0.41	0.323
1899-12-31 06:38:44	50	0.256	0.177	0.276	0.237	0.277	0.19	0.192	0.173	0.174	0.155	0.235	0.185	0.188	0.183	0.177	0.501	0.288								0.074	0.085	0.212	0.258	0.269	0.205	0.202	0.18	0.19	0.174	0.18	0.186	0.189	0.188	0.189	0.411	0.321
1899-12-31 06:39:50	49.9	0.224	0.199	0.275	0.243	0.275	0.189	0.191	0.172	0.173	0.166	0.391	0.183	0.186	0.18	0.176	0.496	0.276								0.074	0.082	0.244	0.257	0.269	0.205	0.202	0.18	0.19	0.174	0.181	0.185	0.19	0.189	0.19	0.41	0.318
1899-12-31 06:40:56	49.9	0.229	0.214	0.274	0.266	0.274	0.188	0.189	0.171	0.171	0.195	0.18	0.183	0.186	0.179	0.174	0.491	0.266								0.074	0.08	0.209	0.257	0.268	0.203	0.201	0.18	0.189	0.173	0.179	0.184	0.188	0.187	0.188	0.409	0.314
1899-12-31 06:42:02	50	0.21	0.21	0.273	0.312	0.272	0.187	0.188	0.169	0.169	0.16	0.191	0.181	0.184	0.178	0.173	0.487	0.255								0.073	0.078	0.208	0.256	0.268	0.204	0.201	0.179	0.188	0.173	0.181	0.185	0.188	0.187	0.188	0.407	0.309
1899-12-31 06:43:08	50	0.212	0.226	0.275	0.254	0.273	0.189	0.19	0.172	0.172	0.187	0.242	0.184	0.187	0.18	0.175	0.486	0.248								0.073	0.077	0.303	0.258	0.269	0.205	0.202	0.18	0.19	0.174	0.18	0.187	0.189	0.188	0.189	0.406	0.306
1899-12-31 06:44:14	49.9	0.189	0.172	0.27	0.213	0.273	0.184	0.185	0.167	0.168	0.149	0.185	0.179	0.182	0.175	0.17	0.477	0.232								0.073	0.076	0.232	0.256	0.268	0.204	0.2	0.178	0.188	0.172	0.179	0.185	0.188	0.186	0.188	0.403	0.3
1899-12-31 06:45:20	49.9	0.199	0.169	0.273	0.228	0.271	0.187	0.188	0.169	0.169	0.195	0.207	0.181	0.184	0.178	0.172	0.476	0.224								0.073	0.074	0.22	0.256	0.269	0.204	0.201	0.179	0.19	0.173	0.179	0.183	0.188	0.187	0.188	0.404	0.298
1899-12-31 06:46:26	50	0.2	0.227	0.272	0.276	0.271	0.186	0.188	0.169	0.171	0.271	0.25	0.181	0.184	0.177	0.172	0.472	0.212								0.073	0.073	0.271	0.256	0.268	0.203	0.201	0.179	0.19	0.173	0.181	0.186	0.189	0.188	0.188	0.402	0.293
1899-12-31 06:47:32	50	0.212	0.212	0.275	0.242	0.274	0.19	0.191	0.172	0.173	0.262	0.197	0.184	0.188	0.181	0.175	0.471	0.205								0.072	0.072	0.253	0.258	0.27	0.205	0.202	0.18	0.189	0.174	0.181	0.187	0.189	0.188	0.19	0.401	0.29
1899-12-31 06:48:38	49.9	0.204	0.18	0.274	0.254	0.273	0.188	0.19	0.171	0.173	0.226	0.171	0.183	0.186	0.18	0.174	0.466	0.194								0.072	0.071	0.23	0.256	0.269	0.203	0.202	0.179	0.19	0.174	0.18	0.188	0.188	0.188	0.19	0.399	0.286
1899-12-31 06:49:44	49.9	0.195	0.157	0.275	0.279	0.275	0.191	0.191	0.173	0.173	0.265	0.2	0.184	0.188	0.18	0.176	0.463	0.186								0.072	0.07	0.226	0.257	0.269	0.205	0.202	0.18	0.189	0.174	0.18	0.186	0.19	0.188	0.19	0.4	0.282
1899-12-31 06:50:50	50	0.188	0.198	0.275	0.273	0.278	0.191	0.193	0.173	0.176	0.184	0.226	0.185	0.188	0.182	0.176	0.459	0.178								0.072	0.07	0.22	0.257	0.268	0.203	0.202	0.18	0.189	0.175	0.18	0.186	0.19	0.189	0.19	0.399	0.28
1899-12-31 06:51:56	50	0.186	0.176	0.276	0.238	0.275	0.192	0.192	0.175	0.175	0.158	0.245	0.185	0.188	0.182	0.176	0.455	0.17								0.072	0.069	0.235	0.257	0.269	0.204	0.202	0.18	0.189	0.175	0.18	0.187	0.191	0.189	0.19	0.398	0.274
1899-12-31 06:53:02	49.9	0.182	0.186	0.273	0.274	0.278	0.189	0.19	0.171	0.174	0.219	0.229	0.183	0.186	0.179	0.174	0.448	0.161								0.072	0.069	0.243	0.258	0.27	0.205	0.203	0.181	0.19	0.176	0.182	0.189	0.191	0.189	0.191	0.395	0.269
1899-12-31 06:54:08	49.9	0.166	0.186	0.272	0.27	0.271	0.188	0.189	0.171	0.172	0.232	0.261	0.182	0.185	0.178	0.172	0.442	0.152								0.072	0.068	0.265	0.255	0.267	0.202	0.201	0.179	0.188	0.174	0.18	0.185	0.189	0.187	0.189	0.392	0.262
1899-12-31 06:55:14	50	0.169	0.191	0.274	0.262	0.279	0.19	0.192	0.173	0.175	0.249	0.172	0.184	0.187	0.18	0.175	0.44	0.147								0.072	0.068	0.255	0.259	0.271	0.207	0.204	0.182	0.193	0.177	0.184	0.19	0.192	0.191	0.192	0.395	0.26
1899-12-31 06:56:20	50	0.159	0.21	0.273	0.298	0.273	0.19	0.191	0.172	0.173	0.177	0.228	0.184	0.187	0.18	0.173	0.434	0.141								0.071	0.068	0.275	0.257	0.269	0.204	0.203	0.181	0.191	0.175	0.182	0.188	0.19	0.188	0.191	0.391	0.252
1899-12-31 06:57:26	49.9	0.157	0.216	0.276	0.249	0.275	0.193	0.193	0.175	0.176	0.18	0.156	0.186	0.19	0.182	0.176	0.432	0.138								0.071	0.068	0.248	0.26	0.272	0.208	0.205	0.183	0.193	0.177	0.183	0.189	0.192	0.19	0.193	0.393	0.25
1899-12-31 06:58:32	50	0.153	0.147	0.272	0.237	0.272	0.19	0.191	0.173	0.175	0.153	0.153	0.184	0.187	0.18	0.174	0.424	0.13								0.071	0.067	0.252	0.258	0.27	0.206	0.203	0.182	0.191	0.175	0.183	0.189	0.191	0.19	0.191	0.389	0.24
1899-12-31 06:59:38	50	0.153	0.231	0.274	0.263	0.274	0.191	0.193	0.174	0.176	0.203	0.155	0.186	0.189	0.181	0.176	0.42	0.125								0.071	0.067	0.212	0.257	0.27	0.205	0.203	0.181	0.19	0.176	0.181	0.187	0.19	0.189	0.191	0.388	0.236
1899-12-31 07:00:44	49.9	0.15	0.189	0.27	0.276	0.271	0.188	0.189	0.171	0.172	0.287	0.202	0.182	0.185	0.178	0.172	0.411	0.118								0.071	0.067	0.234	0.257	0.269	0.205	0.202	0.181	0.191	0.175	0.182	0.189	0.191	0.189	0.19	0.385	0.227
1899-12-31 07:01:50	50	0.149	0.157	0.268	0.267	0.269	0.186	0.187	0.17	0.171	0.167	0.168	0.181	0.184	0.177	0.17	0.404	0.112								0.071	0.067	0.225	0.257	0.268	0.204	0.202	0.18	0.191	0.175	0.182	0.188	0.189	0.189	0.189	0.384	0.22
1899-12-31 07:02:56	50	0.145	0.233	0.27	0.321	0.272	0.189	0.189	0.172	0.173	0.15	0.213	0.184	0.187	0.179	0.173	0.401	0.11								0.071	0.066	0.221	0.257	0.269	0.205	0.203	0.182	0.191	0.176	0.181	0.187	0.191	0.19	0.19	0.381	0.214
1899-12-31 07:04:02	49.9	0.144	0.18	0.272	0.246	0.272	0.191	0.192	0.173	0.175	0.245	0.207	0.184	0.189	0.181	0.174	0.396	0.107								0.071	0.066	0.197	0.259	0.271	0.207	0.205	0.183	0.192	0.177	0.184	0.19	0.192	0.19	0.191	0.38	0.207
1899-12-31 07:05:08	49.9	0.141	0.201	0.269	0.234	0.27	0.188	0.189	0.171	0.172	0.257	0.16	0.182	0.185	0.178	0.171	0.387	0.101								0.071	0.066	0.213	0.257	0.27	0.206	0.203	0.181	0.192	0.175	0.183	0.187	0.19	0.19	0.191	0.378	0.198
1899-12-31 07:06:14	50	0.143	0.184	0.269	0.271	0.27	0.188	0.189	0.171	0.173	0.184	0.164	0.183	0.186	0.178	0.172	0.381	0.098								0.072	0.066	0.209	0.258	0.27	0.206	0.204	0.182	0.192	0.176	0.185	0.19	0.192	0.19	0.191	0.375	0.189
1899-12-31 07:07:20	50	0.134	0.179	0.268	0.242	0.269	0.188	0.19	0.171	0.173	0.165	0.189	0.183	0.186	0.178	0.172	0.374	0.095								0.072	0.066	0.174	0.257	0.269	0.205	0.203	0.182	0.191	0.176	0.183	0.188	0.192	0.191	0.191	0.373	0.182
1899-12-31 07:08:26	49.9	0.13	0.164	0.267	0.236	0.271	0.188	0.189	0.171	0.172	0.163	0.176	0.182	0.185	0.177	0.171	0.367	0.092								0.072	0.066	0.204	0.257	0.27	0.205	0.203	0.182	0.191	0.176	0.184	0.19	0.192	0.19	0.191	0.371	0.175
1899-12-31 07:09:32	49.9	0.13	0.197	0.27	0.276	0.271	0.191	0.192	0.173	0.175	0.151	0.216	0.185	0.188	0.18	0.174	0.362	0.09								0.072	0.066	0.183	0.258	0.271	0.206	0.205	0.183	0.193	0.177	0.184	0.189	0.192	0.191	0.191	0.37	0.168
1899-12-31 07:10:38	50	0.127	0.154	0.269	0.248	0.27	0.19	0.191	0.173	0.175	0.155	0.198	0.184	0.188	0.179	0.173	0.355	0.088								0.072	0.066	0.17	0.259	0.271	0.207	0.205	0.183	0.193	0.178	0.184	0.19	0.192	0.191	0.192	0.369	0.161
1899-12-31 07:11:44	50	0.125	0.168	0.267	0.249	0.27	0.19	0.19	0.172	0.174	0.146	0.165	0.183	0.187	0.179	0.171	0.346	0.085								0.072	0.066	0.155	0.258	0.27	0.205	0.204	0.182	0.191	0.177	0.183	0.188	0.191	0.19	0.191	0.365	0.154
1899-12-31 07:12:50	50	0.124	0.153	0.266	0.248	0.268	0.188	0.189	0.172	0.173	0.152	0.229	0.182	0.185	0.177	0.17	0.338	0.083								0.072	0.065	0.164	0.258	0.27	0.208	0.204	0.182	0.192	0.176	0.184	0.188	0.192	0.19	0.191	0.362	0.145
1899-12-31 07:13:56	49.9	0.122	0.163	0.264	0.278	0.267	0.187	0.188	0.17	0.172	0.157	0.246	0.181	0.184	0.176	0.169	0.328	0.08								0.072	0.065	0.166	0.257	0.27	0.206	0.204	0.182	0.192	0.176	0.183	0.19	0.191	0.19	0.191	0.359	0.138
1899-12-31 07:15:02	50	0.123	0.149	0.266	0.235	0.269	0.189	0.191	0.173	0.174	0.149	0.235	0.183	0.186	0.178	0.17	0.322	0.08								0.071	0.065	0.172	0.257	0.27	0.206	0.203	0.184	0.193	0.178	0.185	0.189	0.192	0.191	0.191	0.358	0.133
1899-12-31 07:16:08	49.9	0.122	0.136	0.264	0.273	0.266	0.187	0.188	0.171	0.172	0.142	0.262	0.181	0.184	0.176	0.169	0.312	0.077								0.072	0.065	0.159	0.257	0.27	0.207	0.203	0.183	0.193	0.177	0.185	0.189	0.192	0.191	0.191	0.355	0.126
1899-12-31 07:17:14	50	0.122	0.148	0.265	0.255	0.267	0.189	0.19	0.173	0.175	0.149	0.188	0.184	0.186	0.178	0.171	0.306	0.077								0.071	0.065	0.16	0.258	0.271	0.207	0.205	0.185	0.195	0.178	0.186	0.19	0.193	0.192	0.192	0.353	0.123
1899-12-31 07:18:20	50	0.122	0.141	0.264	0.273	0.266	0.188	0.189	0.172	0.175	0.155	0.183	0.183	0.185	0.177	0.169	0.296	0.075								0.071	0.065	0.166	0.257	0.27	0.207	0.205	0.185	0.195	0.177	0.185	0.19	0.192	0.192	0.192	0.351	0.117
1899-12-31 07:19:26	49.9	0.12	0.155	0.264	0.286	0.267	0.19	0.191	0.174	0.175	0.196	0.285	0.183	0.187	0.178	0.17	0.288	0.074								0.071	0.065	0.147	0.258	0.271	0.21	0.206	0.185	0.195	0.179	0.188	0.192	0.194	0.192	0.192	0.348	0.113
1899-12-31 07:20:32	50	0.12	0.157	0.263	0.297	0.266	0.189	0.19	0.173	0.174	0.153	0.35	0.183	0.186	0.177	0.17	0.278	0.073								0.071	0.065	0.14	0.257	0.272	0.209	0.205	0.184	0.194	0.178	0.187	0.191	0.193	0.192	0.192	0.345	0.108
1899-12-31 07:21:38	50	0.12	0.143	0.261	0.266	0.264	0.187	0.188	0.171	0.172	0.191	0.226	0.181	0.184	0.175	0.167	0.266	0.071								0.071	0.065	0.128	0.255	0.269	0.206	0.204	0.182	0.192	0.177	0.184	0.189	0.192	0.19	0.191	0.341	0.103
1899-12-31 07:22:44	49.9	0.12	0.146	0.262	0.268	0.266	0.189	0.19	0.173	0.174	0.191	0.203	0.183	0.186	0.176	0.168	0.259	0.07								0.071	0.065	0.132	0.258	0.271	0.209	0.206	0.185	0.195	0.178	0.186	0.188	0.193	0.192	0.192	0.339	0.1
1899-12-31 07:23:50	49.9	0.119	0.142	0.26	0.29	0.265	0.189	0.19	0.172	0.175	0.216	0.197	0.183	0.186	0.176	0.168	0.247	0.069								0.071	0.065	0.143	0.258	0.271	0.208	0.206	0.185	0.195	0.179	0.186	0.19	0.195	0.193	0.193	0.336	0.097
1899-12-31 07:24:56	49.9	0.118	0.141	0.259	0.274	0.264	0.188	0.189	0.172	0.174	0.237	0.179	0.182	0.185	0.175	0.167	0.237	0.068								0.071	0.065	0.123	0.257	0.27	0.208	0.205	0.185	0.194	0.178	0.185	0.19	0.194	0.191	0.192	0.33	0.093
1899-12-31 07:26:02	50	0.118	0.141	0.257	0.258	0.261	0.187	0.187	0.17	0.171	0.28	0.221	0.179	0.182	0.173	0.165	0.223	0.067								0.071	0.065	0.128	0.255	0.269	0.207	0.205	0.183	0.194	0.177	0.185	0.188	0.192	0.191	0.191	0.327	0.09
1899-12-31 07:27:08	49.9	0.117	0.126	0.26	0.23	0.264	0.189	0.19	0.173	0.174	0.319	0.219	0.184	0.187	0.176	0.168	0.217	0.067								0.07	0.065	0.13	0.257	0.271	0.209	0.206	0.186	0.196	0.18	0.188	0.193	0.194	0.193	0.193	0.325	0.088
1899-12-31 07:28:14	50	0.117	0.131	0.258	0.247	0.262	0.188	0.19	0.173	0.174	0.369	0.186	0.183	0.186	0.175	0.167	0.205	0.067								0.071	0.065	0.126	0.258	0.272	0.209	0.207	0.186	0.195	0.18	0.187	0.19	0.195	0.193	0.194	0.322	0.086
1899-12-31 07:29:20	50	0.117	0.131	0.258	0.259	0.263	0.189	0.191	0.174	0.174	0.308	0.224	0.183	0.186	0.176	0.167	0.195	0.066								0.07	0.065	0.122	0.257	0.272	0.209	0.207	0.187	0.197	0.181	0.187	0.192	0.195	0.192	0.193	0.319	0.083
1899-12-31 07:30:26	49.9	0.117	0.131	0.257	0.247	0.263	0.189	0.19	0.173	0.175	0.28	0.197	0.183	0.187	0.176	0.167	0.186	0.065								0.07	0.065	0.125	0.257	0.271	0.209	0.207	0.186	0.197	0.18	0.187	0.191	0.194	0.192	0.193	0.313	0.081
1899-12-31 07:31:32	50	0.117	0.127	0.255	0.242	0.26	0.188	0.188	0.172	0.173	0.259	0.187	0.181	0.185	0.174	0.165	0.175	0.065								0.07	0.065	0.118	0.256	0.27	0.209	0.206	0.186	0.196	0.179	0.188	0.192	0.194	0.193	0.193	0.309	0.078
1899-12-31 07:32:38	50	0.118	0.126	0.251	0.233	0.257	0.185	0.186	0.169	0.171	0.253	0.172	0.179	0.182	0.172	0.162	0.166	0.064								0.07	0.065	0.118	0.254	0.269	0.207	0.205	0.184	0.194	0.178	0.185	0.188	0.193	0.19	0.191	0.304	0.076
1899-12-31 07:33:44	49.9	0.117	0.127	0.252	0.219	0.259	0.188	0.188	0.172	0.173	0.217	0.172	0.181	0.184	0.174	0.164	0.16	0.064								0.07	0.065	0.121	0.256	0.27	0.21	0.205	0.186	0.198	0.18	0.188	0.193	0.195	0.192	0.193	0.3	0.075
1899-12-31 07:34:50	49.9	0.117	0.127	0.251	0.205	0.257	0.187	0.188	0.171	0.172	0.186	0.171	0.18	0.184	0.172	0.164	0.153	0.063								0.07	0.065	0.119	0.255	0.27	0.209	0.207	0.186	0.196	0.18	0.187	0.19	0.195	0.192	0.193	0.296	0.073
1899-12-31 07:35:56	50	0.115	0.122	0.249	0.202	0.256	0.186	0.186	0.17	0.171	0.191	0.159	0.179	0.183	0.171	0.161	0.145	0.063								0.07	0.064	0.115	0.255	0.27	0.209	0.206	0.186	0.195	0.18	0.187	0.19	0.194	0.191	0.193	0.292	0.071
1899-12-31 07:37:02	49.9	0.112	0.124	0.25	0.201	0.257	0.188	0.188	0.171	0.172	0.207	0.158	0.181	0.184	0.173	0.163	0.141	0.063								0.07	0.064	0.114	0.255	0.27	0.21	0.207	0.187	0.197	0.181	0.188	0.194	0.196	0.193	0.193	0.287	0.07
1899-12-31 07:38:08	50	0.11	0.12	0.246	0.182	0.254	0.185	0.186	0.17	0.17	0.211	0.151	0.178	0.183	0.17	0.16	0.133	0.062								0.07	0.064	0.114	0.254	0.269	0.209	0.207	0.186	0.196	0.18	0.187	0.191	0.193	0.192	0.192	0.281	0.069
1899-12-31 07:39:14	50	0.108	0.119	0.247	0.188	0.255	0.188	0.188	0.172	0.173	0.175	0.152	0.18	0.184	0.172	0.162	0.129	0.062								0.07	0.064	0.112	0.255	0.269	0.21	0.207	0.187	0.197	0.181	0.189	0.193	0.195	0.193	0.192	0.278	0.068
1899-12-31 07:40:20	50	0.107	0.12	0.246	0.17	0.255	0.187	0.189	0.172	0.173	0.186	0.145	0.181	0.185	0.172	0.162	0.125	0.062								0.07	0.064	0.11	0.255	0.271	0.211	0.209	0.188	0.2	0.182	0.191	0.195	0.197	0.194	0.194	0.272	0.067
1899-12-31 07:41:26	49.9	0.108	0.119	0.245	0.173	0.253	0.186	0.187	0.17	0.17	0.185	0.138	0.179	0.184	0.172	0.16	0.119	0.061								0.07	0.064	0.108	0.255	0.271	0.211	0.209	0.187	0.199	0.182	0.191	0.193	0.197	0.195	0.194	0.267	0.066
1899-12-31 07:42:32	49.9	0.107	0.117	0.244	0.178	0.253	0.187	0.187	0.171	0.172	0.168	0.132	0.179	0.184	0.171	0.16	0.114	0.061								0.07	0.064	0.109	0.254	0.269	0.211	0.207	0.187	0.198	0.182	0.19	0.193	0.196	0.194	0.193	0.26	0.066
1899-12-31 07:43:38	49.9	0.107	0.116	0.244	0.175	0.253	0.188	0.188	0.172	0.173	0.158	0.127	0.18	0.185	0.172	0.161	0.11	0.061								0.07	0.064	0.108	0.253	0.269	0.21	0.208	0.187	0.198	0.181	0.189	0.191	0.195	0.193	0.193	0.254	0.065
1899-12-31 07:44:44	50	0.107	0.116	0.242	0.175	0.251	0.187	0.188	0.172	0.172	0.155	0.135	0.18	0.184	0.172	0.159	0.106	0.061								0.07	0.064	0.107	0.255	0.27	0.212	0.209	0.188	0.2	0.182	0.191	0.196	0.198	0.195	0.194	0.25	0.064
1899-12-31 07:45:50	49.9	0.107	0.116	0.239	0.175	0.248	0.185	0.186	0.17	0.171	0.166	0.123	0.177	0.182	0.169	0.158	0.101	0.06								0.07	0.064	0.106	0.252	0.268	0.21	0.207	0.187	0.197	0.181	0.189	0.191	0.195	0.193	0.193	0.241	0.064
1899-12-31 07:46:56	50	0.106	0.115	0.238	0.17	0.249	0.186	0.188	0.171	0.172	0.162	0.125	0.177	0.183	0.169	0.157	0.098	0.06								0.07	0.064	0.105	0.251	0.267	0.21	0.207	0.187	0.196	0.181	0.19	0.193	0.194	0.193	0.193	0.235	0.063
1899-12-31 07:48:02	49.9	0.106	0.115	0.236	0.171	0.247	0.186	0.187	0.171	0.171	0.14	0.123	0.177	0.183	0.168	0.157	0.095	0.06								0.07	0.064	0.105	0.251	0.266	0.209	0.207	0.187	0.197	0.181	0.189	0.192	0.194	0.193	0.192	0.228	0.063
1899-12-31 07:49:08	49.9	0.106	0.115	0.232	0.152	0.244	0.183	0.184	0.169	0.17	0.139	0.116	0.175	0.18	0.165	0.154	0.09	0.06								0.07	0.064	0.104	0.248	0.266	0.209	0.206	0.186	0.196	0.181	0.188	0.191	0.194	0.192	0.192	0.22	0.063
1899-12-31 07:50:14	50	0.106	0.115	0.232	0.152	0.244	0.184	0.185	0.17	0.171	0.151	0.115	0.176	0.18	0.166	0.154	0.088	0.06								0.07	0.063	0.104	0.248	0.265	0.209	0.206	0.186	0.196	0.181	0.189	0.193	0.194	0.192	0.192	0.212	0.062
1899-12-31 07:51:20	49.9	0.106	0.114	0.23	0.144	0.242	0.183	0.185	0.169	0.17	0.159	0.115	0.175	0.18	0.165	0.153	0.086	0.06								0.069	0.063	0.104	0.248	0.265	0.208	0.207	0.186	0.197	0.181	0.189	0.191	0.194	0.192	0.191	0.205	0.062
1899-12-31 07:52:26	50	0.105	0.114	0.23	0.148	0.242	0.185	0.186	0.17	0.171	0.158	0.111	0.176	0.182	0.167	0.153	0.084	0.06								0.07	0.063	0.104	0.249	0.266	0.21	0.208	0.188	0.199	0.182	0.191	0.193	0.196	0.194	0.192	0.197	0.061
1899-12-31 07:53:32	50	0.105	0.114	0.228	0.147	0.242	0.185	0.185	0.171	0.172	0.15	0.111	0.175	0.181	0.166	0.153	0.082	0.06								0.07	0.063	0.104	0.25	0.267	0.211	0.208	0.189	0.199	0.183	0.192	0.193	0.196	0.194	0.193	0.19	0.061
1899-12-31 07:54:38	49.9	0.105	0.115	0.224	0.146	0.239	0.183	0.183	0.169	0.169	0.156	0.109	0.174	0.179	0.164	0.15	0.08	0.059								0.069	0.063	0.105	0.246	0.263	0.208	0.207	0.187	0.198	0.181	0.19	0.192	0.194	0.192	0.191	0.182	0.061
1899-12-31 07:55:44	50	0.104	0.116	0.222	0.145	0.237	0.182	0.183	0.168	0.169	0.164	0.107	0.172	0.179	0.162	0.148	0.079	0.06								0.07	0.063	0.104	0.247	0.263	0.208	0.207	0.187	0.197	0.182	0.19	0.191	0.194	0.191	0.192	0.172	0.061
1899-12-31 07:56:50	49.9	0.104	0.116	0.22	0.142	0.237	0.183	0.183	0.168	0.17	0.15	0.104	0.173	0.179	0.162	0.148	0.077	0.059								0.069	0.063	0.105	0.246	0.264	0.209	0.207	0.187	0.197	0.182	0.189	0.19	0.194	0.192	0.191	0.165	0.063
1899-12-31 07:57:56	50	0.104	0.115	0.22	0.14	0.237	0.184	0.185	0.17	0.172	0.148	0.105	0.175	0.18	0.164	0.147	0.076	0.06								0.069	0.063	0.104	0.246	0.265	0.209	0.207	0.189	0.2	0.184	0.191	0.193	0.196	0.193	0.193	0.16	0.067
1899-12-31 07:59:02	49.9	0.103	0.116	0.22	0.139	0.237	0.186	0.186	0.172	0.172	0.147	0.104	0.176	0.181	0.165	0.145	0.076	0.06								0.07	0.063	0.103	0.248	0.265	0.213	0.209	0.19	0.203	0.185	0.195	0.196	0.198	0.195	0.194	0.154	0.067
1899-12-31 08:00:08	50	0.103	0.116	0.216	0.136	0.234	0.183	0.184	0.169	0.17	0.148	0.105	0.173	0.179	0.162	0.14	0.074	0.06								0.07	0.063	0.103	0.245	0.263	0.21	0.208	0.189	0.2	0.183	0.193	0.194	0.196	0.194	0.193	0.146	0.067
[truncated: 206 more columns]
