# Supplementary material for: Functional control of a 0.5 MDa TET aminopeptidase by a flexible loop revealed by MAS NMR
Source: Nat Commun. 2022 Apr 8;13:1927. doi: 10.1038/s41467-022-29423-0 (PMC8993905; doi:10.1038/s41467-022-29423-0)
Supplement: Supplementary file 4 — Source data [file 41467_2022_29423_MOESM4_ESM.gz › source_data_2022/figure_4B-C/4C/README.txt]

Substrate: H-LEU-VAL-LEU-ALA-pNA
Temp: 50 Celcius
Time total: 8 hs

Plate order:

A1: Buffer, A2-3: Control H-LVLA-pNA 1mM, A4-5: WT, A6-7: H123F, A8-9:H123K, A10-11:H123Y, A12-13:PK, A14-15: PPGG, A16-17: C269A

B's: idem but 0.5 mM

F's and G's idem but H-Leu-pNA 1mM and 0.5 mM respectevely,
