# Supplementary material for: Functional control of a 0.5 MDa TET aminopeptidase by a flexible loop revealed by MAS NMR
Source: Nat Commun. 2022 Apr 8;13:1927. doi: 10.1038/s41467-022-29423-0 (PMC8993905; doi:10.1038/s41467-022-29423-0)
Supplement: Supplementary file 4 — Source data [file 41467_2022_29423_MOESM4_ESM.gz › source_data_2022/Figure_SI_3ac/R1rho_600MHz_15kHz.txt]

101           600.083000000         15000.000000    2.033187666200846    0.082397523733808
102           600.083000000         15000.000000    2.860996410879079    0.032900644085400
108           600.083000000         15000.000000    9.451246794485296    0.427743399577986
109           600.083000000         15000.000000    5.019819366349288    0.107994307391814
110           600.083000000         15000.000000   10.804001030341304    0.628407683537866
111           600.083000000         15000.000000    1.516693870947175    0.011282815410870
113           600.083000000         15000.000000    1.221730557359445    0.090620338450667
135           600.083000000         15000.000000   12.618443638294298    0.833261989639869
146           600.083000000         15000.000000    1.245141350825532    0.092875899958347
147           600.083000000         15000.000000    1.762677922871144    0.082349141290214
148           600.083000000         15000.000000    1.089187668864739    0.035982576134941
149           600.083000000         15000.000000    1.078687820717346    0.078932861427264
14           600.083000000         15000.000000    1.436402745628499    0.221444972224633
150           600.083000000         15000.000000    2.397795935746500    0.047023787089786
152           600.083000000         15000.000000    0.510766048080745    0.029264265361513
153           600.083000000         15000.000000    2.179195683057594    0.074035647428662
157           600.083000000         15000.000000    1.687060987964950    0.080120139614957
159           600.083000000         15000.000000    1.620379201403845    0.148073394884413
161           600.083000000         15000.000000    3.830135283904766    0.108840321494112
166           600.083000000         15000.000000    6.020415771966674    0.095895629925462
168           600.083000000         15000.000000    3.183132380270793    0.102562642069839
170           600.083000000         15000.000000    1.361878475936939    0.052338537135508
172           600.083000000         15000.000000    3.900823491272163    0.131139309351824
174           600.083000000         15000.000000    1.867231911142565    0.179564802123335
17           600.083000000         15000.000000    1.262208581918187    0.070890116707310
181           600.083000000         15000.000000    1.130058808638573    0.036206871392170
182           600.083000000         15000.000000    6.972639175991644    0.287077006169054
186           600.083000000         15000.000000    1.913706321786536    0.076933521580297
18           600.083000000         15000.000000    1.571373910205998    0.059098144548557
195           600.083000000         15000.000000    3.748677315864628    0.084932921831956
210           600.083000000         15000.000000    0.000000000000006    0.152403203368444
211           600.083000000         15000.000000    0.000000000000004    0.070260028233866
214           600.083000000         15000.000000    0.238838790376236    0.167393276453295
219           600.083000000         15000.000000    0.259678847062299    0.134464469528413
21           600.083000000         15000.000000    2.692180216451118    0.193751298749712
221           600.083000000         15000.000000    0.824146375000522    0.079764182479847
223           600.083000000         15000.000000    0.952057972762374    0.117066091653648
224           600.083000000         15000.000000    4.460407653692785    0.130629691611189
225           600.083000000         15000.000000    0.904756547444767    0.109729559766362
227           600.083000000         15000.000000    0.200258968584255    0.184448765323347
229           600.083000000         15000.000000    0.106820403582709    0.086772114107366
231           600.083000000         15000.000000    0.088073312301189    0.095213196672475
235           600.083000000         15000.000000    1.883532873936584    0.157552910321417
236           600.083000000         15000.000000    2.297295334949061    0.168591041734028
238           600.083000000         15000.000000    2.048138808888998    0.084192345358692
239           600.083000000         15000.000000    1.457393120717195    0.080981742334691
23           600.083000000         15000.000000    1.342508383114811    0.130456856468764
241           600.083000000         15000.000000    0.881802780534483    0.088155076360780
242          600.083000000         15000.000000    1.410024596434027    0.169913645738077
244           600.083000000         15000.000000    7.018523164176655    0.281677311553209
245           600.083000000         15000.000000    3.040330603039203    0.051590183024982
247           600.083000000         15000.000000    3.346938475442237    0.068228943945822
249           600.083000000         15000.000000    3.287717674202637    0.188800818991907
24           600.083000000         15000.000000    0.524891487675933    0.064158593752342
251           600.083000000         15000.000000    7.808914851876656    0.402901320146710
252           600.083000000         15000.000000    2.683730734384810    0.084266664144756
253           600.083000000         15000.000000    3.418973562284179    0.275905624829039
255           600.083000000         15000.000000    1.478905948229503    0.080407925287267
25           600.083000000         15000.000000    0.915829704523023    0.088623363529019
262           600.083000000         15000.000000    1.380537133913880    0.119787163788305
263           600.083000000         15000.000000    1.343557609766310    0.043814213108220
264           600.083000000         15000.000000    1.291109856191035    0.090149460551755
265           600.083000000         15000.000000    2.471361343213151    0.018726830727814
270           600.083000000         15000.000000    0.365655978121395    0.030808039653556
272           600.083000000         15000.000000    1.367205375994743    0.078738370340136
273           600.083000000         15000.000000    1.415627903130993    0.020026777364374
275           600.083000000         15000.000000    2.843627131999264    0.123495887367329
288           600.083000000         15000.000000    1.254333687658606    0.048120983052554
28           600.083000000         15000.000000    0.708194342639465    0.101426310577142
290           600.083000000         15000.000000    2.675399755676203    0.044473073962846
291           600.083000000         15000.000000    1.674735884182573    0.065763084806032
292           600.083000000         15000.000000    0.784535191313309    0.062298540374072
29           600.083000000         15000.000000    0.803791240556790    0.088938907466244
301           600.083000000         15000.000000    2.226708567281429    0.130789487608544
304           600.083000000         15000.000000    1.511865951390464    0.053761045934217
305           600.083000000         15000.000000    0.965818656870989    0.076918631427833
306           600.083000000         15000.000000    2.679040017515856    0.048820333289049
307           600.083000000         15000.000000    2.507607660891937    0.061834947609572
308           600.083000000         15000.000000    1.825556672369970    0.029451185920626
309           600.083000000         15000.000000    0.860253714942022    0.061916747165292
310           600.083000000         15000.000000    1.579182843943892    0.034956429212795
326           600.083000000         15000.000000   29.944131703271260    7.859530398147377
35           600.083000000         15000.000000    2.060227669078902    0.104080597693090
36           600.083000000         15000.000000    0.713859202603820    0.117833963040281
38           600.083000000         15000.000000    1.502487547264546    0.035020042213234
39           600.083000000         15000.000000    1.036152039343423    0.069198703185523
41           600.083000000         15000.000000    0.993052626406727    0.052312585829052
42           600.083000000         15000.000000    0.306675607561362    0.050796998159353
43           600.083000000         15000.000000    2.840439854889254    0.071615133122161
44           600.083000000         15000.000000    2.865591683121143    0.051607661470576
46           600.083000000         15000.000000    1.668809886264772    0.039414953263703
47           600.083000000         15000.000000    0.503667751148009    0.056614944369331
48           600.083000000         15000.000000    2.136338702671151    0.085362749061923
50           600.083000000         15000.000000    1.222470497227992    0.089660983408162
55           600.083000000         15000.000000    1.088557374692255    0.069123691986474
56           600.083000000         15000.000000    1.021523547338401    0.067891322150046
57           600.083000000         15000.000000    1.831271075272347    0.053302823375794
62           600.083000000         15000.000000    1.343521255240113    0.156801160457918
70           600.083000000         15000.000000    1.771413468680667    0.140935565901788
71           600.083000000         15000.000000    1.436369739369629    0.394788299548411
73           600.083000000         15000.000000    1.490175526217051    0.065181838264638
78           600.083000000         15000.000000    1.682975636460447    0.028198726451841
79           600.083000000         15000.000000    1.484031911842484    0.069009096265027
80           600.083000000         15000.000000    1.985971471584857    0.046473514394116
81           600.083000000         15000.000000    2.081788991367586    0.099924212187189
82           600.083000000         15000.000000    6.070908716936376    0.214970894375105
83           600.083000000         15000.000000    3.819735281066652    0.082115930166351
87           600.083000000         15000.000000    1.439504069764272    0.066018790486629
90           600.083000000         15000.000000    1.189550078246277    0.059718263584365
91           600.083000000         15000.000000    1.013949292605892    0.059229948667345
93           600.083000000         15000.000000    3.891961256605897    0.202309811458695
94           600.083000000         15000.000000    1.169199944542290    0.039427450725464
96           600.083000000         15000.000000    0.957536155507536    0.157080956530369
