# Supplementary material for: Functional control of a 0.5 MDa TET aminopeptidase by a flexible loop revealed by MAS NMR
Source: Nat Commun. 2022 Apr 8;13:1927. doi: 10.1038/s41467-022-29423-0 (PMC8993905; doi:10.1038/s41467-022-29423-0)
Supplement: Supplementary file 4 — Source data [file 41467_2022_29423_MOESM4_ESM.gz › source_data_2022/Figure_SI_3ac/disp_135_N.out]

# Experiment_name    Field_strength_(MHz) Disp_point_(Hz)      R2eff_(measured)     R2eff_(back_calc)    R2eff_errors        
'R1rho'                     950.236000000          1500.000000   17.735203203745172   16.867349289701828    0.642289146616307
'R1rho'                     950.236000000          2000.000000   14.619877080135460   16.463295338748637    0.608197956905234
'R1rho'                     950.236000000          2500.000000   15.447971568583309   16.058590373289654    0.582015556955270
'R1rho'                     950.236000000          3000.000000   16.728675350367819   15.697405609831776    0.541305132352362
'R1rho'                     950.236000000          3500.000000   16.878563140372311   15.391214165336825    0.638002267267083
'R1rho'                     950.236000000          4000.000000   14.129896567461346   15.137791967522269    0.417292360464251
'R1rho'                     950.236000000          5000.000000   15.253889660671184   14.760079024769182    0.457166411488095
'R1rho'                     950.236000000          7000.000000   15.018153390820656   14.330269500119403    0.459126328226998
'R1rho'                     950.236000000          9000.000000   15.657121890079070   14.115706618751657    0.483917655912528
'R1rho'                     950.236000000         11000.000000   13.055338095392118   13.996632676120313    0.440432737045618
'R1rho'                     950.236000000         15000.000000   13.161202511832428   13.877985177302788    0.420154903747950
'R1rho'                     600.083000000          1200.000000   16.007102012520669   14.120592820737913    1.052825572623896
'R1rho'                     600.083000000          2000.000000   14.837438518488106   13.526105507997418    0.803525827091144
'R1rho'                     600.083000000          2500.000000   11.166684194839856   13.183679486340839    0.642877622313545
'R1rho'                     600.083000000          3000.000000   13.951534470763368   12.916977937947266    0.864763063742785
'R1rho'                     600.083000000          4000.000000   11.374366389071850   12.562794589739905    0.833010512782031
'R1rho'                     600.083000000          5000.000000   13.027222602528994   12.356837060492643    0.775797828371990
'R1rho'                     600.083000000          7000.000000   10.395110511502667   12.148864334278613    0.634846587324363
'R1rho'                     600.083000000          9000.000000   12.273143787570088   12.054117168467542    0.871304497569749
'R1rho'                     600.083000000         11000.000000   13.665324009186788   12.003880004259628    0.770027443736324
'R1rho'                     600.083000000         15000.000000   12.618443638294298   11.955388451774326    0.833261989639869
'R1rho'                     600.083000000         18000.000000   12.462278080363191   11.937795234062481    0.861280209439523
