# Supplementary material for: Functional control of a 0.5 MDa TET aminopeptidase by a flexible loop revealed by MAS NMR
Source: Nat Commun. 2022 Apr 8;13:1927. doi: 10.1038/s41467-022-29423-0 (PMC8993905; doi:10.1038/s41467-022-29423-0)
Supplement: Supplementary file 4 — Source data [file 41467_2022_29423_MOESM4_ESM.gz › source_data_2022/S11a/probability_contacts_intermol_apo_aver_sem_rc0.7.dat]

#residuepair	average		sem
V120-D129	0.000000	0.000000
W136-P89	0.000000	0.000000
W136-P95	0.000000	0.000000
K126-D135	0.316118	0.068933
K126-D137	0.133853	0.048402
A133-K96	0.000000	0.000000
P134-K96	0.000000	0.000000
I124-T245	0.000000	0.000000
Q125-S119	0.000000	0.000000
I124-I238	0.000000	0.000000
P134-P95	0.000000	0.000000
A133-P95	0.000000	0.000000
V120-Q125	0.000000	0.000000
D137-K249	0.978327	0.011415
H123-A118	0.000000	0.000000
P121-I238	0.000000	0.000000
Q125-R130	0.096641	0.060906
Q138-E80	0.000000	0.000000
P127-A133	0.043587	0.013050
P134-I99	0.000000	0.000000
D135-P95	0.000000	0.000000
P122-D94	0.000000	0.000000
K132-Q138	0.000017	0.000016
E128-D135	0.067327	0.033839
D129-D94	0.000000	0.000000
V120-Q138	0.000000	0.000000
Q125-D94	0.000617	0.000398
D129-P134	0.000467	0.000279
E128-P134	0.021215	0.018972
