# Supplementary material for: Functional control of a 0.5 MDa TET aminopeptidase by a flexible loop revealed by MAS NMR
Source: Nat Commun. 2022 Apr 8;13:1927. doi: 10.1038/s41467-022-29423-0 (PMC8993905; doi:10.1038/s41467-022-29423-0)
Supplement: Supplementary file 4 — Source data [file 41467_2022_29423_MOESM4_ESM.gz › source_data_2022/S11a/probability_contacts_intramol_apo_aver_sem_rc0.7.dat]

#residuepair average sem
V120-D129	0.094224	0.079158
W136-P89	1.000000	0.000000
W136-P95	0.999467	0.000511
K126-D135	0.076367	0.059753
K126-D137	0.062752	0.055096
A133-K96	0.804744	0.062778
P134-K96	0.976652	0.015700
I124-T245	0.000000	0.000000
Q125-S119	0.068927	0.038670
I124-I238	0.000000	0.000000
P134-P95	0.998467	0.001468
A133-P95	0.813177	0.037626
V120-Q125	0.425699	0.105846
D137-K249	0.000000	0.000000
H123-A118	0.004466	0.003789
P121-I238	0.000000	0.000000
Q125-R130	0.637661	0.109512
Q138-E80	0.012707	0.007165
P127-A133	0.041288	0.032452
P134-I99	0.551678	0.104589
D135-P95	0.987010	0.010952
P122-D94	0.000575	0.000551
K132-Q138	0.644227	0.073735
E128-D135	0.001442	0.000602
D129-D94	0.000000	0.000000
V120-Q138	0.982527	0.008842
Q125-D94	0.000000	0.000000
D129-P134	0.089583	0.079247
E128-P134	0.001458	0.000939
