# Supplementary material for: Functional control of a 0.5 MDa TET aminopeptidase by a flexible loop revealed by MAS NMR
Source: Nat Commun. 2022 Apr 8;13:1927. doi: 10.1038/s41467-022-29423-0 (PMC8993905; doi:10.1038/s41467-022-29423-0)
Supplement: Supplementary file 4 — Source data [file 41467_2022_29423_MOESM4_ESM.gz › source_data_2022/S11a/probability_contacts_intramol_substrate_aver_sem_rc0.7.dat]

#residuepair average sem
V120-D129	0.126287	0.080164
W136-P89	1.000000	0.000000
W136-P95	0.999658	0.000318
K126-D135	0.004966	0.002761
K126-D137	0.000833	0.000798
A133-K96	0.672116	0.106014
P134-K96	0.928165	0.060558
I124-T245	0.000000	0.000000
Q125-S119	0.043829	0.031839
I124-I238	0.000000	0.000000
P134-P95	0.980869	0.018265
A133-P95	0.783813	0.068215
V120-Q125	0.263049	0.089643
D137-K249	0.000000	0.000000
H123-A118	0.007208	0.003465
P121-I238	0.000000	0.000000
Q125-R130	0.438506	0.108881
Q138-E80	0.022814	0.008023
P127-A133	0.003266	0.002721
P134-I99	0.664675	0.116849
D135-P95	0.993884	0.002752
P122-D94	0.000092	0.000088
K132-Q138	0.620979	0.089642
E128-D135	0.068126	0.051638
D129-D94	0.000000	0.000000
V120-Q138	0.970278	0.019022
Q125-D94	0.000000	0.000000
D129-P134	0.150452	0.097528
E128-P134	0.021356	0.019326
