# Supplementary material for: Functional control of a 0.5 MDa TET aminopeptidase by a flexible loop revealed by MAS NMR
Source: Nat Commun. 2022 Apr 8;13:1927. doi: 10.1038/s41467-022-29423-0 (PMC8993905; doi:10.1038/s41467-022-29423-0)
Supplement: Supplementary file 4 — Source data [file 41467_2022_29423_MOESM4_ESM.gz › source_data_2022/S11a/probability_contacts_twins_substrate_aver_sem_rc0.7.dat]

#residuepair average sem
V120-D129	0.001475	0.001197
W136-P89	0.000000	0.000000
W136-P95	0.000000	0.000000
K126-D135	0.000317	0.000169
K126-D137	0.000000	0.000000
A133-K96	0.157976	0.089262
P134-K96	0.131120	0.077698
I124-T245	0.104065	0.055130
Q125-S119	0.000000	0.000000
I124-I238	0.017698	0.012330
P134-P95	0.000000	0.000000
A133-P95	0.000000	0.000000
V120-Q125	0.000008	0.000008
D137-K249	0.000000	0.000000
H123-A118	0.000000	0.000000
P121-I238	0.136586	0.077279
Q125-R130	0.061744	0.027764
Q138-E80	0.000000	0.000000
P127-A133	0.089424	0.064349
P134-I99	0.014399	0.012772
D135-P95	0.000000	0.000000
P122-D94	0.278847	0.089886
K132-Q138	0.000000	0.000000
E128-D135	0.119555	0.073944
D129-D94	0.145111	0.074438
V120-Q138	0.000000	0.000000
Q125-D94	0.053511	0.044825
D129-P134	0.110872	0.071045
E128-P134	0.076559	0.048061
