# Supplementary material for: Functional control of a 0.5 MDa TET aminopeptidase by a flexible loop revealed by MAS NMR
Source: Nat Commun. 2022 Apr 8;13:1927. doi: 10.1038/s41467-022-29423-0 (PMC8993905; doi:10.1038/s41467-022-29423-0)
Supplement: Supplementary file 4 — Source data [file 41467_2022_29423_MOESM4_ESM.gz › source_data_2022/S11a/prob_loop_substrate_aver_sem_S11c.dat]

#restype resid average sem
VAL	120	0.003641	0.002868
PRO	121	0.026497	0.025196
PRO	122	0.136161	0.079183
HIS	123	0.112572	0.053851
ILE	124	0.123021	0.060387
GLN	125	0.002725	0.001660
LYS	126	0.001475	0.001109
PRO	127	0.004191	0.003791
GLU	128	0.000000	0.000000
ASP	129	0.061386	0.037831
ARG	130	0.157384	0.085715
LYS	131	0.000008	0.000008
LYS	132	0.015898	0.015222
ALA	133	0.000000	0.000000
PRO	134	0.000000	0.000000
ASP	135	0.000000	0.000000
TRP	136	0.000000	0.000000
ASP	137	0.000000	0.000000
GLN	138	0.000000	0.000000
