# Supplementary material for: Functional control of a 0.5 MDa TET aminopeptidase by a flexible loop revealed by MAS NMR
Source: Nat Commun. 2022 Apr 8;13:1927. doi: 10.1038/s41467-022-29423-0 (PMC8993905; doi:10.1038/s41467-022-29423-0)
Supplement: Supplementary file 4 — Source data [file 41467_2022_29423_MOESM4_ESM.gz › source_data_2022/S11b/probability_contacts_with_loop_apo_aver_sem.dat]

#restype resid	average		sem
ASP	94	0.334241	0.069861
LYS	96	0.513506	0.075543
THR	97	0.189271	0.047038
PRO	122	0.116210	0.081134
HIS	123	0.121867	0.080272
ILE	124	0.166683	0.092709
GLN	125	0.121992	0.081131
LYS	126	0.126042	0.079715
PRO	127	0.162043	0.081646
GLU	128	0.336258	0.097032
ASP	129	0.303823	0.091898
ARG	130	0.435755	0.117112
LYS	131	0.451535	0.103110
LYS	132	0.375100	0.089789
ALA	133	0.236369	0.084750
PRO	134	0.123659	0.078860
ASP	135	0.115743	0.080635
ILE	238	0.127875	0.041507
ILE	242	0.442703	0.106962
GLY	244	0.101763	0.037767
THR	245	0.101896	0.046103
LYS	249	0.166917	0.054313
TYR	321	0.147845	0.082614
ILE	322	0.251341	0.090776
HIS	323	0.196736	0.076206
