# Supplementary material for: Functional control of a 0.5 MDa TET aminopeptidase by a flexible loop revealed by MAS NMR
Source: Nat Commun. 2022 Apr 8;13:1927. doi: 10.1038/s41467-022-29423-0 (PMC8993905; doi:10.1038/s41467-022-29423-0)
Supplement: Supplementary file 4 — Source data [file 41467_2022_29423_MOESM4_ESM.gz › source_data_2022/S11b/probability_contacts_with_loop_substrate_aver_sem.dat]

#restype resid average sem
VAL	93	0.118185	0.083596
ASP	94	0.403794	0.092619
PRO	95	0.142746	0.083028
LYS	96	0.737886	0.067363
THR	97	0.120201	0.056165
VAL	120	0.116610	0.079800
PRO	121	0.111928	0.080406
PRO	122	0.137489	0.089508
HIS	123	0.123167	0.082012
ILE	124	0.136114	0.088414
GLN	125	0.175015	0.083731
LYS	126	0.116193	0.079975
PRO	127	0.290150	0.115061
GLU	128	0.458708	0.103595
ASP	129	0.406869	0.091479
ARG	130	0.557247	0.092324
LYS	131	0.696652	0.078844
LYS	132	0.388289	0.092347
ALA	133	0.358828	0.095866
PRO	134	0.160826	0.082407
ASP	135	0.160410	0.087834
ILE	238	0.147670	0.073056
ILE	242	0.522470	0.119651
PRO	243	0.220656	0.089666
GLY	244	0.152986	0.062568
THR	245	0.175656	0.068533
LYS	249	0.179581	0.070014
TYR	321	0.155602	0.078695
