# Supplementary material for: Functional control of a 0.5 MDa TET aminopeptidase by a flexible loop revealed by MAS NMR
Source: Nat Commun. 2022 Apr 8;13:1927. doi: 10.1038/s41467-022-29423-0 (PMC8993905; doi:10.1038/s41467-022-29423-0)
Supplement: Supplementary file 4 — Source data [file 41467_2022_29423_MOESM4_ESM.gz › source_data_2022/S12/rmsf_bb_cat_tet3.xvg]

# This file was created Fri Nov  5 01:49:30 2021
# Created by:
#                       :-) GROMACS - gmx rmsf, 2018.3 (-:
# 
# Executable:   /MASTER/PROG/gromacs2018.3-gpu/bin/gmx
# Data prefix:  /MASTER/PROG/gromacs2018.3-gpu
# Working dir:  /MASTER/DATA/matteo/TET/dimers/tet3/rmsf
# Command line:
#   gmx rmsf -f cat.xtc -s ../md.tpr -n index.ndx -o rmsf_bb_cat.xvg -res
# gmx rmsf is part of G R O M A C S:
#
# GROningen Mixture of Alchemy and Childrens' Stories
#
@    title "RMS fluctuation"
@    xaxis  label "Residue"
@    yaxis  label "(nm)"
@TYPE xy
    1   1.0200
    2   0.8228
    3   0.5960
    4   0.4655
    5   0.2833
    6   0.2125
    7   0.1793
    8   0.2242
    9   0.1955
   10   0.1600
   11   0.1525
   12   0.1527
   13   0.1500
   14   0.1371
   15   0.1200
   16   0.1126
   17   0.1120
   18   0.0951
   19   0.0885
   20   0.0959
   21   0.0944
   22   0.0855
   23   0.0760
   24   0.0743
   25   0.0913
   26   0.1347
   27   0.1236
   28   0.1017
   29   0.1350
   30   0.1465
   31   0.1119
   32   0.1003
   33   0.1086
   34   0.1377
   35   0.1288
   36   0.1128
   37   0.1286
   38   0.1478
   39   0.1417
   40   0.1355
   41   0.1532
   42   0.1639
   43   0.1492
   44   0.1379
   45   0.1485
   46   0.1498
   47   0.1386
   48   0.1299
   49   0.1280
   50   0.1287
   51   0.1431
   52   0.1204
   53   0.1065
   54   0.0964
   55   0.0922
   56   0.1021
   57   0.1060
   58   0.1172
   59   0.1113
   60   0.1232
   61   0.1167
   62   0.1159
   63   0.1024
   64   0.0883
   65   0.0863
   66   0.0740
   67   0.0674
   68   0.0588
   69   0.0548
   70   0.0581
   71   0.0534
   72   0.0536
   73   0.0483
   74   0.0653
   75   0.0806
   76   0.0769
   77   0.0739
   78   0.0906
   79   0.1051
   80   0.1284
   81   0.1340
   82   0.1341
   83   0.1333
   84   0.1427
   85   0.1313
   86   0.1214
   87   0.1048
   88   0.0975
   89   0.1077
   90   0.1039
   91   0.1042
   92   0.0976
   93   0.0989
   94   0.1187
   95   0.1348
   96   0.1157
   97   0.1263
   98   0.1317
   99   0.1321
  100   0.1320
  101   0.1044
  102   0.1064
  103   0.0929
  104   0.0785
  105   0.0709
  106   0.0664
  107   0.0795
  108   0.0860
  109   0.1018
  110   0.1277
  111   0.1642
  112   0.1613
  113   0.1433
  114   0.1197
  115   0.0985
  116   0.0840
  117   0.0715
  118   0.0654
  119   0.0730
  120   0.1029
  121   0.1233
  122   0.1320
  123   0.1349
  124   0.1512
  125   0.1680
  126   0.1671
  127   0.1784
  128   0.2246
  129   0.3345
  130   0.4739
  131   0.5429
  132   0.6401
  133   0.6574
  134   0.6270
  135   0.5694
  136   0.4044
  137   0.2902
  138   0.2134
  139   0.1643
  140   0.1631
  141   0.1531
  142   0.1242
  143   0.1027
  144   0.0818
  145   0.0736
  146   0.0822
  147   0.0941
  148   0.1044
  149   0.1176
  150   0.1267
  151   0.1390
  152   0.1516
  153   0.1369
  154   0.1262
  155   0.1450
  156   0.1531
  157   0.1382
  158   0.1400
  159   0.1328
  160   0.1357
  161   0.1414
  162   0.1285
  163   0.1093
  164   0.0903
  165   0.0725
  166   0.0676
  167   0.0643
  168   0.0730
  169   0.0904
  170   0.0941
  171   0.1042
  172   0.1218
  173   0.1439
  174   0.1570
  175   0.1794
  176   0.1894
  177   0.1577
  178   0.1395
  179   0.1200
  180   0.1044
  181   0.0844
  182   0.0715
  183   0.0593
  184   0.0572
  185   0.0442
  186   0.0470
  187   0.0574
  188   0.0784
  189   0.0629
  190   0.0600
  191   0.0806
  192   0.0764
  193   0.0717
  194   0.0939
  195   0.0990
  196   0.0914
  197   0.1037
  198   0.1236
  199   0.1287
  200   0.1230
  201   0.1356
  202   0.1300
  203   0.1146
  204   0.1080
  205   0.0920
  206   0.0911
  207   0.0849
  208   0.0825
  209   0.0801
  210   0.0711
  211   0.0725
  212   0.0684
  213   0.0706
  214   0.0714
  215   0.0718
  216   0.1124
  217   0.1234
  218   0.1256
  219   0.0974
  220   0.1048
  221   0.1030
  222   0.1112
  223   0.1225
  224   0.1236
  225   0.1135
  226   0.1129
  227   0.1324
  228   0.1349
  229   0.1172
  230   0.1146
  231   0.0983
  232   0.0872
  233   0.0727
  234   0.0684
  235   0.0596
  236   0.0587
  237   0.0560
  238   0.0671
  239   0.0720
  240   0.0837
  241   0.1026
  242   0.1136
  243   0.1302
  244   0.1449
  245   0.1658
  246   0.1761
  247   0.1677
  248   0.1890
  249   0.1801
  250   0.1633
  251   0.1435
  252   0.1401
  253   0.1264
  254   0.1261
  255   0.1237
  256   0.1310
  257   0.1276
  258   0.1146
  259   0.0928
  260   0.0871
  261   0.0852
  262   0.0952
  263   0.1149
  264   0.1303
  265   0.1388
  266   0.1159
  267   0.1018
  268   0.0953
  269   0.1047
  270   0.0963
  271   0.0801
  272   0.0837
  273   0.0906
  274   0.0788
  275   0.0746
  276   0.0878
  277   0.0892
  278   0.0831
  279   0.0926
  280   0.1084
  281   0.1099
  282   0.1162
  283   0.1244
  284   0.1132
  285   0.1160
  286   0.1107
  287   0.1077
  288   0.1209
  289   0.1324
  290   0.1453
  291   0.1516
  292   0.1759
  293   0.1679
  294   0.1457
  295   0.1199
  296   0.1114
  297   0.0908
  298   0.0855
  299   0.0891
  300   0.1024
  301   0.1057
  302   0.0990
  303   0.1235
  304   0.1457
  305   0.1383
  306   0.1597
  307   0.1438
  308   0.1292
  309   0.1008
  310   0.0842
  311   0.0795
  312   0.0729
  313   0.0723
  314   0.0748
  315   0.0721
  316   0.0767
  317   0.0926
  318   0.0929
  319   0.0999
  320   0.0924
  321   0.0814
  322   0.0704
  323   0.0737
  324   0.0772
  325   0.0917
  326   0.0840
  327   0.0971
  328   0.1051
  329   0.1146
  330   0.1194
  331   0.1239
  332   0.1058
  333   0.0938
  334   0.1024
  335   0.0971
  336   0.0807
  337   0.0826
  338   0.0890
  339   0.0759
  340   0.0687
  341   0.0790
  342   0.0782
  343   0.0676
  344   0.0683
  345   0.0772
  346   0.0725
  347   0.0697
  348   0.0811
  349   0.0914
  350   0.0993
  351   0.1200
  352   0.1096
  353   0.1330
  354   0.1756
