# Supplementary material for: Functional control of a 0.5 MDa TET aminopeptidase by a flexible loop revealed by MAS NMR
Source: Nat Commun. 2022 Apr 8;13:1927. doi: 10.1038/s41467-022-29423-0 (PMC8993905; doi:10.1038/s41467-022-29423-0)
Supplement: Supplementary file 4 — Source data [file 41467_2022_29423_MOESM4_ESM.gz › source_data_2022/S12/rmsf_bb_cat_tet2.xvg]

# This file was created Wed Nov  3 02:17:06 2021
# Created by:
#                       :-) GROMACS - gmx rmsf, 2018.3 (-:
# 
# Executable:   /MASTER/PROG/gromacs2018.3-gpu/bin/gmx
# Data prefix:  /MASTER/PROG/gromacs2018.3-gpu
# Working dir:  /MASTER/DATA/matteo/TET/dimers/1y0r_with_6r8n-loop_0.2/rmsf
# Command line:
#   gmx rmsf -f cat.xtc -s ../md.tpr -n index.ndx -o rmsf_bb_cat.xvg -res
# gmx rmsf is part of G R O M A C S:
#
# Great Red Owns Many ACres of Sand 
#
@    title "RMS fluctuation"
@    xaxis  label "Residue"
@    yaxis  label "(nm)"
@TYPE xy
    6   0.1958
    7   0.1721
    8   0.1679
    9   0.1674
   10   0.1654
   11   0.1468
   12   0.1364
   13   0.1402
   14   0.1360
   15   0.1196
   16   0.1188
   17   0.1263
   18   0.1060
   19   0.0920
   20   0.0746
   21   0.0708
   22   0.0876
   23   0.1155
   24   0.1068
   25   0.0980
   26   0.1294
   27   0.1309
   28   0.1200
   29   0.0933
   30   0.1066
   31   0.1375
   32   0.1293
   33   0.1061
   34   0.1250
   35   0.1532
   36   0.1482
   37   0.1376
   38   0.1596
   39   0.1732
   40   0.1453
   41   0.1337
   42   0.1464
   43   0.1403
   44   0.1386
   45   0.1383
   46   0.1416
   47   0.1532
   48   0.1845
   49   0.1613
   50   0.1296
   51   0.1041
   52   0.0922
   53   0.0990
   54   0.0968
   55   0.1043
   56   0.1051
   57   0.1196
   58   0.1101
   59   0.1099
   60   0.0903
   61   0.0780
   62   0.0770
   63   0.0592
   64   0.0541
   65   0.0468
   66   0.0533
   67   0.0555
   68   0.0576
   69   0.0465
   70   0.0513
   71   0.0515
   72   0.0630
   73   0.0774
   74   0.0856
   75   0.1041
   76   0.1160
   77   0.1370
   78   0.1423
   79   0.1415
   80   0.1368
   81   0.1419
   82   0.1292
   83   0.1194
   84   0.1103
   85   0.1043
   86   0.1164
   87   0.1161
   88   0.1208
   89   0.1207
   90   0.1157
   91   0.1317
   92   0.1456
   93   0.1403
   94   0.1446
   95   0.1560
   96   0.1652
   97   0.1501
   98   0.1276
   99   0.1007
  100   0.0982
  101   0.0809
  102   0.0742
  103   0.0702
  104   0.0733
  105   0.0842
  106   0.0993
  107   0.1277
  108   0.1365
  109   0.1456
  110   0.1532
  111   0.1268
  112   0.1045
  113   0.0926
  114   0.0833
  115   0.0771
  116   0.0742
  117   0.0851
  118   0.1425
  119   0.1705
  120   0.2254
  121   0.3914
  122   0.4651
  123   0.5241
  124   0.7380
  125   0.6818
  126   0.6785
  127   0.6035
  128   0.4689
  129   0.4262
  130   0.4633
  131   0.4580
  132   0.4991
  133   0.4783
  134   0.4440
  135   0.4219
  136   0.3814
  137   0.2394
  138   0.1990
  139   0.1457
  140   0.1049
  141   0.0876
  142   0.0809
  143   0.0849
  144   0.0930
  145   0.1048
  146   0.1192
  147   0.1294
  148   0.1406
  149   0.1513
  150   0.1375
  151   0.1288
  152   0.1462
  153   0.1520
  154   0.1368
  155   0.1383
  156   0.1303
  157   0.1397
  158   0.1472
  159   0.1348
  160   0.1154
  161   0.0982
  162   0.0804
  163   0.0728
  164   0.0676
  165   0.0751
  166   0.0883
  167   0.0903
  168   0.1045
  169   0.1180
  170   0.1397
  171   0.1521
  172   0.1847
  173   0.1925
  174   0.1666
  175   0.1416
  176   0.1180
  177   0.1040
  178   0.0940
  179   0.1062
  180   0.1308
  181   0.0810
  182   0.0661
  183   0.0894
  184   0.0847
  185   0.1043
  186   0.0967
  187   0.1047
  188   0.1076
  189   0.0980
  190   0.0933
  191   0.1093
  192   0.1198
  193   0.1074
  194   0.1160
  195   0.1432
  196   0.1435
  197   0.1283
  198   0.1596
  199   0.1935
  200   0.1290
  201   0.0933
  202   0.0794
  203   0.0807
  204   0.0734
  205   0.0676
  206   0.0622
  207   0.0584
  208   0.0586
  209   0.0657
  210   0.0891
  211   0.1112
  212   0.1131
  213   0.1049
  214   0.1278
  215   0.1643
  216   0.1416
  217   0.1373
  218   0.1130
  219   0.1161
  220   0.1407
  221   0.1393
  222   0.1186
  223   0.1176
  224   0.1469
  225   0.1487
  226   0.1255
  227   0.1246
  228   0.1022
  229   0.0851
  230   0.0696
  231   0.0695
  232   0.0642
  233   0.0929
  234   0.1028
  235   0.0597
  236   0.0680
  237   0.0831
  238   0.1024
  239   0.1191
  240   0.1522
  241   0.1668
  242   0.1825
  243   0.2197
  244   0.2603
  245   0.2321
  246   0.2249
  247   0.2126
  248   0.2109
  249   0.1966
  250   0.1828
  251   0.1704
  252   0.1496
  253   0.1494
  254   0.1449
  255   0.1495
  256   0.1483
  257   0.1318
  258   0.1070
  259   0.1006
  260   0.1100
  261   0.1176
  262   0.1510
  263   0.1578
  264   0.1699
  265   0.1971
  266   0.1732
  267   0.1568
  268   0.1347
  269   0.1186
  270   0.1151
  271   0.1309
  272   0.1175
  273   0.0999
  274   0.1130
  275   0.1257
  276   0.1099
  277   0.1037
  278   0.1281
  279   0.1369
  280   0.1248
  281   0.1333
  282   0.1583
  283   0.1609
  284   0.1579
  285   0.1696
  286   0.1511
  287   0.1514
  288   0.1423
  289   0.1381
  290   0.1654
  291   0.1779
  292   0.1704
  293   0.1930
  294   0.2365
  295   0.2108
  296   0.1517
  297   0.1374
  298   0.1202
  299   0.1136
  300   0.1217
  301   0.1437
  302   0.1390
  303   0.1271
  304   0.1440
  305   0.1697
  306   0.1661
  307   0.1904
  308   0.2073
  309   0.1556
  310   0.1302
  311   0.1007
  312   0.0950
  313   0.1005
  314   0.1007
  315   0.0936
  316   0.0931
  317   0.0874
  318   0.0915
  319   0.0901
  320   0.1070
  321   0.1138
  322   0.0977
  323   0.1063
  324   0.1236
  325   0.1357
  326   0.1212
  327   0.0976
  328   0.1001
  329   0.1036
  330   0.1193
  331   0.1280
  332   0.1338
  333   0.1162
  334   0.1058
  335   0.1160
  336   0.1118
  337   0.0935
  338   0.0954
  339   0.1066
  340   0.0938
  341   0.0771
  342   0.0861
  343   0.0902
  344   0.0717
  345   0.0658
  346   0.0799
  347   0.0714
  348   0.0637
  349   0.1021
  350   0.1223
  351   0.1017
