# Supplementary material for: Functional control of a 0.5 MDa TET aminopeptidase by a flexible loop revealed by MAS NMR
Source: Nat Commun. 2022 Apr 8;13:1927. doi: 10.1038/s41467-022-29423-0 (PMC8993905; doi:10.1038/s41467-022-29423-0)
Supplement: Supplementary file 4 — Source data [file 41467_2022_29423_MOESM4_ESM.gz › source_data_2022/S12/rmsf_bb_cat_tet1.xvg]

# This file was created Tue Nov  9 04:52:37 2021
# Created by:
#                       :-) GROMACS - gmx rmsf, 2018.3 (-:
# 
# Executable:   /MASTER/PROG/gromacs2018.3-gpu/bin/gmx
# Data prefix:  /MASTER/PROG/gromacs2018.3-gpu
# Working dir:  /MASTER/DATA/matteo/TET/dimers/tet1/rmsf
# Command line:
#   gmx rmsf -f cat.xtc -s ../md.tpr -n index.ndx -o rmsf_bb_cat.xvg -res -oq bfaq.pdb
# gmx rmsf is part of G R O M A C S:
#
# S  C  A  M  O  R  G
#
@    title "RMS fluctuation"
@    xaxis  label "Residue"
@    yaxis  label "(nm)"
@TYPE xy
    1   0.1347
    2   0.1014
    3   0.0804
    4   0.0665
    5   0.0647
    6   0.0665
    7   0.0577
    8   0.0611
    9   0.0759
   10   0.0716
   11   0.0791
   12   0.1112
   13   0.0962
   14   0.0666
   15   0.0672
   16   0.0935
   17   0.0703
   18   0.0809
   19   0.0835
   20   0.0663
   21   0.0720
   22   0.0704
   23   0.0615
   24   0.0569
   25   0.0562
   26   0.0620
   27   0.0636
   28   0.0607
   29   0.0668
   30   0.0744
   31   0.0744
   32   0.0698
   33   0.0809
   34   0.0940
   35   0.0863
   36   0.0814
   37   0.0834
   38   0.0688
   39   0.0667
   40   0.0745
   41   0.0824
   42   0.1155
   43   0.0768
   44   0.0702
   45   0.0530
   46   0.0461
   47   0.0465
   48   0.0467
   49   0.0545
   50   0.0545
   51   0.0692
   52   0.0822
   53   0.0908
   54   0.0895
   55   0.0671
   56   0.0570
   57   0.0451
   58   0.0421
   59   0.0390
   60   0.0436
   61   0.0511
   62   0.0565
   63   0.0558
   64   0.0578
   65   0.0451
   66   0.0500
   67   0.0504
   68   0.0492
   69   0.0523
   70   0.0563
   71   0.0638
   72   0.0647
   73   0.0668
   74   0.0681
   75   0.0778
   76   0.0781
   77   0.0668
   78   0.0549
   79   0.0489
   80   0.0510
   81   0.0524
   82   0.0544
   83   0.0522
   84   0.0545
   85   0.0772
   86   0.1098
   87   0.0923
   88   0.0899
   89   0.1016
   90   0.0898
   91   0.0586
   92   0.0564
   93   0.0541
   94   0.0450
   95   0.0414
   96   0.0416
   97   0.0472
   98   0.0561
   99   0.0574
  100   0.0723
  101   0.0928
  102   0.1304
  103   0.1295
  104   0.0990
  105   0.0752
  106   0.0602
  107   0.0558
  108   0.0493
  109   0.0429
  110   0.0432
  111   0.0557
  112   0.0811
  113   0.0893
  114   0.0892
  115   0.1386
  116   0.1533
  117   0.1217
  118   0.1824
  119   0.2841
  120   0.2788
  121   0.2781
  122   0.2858
  123   0.2585
  124   0.1620
  125   0.1584
  126   0.1238
  127   0.1626
  128   0.1838
  129   0.2051
  130   0.1572
  131   0.0725
  132   0.0507
  133   0.0454
  134   0.0468
  135   0.0561
  136   0.0637
  137   0.0725
  138   0.0851
  139   0.0767
  140   0.0741
  141   0.0823
  142   0.0786
  143   0.0681
  144   0.0761
  145   0.0846
  146   0.0763
  147   0.0689
  148   0.0733
  149   0.0789
  150   0.0739
  151   0.0629
  152   0.0575
  153   0.0573
  154   0.0549
  155   0.0502
  156   0.0497
  157   0.0493
  158   0.0666
  159   0.0861
  160   0.0721
  161   0.0591
  162   0.0549
  163   0.0616
  164   0.0637
  165   0.0583
  166   0.0479
  167   0.0454
  168   0.0519
  169   0.0537
  170   0.0445
  171   0.0572
  172   0.0576
  173   0.0464
  174   0.0534
  175   0.0691
  176   0.0717
  177   0.0618
  178   0.0572
  179   0.0558
  180   0.0553
  181   0.0504
  182   0.0483
  183   0.0523
  184   0.0542
  185   0.0517
  186   0.0589
  187   0.0653
  188   0.0583
  189   0.0703
  190   0.0872
  191   0.0826
  192   0.0935
  193   0.0790
  194   0.0893
  195   0.0782
  196   0.0569
  197   0.0492
  198   0.0411
  199   0.0408
  200   0.0425
  201   0.0449
  202   0.0505
  203   0.0516
  204   0.0962
  205   0.0891
  206   0.0852
  207   0.0810
  208   0.0728
  209   0.0577
  210   0.0598
  211   0.0551
  212   0.0507
  213   0.0607
  214   0.0648
  215   0.0598
  216   0.0699
  217   0.0939
  218   0.0972
  219   0.0697
  220   0.0693
  221   0.0580
  222   0.0546
  223   0.0472
  224   0.0503
  225   0.0483
  226   0.0622
  227   0.0513
  228   0.0460
  229   0.0488
  230   0.0533
  231   0.0578
  232   0.0570
  233   0.0686
  234   0.0891
  235   0.1124
  236   0.1159
  237   0.1118
  238   0.1169
  239   0.0929
  240   0.0659
  241   0.0551
  242   0.0501
  243   0.0525
  244   0.0513
  245   0.0471
  246   0.0437
  247   0.0441
  248   0.0552
  249   0.0698
  250   0.0830
  251   0.0689
  252   0.0642
  253   0.0878
  254   0.1089
  255   0.0816
  256   0.0696
  257   0.0702
  258   0.0788
  259   0.0816
  260   0.0793
  261   0.0637
  262   0.0577
  263   0.0636
  264   0.0589
  265   0.0503
  266   0.0546
  267   0.0591
  268   0.0560
  269   0.0532
  270   0.0639
  271   0.0726
  272   0.0738
  273   0.0726
  274   0.0603
  275   0.0574
  276   0.0489
  277   0.0482
  278   0.0634
  279   0.0832
  280   0.0992
  281   0.1211
  282   0.1369
  283   0.1396
  284   0.1354
  285   0.1338
  286   0.1331
  287   0.1101
  288   0.0831
  289   0.0882
  290   0.0775
  291   0.0825
  292   0.1000
  293   0.0901
  294   0.0680
  295   0.0571
  296   0.0517
  297   0.0636
  298   0.0812
  299   0.0698
  300   0.0517
  301   0.0491
  302   0.0463
  303   0.0486
  304   0.0451
  305   0.0491
  306   0.0546
  307   0.0578
  308   0.0498
  309   0.0466
  310   0.0463
  311   0.0404
  312   0.0428
  313   0.0387
  314   0.0395
  315   0.0449
  316   0.0479
  317   0.0422
  318   0.0422
  319   0.0469
  320   0.0428
  321   0.0436
  322   0.0488
  323   0.0490
  324   0.0448
  325   0.0476
  326   0.0551
  327   0.0559
  328   0.0523
  329   0.0645
  330   0.0795
  331   0.0721
  332   0.0797
